# Supplementary material for: Anomaly detection for blueberry data using sparse autoencoder-support vector machine
Source: PeerJ Comput Sci. 2023 Mar 10;9:e1214. doi: 10.7717/peerj-cs.1214 (PMC10280483; doi:10.7717/peerj-cs.1214)
Supplement: Supplemental Information 1 [file peerj-cs-09-1214-s001.zip]

Archive with 7 entries (6 files):
- dataset/dataset URL.txt
- dataset/mnist.txt
- dataset/musk.txt
- dataset/optdigits.txt
- dataset/speech.txt
- dataset/statlog.txt
- dataset/
