# Supplementary material for: Anomaly detection for blueberry data using sparse autoencoder-support vector machine
Source: PeerJ Comput Sci. 2023 Mar 10;9:e1214. doi: 10.7717/peerj-cs.1214 (PMC10280483; doi:10.7717/peerj-cs.1214)
Supplement: Supplemental Information 1 [file peerj-cs-09-1214-s001.zip › dataset/musk.txt]

MUSK-211	211_1+1	46	-108	-60	-69	-117	49	38	-161	-8	5	-323	-220	-113	-299	-283	-307	-31	-106	-227	-42	-59	-22	-67	189	81	17	-27	-89	-67	105	-116	124	-106	5	-120	63	-165	40	-27	68	-44	98	-33	-314	-282	-335	-144	-13
MUSK-211	211_1+10	41	-188	-145	22	-117	-6	57	-171	-39	-100	-319	-111	-228	-281	-281	-300	54	-149	-98	-196	-27	-22	2	75	49	-34	45	-91	32	95	-116	85	-23	42	-58	61	-171	2	-144	38	-153	113	-166	-318	-241	-329	-97	-69
MUSK-211	211_1+11	46	-194	-145	28	-117	73	57	-168	-39	-22	-319	-111	-104	-283	-282	-303	52	-152	-97	-225	-28	-22	2	179	49	-33	46	-88	22	79	-116	19	-11	6	-38	71	-175	3	-129	37	-172	93	-42	-317	-242	-331	-98	-71
MUSK-211	211_1+12	41	-188	-145	22	-117	-7	57	-170	-39	-99	-319	-111	-228	-282	-281	-301	54	-150	-98	-196	-28	-22	2	77	48	-34	46	-91	32	94	-116	84	-23	41	-58	62	-171	3	-144	38	-153	113	-163	-319	-242	-329	-97	-69
MUSK-211	211_1+13	41	-188	-145	22	-117	-7	57	-170	-39	-99	-319	-111	-228	-282	-281	-301	54	-150	-98	-196	-28	-22	2	78	48	-34	46	-91	31	94	-116	84	-23	41	-58	62	-171	3	-144	38	-153	113	-163	-319	-242	-329	-97	-69
MUSK-211	211_1+14	46	-194	-145	28	-117	72	57	-168	-39	-22	-319	-112	-104	-284	-283	-304	52	-153	-97	-225	-28	-22	3	180	49	-33	47	-88	21	79	-116	18	-11	5	-38	72	-175	3	-129	38	-172	93	-41	-318	-243	-332	-98	-71
MUSK-211	211_1+15	47	-199	-106	28	-117	73	27	-104	-22	-23	-269	-210	-105	-285	-283	-302	-59	-74	-190	-226	-59	-13	-42	178	49	23	-21	-134	22	80	-116	15	-11	6	-37	73	-175	72	-109	69	-179	91	-42	-298	-278	-297	-138	-6
MUSK-211	211_1+16	41	-199	-101	22	-117	-6	26	-99	-21	-101	-293	-213	-229	-285	-281	-299	-56	-74	-187	-197	-62	-13	-40	75	49	22	-20	-136	33	95	-116	88	-24	42	-58	61	-171	72	-144	69	-168	113	-169	-304	-279	-289	-137	-6
MUSK-211	211_1+17	41	-199	-101	22	-117	-6	26	-100	-21	-101	-293	-213	-229	-285	-281	-299	-55	-74	-187	-196	-62	-13	-40	75	49	22	-20	-136	33	95	-116	88	-24	42	-58	61	-171	72	-144	69	-168	113	-168	-304	-279	-289	-136	-6
MUSK-211	211_1+18	47	-199	-106	28	-117	73	27	-104	-22	-23	-269	-210	-105	-285	-283	-302	-59	-74	-190	-226	-60	-13	-42	178	49	23	-21	-134	22	80	-116	15	-11	6	-37	73	-175	72	-109	69	-179	91	-42	-298	-278	-297	-138	-6
MUSK-211	211_1+19	41	-199	-101	22	-117	-6	26	-100	-21	-101	-293	-213	-229	-285	-281	-299	-56	-74	-187	-196	-62	-13	-40	75	49	22	-20	-136	33	95	-116	88	-24	42	-58	61	-171	72	-144	69	-168	113	-168	-304	-279	-289	-137	-6
MUSK-211	211_1+2	44	-131	-62	-71	-117	54	20	-142	-19	10	-317	-254	-98	-310	-278	-298	18	-167	-197	-47	-127	-21	-31	183	81	21	41	-147	-66	104	-116	-92	-3	7	-151	120	-163	61	-41	35	-44	39	-24	-317	-293	-328	-111	-44
MUSK-211	211_1+3	44	-130	-62	-71	-117	54	20	-142	-19	10	-317	-255	-97	-310	-278	-298	18	-168	-197	-47	-127	-21	-31	183	81	22	42	-147	-66	104	-116	-92	-3	7	-151	120	-163	61	-41	35	-44	39	-24	-317	-293	-328	-112	-44
MUSK-211	211_1+4	44	-129	-62	-71	-117	54	20	-141	-19	10	-317	-255	-98	-310	-278	-298	18	-168	-197	-47	-127	-21	-31	183	81	22	42	-147	-66	105	-116	-91	-3	7	-151	120	-163	61	-41	35	-44	40	-24	-317	-293	-328	-112	-44
MUSK-211	211_1+5	46	-107	-60	-77	-117	10	38	-160	-8	-18	-261	-220	-65	-298	-285	-306	-30	-105	-227	-187	-60	-22	-68	111	112	17	-27	-90	25	68	-116	124	-107	8	-120	63	-175	41	-27	68	-44	98	-25	-303	-283	-296	-143	-13
MUSK-211	211_1+6	44	-131	-62	-77	-117	12	20	-126	-19	-24	-285	-255	-68	-310	-281	-298	18	-168	-197	-177	-127	-21	-31	92	112	22	42	-147	25	70	-116	-93	-4	17	-150	121	-175	61	-41	35	-44	38	-29	-317	-294	-284	-112	-44
MUSK-211	211_1+7	44	-132	-62	-76	-117	11	20	-126	-19	-25	-285	-255	-68	-310	-281	-298	18	-168	-197	-177	-127	-21	-31	92	112	22	42	-147	25	70	-116	-93	-4	17	-150	121	-175	61	-41	35	-44	38	-29	-316	-294	-284	-111	-44
MUSK-211	211_1+8	46	-107	-60	-77	-117	10	38	-160	-8	-18	-261	-220	-65	-299	-285	-306	-31	-106	-227	-187	-59	-22	-67	111	112	17	-27	-89	25	67	-116	124	-107	8	-120	63	-175	40	-27	68	-44	98	-25	-303	-283	-297	-144	-13
MUSK-211	211_1+9	46	-107	-60	-78	-117	10	38	-160	-8	-18	-261	-220	-65	-299	-285	-306	-31	-106	-227	-188	-59	-22	-67	111	112	17	-27	-90	25	67	-116	124	-108	8	-120	64	-175	40	-27	68	-44	98	-24	-303	-283	-297	-144	-13
MUSK-212	212_1+1	33	-158	-62	-71	-117	50	26	-146	-18	8	-320	-259	-103	-311	-280	-301	15	-164	-204	-44	-129	-19	-36	186	81	24	41	-143	-67	105	-116	-100	-32	7	-134	22	-164	59	-45	36	-48	-44	-28	-321	-295	-330	-113	-42
MUSK-212	212_1+10	33	-158	-61	-77	-117	9	26	-131	-18	-22	-284	-259	-66	-312	-283	-301	15	-165	-205	-179	-129	-19	-36	98	112	24	41	-143	23	68	-117	-100	-33	13	-134	22	-175	59	-45	36	-47	-44	-27	-319	-295	-285	-113	-42
MUSK-212	212_1+11	32	-92	-60	-78	-117	10	38	-160	-5	-20	-263	-230	-65	-300	-284	-303	-31	-113	-231	-183	-67	-20	-71	103	112	18	-24	-93	23	68	-117	-102	-35	11	-133	23	-175	31	-24	73	-44	-56	-25	-306	-285	-293	-141	-14
MUSK-212	212_1+12	33	-104	-62	-78	-117	9	32	-141	-10	-21	-268	-251	-65	-305	-283	-302	-18	-128	-222	-181	-96	-22	-63	101	112	24	17	-122	23	68	-117	-100	-34	12	-134	23	-175	23	-33	68	-44	-50	-26	-312	-291	-283	-129	-23
MUSK-212	212_1+13	33	-93	-60	-99	-117	73	37	-161	-5	17	-268	-229	-40	-298	-281	-304	-32	-113	-230	-133	-66	-21	-70	193	89	18	-23	-92	8	82	-116	-101	-34	-67	-134	22	-174	30	-25	73	-44	-56	5	-290	-285	-328	-142	-14
MUSK-212	212_1+14	33	-93	-60	-99	-117	73	37	-161	-5	17	-268	-229	-39	-298	-281	-304	-32	-113	-230	-133	-66	-21	-70	193	89	18	-23	-92	8	81	-116	-101	-34	-67	-134	22	-174	30	-25	73	-44	-56	5	-290	-285	-328	-142	-14
MUSK-212	212_1+15	33	-158	-62	-51	-117	-56	26	-129	-19	-52	-319	-258	-241	-311	-282	-300	16	-164	-204	-47	-129	-19	-35	-50	102	23	41	-145	-37	99	-116	-100	-33	47	-134	23	-170	59	-45	36	-47	-44	-117	-319	-295	-328	-112	-42
MUSK-212	212_1+16	33	-159	-62	-99	-117	73	26	-147	-17	17	-276	-259	-38	-312	-280	-301	14	-164	-205	-138	-128	-20	-37	191	88	24	42	-142	9	81	-116	-100	-32	-65	-135	22	-174	59	-45	36	-48	-44	5	-314	-295	-323	-114	-41
MUSK-212	212_1+17	32	-92	-60	-51	-117	-57	38	-154	-6	-53	-319	-230	-243	-299	-283	-303	-30	-112	-231	-48	-67	-21	-71	-47	102	18	-25	-95	-37	99	-117	-102	-35	46	-133	23	-170	31	-24	72	-44	-56	-118	-318	-284	-325	-141	-14
MUSK-212	212_1+18	32	-93	-60	-50	-117	-57	38	-154	-6	-53	-319	-230	-244	-299	-283	-303	-30	-112	-231	-48	-67	-21	-71	-47	102	18	-26	-96	-37	99	-116	-102	-35	46	-133	23	-170	31	-24	72	-44	-56	-118	-318	-284	-325	-141	-14
MUSK-212	212_1+19	33	-105	-62	-100	-117	73	32	-150	-9	17	-267	-250	-39	-306	-281	-303	-19	-128	-222	-139	-95	-22	-64	191	89	25	19	-121	9	81	-117	-100	-34	-65	-134	22	-174	24	-33	67	-44	-49	5	-300	-291	-324	-129	-23
MUSK-212	212_1+2	32	-92	-60	-70	-117	50	38	-162	-6	7	-321	-229	-106	-300	-281	-303	-31	-113	-230	-43	-67	-21	-71	187	81	18	-24	-93	-67	105	-116	-102	-34	6	-134	23	-164	31	-25	72	-44	-57	-29	-316	-284	-332	-141	-14
MUSK-212	212_1+20	39	-194	-145	23	-117	-4	57	-172	-39	-100	-318	-111	-227	-281	-281	-300	54	-147	-98	-197	-27	-22	2	74	49	-34	45	-91	33	94	-116	-97	-19	42	-59	31	-171	3	-146	37	-173	-79	-165	-317	-241	-328	-97	-68
MUSK-212	212_1+21	44	-194	-145	28	-117	73	57	-168	-40	-23	-319	-112	-106	-284	-283	-303	52	-153	-97	-225	-28	-22	2	179	49	-33	47	-88	22	80	-116	-106	-19	6	-37	21	-175	3	-146	38	-173	-87	-43	-318	-243	-331	-98	-71
MUSK-212	212_1+22	39	-194	-145	23	-117	-5	57	-172	-39	-100	-318	-111	-227	-280	-280	-300	54	-147	-98	-197	-27	-22	2	75	49	-34	45	-92	33	94	-116	-97	-19	42	-59	31	-171	3	-146	37	-173	-79	-165	-317	-241	-328	-96	-68
MUSK-212	212_1+23	39	-194	-145	23	-117	-5	57	-172	-39	-100	-318	-111	-227	-280	-280	-300	54	-147	-99	-197	-27	-22	2	75	49	-34	45	-91	33	94	-116	-97	-18	42	-59	31	-171	3	-146	37	-173	-79	-165	-317	-241	-328	-96	-68
MUSK-212	212_1+24	43	-199	-113	28	-117	73	27	-105	-21	-23	-270	-210	-107	-286	-283	-302	-59	-74	-191	-226	-60	-14	-42	179	49	23	-21	-133	22	80	-116	-106	-19	6	-37	21	-175	73	-146	69	-179	-87	-43	-299	-278	-299	-138	-6
MUSK-212	212_1+25	38	-199	-113	23	-117	-5	26	-100	-21	-100	-292	-214	-228	-285	-281	-299	-55	-75	-188	-197	-63	-14	-40	75	49	22	-20	-136	33	94	-116	-97	-19	42	-59	31	-171	73	-146	70	-179	-79	-166	-304	-279	-288	-136	-6
MUSK-212	212_1+26	43	-199	-113	28	-117	74	27	-105	-21	-23	-270	-210	-107	-286	-283	-302	-59	-74	-191	-226	-59	-14	-43	179	49	23	-21	-133	22	80	-116	-106	-19	6	-37	21	-175	73	-146	69	-179	-87	-43	-299	-278	-299	-138	-6
MUSK-212	212_1+27	38	-199	-113	23	-117	-4	26	-100	-21	-101	-292	-214	-228	-285	-281	-299	-55	-75	-187	-197	-63	-14	-40	75	49	22	-20	-136	33	94	-116	-97	-18	42	-59	31	-171	72	-146	69	-179	-79	-166	-304	-279	-288	-136	-6
MUSK-212	212_1+28	38	-199	-113	23	-117	-4	26	-100	-21	-101	-292	-214	-228	-285	-281	-299	-55	-75	-188	-198	-62	-14	-40	75	49	22	-20	-136	33	95	-116	-97	-19	42	-59	31	-171	72	-146	69	-179	-79	-166	-304	-279	-288	-136	-6
MUSK-212	212_1+29	41	-194	-145	27	-117	68	57	-170	-39	-56	-318	-111	-157	-283	-282	-301	53	-150	-98	-215	-28	-22	2	138	45	-33	46	-89	21	88	-116	-103	-18	28	-47	25	-175	3	-146	38	-173	-83	-76	-319	-242	-329	-97	-70
MUSK-212	212_1+3	32	-92	-60	-70	-117	50	38	-162	-6	7	-321	-229	-105	-300	-281	-303	-31	-113	-230	-43	-66	-21	-71	187	81	18	-24	-93	-67	105	-116	-102	-34	6	-134	23	-164	31	-25	72	-44	-57	-29	-316	-284	-332	-141	-14
MUSK-212	212_1+30	43	-199	-137	28	-117	73	42	-167	-35	-22	-273	-125	-106	-260	-283	-304	4	-73	-158	-225	-20	-19	-34	181	49	17	-32	-84	22	80	-116	-105	-18	4	-38	21	-175	61	-147	5	-186	-87	-43	-279	-247	-328	-139	-15
MUSK-212	212_1+31	43	-199	-137	28	-117	73	41	-166	-35	-22	-272	-125	-106	-260	-283	-304	3	-72	-159	-225	-20	-19	-35	181	49	18	-33	-85	22	80	-116	-105	-18	4	-38	21	-175	61	-147	6	-186	-87	-43	-279	-247	-328	-139	-15
MUSK-212	212_1+4	33	-158	-62	-71	-117	51	26	-146	-18	8	-320	-258	-103	-311	-280	-301	15	-164	-204	-44	-129	-19	-36	186	81	24	41	-144	-67	105	-116	-100	-32	7	-135	22	-164	59	-45	36	-48	-44	-28	-320	-295	-330	-113	-42
MUSK-212	212_1+5	33	-158	-62	-71	-117	50	26	-146	-18	8	-320	-259	-103	-311	-280	-301	15	-165	-204	-44	-129	-19	-36	186	81	24	41	-143	-67	105	-116	-100	-32	7	-134	22	-164	59	-45	36	-48	-44	-28	-321	-295	-330	-113	-42
MUSK-212	212_1+6	32	-93	-60	-70	-117	50	38	-162	-6	7	-321	-229	-105	-300	-281	-303	-31	-112	-230	-43	-67	-21	-71	187	81	18	-25	-94	-67	105	-116	-102	-34	6	-134	23	-164	31	-25	72	-44	-56	-29	-316	-284	-332	-141	-14
MUSK-212	212_1+7	33	-93	-60	-78	-117	10	38	-160	-6	-20	-263	-230	-65	-300	-284	-303	-31	-113	-231	-183	-67	-21	-71	104	112	18	-24	-94	23	68	-116	-102	-35	11	-133	23	-175	31	-25	72	-44	-56	-26	-306	-285	-293	-141	-14
MUSK-212	212_1+8	33	-158	-61	-77	-117	9	26	-131	-18	-22	-284	-259	-66	-312	-283	-301	15	-165	-205	-179	-129	-19	-36	98	112	24	41	-143	23	68	-117	-100	-33	13	-134	22	-175	59	-45	36	-47	-44	-27	-319	-295	-285	-113	-42
MUSK-212	212_1+9	33	-158	-61	-77	-117	9	26	-131	-18	-22	-284	-259	-66	-312	-282	-301	15	-164	-204	-179	-129	-19	-36	98	112	24	41	-144	23	68	-116	-100	-33	13	-134	22	-175	59	-45	36	-47	-44	-27	-319	-295	-285	-113	-42
MUSK-213	213_1+1	109	-131	-62	-71	-117	54	20	-142	-19	10	-317	-254	-97	-310	-278	-298	18	-168	-197	-47	-127	-21	-30	183	81	21	41	-147	-66	104	-116	-104	-4	7	-152	286	-163	61	-43	35	-44	64	-24	-317	-293	-327	-111	-44
MUSK-213	213_1+10	108	-132	-62	-77	-117	11	20	-126	-19	-25	-286	-255	-68	-310	-281	-298	19	-169	-197	-177	-127	-21	-31	92	112	21	42	-147	25	70	-116	-104	-5	17	-151	286	-175	61	-42	35	-44	63	-29	-317	-294	-284	-111	-44
MUSK-213	213_1+11	100	-194	-145	28	-117	72	57	-168	-39	-21	-319	-112	-103	-284	-283	-304	52	-153	-97	-225	-28	-22	3	180	49	-33	47	-87	21	79	-116	-54	-10	4	-38	213	-175	3	-139	38	-158	119	-41	-318	-243	-332	-98	-71
MUSK-213	213_1+12	100	-194	-145	28	-117	72	57	-168	-39	-21	-319	-112	-103	-284	-283	-304	52	-154	-98	-225	-28	-22	3	180	49	-33	47	-87	21	78	-116	-53	-10	4	-38	211	-175	3	-139	38	-158	122	-41	-318	-243	-332	-98	-71
MUSK-213	213_1+13	129	-167	-145	22	-117	-8	57	-170	-39	-99	-320	-112	-228	-283	-281	-301	53	-151	-98	-196	-28	-22	2	78	48	-34	47	-91	31	95	-116	210	-26	40	-58	93	-172	3	-135	39	-159	196	-163	-320	-242	-330	-97	-70
MUSK-213	213_1+14	128	-167	-145	22	-117	-8	57	-170	-39	-100	-319	-112	-229	-283	-281	-301	53	-152	-98	-196	-28	-22	2	77	48	-34	47	-91	31	95	-116	210	-26	41	-58	93	-171	3	-135	39	-159	197	-165	-319	-242	-330	-97	-70
MUSK-213	213_1+15	132	-198	-112	22	-117	-8	27	-100	-21	-100	-293	-213	-230	-285	-282	-300	-57	-75	-188	-196	-62	-14	-41	78	49	23	-19	-135	32	95	-116	216	-27	41	-58	91	-171	73	-122	70	-151	194	-166	-305	-279	-291	-137	-6
MUSK-213	213_1+16	100	-199	-103	28	-117	72	27	-105	-21	-21	-269	-210	-103	-286	-283	-303	-59	-75	-191	-225	-59	-14	-43	180	49	23	-20	-133	21	79	-116	-58	-9	5	-38	218	-175	73	-129	69	-179	107	-41	-299	-278	-299	-138	-6
MUSK-213	213_1+17	132	-198	-112	22	-117	-8	27	-100	-21	-100	-293	-213	-229	-285	-282	-300	-56	-75	-189	-196	-62	-14	-41	78	49	23	-19	-135	32	95	-116	215	-27	41	-58	91	-171	73	-121	70	-152	194	-166	-305	-279	-291	-137	-6
MUSK-213	213_1+18	100	-199	-103	28	-117	72	27	-105	-21	-22	-269	-210	-103	-286	-283	-303	-59	-75	-191	-225	-59	-14	-43	179	49	24	-20	-133	21	79	-116	-58	-9	5	-38	219	-175	73	-129	70	-179	107	-41	-299	-278	-299	-138	-6
MUSK-213	213_1+19	132	-198	-112	22	-117	-8	27	-100	-21	-100	-293	-213	-229	-285	-282	-300	-57	-75	-189	-196	-61	-14	-41	79	48	23	-19	-135	32	95	-116	216	-27	40	-58	91	-172	73	-122	70	-152	194	-165	-305	-279	-291	-137	-6
MUSK-213	213_1+2	109	-131	-62	-71	-117	54	20	-142	-19	10	-317	-254	-98	-310	-278	-298	19	-168	-197	-47	-127	-21	-30	183	81	21	41	-147	-66	104	-116	-104	-4	7	-152	286	-163	61	-43	35	-44	64	-24	-317	-293	-328	-111	-44
MUSK-213	213_1+20	49	-144	-62	-71	285	54	19	-141	-19	10	-317	-255	-96	-311	-278	-298	20	-175	-196	-47	-129	-21	-31	183	81	22	42	-147	-66	104	-116	-103	-13	7	-157	144	-135	62	-42	36	-46	8	-24	-318	-294	-328	-43	-46
MUSK-213	213_1+21	56	-5	-60	-69	-117	48	40	-163	-8	5	-323	-219	-116	-298	-283	-306	-28	-105	-227	-42	-59	-22	-68	189	81	16	-27	-63	-68	105	153	136	-122	5	-123	71	-165	46	-26	64	-44	71	-34	-314	-282	-335	-144	-12
MUSK-213	213_1+22	49	-144	-62	-71	285	54	19	-141	-19	10	-317	-255	-96	-311	-278	-298	20	-175	-196	-47	-129	-21	-31	183	81	22	42	-147	-66	104	-116	-103	-13	7	-157	144	-135	62	-42	36	-46	8	-24	-318	-294	-328	-43	-46
MUSK-213	213_1+23	56	-5	-60	-77	-117	9	40	-162	-8	-18	-261	-220	-66	-298	-285	-306	-28	-105	-228	-187	-59	-22	-68	111	112	16	-27	-63	24	67	154	135	-121	8	-123	72	-175	46	-26	64	-44	71	-25	-302	-282	-297	-144	-12
MUSK-213	213_1+24	49	-146	-62	-77	286	12	19	-125	-19	-25	-287	-255	-68	-311	-281	-298	20	-175	-197	-177	-129	-21	-30	92	111	22	42	-147	25	70	-116	-103	-14	17	-156	144	-175	62	-42	36	-46	7	-29	-317	-294	-286	-42	-46
MUSK-213	213_1+25	56	-5	-60	-77	-117	9	40	-162	-8	-18	-261	-220	-66	-298	-285	-306	-28	-104	-228	-187	-59	-22	-68	111	112	16	-27	-64	25	68	154	135	-121	8	-123	72	-175	46	-26	64	-44	71	-25	-302	-282	-296	-143	-12
MUSK-213	213_1+26	49	-194	-145	28	234	72	57	-170	-40	-22	-318	-111	-103	-283	-282	-302	53	-149	-98	-226	-27	-22	2	178	50	-33	46	-88	22	79	-116	-107	-9	6	-37	75	-175	4	-126	37	-173	45	-42	-315	-242	-330	-42	-69
MUSK-213	213_1+27	49	-194	-145	28	234	72	57	-170	-40	-22	-318	-111	-103	-283	-282	-302	53	-149	-98	-226	-27	-22	2	178	50	-33	46	-88	22	79	-116	-107	-9	6	-37	75	-175	4	-126	37	-173	45	-42	-315	-242	-330	-42	-69
MUSK-213	213_1+28	40	82	-145	21	-117	-9	57	-167	-39	-101	-321	-112	-232	-285	-282	-303	52	-155	-97	-197	-29	-22	3	83	49	-33	48	-89	32	95	22	142	-38	39	-60	67	-171	2	-144	39	-140	61	-168	-322	-243	-331	-98	-73
MUSK-213	213_1+29	40	81	-145	21	-117	-9	57	-167	-39	-101	-321	-112	-232	-285	-282	-303	52	-155	-97	-197	-29	-22	3	83	49	-33	48	-89	32	95	24	142	-38	39	-60	67	-172	2	-144	39	-140	61	-168	-322	-243	-331	-98	-72
MUSK-213	213_1+3	185	-91	-60	-69	-117	49	38	-161	-8	5	-323	-220	-113	-299	-283	-307	-31	-106	-227	-42	-59	-22	-67	189	81	17	-27	-89	-67	105	-116	254	-110	5	-120	73	-165	41	-27	68	-44	88	-33	-314	-282	-335	-144	-13
MUSK-213	213_1+30	40	81	-145	21	-117	-9	57	-167	-39	-102	-321	-112	-232	-285	-282	-303	52	-155	-97	-197	-29	-22	3	82	49	-33	48	-88	32	95	24	142	-38	40	-60	67	-171	2	-144	39	-140	61	-169	-322	-243	-331	-98	-72
MUSK-213	213_1+31	49	-199	-105	28	240	73	27	-105	-21	-23	-268	-211	-104	-285	-283	-301	-58	-75	-191	-226	-60	-14	-42	178	50	23	-21	-134	22	79	-116	-109	-9	7	-36	77	-175	73	-105	69	-178	44	-42	-298	-278	-297	-121	-6
MUSK-213	213_1+32	40	78	-103	22	-117	-9	27	-99	-21	-102	-295	-212	-233	-286	-283	-302	-58	-76	-190	-197	-60	-14	-42	83	49	23	-18	-131	33	96	38	141	-39	40	-60	68	-172	72	-144	70	-113	60	-170	-307	-278	-293	-138	-6
MUSK-213	213_1+33	40	78	-103	22	-117	-9	27	-100	-21	-102	-295	-212	-233	-286	-283	-302	-59	-75	-190	-197	-60	-14	-42	84	49	23	-18	-131	33	96	36	141	-39	39	-60	68	-172	72	-144	70	-113	61	-169	-307	-278	-293	-138	-6
MUSK-213	213_1+34	49	-199	-105	28	240	73	27	-105	-21	-23	-269	-212	-104	-285	-283	-301	-58	-75	-190	-226	-60	-14	-42	178	50	23	-20	-134	22	79	-116	-109	-9	7	-36	77	-175	73	-105	69	-178	44	-42	-299	-278	-297	-120	-6
MUSK-213	213_1+35	49	-199	-105	28	239	73	27	-105	-21	-23	-268	-211	-104	-285	-283	-301	-58	-74	-190	-226	-60	-14	-42	178	50	23	-21	-134	22	80	-116	-108	-9	7	-36	76	-175	73	-105	69	-178	44	-42	-298	-278	-296	-120	-6
MUSK-213	213_1+36	40	78	-103	22	-117	-9	27	-100	-21	-102	-295	-211	-233	-286	-283	-302	-58	-75	-190	-197	-60	-14	-42	83	49	23	-19	-131	33	96	37	141	-39	40	-60	68	-171	72	-144	70	-113	61	-170	-306	-278	-293	-138	-6
MUSK-213	213_1+37	44	-183	-142	28	-117	72	57	-168	-39	-22	-318	-112	-103	-284	-282	-303	52	-152	-98	-225	-28	-22	2	179	49	-33	47	-86	22	79	-116	126	-8	6	-37	97	-175	4	-124	37	-98	203	-41	-317	-243	-331	-99	-71
MUSK-213	213_1+38	44	-183	-142	28	-117	72	57	-169	-40	-22	-319	-112	-103	-284	-282	-303	52	-152	-98	-225	-28	-22	2	179	49	-33	47	-85	21	79	-116	126	-8	5	-37	98	-175	4	-124	37	-98	203	-41	-317	-243	-331	-99	-71
MUSK-213	213_1+39	43	-149	-141	22	-117	-9	57	-169	-39	-100	-320	-112	-230	-283	-282	-302	53	-152	-98	-196	-28	-22	2	81	48	-34	47	-91	32	95	-116	118	-33	40	-59	82	-172	2	49	39	-150	145	-165	-321	-242	-330	-97	-70
MUSK-213	213_1+4	186	-91	-60	-69	-117	49	38	-161	-8	5	-323	-220	-114	-299	-283	-307	-30	-106	-227	-42	-59	-22	-67	189	81	17	-27	-89	-67	105	-116	253	-110	5	-120	73	-165	41	-27	68	-44	88	-33	-315	-282	-335	-144	-13
MUSK-213	213_1+40	43	-150	-141	22	-117	-9	57	-169	-39	-101	-320	-112	-230	-283	-281	-302	53	-151	-98	-196	-28	-22	2	81	48	-34	47	-91	32	95	-116	118	-33	40	-59	82	-172	2	50	39	-150	144	-166	-320	-242	-330	-97	-70
MUSK-213	213_1+41	43	-144	-141	22	-117	-9	57	-169	-39	-101	-320	-112	-230	-283	-282	-302	53	-152	-98	-196	-28	-22	2	81	48	-34	47	-91	32	95	-116	119	-34	40	-59	82	-172	2	48	39	-150	148	-167	-321	-242	-330	-97	-71
MUSK-213	213_1+42	38	-81	-59	-69	-117	48	42	-165	-8	5	-323	-221	-115	-298	-283	-306	-26	-104	-228	-42	-60	-21	-69	189	80	16	-27	-92	-68	105	-116	157	-124	5	-128	100	-165	49	-25	61	-44	226	-34	-314	-282	-334	-143	-12
MUSK-213	213_1+43	52	-147	-62	-71	-117	54	19	-140	-18	10	-318	-256	-96	-312	-279	-299	20	-179	-197	-47	-131	-21	-31	183	81	22	42	-146	-66	104	-116	-88	-34	7	-157	146	-163	61	-33	37	-47	195	-24	-319	-294	-328	-112	-47
MUSK-213	213_1+44	39	-81	-59	-69	-117	48	42	-165	-8	5	-323	-221	-116	-298	-283	-306	-26	-104	-228	-41	-60	-21	-69	190	80	16	-27	-92	-68	105	-116	157	-124	5	-128	100	-165	49	-25	62	-44	226	-34	-314	-282	-334	-143	-12
MUSK-213	213_1+45	52	-147	-62	-71	-117	54	19	-140	-18	10	-318	-256	-96	-312	-279	-299	20	-179	-197	-47	-131	-21	-32	183	81	22	42	-146	-66	104	-116	-88	-34	7	-157	146	-163	61	-33	37	-47	195	-24	-319	-294	-328	-112	-48
MUSK-213	213_1+46	38	-80	-59	-77	-117	8	42	-164	-8	-18	-261	-221	-66	-298	-285	-306	-26	-104	-229	-187	-60	-21	-69	111	112	16	-27	-92	24	67	-116	158	-123	8	-128	100	-175	49	-25	62	-44	226	-25	-302	-283	-296	-143	-12
MUSK-213	213_1+47	52	-146	-62	-77	-117	13	20	-124	-18	-25	-289	-257	-67	-312	-281	-299	20	-179	-197	-178	-131	-20	-32	92	111	22	42	-146	25	70	-116	-89	-35	17	-156	146	-175	62	-32	37	-46	194	-29	-318	-295	-288	-112	-48
MUSK-213	213_1+48	38	-80	-59	-77	-117	8	42	-164	-8	-18	-261	-221	-66	-298	-285	-306	-26	-104	-229	-187	-60	-21	-69	111	112	16	-27	-92	24	67	-116	158	-123	8	-128	100	-175	49	-25	62	-44	226	-25	-302	-283	-296	-143	-12
MUSK-213	213_1+49	52	-147	-62	-77	-117	13	20	-125	-18	-24	-288	-257	-67	-312	-281	-299	20	-179	-198	-178	-131	-20	-32	93	111	22	42	-146	25	70	-116	-89	-36	17	-156	146	-175	62	-33	37	-47	194	-29	-318	-295	-288	-112	-47
MUSK-213	213_1+5	186	-91	-60	-69	-117	49	38	-161	-8	5	-323	-220	-113	-299	-283	-306	-30	-106	-227	-42	-59	-22	-67	189	81	17	-27	-89	-67	105	-116	253	-110	5	-120	73	-165	41	-27	68	-44	88	-33	-314	-282	-335	-144	-13
MUSK-213	213_1+50	50	-199	-101	28	156	75	26	-108	-22	-29	-269	-207	-111	-284	-283	-302	-61	-73	-194	-224	-57	-14	-44	170	47	24	-25	-131	22	81	-116	-78	-7	12	-40	69	-175	73	-72	68	-179	55	-48	-298	-277	-295	-139	-5
MUSK-213	213_1+51	40	87	-144	27	-117	72	56	-164	-39	-24	-322	-113	-111	-288	-284	-306	51	-159	-97	-223	-30	-22	3	180	47	-33	49	-86	21	80	22	140	-50	4	-39	66	-175	2	-143	40	-137	62	-45	-324	-244	-334	-99	-74
MUSK-213	213_1+52	40	86	-144	27	-117	72	56	-164	-39	-24	-322	-113	-110	-288	-284	-306	51	-159	-97	-223	-30	-22	3	180	47	-33	49	-86	21	80	23	141	-50	4	-39	66	-175	2	-143	40	-138	62	-45	-324	-244	-334	-99	-74
MUSK-213	213_1+53	50	-194	-145	24	232	4	57	-173	-40	-95	-317	-111	-218	-280	-280	-299	54	-146	-100	-199	-26	-22	2	79	48	-33	45	-90	30	92	-116	-107	-4	42	-63	73	-172	4	-124	37	-173	45	-138	-316	-241	-327	-39	-67
MUSK-213	213_1+54	40	87	-145	27	-117	72	56	-164	-39	-24	-322	-113	-111	-288	-284	-306	51	-159	-97	-223	-30	-22	3	180	47	-33	49	-86	21	80	21	141	-50	4	-39	66	-175	2	-143	40	-137	62	-45	-324	-244	-334	-99	-74
MUSK-213	213_1+55	44	-199	-73	28	-117	73	27	-104	-21	-22	-269	-211	-104	-285	-283	-301	-58	-75	-190	-226	-60	-14	-42	178	50	23	-20	-134	22	79	-116	121	-8	7	-37	105	-175	73	-108	69	-129	206	-42	-299	-278	-297	-138	-6
MUSK-213	213_1+56	44	-199	-73	28	-117	73	27	-104	-21	-22	-269	-211	-104	-286	-283	-302	-59	-75	-191	-226	-60	-14	-42	178	50	23	-20	-133	22	79	-116	122	-8	6	-37	105	-175	73	-108	70	-128	206	-42	-299	-278	-298	-138	-6
MUSK-213	213_1+57	44	-199	-73	28	-117	72	27	-105	-21	-22	-269	-211	-103	-286	-283	-302	-59	-75	-191	-226	-59	-14	-42	179	50	23	-20	-133	22	79	-116	122	-8	6	-37	104	-175	73	-108	70	-128	206	-41	-299	-278	-298	-138	-6
MUSK-213	213_1+58	43	-196	-91	22	-117	-9	27	-100	-21	-101	-294	-212	-231	-286	-282	-301	-57	-75	-190	-197	-61	-14	-42	82	49	23	-20	-134	32	95	-116	122	-35	40	-59	83	-172	73	41	70	-143	154	-167	-306	-278	-292	-137	-6
MUSK-213	213_1+59	43	-195	-91	22	-117	-9	27	-101	-21	-101	-294	-212	-231	-285	-282	-301	-57	-75	-190	-197	-61	-14	-42	83	49	23	-20	-134	32	95	-116	123	-36	40	-59	83	-172	73	39	70	-143	156	-167	-306	-278	-292	-137	-6
MUSK-213	213_1+6	109	-130	-62	-71	-117	54	20	-141	-19	10	-317	-255	-98	-310	-278	-298	18	-168	-197	-47	-127	-21	-31	183	82	22	42	-147	-66	104	-116	-104	-4	7	-152	286	-163	61	-43	35	-44	64	-24	-317	-294	-328	-112	-44
MUSK-213	213_1+60	42	89	-145	28	-117	72	57	-165	-39	-22	-322	-113	-106	-287	-284	-306	51	-158	-97	-223	-30	-22	3	180	47	-33	49	-87	20	79	-110	150	-28	3	-39	47	-175	3	-124	39	-92	117	-42	-322	-244	-334	-99	-74
MUSK-213	213_1+61	40	80	-102	28	-117	72	27	-105	-21	-24	-272	-209	-111	-286	-285	-305	-61	-75	-193	-224	-58	-14	-43	180	47	24	-20	-127	21	80	43	139	-53	4	-39	70	-175	73	-144	70	-113	60	-45	-300	-278	-303	-139	-6
MUSK-213	213_1+62	50	-199	-105	24	243	5	26	-101	-21	-96	-288	-214	-220	-285	-281	-298	-54	-75	-187	-199	-63	-14	-40	78	48	22	-20	-136	31	92	-116	-111	-5	42	-64	76	-172	73	-105	70	-178	42	-142	-303	-279	-284	-108	-6
MUSK-213	213_1+63	50	-199	-105	24	242	4	26	-101	-21	-96	-288	-214	-219	-285	-281	-298	-54	-75	-187	-199	-63	-14	-40	78	48	22	-20	-136	31	92	-116	-110	-4	42	-64	76	-172	73	-104	70	-178	42	-142	-303	-279	-284	-109	-6
MUSK-213	213_1+64	40	80	-102	28	-117	72	27	-105	-21	-24	-272	-209	-111	-286	-285	-305	-62	-75	-193	-224	-58	-14	-44	180	47	24	-20	-126	21	80	43	139	-53	4	-39	70	-175	73	-144	70	-114	60	-45	-300	-278	-303	-139	-6
MUSK-213	213_1+65	46	-82	-61	-71	-117	54	30	-155	-6	10	-319	-233	-98	-299	-280	-301	-36	-115	-228	-47	-70	-23	-69	184	81	20	-17	-98	-66	104	-116	-88	-35	6	-157	156	-163	19	-17	77	-44	193	-25	-315	-285	-330	-140	-15
MUSK-213	213_1+66	40	-165	-59	-69	-117	49	27	-146	-19	5	-323	-256	-113	-309	-282	-303	4	-141	-207	-42	-119	-21	-40	189	81	24	35	-141	-67	105	-113	151	-123	5	-128	97	-165	52	-39	43	-45	225	-32	-322	-294	-333	-116	-34
MUSK-213	213_1+67	46	-82	-61	-71	-117	54	30	-155	-5	9	-319	-233	-99	-300	-280	-301	-36	-115	-228	-46	-70	-23	-69	184	81	20	-17	-97	-66	104	-116	-88	-35	6	-157	156	-163	19	-17	77	-44	193	-25	-315	-285	-330	-140	-15
MUSK-213	213_1+68	40	-164	-59	-69	-117	49	27	-146	-19	6	-323	-256	-112	-309	-282	-303	4	-141	-207	-43	-119	-21	-40	188	81	24	35	-141	-67	105	-113	152	-123	5	-128	97	-164	52	-39	43	-45	225	-32	-322	-294	-333	-116	-34
MUSK-213	213_1+69	40	-165	-59	-70	-117	49	27	-146	-19	5	-323	-256	-113	-309	-282	-303	5	-141	-207	-42	-119	-21	-39	188	81	24	35	-141	-67	105	-113	152	-123	6	-128	97	-164	52	-39	43	-45	225	-32	-322	-294	-333	-116	-34
MUSK-213	213_1+7	185	-90	-60	-77	-117	10	38	-160	-8	-18	-261	-220	-65	-299	-285	-306	-30	-106	-227	-188	-59	-22	-67	111	112	17	-27	-89	25	67	-116	254	-111	8	-120	73	-175	41	-27	68	-44	88	-24	-303	-283	-297	-144	-13
MUSK-213	213_1+70	40	-164	-59	-76	-117	7	28	-132	-19	-20	-276	-257	-67	-310	-284	-303	5	-141	-207	-184	-119	-21	-40	106	112	24	35	-141	24	68	-113	153	-123	10	-128	97	-175	52	-39	43	-45	225	-27	-317	-295	-281	-116	-34
MUSK-213	213_1+71	40	-164	-59	-77	-117	7	28	-132	-18	-20	-276	-257	-67	-310	-284	-303	4	-141	-207	-184	-119	-21	-40	106	112	24	35	-141	24	68	-113	153	-123	11	-128	97	-175	52	-39	43	-45	225	-27	-317	-295	-281	-116	-34
MUSK-213	213_1+72	46	-82	-61	-77	-117	15	30	-149	-5	-23	-264	-233	-66	-300	-282	-300	-36	-115	-229	-182	-70	-23	-69	97	111	20	-17	-98	26	69	-116	-88	-36	15	-156	156	-175	19	-17	77	-44	193	-27	-307	-285	-289	-140	-15
MUSK-213	213_1+73	46	-82	-61	-77	-117	14	31	-150	-5	-23	-264	-233	-66	-300	-282	-301	-36	-115	-229	-181	-70	-23	-69	97	111	20	-17	-97	26	69	-116	-90	-37	15	-156	156	-175	19	-17	77	-44	192	-28	-307	-285	-289	-140	-15
MUSK-213	213_1+74	46	-82	-61	-77	-117	14	31	-149	-5	-23	-264	-233	-66	-300	-282	-301	-36	-115	-229	-182	-70	-23	-69	98	111	20	-17	-98	25	69	-116	-89	-36	15	-156	156	-175	19	-17	77	-44	193	-27	-307	-285	-289	-140	-15
MUSK-213	213_1+75	34	-190	-108	27	-117	73	27	-105	-21	-24	-273	-210	-112	-287	-285	-304	-61	-75	-192	-225	-59	-14	-43	181	49	24	-19	-132	23	81	-116	155	-79	5	-38	106	-175	73	-144	70	-144	228	-45	-301	-278	-303	-139	-7
MUSK-213	213_1+76	39	-194	-146	27	292	75	57	-174	-40	-28	-316	-111	-116	-280	-281	-299	55	-143	-100	-226	-26	-22	1	174	49	-34	44	-93	23	83	-116	43	-87	11	-34	203	-175	3	-145	37	-173	-122	-49	-314	-241	-328	-38	-65
MUSK-213	213_1+77	39	-194	-146	27	292	75	57	-174	-40	-28	-316	-111	-116	-280	-281	-299	55	-143	-100	-226	-26	-22	1	174	49	-34	44	-93	23	83	-116	43	-87	11	-34	203	-175	3	-145	37	-173	-122	-49	-314	-241	-328	-38	-65
MUSK-213	213_1+78	38	-199	-112	27	293	75	25	-106	-22	-28	-272	-214	-116	-285	-282	-298	-53	-74	-189	-227	-63	-14	-40	174	49	22	-23	-136	23	84	-115	43	-87	11	-33	203	-175	73	-145	68	-178	-121	-49	-300	-279	-295	-112	-6
MUSK-213	213_1+8	108	-130	-62	-77	-117	12	20	-125	-19	-24	-285	-255	-68	-311	-281	-298	18	-169	-197	-178	-127	-21	-31	92	111	22	42	-147	25	70	-116	-104	-5	17	-151	286	-175	61	-42	35	-44	64	-29	-317	-294	-284	-112	-44
MUSK-213	213_1+9	108	-132	-62	-77	-117	12	20	-126	-19	-24	-285	-255	-68	-311	-281	-298	19	-169	-197	-178	-127	-21	-30	92	112	21	42	-147	25	70	-116	-104	-5	17	-151	286	-175	61	-42	35	-44	63	-29	-317	-294	-284	-111	-44
MUSK-214	214_1+1	42	-197	-148	-92	-117	64	66	-60	-22	6	-184	-101	-52	-194	-201	-302	27	-149	-105	-131	-55	-10	-70	169	96	-28	25	-125	42	73	-117	57	-29	-12	-132	63	-175	-37	-140	30	-179	105	-6	-177	-197	-300	-107	-58
MUSK-214	214_1+10	42	-198	-89	-96	-117	26	35	-64	-10	-61	-204	-178	-64	-182	-190	-302	3	-122	-142	-31	-99	-15	-14	188	79	22	29	-153	-73	112	-116	59	-25	-3	-132	65	-172	65	-141	90	-150	104	-58	-191	-184	-325	-121	-23
MUSK-214	214_1+11	42	-198	-108	-82	-117	-44	37	-84	-13	-29	-186	-166	-140	-202	-195	-302	-48	-74	-145	-69	-35	-16	-49	151	92	29	-48	-109	-100	99	-116	58	-24	39	-132	65	-169	79	-109	49	-184	104	-52	-176	-216	-298	-150	0
MUSK-214	214_1+12	42	-198	-108	-82	-117	-44	37	-83	-13	-29	-186	-166	-141	-202	-195	-302	-49	-75	-144	-69	-35	-16	-49	151	92	29	-47	-109	-100	99	-116	58	-25	39	-132	66	-169	79	-109	50	-184	104	-53	-176	-216	-298	-150	0
MUSK-214	214_1+13	41	-198	-149	-52	-117	53	66	-72	-26	5	-196	-103	-150	-193	-198	-303	34	-151	-107	-63	-49	-10	-77	157	82	-27	22	-127	-62	103	-116	56	-30	16	-130	64	-159	-35	-140	28	-180	105	-50	-176	-196	-307	-102	-63
MUSK-214	214_1+14	42	-198	-159	-68	-117	80	43	-86	-28	21	-207	-130	-106	-196	-176	-301	31	-73	-89	-84	-90	-14	-63	202	78	5	-12	-71	-30	96	-117	57	-27	-40	-134	63	-164	0	-141	-34	-183	105	-18	-183	-196	-321	-120	-79
MUSK-214	214_1+15	41	-198	-149	-52	-117	53	66	-71	-26	5	-196	-103	-149	-193	-198	-303	34	-151	-107	-64	-49	-10	-77	157	82	-27	22	-127	-62	103	-116	56	-30	16	-131	64	-159	-35	-140	29	-180	105	-50	-176	-196	-307	-102	-62
MUSK-214	214_1+16	41	-198	-149	-51	-117	52	66	-72	-26	5	-196	-103	-151	-193	-198	-303	34	-152	-107	-63	-49	-10	-77	158	82	-27	22	-127	-62	103	-117	56	-30	16	-131	64	-159	-35	-139	29	-180	105	-51	-176	-196	-307	-102	-63
MUSK-214	214_1+17	42	-198	-159	-68	-117	80	43	-86	-28	21	-207	-130	-106	-196	-176	-301	31	-73	-89	-84	-90	-14	-63	202	78	5	-13	-72	-30	96	-117	57	-27	-39	-134	63	-164	0	-141	-34	-183	105	-18	-183	-196	-321	-120	-79
MUSK-214	214_1+18	42	-198	-159	-68	-117	79	43	-86	-28	21	-207	-130	-107	-196	-176	-301	31	-73	-90	-83	-90	-14	-63	202	78	5	-13	-72	-31	96	-117	56	-27	-39	-134	63	-164	0	-141	-34	-183	105	-19	-183	-196	-321	-120	-79
MUSK-214	214_1+19	42	-192	-145	-93	-117	23	53	-106	-31	-62	-209	-131	-59	-182	-188	-300	50	-146	-124	-29	-19	-12	10	195	79	-32	50	-61	-74	112	-116	58	-24	-4	-133	64	-172	30	-121	34	-163	104	-48	-183	-188	-322	-103	-46
MUSK-214	214_1+2	42	-197	-148	-92	-117	64	66	-60	-22	5	-183	-101	-52	-194	-201	-302	27	-149	-105	-131	-55	-10	-71	169	96	-28	24	-126	42	73	-116	57	-29	-12	-132	63	-175	-37	-140	30	-179	105	-6	-176	-197	-299	-107	-58
MUSK-214	214_1+20	42	-191	-145	-93	-117	23	53	-106	-32	-62	-209	-131	-59	-182	-188	-300	50	-146	-123	-29	-19	-12	10	195	79	-33	50	-61	-74	112	-116	58	-24	-4	-133	64	-172	30	-122	34	-162	104	-48	-183	-188	-322	-103	-47
MUSK-214	214_1+21	42	-191	-131	-83	-117	-31	54	-103	-36	-24	-192	-141	-123	-199	-193	-303	60	-179	-111	-75	-33	-11	17	148	93	-33	65	-116	-98	99	-116	58	-26	40	-131	66	-168	8	-139	66	-144	104	-37	-176	-208	-305	-87	-79
MUSK-214	214_1+22	42	-191	-131	-83	-117	-31	54	-103	-36	-24	-192	-141	-123	-199	-193	-303	60	-179	-111	-75	-33	-11	17	148	93	-33	65	-116	-98	99	-116	58	-26	40	-131	65	-168	8	-139	66	-144	104	-37	-176	-208	-305	-87	-79
MUSK-214	214_1+23	42	-191	-145	-93	-117	23	53	-105	-32	-62	-210	-132	-59	-182	-188	-301	49	-147	-124	-29	-19	-12	10	195	79	-32	50	-60	-74	112	-116	58	-24	-4	-133	65	-172	30	-121	34	-163	104	-48	-184	-188	-322	-104	-47
MUSK-214	214_1+24	42	-190	-131	-83	-117	-32	53	-102	-36	-24	-193	-141	-125	-199	-193	-304	60	-180	-111	-75	-33	-11	17	148	93	-33	65	-115	-98	99	-116	57	-27	40	-131	66	-168	8	-139	66	-144	104	-38	-176	-208	-306	-88	-79
MUSK-214	214_1+25	42	-196	-139	-90	-117	15	52	-91	-23	-53	-216	-134	-54	-185	-190	-301	25	-106	-134	-33	-14	-15	-8	196	78	-3	16	-60	-80	112	-116	58	-23	7	-133	65	-171	57	-109	10	-179	104	-34	-181	-194	-320	-127	-19
MUSK-214	214_1+26	42	-187	-131	-94	-117	28	49	-102	-35	-60	-189	-142	-56	-183	-192	-298	55	-178	-113	-31	-41	-13	17	186	78	-25	68	-101	-74	111	-116	59	-25	1	-133	64	-171	8	-141	64	-140	104	-48	-177	-197	-313	-98	-90
MUSK-214	214_1+27	42	-187	-131	-95	-117	27	48	-101	-35	-60	-189	-142	-57	-183	-192	-299	55	-179	-113	-31	-41	-13	17	187	78	-25	68	-99	-74	111	-116	59	-25	1	-133	65	-171	8	-141	64	-140	104	-48	-177	-197	-313	-99	-91
MUSK-214	214_1+3	42	-198	-159	-47	-117	-48	43	-80	-29	-65	-211	-123	-130	-201	-174	-303	32	-69	-90	-112	-89	-13	-59	-8	105	9	-23	-83	22	96	-117	56	-29	44	-131	63	-174	1	-140	-40	-184	105	-99	-192	-196	-324	-119	-84
MUSK-214	214_1+4	42	-197	-148	-92	-117	64	66	-60	-22	6	-184	-101	-52	-194	-201	-302	27	-149	-105	-131	-55	-10	-70	169	96	-28	25	-125	42	73	-117	57	-29	-12	-132	63	-175	-37	-140	30	-179	105	-6	-177	-197	-300	-107	-58
MUSK-214	214_1+5	42	-198	-159	-47	-117	-48	43	-81	-29	-65	-210	-123	-130	-201	-174	-302	32	-69	-90	-112	-89	-13	-59	-8	105	10	-23	-84	22	96	-116	57	-29	44	-131	63	-174	1	-140	-40	-184	105	-99	-192	-196	-324	-119	-84
MUSK-214	214_1+6	42	-198	-159	-47	-117	-48	43	-80	-29	-65	-211	-123	-130	-201	-174	-303	32	-69	-90	-112	-89	-13	-59	-8	105	10	-23	-83	22	96	-117	56	-29	44	-131	63	-174	1	-140	-40	-184	105	-99	-192	-196	-324	-119	-84
MUSK-214	214_1+7	42	-198	-89	-96	-117	26	35	-64	-10	-61	-204	-178	-64	-182	-190	-302	3	-122	-142	-31	-99	-15	-14	188	79	21	29	-153	-73	112	-116	59	-25	-3	-132	65	-172	65	-141	90	-150	104	-58	-191	-184	-325	-121	-23
MUSK-214	214_1+8	42	-198	-89	-96	-117	25	35	-64	-10	-61	-204	-178	-64	-182	-190	-302	3	-122	-142	-30	-99	-15	-14	188	79	22	29	-153	-73	112	-116	58	-25	-3	-132	65	-172	65	-141	90	-150	104	-58	-192	-184	-325	-122	-23
MUSK-214	214_1+9	42	-198	-108	-82	-117	-44	37	-83	-13	-29	-186	-166	-141	-202	-195	-302	-49	-75	-144	-69	-35	-16	-49	151	92	29	-47	-109	-100	99	-116	58	-25	39	-132	66	-169	79	-109	50	-184	104	-53	-176	-216	-299	-150	0
MUSK-215	215_1+1	121	-197	-148	-91	-117	63	66	-60	-22	6	-184	-101	-52	-194	-201	-302	27	-149	-105	-131	-55	-10	-71	169	97	-28	24	-126	42	73	-117	126	-28	-12	-132	158	-175	-37	-136	30	-170	177	-6	-177	-197	-300	-107	-58
MUSK-215	215_1+10	132	-198	-108	-82	-117	-45	37	-83	-14	-29	-186	-166	-141	-202	-195	-302	-48	-74	-144	-68	-35	-16	-49	151	92	29	-47	-109	-100	99	-116	123	-24	39	-132	170	-170	79	-103	49	-184	168	-53	-176	-216	-298	-150	0
MUSK-215	215_1+11	132	-198	-109	-82	-117	-44	37	-83	-14	-29	-186	-166	-141	-202	-195	-302	-48	-74	-144	-68	-35	-16	-49	151	92	29	-47	-109	-100	99	-116	124	-24	39	-132	169	-170	79	-103	49	-184	168	-53	-176	-216	-298	-150	0
MUSK-215	215_1+12	132	-198	-94	-96	-117	25	35	-64	-10	-61	-204	-178	-64	-182	-190	-302	3	-122	-142	-30	-99	-15	-14	188	79	22	29	-153	-73	112	-116	125	-24	-3	-132	169	-172	65	-124	90	-133	168	-58	-191	-184	-325	-121	-23
MUSK-215	215_1+13	40	65	-148	-92	-117	64	66	-59	-22	6	-184	-101	-52	-194	-201	-302	27	-149	-105	-131	-55	-10	-70	170	96	-28	25	-125	42	73	-115	156	-35	-13	-128	46	-175	-37	-132	30	-105	138	-6	-177	-196	-301	-108	-58
MUSK-215	215_1+14	47	-198	-159	-47	-117	-48	44	-81	-29	-65	-210	-123	-130	-201	-174	-302	33	-69	-91	-111	-89	-13	-59	-9	105	9	-23	-84	21	96	-117	-30	-19	44	-133	73	-174	1	-67	-40	-184	55	-99	-192	-197	-323	-118	-84
MUSK-215	215_1+15	47	-198	-159	-47	-117	-49	44	-81	-29	-65	-210	-123	-130	-201	-175	-302	33	-69	-90	-111	-89	-13	-59	-9	105	9	-23	-85	21	96	-117	-30	-19	44	-133	73	-174	1	-66	-40	-184	55	-100	-191	-197	-323	-118	-84
MUSK-215	215_1+16	47	-198	-159	-47	-117	-49	43	-81	-29	-65	-209	-123	-130	-201	-175	-302	33	-69	-90	-111	-89	-13	-59	-10	105	9	-23	-84	21	96	-117	-30	-19	44	-133	73	-174	1	-66	-40	-184	55	-99	-191	-197	-323	-118	-84
MUSK-215	215_1+17	40	64	-148	-92	-117	64	66	-58	-21	6	-185	-101	-52	-194	-201	-303	26	-150	-105	-131	-55	-11	-70	170	97	-28	25	-124	41	73	-115	156	-36	-14	-128	47	-175	-37	-132	30	-106	138	-5	-177	-196	-302	-108	-58
MUSK-215	215_1+18	40	65	-148	-92	-117	63	66	-58	-21	6	-185	-101	-52	-194	-201	-303	26	-150	-105	-131	-55	-11	-70	170	97	-28	25	-124	41	73	-115	156	-36	-13	-128	47	-175	-37	-132	30	-106	138	-5	-177	-197	-302	-108	-58
MUSK-215	215_1+19	47	-198	-148	-91	-117	63	66	-61	-22	5	-183	-101	-52	-193	-201	-302	28	-149	-105	-131	-54	-10	-71	168	97	-28	24	-126	42	73	-117	-30	-19	-12	-134	73	-175	-37	-67	30	-167	55	-6	-176	-197	-298	-105	-58
MUSK-215	215_1+2	121	-197	-148	-92	-117	64	66	-60	-22	6	-184	-101	-52	-194	-201	-302	27	-149	-105	-131	-55	-10	-70	169	96	-28	25	-125	42	73	-117	127	-28	-12	-131	157	-175	-37	-136	30	-170	177	-6	-177	-197	-300	-107	-58
MUSK-215	215_1+20	47	-198	-148	-91	-117	63	66	-61	-22	6	-183	-101	-52	-193	-201	-302	28	-149	-105	-131	-54	-10	-71	169	97	-28	24	-126	42	73	-117	-29	-19	-12	-134	73	-175	-37	-67	30	-167	55	-6	-176	-197	-298	-105	-58
MUSK-215	215_1+21	47	-197	-148	-92	-117	64	66	-61	-22	6	-183	-101	-51	-193	-201	-302	28	-149	-105	-131	-54	-10	-71	168	96	-28	24	-126	41	73	-117	-28	-19	-12	-134	73	-175	-37	-66	30	-166	55	-6	-176	-197	-299	-105	-58
MUSK-215	215_1+22	40	63	-159	-47	-117	-49	43	-79	-28	-64	-213	-124	-130	-201	-174	-303	31	-70	-90	-112	-90	-13	-59	-6	105	9	-22	-82	21	96	-115	156	-35	44	-128	48	-174	1	-132	-40	-153	139	-98	-193	-196	-325	-119	-84
MUSK-215	215_1+23	40	63	-159	-47	-117	-49	43	-79	-28	-64	-213	-124	-130	-201	-174	-303	31	-70	-90	-112	-90	-13	-59	-5	105	9	-22	-81	22	96	-115	156	-35	44	-128	47	-174	1	-132	-40	-153	139	-98	-193	-196	-325	-119	-84
MUSK-215	215_1+24	40	65	-159	-47	-117	-49	43	-80	-29	-65	-212	-123	-130	-201	-174	-303	32	-69	-90	-112	-90	-13	-59	-6	105	9	-22	-82	22	96	-115	156	-35	44	-128	47	-174	1	-132	-40	-153	138	-98	-193	-196	-325	-119	-84
MUSK-215	215_1+25	122	-198	-159	-68	-117	79	43	-86	-28	21	-207	-130	-106	-196	-176	-301	31	-73	-89	-84	-90	-14	-63	202	78	5	-13	-72	-31	96	-117	127	-26	-39	-133	158	-164	0	-137	-34	-183	177	-19	-183	-196	-321	-120	-79
MUSK-215	215_1+26	122	-198	-159	-68	-117	80	43	-86	-28	21	-207	-130	-105	-196	-176	-301	31	-73	-89	-84	-90	-14	-63	202	78	5	-12	-72	-30	96	-117	126	-26	-40	-133	158	-164	0	-137	-34	-183	176	-18	-183	-196	-321	-120	-79
MUSK-215	215_1+27	121	-198	-149	-52	-117	53	66	-71	-26	5	-197	-103	-150	-193	-198	-304	33	-152	-107	-63	-49	-10	-77	158	82	-27	23	-126	-62	103	-117	123	-29	16	-130	160	-159	-35	-136	29	-172	176	-50	-176	-196	-308	-103	-63
MUSK-215	215_1+28	121	-198	-149	-52	-117	53	66	-72	-26	5	-196	-103	-150	-193	-198	-303	34	-152	-107	-63	-49	-10	-77	158	82	-27	22	-126	-62	103	-117	124	-29	16	-130	160	-159	-35	-136	28	-172	176	-51	-176	-196	-307	-102	-63
MUSK-215	215_1+29	121	-198	-149	-52	-117	52	66	-71	-26	5	-197	-103	-150	-193	-198	-304	33	-152	-107	-63	-49	-10	-77	157	82	-27	23	-126	-62	103	-117	123	-29	16	-130	160	-159	-36	-136	28	-172	176	-51	-176	-196	-307	-102	-63
MUSK-215	215_1+3	121	-198	-159	-46	-117	-49	43	-80	-29	-65	-211	-123	-130	-201	-174	-302	32	-69	-90	-112	-89	-13	-59	-8	105	9	-23	-83	21	96	-117	123	-28	44	-131	160	-174	1	-136	-40	-184	176	-99	-192	-196	-324	-119	-84
MUSK-215	215_1+30	122	-198	-159	-68	-117	80	43	-86	-28	21	-207	-130	-105	-196	-176	-301	30	-73	-89	-84	-90	-14	-63	202	78	5	-12	-71	-30	96	-117	126	-27	-40	-133	159	-164	0	-137	-34	-183	176	-18	-183	-196	-321	-120	-79
MUSK-215	215_1+31	130	-187	-145	-93	-117	23	53	-105	-32	-62	-210	-132	-59	-182	-188	-301	50	-147	-123	-29	-20	-12	10	195	79	-33	51	-60	-74	112	-116	125	-23	-4	-133	168	-172	30	-128	34	-156	169	-48	-184	-188	-323	-103	-47
MUSK-215	215_1+32	130	-187	-145	-93	-117	23	53	-105	-32	-62	-210	-132	-59	-182	-188	-301	50	-147	-123	-29	-20	-12	10	195	79	-32	51	-60	-74	112	-116	123	-23	-4	-133	169	-172	30	-128	34	-156	169	-48	-184	-188	-323	-103	-47
MUSK-215	215_1+33	130	-188	-145	-93	-117	23	53	-105	-32	-62	-210	-132	-59	-182	-188	-301	49	-146	-124	-29	-19	-12	10	195	79	-32	50	-60	-74	112	-116	122	-23	-4	-133	169	-172	30	-128	34	-157	168	-48	-184	-188	-322	-103	-47
MUSK-215	215_1+34	131	-188	-131	-83	-117	-31	53	-103	-36	-24	-192	-141	-123	-199	-193	-303	60	-179	-111	-75	-34	-11	17	149	92	-33	65	-116	-98	99	-116	125	-26	39	-131	167	-168	8	-136	67	-134	169	-37	-176	-208	-305	-87	-79
MUSK-215	215_1+35	131	-187	-131	-83	-117	-31	53	-102	-36	-24	-193	-141	-125	-199	-193	-304	60	-180	-111	-75	-33	-11	17	149	93	-33	65	-115	-98	99	-116	127	-26	40	-131	167	-168	8	-136	66	-134	170	-38	-176	-208	-306	-88	-79
MUSK-215	215_1+36	131	-188	-131	-83	-117	-31	54	-103	-36	-24	-193	-141	-124	-199	-193	-304	60	-179	-111	-75	-33	-11	17	149	92	-33	65	-115	-98	99	-116	125	-26	39	-131	167	-168	8	-136	66	-134	169	-38	-176	-208	-305	-87	-78
MUSK-215	215_1+37	48	-198	-104	-82	-117	-44	37	-84	-14	-29	-186	-166	-140	-201	-195	-302	-47	-74	-144	-69	-35	-16	-49	151	92	29	-48	-110	-100	100	-116	-29	-15	39	-134	75	-170	79	-29	49	-184	55	-52	-176	-216	-297	-150	0
MUSK-215	215_1+38	41	59	-78	-96	-117	25	35	-63	-10	-61	-205	-178	-64	-183	-190	-302	2	-122	-141	-30	-99	-15	-14	188	79	22	29	-152	-73	112	-114	159	-31	-3	-128	46	-172	64	-119	90	-64	138	-58	-192	-184	-326	-122	-23
MUSK-215	215_1+39	48	-198	-105	-82	-117	-44	37	-84	-14	-29	-186	-166	-140	-201	-195	-302	-47	-74	-145	-69	-35	-16	-49	151	92	29	-48	-110	-100	100	-116	-29	-15	39	-134	75	-170	79	-29	49	-184	55	-52	-176	-216	-297	-150	0
MUSK-215	215_1+4	121	-198	-159	-47	-117	-49	43	-80	-29	-65	-211	-123	-130	-201	-174	-303	32	-69	-90	-112	-89	-13	-59	-7	105	9	-23	-83	21	96	-117	125	-28	44	-131	159	-174	1	-136	-40	-184	177	-99	-192	-196	-324	-119	-84
MUSK-215	215_1+40	41	59	-78	-96	-117	25	35	-63	-10	-61	-205	-178	-64	-183	-190	-302	2	-122	-141	-30	-99	-15	-14	188	79	22	29	-152	-73	112	-114	159	-30	-3	-128	46	-172	64	-119	90	-64	138	-58	-192	-184	-326	-122	-23
MUSK-215	215_1+41	41	60	-78	-96	-117	25	35	-63	-10	-61	-205	-178	-64	-183	-190	-302	2	-122	-141	-30	-99	-15	-14	188	79	22	29	-152	-73	112	-114	159	-31	-3	-128	45	-172	65	-119	90	-64	137	-58	-192	-184	-326	-122	-23
MUSK-215	215_1+42	48	-198	-105	-82	-117	-44	37	-84	-14	-29	-185	-166	-140	-201	-195	-302	-47	-74	-144	-69	-35	-16	-49	151	92	29	-48	-110	-100	100	-116	-30	-15	39	-134	75	-170	79	-30	49	-184	55	-52	-176	-216	-297	-150	0
MUSK-215	215_1+43	40	57	-85	-82	-117	-45	37	-82	-14	-29	-187	-166	-142	-201	-194	-303	-50	-75	-144	-68	-34	-16	-48	152	92	29	-46	-108	-100	99	-114	159	-30	39	-128	47	-170	79	-93	50	-97	139	-53	-177	-216	-300	-150	0
MUSK-215	215_1+44	41	58	-86	-82	-117	-44	37	-83	-14	-29	-187	-166	-141	-201	-194	-302	-49	-75	-144	-68	-34	-16	-48	151	92	29	-47	-108	-100	99	-114	159	-30	39	-128	46	-170	79	-93	50	-97	139	-53	-176	-216	-299	-150	0
MUSK-215	215_1+45	40	57	-85	-82	-117	-45	37	-82	-13	-29	-187	-166	-142	-201	-194	-303	-50	-75	-144	-68	-34	-16	-48	152	92	29	-46	-108	-100	99	-114	159	-30	39	-128	47	-170	79	-93	50	-97	139	-53	-177	-216	-300	-150	0
MUSK-215	215_1+46	48	-198	-89	-96	-117	25	35	-64	-10	-61	-203	-178	-64	-182	-190	-301	3	-122	-142	-31	-99	-15	-14	187	79	21	28	-153	-73	112	-116	-28	-15	-3	-134	75	-172	65	-34	90	-138	55	-58	-191	-184	-325	-121	-23
MUSK-215	215_1+47	48	-198	-89	-96	-117	25	35	-64	-10	-61	-203	-178	-64	-182	-190	-301	3	-122	-142	-31	-99	-15	-14	188	79	21	28	-153	-73	112	-116	-28	-15	-3	-134	75	-172	65	-34	90	-138	55	-58	-191	-184	-324	-121	-24
MUSK-215	215_1+48	48	-198	-89	-96	-117	26	35	-64	-10	-61	-202	-178	-64	-182	-190	-301	4	-122	-142	-31	-99	-15	-13	188	79	21	28	-153	-73	112	-116	-27	-15	-4	-134	75	-172	65	-34	90	-137	55	-58	-191	-184	-324	-121	-24
MUSK-215	215_1+49	130	-192	-146	-81	-117	-36	59	-90	-29	-28	-207	-130	-139	-195	-188	-306	55	-133	-120	-73	-16	-12	5	160	88	-33	47	-90	-99	101	-116	118	-24	36	-131	171	-169	24	-127	37	-160	167	-46	-181	-200	-320	-93	-37
MUSK-215	215_1+5	121	-197	-148	-91	-117	63	66	-60	-22	6	-184	-101	-52	-194	-201	-302	27	-149	-105	-131	-55	-10	-71	169	97	-28	24	-126	42	73	-117	127	-28	-12	-132	157	-175	-37	-136	30	-170	177	-6	-177	-197	-300	-107	-58
MUSK-215	215_1+50	47	-198	-159	-68	-117	80	43	-87	-28	21	-205	-130	-105	-196	-177	-301	31	-72	-90	-84	-90	-14	-62	202	78	5	-13	-72	-31	96	-117	-27	-18	-39	-135	73	-164	0	-67	-34	-183	55	-18	-183	-196	-320	-119	-79
MUSK-215	215_1+51	47	-198	-159	-68	-117	80	43	-87	-28	21	-205	-130	-105	-196	-176	-301	31	-72	-90	-84	-90	-14	-63	201	78	5	-13	-73	-31	96	-117	-28	-18	-38	-135	73	-164	0	-67	-34	-183	55	-18	-183	-196	-320	-119	-79
MUSK-215	215_1+52	47	-198	-159	-68	-117	80	43	-87	-28	21	-205	-130	-105	-196	-176	-301	31	-72	-90	-84	-90	-14	-63	201	78	5	-13	-73	-31	96	-117	-28	-18	-38	-135	73	-164	0	-67	-34	-183	55	-18	-183	-196	-320	-119	-79
MUSK-215	215_1+53	39	61	-149	-52	-117	52	66	-69	-26	5	-198	-103	-151	-193	-197	-304	33	-152	-107	-63	-50	-11	-76	158	82	-27	23	-125	-62	103	-115	156	-36	16	-127	49	-159	-36	-132	29	-107	140	-51	-177	-196	-309	-103	-63
MUSK-215	215_1+54	39	62	-149	-51	-117	52	66	-69	-26	4	-198	-103	-152	-193	-197	-304	33	-152	-107	-63	-50	-11	-76	157	82	-27	23	-126	-62	103	-115	156	-36	17	-127	49	-159	-36	-132	29	-107	139	-52	-177	-196	-309	-103	-63
MUSK-215	215_1+55	39	61	-149	-51	-117	52	66	-69	-26	4	-198	-103	-152	-193	-197	-304	33	-152	-107	-63	-50	-11	-76	157	82	-27	23	-125	-62	103	-115	156	-36	17	-127	49	-159	-36	-132	29	-107	139	-52	-177	-196	-309	-103	-63
MUSK-215	215_1+56	47	-198	-149	-52	-117	53	66	-72	-26	6	-196	-104	-149	-193	-198	-303	34	-151	-107	-63	-49	-10	-77	158	82	-27	22	-127	-62	103	-117	-29	-20	16	-132	74	-159	-35	-66	28	-168	54	-49	-176	-196	-306	-99	-63
MUSK-215	215_1+57	47	-198	-149	-52	-117	53	66	-72	-27	6	-195	-103	-149	-193	-198	-303	34	-151	-107	-63	-49	-10	-77	158	82	-27	22	-127	-62	103	-117	-29	-20	16	-132	74	-159	-35	-67	28	-168	54	-50	-176	-196	-306	-98	-63
MUSK-215	215_1+58	47	-198	-149	-52	-117	53	66	-72	-26	6	-196	-103	-149	-193	-198	-303	34	-151	-107	-63	-49	-10	-77	158	82	-27	22	-127	-62	103	-117	-29	-20	16	-132	74	-159	-35	-66	29	-168	54	-49	-176	-196	-306	-99	-63
MUSK-215	215_1+59	40	63	-159	-68	-117	79	43	-86	-28	21	-208	-131	-107	-196	-176	-302	30	-74	-89	-83	-91	-14	-63	202	78	5	-12	-70	-31	96	-115	157	-33	-38	-130	46	-164	0	-133	-34	-148	140	-19	-184	-195	-322	-120	-79
MUSK-215	215_1+6	121	-198	-159	-47	-117	-49	43	-80	-29	-65	-211	-123	-130	-201	-174	-302	32	-69	-90	-112	-89	-13	-59	-7	105	9	-23	-83	21	96	-117	124	-28	44	-131	159	-174	1	-136	-40	-184	177	-99	-192	-196	-324	-119	-84
MUSK-215	215_1+60	40	63	-159	-68	-117	79	43	-85	-28	21	-209	-131	-107	-196	-176	-302	30	-74	-89	-83	-91	-14	-63	202	78	5	-12	-70	-31	96	-115	157	-33	-39	-130	46	-164	0	-133	-34	-148	139	-19	-184	-195	-322	-120	-79
MUSK-215	215_1+61	40	63	-159	-68	-117	79	43	-85	-28	21	-208	-131	-108	-196	-176	-302	30	-74	-89	-83	-91	-14	-63	202	78	5	-12	-70	-31	96	-115	156	-33	-38	-130	46	-164	0	-133	-34	-148	140	-19	-184	-195	-322	-120	-79
MUSK-215	215_1+62	40	61	-130	-83	-117	-31	53	-101	-36	-24	-193	-141	-125	-199	-193	-304	60	-181	-111	-75	-34	-11	17	149	92	-32	65	-115	-98	99	-114	158	-33	39	-127	47	-168	8	-130	66	-74	137	-38	-176	-208	-307	-88	-80
MUSK-215	215_1+63	40	61	-130	-83	-117	-31	53	-101	-36	-24	-193	-141	-125	-199	-193	-304	60	-181	-111	-75	-34	-11	17	149	92	-32	65	-115	-98	99	-114	158	-33	39	-127	47	-168	8	-130	67	-74	137	-38	-176	-208	-306	-88	-80
MUSK-215	215_1+64	40	60	-130	-83	-117	-31	53	-101	-36	-24	-193	-141	-124	-199	-193	-304	60	-181	-111	-75	-34	-11	17	149	92	-32	65	-115	-98	99	-114	158	-33	39	-127	47	-168	8	-130	67	-74	137	-38	-176	-208	-306	-88	-80
MUSK-215	215_1+65	48	-192	-145	-93	-117	23	53	-106	-31	-62	-208	-131	-58	-182	-188	-300	50	-145	-124	-29	-19	-12	10	195	79	-33	50	-62	-74	112	-116	-29	-14	-4	-136	74	-172	30	-55	34	-151	55	-48	-183	-188	-322	-102	-45
MUSK-215	215_1+66	48	-192	-145	-94	-117	23	53	-106	-31	-62	-208	-132	-58	-182	-188	-300	50	-144	-124	-29	-19	-12	9	194	79	-32	50	-62	-74	112	-116	-29	-14	-4	-136	74	-172	30	-54	33	-151	55	-48	-183	-188	-322	-103	-45
MUSK-215	215_1+67	48	-192	-145	-93	-117	23	53	-106	-31	-62	-208	-132	-58	-182	-188	-300	50	-144	-124	-29	-19	-12	9	194	79	-32	49	-62	-74	112	-116	-29	-14	-4	-136	74	-172	31	-54	33	-152	55	-48	-183	-188	-322	-103	-45
MUSK-215	215_1+68	48	-191	-132	-83	-117	-31	54	-104	-36	-24	-192	-140	-123	-199	-193	-303	60	-178	-111	-75	-32	-11	17	148	93	-34	64	-115	-98	99	-116	-26	-17	40	-133	75	-168	9	-73	65	-132	54	-37	-176	-208	-304	-85	-77
MUSK-215	215_1+69	48	-191	-132	-83	-117	-31	54	-104	-36	-24	-192	-140	-123	-199	-193	-303	60	-178	-111	-75	-33	-11	17	149	92	-34	64	-115	-98	99	-116	-27	-17	40	-133	75	-168	9	-74	66	-132	54	-37	-176	-208	-304	-85	-78
MUSK-215	215_1+7	132	-198	-108	-82	-117	-44	37	-84	-14	-29	-186	-166	-141	-202	-195	-302	-48	-74	-145	-69	-35	-16	-49	151	92	29	-48	-109	-100	100	-116	123	-24	39	-132	170	-170	79	-103	49	-184	167	-52	-176	-216	-298	-150	0
MUSK-215	215_1+70	48	-191	-132	-83	-117	-31	54	-104	-36	-24	-192	-140	-122	-199	-193	-303	60	-178	-111	-75	-33	-11	17	148	93	-34	64	-115	-98	99	-116	-26	-17	40	-133	75	-167	8	-73	66	-132	54	-37	-176	-208	-304	-85	-78
MUSK-215	215_1+71	41	58	-144	-93	-117	23	52	-105	-32	-62	-211	-132	-59	-182	-188	-301	50	-150	-123	-28	-20	-12	11	195	79	-33	52	-59	-74	112	-115	159	-29	-4	-129	45	-172	29	-112	35	-96	139	-48	-184	-187	-323	-103	-49
MUSK-215	215_1+72	41	58	-144	-93	-117	23	53	-105	-32	-62	-211	-131	-59	-182	-188	-301	50	-149	-123	-29	-20	-12	11	195	79	-33	51	-60	-74	112	-114	159	-28	-4	-130	44	-172	29	-112	35	-96	140	-47	-184	-187	-323	-103	-49
MUSK-215	215_1+73	41	58	-144	-93	-117	23	52	-105	-32	-62	-211	-132	-59	-182	-188	-301	50	-149	-123	-29	-20	-12	11	195	79	-33	52	-60	-74	112	-115	159	-28	-4	-130	45	-172	29	-112	35	-96	140	-47	-184	-187	-323	-103	-49
MUSK-215	215_1+8	132	-198	-94	-96	-117	25	35	-63	-10	-61	-204	-178	-64	-182	-190	-302	3	-122	-142	-30	-99	-15	-14	188	79	22	29	-153	-73	112	-116	125	-24	-3	-132	169	-172	65	-124	90	-133	168	-58	-192	-184	-325	-122	-23
MUSK-215	215_1+9	132	-198	-94	-96	-117	25	35	-64	-10	-61	-204	-178	-64	-182	-190	-302	3	-122	-142	-30	-99	-15	-14	188	79	22	29	-153	-73	112	-116	125	-24	-3	-132	169	-172	65	-124	90	-133	168	-58	-191	-184	-325	-121	-23
MUSK-217	217_1+1	46	-192	-143	31	-117	49	49	-170	-44	88	-323	-116	-119	-287	-273	-303	53	-156	-102	-203	-30	-27	2	198	114	-37	52	-62	26	205	-117	-6	-12	34	-28	83	-170	4	-127	38	-169	79	-7	-325	-243	-332	-90	-71
MUSK-217	217_1+10	46	-199	-105	31	-117	50	24	-101	-26	88	-285	-212	-118	-285	-284	-302	-57	-75	-194	-204	-64	-18	-50	197	114	20	-19	-126	26	205	-117	-10	-11	35	-27	85	-170	74	-107	71	-176	78	-6	-291	-278	-277	-136	-10
MUSK-217	217_1+100	44	-157	-61	-75	-116	16	44	-113	-32	-32	-291	-33	-71	-289	-268	-296	36	-176	5	-177	18	-19	63	99	110	15	22	-142	29	66	-117	-100	-11	17	-151	130	-175	49	-49	66	-49	10	-35	-319	-209	-283	-95	-54
MUSK-217	217_1+101	44	-158	-61	-75	-116	15	44	-113	-32	-32	-291	-33	-71	-290	-268	-297	36	-177	5	-178	18	-19	63	100	110	15	22	-142	28	66	-117	-100	-11	17	-151	130	-175	49	-49	66	-49	10	-34	-320	-210	-283	-95	-54
MUSK-217	217_1+102	52	-163	-54	-64	-116	56	52	-143	-37	5	-322	-37	-113	-299	-248	-300	30	-160	7	-48	11	-16	63	191	74	8	27	-148	-63	99	-110	133	-120	2	-121	72	-160	61	-60	43	-52	75	-33	-321	-204	-332	-90	-51
MUSK-217	217_1+103	53	-163	-54	-64	-117	57	52	-142	-36	6	-322	-38	-113	-300	-249	-300	29	-161	7	-48	10	-16	63	191	74	9	27	-148	-62	98	-111	133	-120	2	-120	72	-160	61	-60	44	-52	75	-32	-322	-205	-332	-91	-52
MUSK-217	217_1+104	53	-163	-54	-64	-117	56	52	-143	-36	5	-322	-37	-114	-300	-249	-300	30	-161	7	-48	11	-16	63	191	74	9	27	-148	-63	99	-110	133	-121	2	-120	72	-160	60	-60	44	-52	75	-33	-322	-204	-332	-90	-51
MUSK-217	217_1+105	52	-162	-54	-72	-116	8	52	-112	-36	-30	-285	-38	-72	-299	-270	-296	30	-161	7	-181	10	-16	62	107	110	9	27	-148	28	66	-110	133	-120	14	-121	73	-175	61	-60	43	-53	74	-34	-319	-215	-276	-91	-52
MUSK-217	217_1+106	52	-162	-54	-72	-116	8	52	-113	-36	-30	-285	-38	-72	-299	-270	-296	30	-161	7	-182	10	-16	62	108	110	9	27	-148	28	66	-110	133	-120	14	-121	72	-175	61	-60	44	-53	74	-34	-319	-215	-276	-90	-52
MUSK-217	217_1+107	52	-161	-54	-72	-117	8	52	-112	-36	-30	-286	-39	-73	-300	-270	-296	30	-162	7	-181	10	-16	63	107	110	9	27	-148	28	66	-110	133	-121	14	-121	73	-175	61	-60	44	-53	74	-34	-320	-216	-276	-91	-52
MUSK-217	217_1+11	41	-175	-142	18	-117	29	51	-171	-44	-98	-316	-116	-122	-285	-281	-289	56	-155	-103	-186	-30	-26	2	81	44	-39	52	-72	25	114	-117	93	-25	52	-62	63	-12	2	-143	42	-146	110	-103	-313	-246	-329	-87	-71
MUSK-217	217_1+12	41	-175	-141	18	-117	29	51	-171	-44	-98	-317	-116	-122	-286	-282	-288	56	-156	-102	-186	-30	-26	2	82	44	-39	52	-73	25	114	-117	94	-25	52	-62	63	-12	2	-143	42	-146	110	-103	-314	-246	-329	-87	-71
MUSK-217	217_1+13	41	-175	-142	18	-117	29	51	-171	-44	-98	-317	-116	-122	-285	-281	-289	56	-155	-103	-186	-30	-26	2	82	44	-39	52	-73	25	114	-117	94	-25	52	-62	63	-12	2	-143	42	-146	110	-103	-313	-246	-329	-87	-71
MUSK-217	217_1+14	41	-199	-98	18	-116	29	24	-95	-27	-98	-258	-217	-122	-285	-282	-203	-51	-76	-189	-187	-69	-18	-47	83	44	19	-17	-131	26	114	-117	95	-26	53	-62	63	-13	74	-143	72	-162	110	-102	-297	-279	-272	-134	-11
MUSK-217	217_1+15	41	-199	-98	18	-116	29	24	-95	-27	-98	-258	-216	-122	-285	-282	-203	-52	-76	-190	-187	-69	-18	-47	83	44	19	-18	-131	26	114	-117	96	-26	53	-62	63	-13	74	-143	72	-162	110	-102	-297	-279	-272	-134	-10
MUSK-217	217_1+16	41	-199	-98	18	-117	29	24	-95	-26	-98	-258	-217	-122	-286	-282	-203	-52	-76	-190	-187	-69	-18	-47	82	44	19	-17	-131	25	114	-117	95	-26	53	-62	63	-12	74	-143	72	-162	110	-102	-297	-279	-272	-134	-10
MUSK-217	217_1+17	46	-192	-143	30	-117	55	50	-170	-44	-40	-173	-116	-70	-269	-280	-92	53	-155	-102	-198	-30	-26	2	197	50	-37	51	-62	23	73	-117	-5	-12	53	-28	83	-168	4	-127	38	-169	80	-51	-268	-245	-63	-90	-71
MUSK-217	217_1+18	46	-192	-143	30	-116	55	50	-170	-44	-40	-173	-116	-71	-269	-280	-91	54	-155	-103	-198	-30	-26	2	196	50	-37	52	-63	23	74	-116	-6	-12	53	-28	83	-169	4	-127	39	-169	79	-51	-268	-245	-63	-90	-71
MUSK-217	217_1+19	46	-192	-143	30	-117	55	49	-170	-44	-40	-173	-116	-71	-269	-280	-92	53	-155	-102	-198	-30	-26	2	196	50	-37	52	-62	23	74	-117	-6	-12	53	-28	83	-168	4	-127	38	-169	80	-51	-268	-245	-63	-90	-71
MUSK-217	217_1+2	46	-192	-143	31	-117	49	49	-170	-44	88	-323	-116	-118	-287	-273	-303	53	-155	-103	-204	-30	-27	2	198	114	-37	51	-61	26	205	-117	-6	-12	34	-28	83	-170	5	-127	38	-169	79	-7	-325	-243	-332	-90	-71
MUSK-217	217_1+20	46	-199	-105	30	-116	55	24	-102	-27	-40	-166	-212	-71	-285	-284	-89	-57	-75	-194	-199	-64	-18	-50	196	50	20	-20	-127	24	74	-117	-8	-11	52	-28	85	-168	74	-107	71	-177	78	-51	-279	-278	-63	-136	-10
MUSK-217	217_1+21	46	-199	-105	30	-116	55	24	-102	-27	-40	-166	-212	-71	-285	-284	-90	-57	-75	-194	-199	-64	-18	-50	197	50	20	-20	-127	24	74	-117	-9	-11	52	-28	85	-168	74	-107	71	-177	78	-51	-279	-278	-63	-136	-10
MUSK-217	217_1+22	46	-199	-105	30	-116	55	24	-102	-27	-40	-166	-212	-71	-285	-284	-89	-57	-75	-194	-199	-64	-18	-50	196	50	20	-20	-127	24	74	-117	-7	-11	52	-28	84	-168	74	-107	71	-177	79	-51	-279	-278	-63	-136	-10
MUSK-217	217_1+23	40	-172	-142	13	-117	-2	50	-171	-44	-97	-308	-116	-210	-286	-281	-301	56	-156	-102	-170	-30	-26	2	58	89	-39	52	-71	21	235	-117	96	-25	147	-67	63	-152	2	-143	42	-146	110	-164	-314	-246	-327	-87	-71
MUSK-217	217_1+24	40	-172	-142	13	-117	-2	50	-170	-44	-97	-308	-116	-211	-286	-281	-301	55	-156	-102	-169	-30	-26	2	58	89	-39	52	-71	21	236	-117	96	-25	148	-67	63	-152	2	-143	42	-146	110	-165	-314	-246	-327	-87	-72
MUSK-217	217_1+25	40	-172	-142	13	-117	-2	50	-171	-44	-98	-308	-116	-211	-286	-281	-301	55	-156	-102	-169	-30	-26	2	58	89	-39	52	-71	21	236	-117	97	-25	148	-67	63	-152	2	-143	41	-146	110	-164	-314	-246	-327	-87	-71
MUSK-217	217_1+26	40	-199	-98	13	-117	-2	24	-95	-26	-98	-271	-216	-211	-285	-282	-300	-53	-76	-190	-170	-68	-18	-47	58	90	19	-17	-130	21	236	-117	98	-26	147	-67	63	-153	74	-143	72	-161	110	-165	-301	-279	-261	-134	-10
MUSK-217	217_1+27	40	-199	-98	13	-117	-2	24	-94	-26	-98	-271	-216	-211	-285	-282	-300	-53	-77	-190	-170	-68	-18	-47	59	90	19	-16	-130	21	236	-117	98	-26	147	-67	63	-153	74	-143	72	-160	110	-165	-301	-279	-261	-134	-10
MUSK-217	217_1+28	40	-199	-98	13	-117	-2	24	-95	-26	-98	-271	-216	-211	-285	-282	-300	-53	-76	-190	-170	-68	-18	-47	59	90	19	-17	-130	21	236	-117	98	-26	147	-67	63	-153	74	-143	72	-161	110	-165	-301	-279	-261	-134	-10
MUSK-217	217_1+29	47	-104	-61	-73	-116	10	73	17	-15	-26	-252	-197	-69	-290	-284	-305	-23	-94	-192	-187	-48	-17	-57	116	110	18	-19	-71	28	65	-113	129	-116	10	-121	68	-175	65	-21	15	-46	87	-31	-292	-276	-286	-125	-12
MUSK-217	217_1+3	40	-199	-98	13	-117	-8	24	-95	-27	-54	-75	-214	-20	-281	-282	-251	-55	-76	-191	-172	-67	-18	-48	53	50	20	-17	-129	20	125	-117	99	-25	35	-66	63	-158	74	-143	72	-161	110	-32	-255	-279	-40	-135	-11
MUSK-217	217_1+30	47	-104	-61	-73	-116	10	73	17	-15	-26	-252	-197	-69	-290	-284	-305	-23	-94	-192	-187	-48	-17	-57	116	110	18	-19	-72	28	65	-113	129	-116	10	-121	68	-175	65	-21	15	-46	87	-31	-292	-276	-286	-125	-12
MUSK-217	217_1+31	47	-104	-61	-74	-117	11	73	17	-15	-25	-252	-197	-68	-291	-284	-305	-23	-95	-192	-188	-48	-17	-57	117	110	18	-19	-70	28	65	-113	129	-116	9	-121	68	-175	65	-21	15	-46	87	-30	-292	-276	-287	-125	-13
MUSK-217	217_1+32	47	-105	-61	-64	-116	55	73	17	-15	4	-322	-196	-117	-288	-283	-305	-23	-95	-192	-47	-48	-17	-56	194	73	18	-19	-70	-62	99	-113	128	-116	1	-121	67	-161	64	-21	15	-46	87	-34	-307	-276	-334	-125	-13
MUSK-217	217_1+33	47	-105	-61	-64	-117	56	73	17	-15	5	-322	-196	-116	-288	-283	-305	-23	-95	-192	-47	-48	-17	-56	194	73	18	-19	-70	-62	99	-113	128	-116	1	-121	68	-161	64	-21	15	-46	87	-34	-306	-276	-334	-125	-13
MUSK-217	217_1+34	47	-104	-61	-64	-117	56	73	17	-15	5	-322	-196	-116	-288	-283	-305	-23	-95	-192	-47	-48	-17	-56	194	73	18	-19	-70	-62	99	-113	128	-116	1	-121	68	-161	64	-21	15	-46	87	-34	-306	-276	-334	-125	-13
MUSK-217	217_1+35	44	-162	-61	-66	-116	61	151	-157	-20	9	-318	-206	-100	-313	-279	-297	29	-188	-129	-53	-129	108	81	184	75	138	24	-143	-62	97	-117	-101	-9	4	-151	128	-157	52	-51	61	-48	14	-25	-318	-281	-328	-97	-64
MUSK-217	217_1+36	44	-161	-61	-66	-117	61	150	-157	-20	10	-317	-204	-98	-313	-279	-297	30	-188	-129	-54	-128	109	81	184	75	138	24	-143	-61	97	-116	-100	-9	4	-151	128	-157	52	-51	61	-48	14	-25	-317	-281	-328	-97	-64
MUSK-217	217_1+37	44	-161	-61	-66	-117	61	150	-157	-20	10	-317	-204	-98	-313	-279	-297	30	-188	-129	-54	-128	109	81	183	75	138	24	-143	-62	97	-116	-100	-9	4	-151	128	-156	52	-51	61	-48	15	-25	-317	-280	-328	-97	-64
MUSK-217	217_1+38	44	-162	-61	-75	-116	16	152	-145	-20	-33	-287	-208	-72	-314	-281	-295	29	-189	-130	-178	-129	109	80	99	110	139	24	-142	29	67	-117	-101	-10	18	-151	129	-175	52	-51	61	-48	12	-35	-318	-282	-278	-97	-64
MUSK-217	217_1+39	44	-162	-61	-75	-116	16	152	-145	-20	-33	-287	-209	-72	-314	-281	-295	29	-189	-130	-178	-129	109	80	99	109	139	24	-142	29	67	-117	-101	-10	18	-151	129	-175	52	-51	61	-48	12	-35	-318	-282	-278	-97	-64
MUSK-217	217_1+4	40	-199	-98	13	-117	-8	24	-95	-27	-54	-75	-214	-20	-281	-282	-252	-55	-76	-192	-172	-67	-18	-48	53	50	20	-17	-129	20	125	-117	99	-25	35	-66	63	-158	74	-143	72	-161	110	-32	-255	-279	-40	-135	-10
MUSK-217	217_1+40	44	-162	-61	-75	-116	16	151	-145	-20	-33	-287	-208	-72	-314	-281	-295	29	-189	-130	-178	-129	109	80	98	109	138	24	-143	30	67	-117	-101	-10	18	-151	129	-175	52	-51	61	-48	12	-35	-318	-282	-277	-97	-64
MUSK-217	217_1+41	47	-79	-62	-63	-117	56	59	-134	-19	4	-320	-211	-120	-290	-284	-306	-24	-91	-218	-47	-60	-21	-80	196	73	7	34	137	-62	99	-113	130	-117	-1	-121	68	-161	57	-22	50	-43	85	-36	-303	-279	-334	-140	-14
MUSK-217	217_1+42	47	-78	-62	-63	-116	56	59	-134	-18	4	-320	-211	-119	-290	-284	-306	-24	-91	-218	-47	-59	-21	-80	196	73	7	34	137	-62	99	-113	130	-116	-1	-121	68	-161	57	-22	50	-43	85	-35	-303	-279	-334	-140	-14
MUSK-217	217_1+43	48	-79	-62	-63	-116	55	59	-134	-19	4	-320	-211	-120	-290	-284	-306	-24	-91	-218	-46	-60	-21	-80	196	73	7	34	137	-62	99	-113	130	-116	-1	-121	68	-161	57	-22	50	-43	85	-36	-303	-279	-334	-140	-14
MUSK-217	217_1+44	47	-78	-61	-73	-117	10	60	-121	-18	-24	-249	-211	-68	-292	-285	-306	-24	-92	-218	-190	-60	-21	-80	121	110	7	34	137	28	65	-112	130	-117	7	-121	68	-175	57	-22	50	-43	84	-29	-293	-279	-276	-140	-14
MUSK-217	217_1+45	47	-78	-62	-73	-116	11	59	-120	-19	-24	-249	-211	-69	-292	-285	-305	-24	-91	-218	-190	-60	-21	-80	121	110	7	34	136	29	65	-112	130	-116	8	-121	68	-175	57	-22	50	-43	84	-30	-293	-279	-275	-139	-13
MUSK-217	217_1+46	47	-78	-61	-73	-117	11	60	-121	-18	-23	-249	-211	-68	-292	-285	-306	-24	-91	-218	-190	-60	-21	-80	121	110	7	34	137	29	65	-112	130	-117	7	-121	68	-175	57	-22	50	-43	84	-29	-292	-279	-276	-140	-14
MUSK-217	217_1+47	44	-164	-61	-75	-116	16	20	-11	-33	-33	-286	-199	-72	-313	-280	-294	29	-188	-136	-178	-120	-13	-49	98	110	19	28	-62	29	67	-117	-101	-10	19	-151	128	-175	55	-51	57	-48	13	-35	-317	-280	-278	-98	-63
MUSK-217	217_1+48	44	-164	-61	-74	-116	16	20	-11	-33	-33	-287	-199	-72	-313	-280	-294	29	-188	-136	-177	-119	-13	-49	98	110	19	28	-63	29	67	-117	-101	-10	19	-151	129	-175	55	-51	57	-48	12	-36	-317	-280	-278	-98	-63
MUSK-217	217_1+49	44	-164	-61	-75	-117	16	20	-11	-33	-32	-287	-200	-72	-313	-280	-295	29	-188	-136	-178	-120	-13	-49	99	110	19	28	-62	29	67	-117	-101	-10	18	-151	129	-175	55	-51	58	-48	12	-35	-317	-280	-278	-98	-63
MUSK-217	217_1+5	40	-170	-142	13	-117	-8	50	-169	-44	-53	-76	-116	-20	-253	-279	-262	54	-158	-101	-171	-31	-26	2	54	50	-38	52	-69	20	125	-117	97	-25	36	-66	63	-158	2	-143	41	-145	110	-32	-242	-245	-40	-88	-73
MUSK-217	217_1+50	44	-165	-61	-65	-116	60	20	-12	-34	9	-318	-200	-100	-313	-279	-297	28	-187	-136	-52	-120	-13	-49	185	75	19	28	-62	-62	98	-117	-102	-9	4	-152	129	-158	55	-51	57	-48	13	-26	-317	-280	-328	-98	-63
MUSK-217	217_1+51	44	-164	-61	-66	-116	61	20	-11	-34	9	-317	-198	-99	-313	-279	-297	29	-188	-136	-53	-119	-13	-48	185	75	19	28	-63	-62	98	-117	-101	-9	4	-152	129	-157	55	-51	57	-48	13	-25	-317	-280	-328	-97	-63
MUSK-217	217_1+52	44	-165	-61	-66	-116	60	20	-12	-34	9	-317	-200	-100	-313	-279	-297	28	-187	-136	-52	-120	-13	-49	185	75	19	28	-62	-62	98	-117	-102	-9	4	-152	129	-158	55	-51	56	-48	13	-26	-317	-280	-328	-98	-63
MUSK-217	217_1+53	47	-100	-62	-63	-116	55	186	-140	-18	4	-321	-195	-119	-286	-284	-306	-24	-92	-218	-47	-49	75	-35	195	73	136	-15	-23	-62	99	-113	129	-116	-1	-121	67	-161	64	-20	37	-46	87	-36	-304	-275	-335	-128	-13
MUSK-217	217_1+54	47	-99	-62	-63	-116	56	186	-140	-18	4	-321	-195	-119	-286	-284	-306	-24	-92	-218	-47	-49	75	-35	195	73	136	-15	-23	-62	99	-113	129	-115	0	-121	67	-161	64	-20	37	-46	87	-35	-304	-275	-335	-127	-13
MUSK-217	217_1+55	47	-100	-62	-63	-116	56	186	-140	-18	4	-321	-195	-118	-286	-284	-306	-24	-92	-218	-47	-49	75	-35	195	73	136	-14	-22	-62	99	-113	129	-115	-1	-121	67	-161	64	-20	37	-46	87	-35	-304	-275	-335	-127	-13
MUSK-217	217_1+56	47	-99	-62	-73	-116	12	186	-138	-18	-24	-250	-195	-68	-289	-285	-306	-24	-92	-218	-190	-50	76	-35	121	110	136	-15	-23	29	65	-113	129	-116	7	-121	68	-175	64	-20	37	-46	87	-29	-289	-276	-284	-128	-13
MUSK-217	217_1+57	47	-99	-62	-73	-116	11	186	-138	-18	-24	-250	-196	-68	-289	-285	-306	-24	-92	-218	-189	-50	76	-35	120	110	136	-15	-24	28	65	-113	129	-116	8	-121	68	-175	64	-20	37	-46	87	-29	-289	-276	-284	-128	-13
MUSK-217	217_1+58	47	-99	-62	-73	-116	11	186	-138	-18	-24	-250	-195	-68	-289	-285	-306	-24	-92	-218	-190	-49	75	-35	120	110	136	-14	-23	29	65	-113	129	-116	8	-121	68	-175	64	-20	37	-46	87	-29	-289	-276	-284	-128	-13
MUSK-217	217_1+59	47	-105	-61	-43	-117	-47	74	18	-15	-58	-310	-198	-246	-289	-283	-304	-22	-93	-190	-52	-49	-16	-57	-43	97	19	-20	-77	-31	93	-113	128	-117	43	-121	68	-168	64	-21	13	-46	87	-128	-313	-276	-315	-123	-12
MUSK-217	217_1+6	40	-170	-142	13	-117	-8	50	-169	-44	-53	-76	-116	-19	-253	-279	-263	54	-157	-102	-171	-30	-26	2	54	50	-38	52	-68	20	125	-117	97	-25	36	-66	63	-158	2	-143	41	-146	110	-31	-242	-245	-40	-88	-73
MUSK-217	217_1+60	46	-192	-143	31	-116	47	49	-171	-44	87	-320	-115	25	-259	-199	-303	54	-153	-102	35	-29	-27	2	202	51	-37	50	-63	30	106	-117	-12	-12	-46	-26	85	-168	3	-127	37	-169	77	75	-319	-213	-332	-89	-70
MUSK-217	217_1+61	46	-192	-143	31	-116	47	49	-171	-44	87	-320	-115	26	-259	-199	-303	54	-152	-102	34	-29	-27	1	202	51	-37	50	-63	30	106	-116	-12	-12	-45	-26	85	-168	3	-127	37	-169	77	76	-319	-213	-331	-89	-70
MUSK-217	217_1+62	46	-192	-143	31	-116	47	49	-171	-44	87	-320	-115	25	-259	-199	-303	54	-152	-102	35	-29	-27	2	202	51	-37	50	-62	30	106	-117	-12	-12	-46	-26	85	-168	4	-127	37	-169	77	75	-319	-213	-331	-90	-70
MUSK-217	217_1+63	46	-199	-106	31	-116	48	24	-100	-27	87	-260	-211	26	-254	-242	-301	-57	-74	-193	34	-64	-18	-50	202	51	19	-20	-127	31	107	-116	-14	-12	-45	-26	86	-168	74	-107	70	-177	76	76	-252	-275	-272	-136	-10
MUSK-217	217_1+64	46	-199	-106	31	-116	48	24	-100	-27	87	-260	-211	26	-254	-242	-302	-57	-74	-194	34	-64	-18	-50	202	51	20	-20	-127	30	106	-117	-15	-12	-45	-26	86	-168	74	-107	70	-177	76	75	-252	-275	-273	-136	-10
MUSK-217	217_1+65	46	-199	-106	31	-116	48	24	-100	-27	87	-260	-211	25	-254	-242	-302	-57	-74	-194	35	-64	-18	-50	202	51	20	-20	-127	30	106	-117	-16	-12	-45	-26	87	-168	74	-107	70	-177	75	75	-252	-275	-272	-136	-10
MUSK-217	217_1+66	51	-172	-55	-64	-116	59	151	-164	-18	7	-320	-214	-111	-312	-280	-298	24	-164	-130	-51	-126	118	86	189	74	131	28	-146	-61	98	-111	132	-119	2	-120	70	-159	62	-61	39	-51	79	-31	-318	-284	-330	-90	-57
MUSK-217	217_1+67	51	-172	-55	-63	-116	59	151	-164	-18	7	-321	-214	-112	-312	-280	-298	24	-164	-130	-50	-126	118	86	189	74	131	28	-146	-62	98	-111	132	-119	2	-120	70	-159	62	-61	39	-51	79	-31	-318	-284	-330	-90	-57
MUSK-217	217_1+68	51	-172	-55	-63	-116	58	152	-165	-17	7	-321	-214	-112	-312	-280	-298	24	-164	-131	-50	-126	119	86	189	74	131	28	-146	-62	98	-111	132	-119	3	-120	70	-159	62	-61	39	-51	79	-31	-318	-284	-331	-90	-57
MUSK-217	217_1+69	45	-74	-62	-64	-117	59	43	-116	-15	7	-319	-214	-108	-294	-283	-303	-37	-99	-215	-51	-60	-27	-76	190	74	20	20	140	-61	98	-117	-101	-6	1	-152	134	-159	40	-19	70	-45	10	-29	-306	-280	-332	-143	-15
MUSK-217	217_1+7	40	-170	-142	13	-117	-8	50	-169	-44	-53	-76	-116	-20	-253	-279	-262	54	-157	-102	-171	-30	-26	2	54	50	-38	52	-68	20	125	-117	97	-25	36	-66	63	-158	2	-143	41	-146	110	-32	-242	-245	-40	-89	-73
MUSK-217	217_1+70	45	-74	-62	-65	-117	59	43	-116	-15	7	-319	-214	-108	-294	-283	-303	-37	-99	-215	-51	-60	-27	-76	191	74	20	20	140	-61	98	-117	-101	-6	1	-152	135	-159	40	-19	70	-45	10	-29	-306	-280	-332	-143	-15
MUSK-217	217_1+71	45	-74	-62	-65	-117	60	42	-116	-15	8	-319	-214	-108	-294	-283	-303	-37	-99	-215	-51	-60	-27	-76	191	74	20	19	140	-60	98	-117	-101	-6	0	-152	134	-160	40	-19	70	-45	11	-29	-306	-280	-332	-143	-15
MUSK-217	217_1+72	45	-74	-62	-75	-116	19	43	-104	-15	-26	-252	-215	-68	-294	-284	-303	-36	-99	-216	-188	-61	-26	-76	114	109	20	19	139	31	66	-117	-101	-8	12	-152	135	-175	40	-19	70	-45	6	-30	-297	-281	-277	-143	-15
MUSK-217	217_1+73	45	-74	-62	-75	-116	19	43	-104	-15	-26	-252	-215	-67	-294	-284	-303	-36	-99	-215	-189	-60	-26	-76	115	109	20	19	139	31	66	-117	-101	-8	12	-152	135	-175	40	-19	70	-45	7	-30	-297	-281	-277	-143	-15
MUSK-217	217_1+74	45	-74	-62	-75	-116	20	43	-104	-15	-26	-252	-215	-67	-294	-284	-303	-36	-99	-215	-189	-60	-27	-76	115	109	20	19	139	31	66	-117	-101	-8	12	-152	135	-175	40	-19	70	-45	7	-30	-297	-281	-277	-143	-15
MUSK-217	217_1+75	52	-171	-54	-72	-117	10	153	-149	-18	-30	-281	-218	-73	-313	-282	-294	23	-165	-132	-182	-127	118	84	107	110	132	28	-145	29	67	-111	132	-120	15	-120	71	-175	62	-61	40	-51	78	-35	-318	-285	-271	-92	-57
MUSK-217	217_1+76	52	-171	-54	-72	-117	10	153	-149	-18	-29	-281	-219	-73	-313	-282	-294	23	-165	-132	-183	-127	118	84	108	110	132	28	-145	29	66	-111	132	-120	14	-120	72	-175	62	-61	40	-51	78	-34	-318	-285	-271	-91	-57
MUSK-217	217_1+77	52	-171	-54	-72	-117	10	153	-149	-18	-30	-281	-219	-73	-313	-282	-294	23	-165	-132	-182	-127	119	84	108	110	132	28	-145	29	66	-112	132	-120	14	-120	71	-175	62	-61	40	-51	78	-34	-318	-285	-271	-91	-57
MUSK-217	217_1+78	44	-85	-63	-75	-117	18	61	36	-13	-29	-253	-200	-69	-291	-282	-301	-31	-100	-185	-184	-49	-21	-56	108	109	15	-26	-29	30	67	-117	-108	-10	15	-152	138	-175	61	-17	43	-48	-8	-32	-295	-277	-285	-140	-14
MUSK-217	217_1+79	45	-85	-63	-75	-116	18	62	36	-13	-29	-253	-200	-69	-291	-282	-301	-31	-100	-185	-184	-49	-21	-56	107	109	15	-26	-29	30	67	-117	-107	-11	15	-153	138	-175	61	-17	43	-48	-8	-32	-295	-277	-285	-139	-14
MUSK-217	217_1+8	46	-199	-105	31	-117	50	24	-101	-26	89	-285	-212	-118	-285	-284	-302	-58	-75	-195	-204	-64	-18	-50	197	114	20	-19	-126	26	205	-117	-10	-11	35	-28	86	-170	74	-107	71	-176	77	-6	-291	-278	-277	-137	-10
MUSK-217	217_1+80	45	-85	-63	-75	-117	18	61	36	-13	-29	-253	-200	-69	-291	-282	-301	-31	-100	-185	-184	-49	-21	-56	107	110	15	-26	-28	30	67	-117	-108	-10	15	-152	138	-175	61	-17	43	-48	-8	-32	-295	-277	-285	-139	-14
MUSK-217	217_1+81	45	-86	-63	-65	-116	60	62	35	-13	8	-319	-199	-104	-290	-281	-301	-31	-100	-185	-51	-49	-21	-56	188	74	15	-26	-28	-61	98	-117	-108	-9	2	-153	138	-159	61	-17	42	-48	-6	-28	-307	-276	-331	-139	-14
MUSK-217	217_1+82	45	-86	-63	-65	-116	60	62	35	-13	8	-319	-200	-104	-290	-281	-301	-31	-100	-185	-51	-49	-21	-56	188	74	15	-26	-29	-61	98	-117	-108	-9	3	-153	138	-159	61	-17	42	-48	-6	-28	-307	-277	-331	-139	-14
MUSK-217	217_1+83	45	-86	-63	-65	-116	60	62	35	-13	8	-319	-199	-103	-290	-281	-301	-31	-100	-185	-52	-49	-21	-56	189	74	15	-26	-28	-61	98	-117	-108	-9	2	-153	138	-159	61	-17	42	-48	-4	-27	-307	-276	-331	-139	-14
MUSK-217	217_1+84	51	-178	-55	-72	-116	10	20	-32	-38	-29	-281	-208	-73	-312	-282	-294	22	-163	-137	-182	-118	-11	-49	108	110	19	31	-56	29	67	-111	132	-119	15	-120	71	-175	63	-60	36	-51	79	-34	-317	-283	-271	-92	-56
MUSK-217	217_1+85	51	-178	-55	-72	-116	9	20	-32	-38	-29	-281	-207	-73	-312	-282	-294	22	-163	-137	-182	-118	-11	-49	108	110	19	31	-57	29	67	-112	132	-119	15	-120	71	-175	63	-60	36	-51	79	-34	-317	-283	-271	-92	-56
MUSK-217	217_1+86	51	-178	-55	-72	-116	10	20	-32	-38	-29	-281	-207	-73	-312	-282	-294	22	-163	-137	-183	-118	-11	-49	108	110	19	31	-57	29	67	-112	132	-119	15	-120	71	-175	63	-60	36	-51	79	-34	-317	-283	-271	-92	-56
MUSK-217	217_1+87	52	-179	-55	-64	-117	57	20	-33	-38	6	-321	-208	-113	-312	-281	-299	22	-163	-137	-49	-118	-11	-49	191	74	19	31	-56	-62	99	-112	131	-120	2	-120	70	-160	63	-60	36	-51	80	-32	-319	-283	-331	-92	-56
MUSK-217	217_1+88	52	-179	-55	-64	-117	58	20	-34	-38	6	-321	-208	-113	-312	-281	-299	22	-163	-137	-49	-119	-11	-49	191	74	19	31	-56	-62	99	-112	131	-119	2	-120	70	-160	63	-60	36	-51	80	-32	-319	-283	-331	-92	-56
MUSK-217	217_1+89	52	-179	-55	-63	-117	58	20	-33	-38	6	-321	-207	-113	-312	-281	-299	22	-163	-137	-49	-118	-11	-49	191	74	19	31	-57	-62	99	-112	131	-120	2	-120	71	-160	63	-60	36	-51	80	-32	-319	-283	-331	-92	-56
MUSK-217	217_1+9	46	-199	-105	31	-117	50	24	-101	-26	88	-285	-212	-118	-285	-284	-302	-58	-75	-194	-204	-64	-18	-50	197	114	20	-19	-126	26	205	-117	-9	-11	35	-27	85	-170	74	-107	71	-176	78	-6	-291	-278	-277	-137	-10
MUSK-217	217_1+90	45	-81	-63	-65	-116	60	172	-126	-16	8	-319	-200	-106	-289	-282	-302	-32	-97	-219	-51	-51	51	-29	190	74	146	-21	-6	-61	98	-117	-106	-9	1	-153	137	-159	59	-17	51	-49	-2	-29	-304	-276	-332	-142	-14
MUSK-217	217_1+91	45	-82	-63	-65	-116	60	172	-126	-16	8	-319	-199	-107	-289	-282	-303	-32	-97	-218	-51	-51	51	-29	190	74	146	-21	-6	-61	98	-117	-106	-8	1	-153	137	-159	59	-17	51	-49	-1	-29	-305	-276	-332	-141	-14
MUSK-217	217_1+92	45	-81	-63	-64	-116	60	172	-125	-16	8	-319	-200	-107	-288	-282	-302	-32	-96	-219	-51	-51	51	-29	189	74	146	-22	-7	-61	98	-117	-106	-8	2	-153	137	-159	59	-17	51	-49	0	-29	-304	-276	-332	-142	-14
MUSK-217	217_1+93	45	-81	-63	-75	-116	19	172	-122	-15	-27	-251	-200	-68	-291	-283	-302	-32	-97	-219	-187	-51	51	-29	112	109	146	-21	-7	31	66	-117	-106	-10	13	-152	137	-175	59	-17	51	-49	-4	-31	-293	-277	-282	-142	-14
MUSK-217	217_1+94	45	-81	-63	-75	-116	18	172	-122	-15	-27	-251	-200	-68	-291	-283	-302	-32	-97	-219	-187	-51	51	-29	112	109	146	-21	-7	31	66	-117	-106	-10	13	-152	137	-175	59	-17	51	-49	-5	-31	-293	-277	-282	-142	-14
MUSK-217	217_1+95	45	-81	-63	-75	-116	18	172	-122	-15	-27	-251	-200	-68	-291	-283	-302	-32	-97	-219	-187	-51	51	-29	112	109	146	-21	-7	31	66	-117	-106	-10	13	-152	137	-175	59	-17	51	-49	-5	-31	-293	-277	-282	-142	-14
MUSK-217	217_1+96	44	-157	-61	-66	-116	59	44	-139	-33	9	-318	-32	-100	-292	-239	-298	36	-176	5	-51	19	-20	64	186	74	15	21	-142	-62	97	-117	-100	-10	4	-152	129	-158	48	-49	66	-49	11	-26	-320	-197	-329	-95	-54
MUSK-217	217_1+97	44	-157	-61	-66	-116	59	44	-139	-33	9	-319	-32	-100	-292	-240	-298	36	-176	5	-51	19	-20	64	186	74	15	21	-142	-62	97	-117	-100	-10	4	-152	129	-158	49	-50	66	-49	11	-26	-320	-197	-329	-95	-54
MUSK-217	217_1+98	44	-157	-61	-66	-116	59	44	-139	-32	8	-319	-33	-101	-292	-240	-298	36	-177	5	-51	19	-20	64	186	74	16	21	-142	-63	97	-117	-100	-10	4	-152	130	-158	48	-49	66	-49	11	-26	-320	-197	-329	-95	-54
MUSK-217	217_1+99	44	-158	-61	-75	-116	15	44	-113	-32	-32	-291	-33	-71	-290	-268	-297	36	-177	5	-178	18	-19	63	100	110	15	22	-142	28	66	-117	-100	-11	17	-151	130	-175	49	-49	66	-49	10	-34	-320	-210	-283	-95	-54
MUSK-217	217_2+1	40	-172	-142	13	-116	-8	51	-172	-44	-103	-320	-116	-241	-285	-281	-301	56	-154	-102	-88	-29	-26	2	94	150	-39	51	-73	22	86	-116	97	-25	40	-67	63	-163	2	-143	42	-146	110	-176	-319	-245	-330	-86	-71
MUSK-217	217_2+10	40	-199	-98	13	-116	-8	24	-98	-26	-103	-296	-217	-242	-285	-282	-297	-51	-76	-189	-88	-69	-18	-47	95	149	19	-17	-131	22	87	-117	98	-26	40	-67	63	-163	74	-143	72	-161	110	-177	-304	-279	-285	-134	-10
MUSK-217	217_2+100	47	-100	-61	-74	-117	11	36	-171	14	-24	-250	-10	-67	-213	-257	-306	-29	-65	-30	-189	59	-22	43	120	110	1	-10	-52	27	64	-112	130	-117	7	-121	69	-175	64	-20	24	-45	85	-29	-254	-174	-266	-126	-6
MUSK-217	217_2+101	47	-100	-61	-74	-117	11	36	-171	14	-24	-250	-10	-67	-212	-257	-306	-29	-65	-30	-189	59	-22	42	120	110	2	-10	-52	27	64	-112	130	-117	7	-121	69	-175	64	-20	24	-45	85	-29	-254	-174	-266	-126	-6
MUSK-217	217_2+102	47	-100	-61	-74	-116	10	36	-171	14	-24	-250	-10	-67	-212	-258	-306	-29	-64	-30	-189	59	-23	42	119	110	2	-10	-53	28	64	-112	130	-117	7	-121	69	-175	64	-20	24	-45	85	-29	-254	-174	-266	-125	-6
MUSK-217	217_2+103	45	-79	-63	-65	-117	59	25	-163	16	7	-322	-10	-106	-210	-216	-302	-42	-51	-36	-50	61	-21	38	190	74	4	-21	-46	-61	98	-117	-107	-11	2	-154	140	-159	59	-16	48	-48	-12	-29	-308	-163	-332	-141	1
MUSK-217	217_2+104	45	-79	-63	-65	-116	59	26	-163	16	8	-321	-10	-106	-209	-216	-302	-42	-49	-36	-50	61	-22	37	190	74	4	-22	-47	-61	98	-117	-107	-11	2	-154	139	-159	59	-16	48	-48	-12	-29	-307	-163	-332	-141	2
MUSK-217	217_2+105	45	-79	-63	-65	-116	59	25	-163	16	8	-321	-10	-105	-209	-215	-302	-42	-50	-36	-51	61	-21	37	190	74	4	-22	-46	-61	98	-117	-107	-11	1	-154	139	-159	59	-16	48	-48	-12	-28	-307	-163	-332	-141	1
MUSK-217	217_2+106	44	-79	-62	-76	-116	19	26	-162	16	-27	-245	-10	-67	-205	-260	-302	-42	-48	-37	-187	61	-21	36	112	109	5	-22	-47	30	66	-117	-107	-12	12	-153	140	-175	59	-16	48	-48	-15	-30	-245	-170	-269	-141	2
MUSK-217	217_2+107	44	-79	-62	-76	-116	18	26	-162	16	-26	-245	-10	-67	-205	-259	-302	-42	-49	-37	-187	61	-21	36	113	109	4	-21	-47	30	66	-117	-107	-12	12	-153	140	-175	59	-16	48	-48	-15	-30	-245	-170	-269	-141	2
MUSK-217	217_2+108	44	-79	-62	-75	-116	17	26	-162	16	-27	-245	-10	-68	-205	-260	-302	-42	-48	-37	-186	61	-21	36	111	109	4	-21	-47	30	66	-117	-107	-12	12	-153	140	-175	59	-16	48	-48	-15	-31	-246	-171	-269	-141	2
MUSK-217	217_2+11	40	-199	-98	13	-116	-8	24	-98	-26	-103	-296	-217	-242	-285	-282	-297	-52	-76	-189	-88	-69	-18	-47	95	149	19	-17	-131	22	87	-117	98	-26	40	-67	63	-163	74	-143	72	-161	110	-177	-304	-279	-285	-134	-10
MUSK-217	217_2+12	40	-199	-98	13	-116	-8	24	-99	-26	-103	-296	-217	-242	-285	-282	-297	-52	-76	-190	-88	-69	-18	-47	95	149	19	-17	-131	22	87	-117	98	-26	40	-67	63	-163	74	-143	72	-161	110	-177	-304	-279	-285	-134	-10
MUSK-217	217_2+13	46	-192	-143	28	-116	62	49	-171	-44	-22	-313	-116	-87	-283	-283	-303	54	-154	-103	-216	-29	-26	2	297	49	-37	51	-62	17	68	-116	0	-11	1	-31	81	-175	5	-126	37	-169	82	-36	-310	-246	-331	-90	-70
MUSK-217	217_2+14	46	-192	-143	28	-116	62	49	-171	-44	-21	-314	-116	-87	-283	-283	-303	54	-155	-103	-216	-30	-26	2	297	49	-37	51	-61	17	67	-117	-1	-11	0	-31	81	-175	5	-126	38	-169	82	-36	-310	-247	-331	-90	-71
MUSK-217	217_2+15	46	-192	-143	28	-116	62	49	-170	-44	-21	-314	-116	-87	-283	-283	-303	53	-155	-103	-216	-30	-26	2	297	49	-37	52	-62	17	67	-117	1	-11	0	-31	81	-175	5	-127	38	-169	83	-36	-310	-247	-331	-90	-71
MUSK-217	217_2+16	46	-199	-104	28	-117	62	24	-96	-25	-22	-257	-212	-87	-285	-283	-302	-57	-75	-195	-216	-64	-18	-50	297	49	20	-18	-126	17	68	-117	-4	-10	1	-31	83	-175	74	-108	72	-176	80	-36	-293	-278	-282	-137	-10
MUSK-217	217_2+17	46	-199	-104	28	-117	62	24	-96	-26	-22	-257	-212	-87	-285	-283	-302	-57	-75	-195	-216	-64	-18	-50	297	49	20	-18	-126	17	68	-117	-3	-10	1	-31	83	-175	74	-108	71	-176	81	-36	-293	-278	-282	-136	-10
MUSK-217	217_2+18	46	-199	-105	28	-116	63	24	-95	-26	-23	-256	-213	-88	-285	-283	-301	-56	-75	-193	-216	-65	-18	-50	296	50	19	-19	-127	18	69	-116	-2	-10	3	-30	82	-175	74	-108	71	-176	81	-37	-293	-278	-280	-136	-9
MUSK-217	217_2+19	40	-173	-142	14	-116	-8	50	-127	-44	-91	-320	-116	-240	-285	-281	-300	56	-155	-103	-89	-30	-26	2	200	56	-39	52	-72	22	86	-117	96	-26	39	-67	63	-163	2	-143	42	-146	110	-162	-319	-246	-330	-87	-71
MUSK-217	217_2+2	40	-172	-142	13	-116	-8	51	-171	-44	-103	-320	-116	-241	-285	-281	-301	56	-155	-103	-88	-30	-26	2	95	149	-39	52	-73	22	86	-116	97	-25	40	-67	63	-163	2	-143	42	-146	110	-176	-319	-246	-330	-86	-71
MUSK-217	217_2+20	41	-173	-142	14	-116	-8	50	-127	-44	-91	-320	-116	-240	-284	-281	-300	56	-154	-103	-90	-29	-26	2	200	56	-39	51	-73	23	86	-116	96	-25	40	-66	63	-163	2	-143	41	-146	110	-162	-318	-245	-330	-87	-70
MUSK-217	217_2+21	41	-173	-142	15	-116	-8	51	-127	-44	-91	-320	-116	-240	-284	-281	-300	56	-154	-103	-90	-29	-26	2	200	56	-39	51	-73	23	86	-116	96	-25	40	-66	63	-163	2	-143	41	-146	110	-162	-318	-245	-330	-86	-70
MUSK-217	217_2+22	40	-199	-98	15	-117	-8	24	-76	-26	-91	-296	-217	-240	-285	-281	-297	-52	-77	-189	-89	-69	-18	-47	199	56	19	-16	-131	22	87	-117	98	-26	40	-66	63	-163	74	-143	72	-161	110	-163	-304	-279	-285	-134	-10
MUSK-217	217_2+23	40	-199	-98	15	-117	-8	24	-76	-26	-91	-296	-217	-240	-285	-281	-297	-52	-77	-189	-89	-69	-18	-47	199	56	19	-16	-131	22	87	-117	98	-26	40	-66	63	-163	74	-143	72	-160	110	-163	-304	-279	-285	-134	-10
MUSK-217	217_2+24	40	-199	-98	15	-117	-8	24	-76	-26	-91	-296	-217	-240	-285	-281	-297	-52	-77	-190	-89	-69	-18	-47	199	56	19	-16	-131	22	87	-117	98	-26	40	-66	63	-163	74	-143	72	-161	110	-163	-304	-279	-285	-134	-10
MUSK-217	217_2+25	46	-192	-143	31	-116	47	50	-171	-44	-11	-316	-116	-80	-281	-283	-303	54	-154	-103	-220	-29	-26	2	191	141	-37	51	-64	27	63	-116	-5	-12	-13	-28	83	-169	4	-127	38	-169	80	-27	-311	-246	-331	-90	-70
MUSK-217	217_2+26	46	-192	-143	31	-116	47	50	-170	-44	-10	-316	-116	-80	-282	-283	-303	54	-154	-103	-220	-29	-26	2	192	141	-37	51	-63	27	63	-116	-5	-12	-13	-28	83	-169	4	-127	38	-169	80	-27	-311	-246	-331	-90	-70
MUSK-217	217_2+27	46	-192	-143	31	-116	47	50	-171	-44	-10	-316	-116	-80	-281	-283	-303	54	-153	-103	-219	-29	-26	2	192	141	-37	51	-64	27	63	-116	-5	-12	-14	-28	83	-169	4	-127	38	-169	80	-27	-311	-246	-332	-89	-70
MUSK-217	217_2+28	46	-199	-105	31	-117	47	24	-98	-26	-10	-257	-212	-80	-285	-283	-302	-57	-75	-194	-220	-64	-18	-50	191	142	20	-19	-126	27	63	-117	-9	-11	-14	-28	85	-169	74	-107	71	-177	78	-27	-290	-278	-292	-136	-10
MUSK-217	217_2+29	46	-199	-105	31	-117	48	24	-98	-26	-10	-258	-212	-80	-285	-283	-302	-57	-75	-194	-220	-64	-18	-50	192	141	20	-19	-126	27	63	-117	-9	-11	-14	-28	85	-169	74	-107	71	-176	78	-27	-290	-278	-292	-136	-10
MUSK-217	217_2+3	40	-173	-142	13	-116	-8	51	-172	-44	-103	-320	-116	-241	-284	-281	-301	56	-153	-103	-88	-29	-26	2	94	150	-39	51	-73	22	86	-116	97	-25	40	-67	63	-163	2	-143	41	-146	110	-176	-319	-245	-330	-86	-70
MUSK-217	217_2+30	46	-199	-105	31	-117	48	24	-98	-26	-10	-257	-212	-80	-285	-283	-302	-57	-75	-194	-220	-64	-18	-50	191	141	20	-19	-127	27	63	-117	-9	-11	-13	-28	85	-169	74	-107	71	-176	78	-27	-290	-278	-291	-136	-10
MUSK-217	217_2+31	44	-155	-61	-75	-116	17	7	-114	-11	-31	-189	-212	-70	-262	-282	-259	13	-1	-179	-181	-88	-19	-22	102	110	14	21	-143	29	66	-117	-99	-10	16	-151	128	-175	48	-49	67	-47	14	-34	-255	-279	-183	-89	-5
MUSK-217	217_2+32	44	-156	-61	-75	-116	16	7	-114	-11	-31	-189	-212	-70	-262	-282	-260	13	-1	-179	-181	-88	-19	-22	103	110	15	22	-143	29	66	-117	-100	-10	16	-151	128	-175	48	-49	66	-47	14	-34	-255	-278	-184	-89	-5
MUSK-217	217_2+33	44	-156	-61	-75	-116	17	7	-114	-11	-31	-189	-212	-70	-262	-282	-260	13	-1	-179	-181	-88	-19	-22	103	110	15	21	-143	29	66	-117	-100	-10	15	-151	128	-175	48	-49	67	-47	14	-33	-255	-278	-184	-89	-5
MUSK-217	217_2+34	44	-155	-61	-65	-116	59	7	-129	-11	8	-227	-212	-102	-261	-278	-268	12	-1	-178	-51	-88	-19	-22	187	74	15	21	-143	-62	98	-117	-99	-9	3	-151	128	-158	48	-49	67	-48	15	-27	-239	-278	-263	-89	-4
MUSK-217	217_2+35	44	-155	-61	-66	-116	59	7	-129	-12	8	-227	-212	-102	-261	-278	-268	12	-1	-178	-51	-88	-19	-22	187	74	15	21	-143	-62	98	-117	-99	-9	3	-151	128	-158	48	-49	67	-48	15	-27	-239	-278	-263	-89	-4
MUSK-217	217_2+36	47	-97	-62	-63	-116	56	35	-165	139	4	-325	-149	-119	-295	-273	-306	-13	-140	-196	-47	4	87	-17	195	73	3	-19	-55	-62	99	-113	129	-116	-1	-121	67	-161	64	-20	26	-46	87	-36	-325	-257	-335	-130	84
MUSK-217	217_2+37	47	-97	-62	-63	-116	56	35	-165	139	4	-325	-149	-119	-294	-272	-305	-13	-140	-196	-47	4	87	-18	196	73	3	-19	-55	-62	99	-113	129	-116	-1	-121	67	-161	64	-20	26	-46	87	-36	-325	-257	-335	-130	84
MUSK-217	217_2+38	47	-97	-62	-63	-116	55	35	-165	139	4	-325	-149	-120	-294	-273	-306	-13	-140	-196	-47	4	87	-17	195	73	3	-19	-55	-62	99	-113	129	-116	-1	-121	67	-161	64	-20	26	-46	87	-36	-325	-257	-335	-130	84
MUSK-217	217_2+39	47	-97	-62	-73	-116	12	35	-165	139	-24	-272	-149	-68	-284	-285	-305	-13	-140	-196	-190	4	86	-18	120	110	3	-19	-56	29	65	-112	129	-116	8	-121	68	-175	64	-20	27	-46	86	-29	-302	-262	-269	-130	85
MUSK-217	217_2+4	46	-199	-106	32	-116	46	24	-66	-26	-9	-260	-214	-82	-285	-282	-300	-55	-75	-192	-182	-66	-18	-49	186	55	19	-19	-128	28	65	-116	-10	-11	-14	-28	85	-167	74	-107	71	-176	77	-27	-292	-278	-295	-135	-10
MUSK-217	217_2+40	47	-97	-62	-73	-117	11	35	-165	139	-24	-272	-149	-68	-284	-285	-306	-13	-140	-196	-190	4	87	-17	121	110	3	-19	-55	29	64	-113	129	-116	8	-121	68	-175	64	-20	27	-46	86	-29	-303	-262	-270	-131	84
MUSK-217	217_2+41	47	-97	-62	-73	-116	12	35	-165	139	-24	-272	-149	-69	-284	-285	-305	-13	-140	-196	-190	5	87	-17	120	110	3	-19	-55	29	65	-113	129	-116	8	-121	68	-175	64	-20	27	-46	86	-30	-302	-262	-269	-130	85
MUSK-217	217_2+42	44	-159	-63	-65	-88	60	5	-121	8	9	-317	-243	-100	-298	-279	-288	98	-106	-189	-52	-127	-24	-36	185	75	17	34	-142	-62	97	-117	-101	-10	4	-152	130	-157	60	-46	42	-47	10	-26	-308	-291	-329	68	-72
MUSK-217	217_2+43	44	-159	-63	-65	-88	60	5	-121	8	9	-317	-243	-101	-298	-279	-288	98	-106	-189	-52	-127	-24	-36	185	75	17	34	-142	-62	97	-117	-101	-10	4	-152	129	-157	60	-46	42	-47	11	-26	-308	-291	-329	68	-72
MUSK-217	217_2+44	44	-159	-63	-66	-88	60	6	-121	8	9	-317	-244	-100	-298	-279	-289	98	-106	-189	-52	-128	-24	-36	185	75	17	35	-142	-62	97	-117	-101	-10	4	-152	130	-157	60	-46	42	-47	10	-26	-308	-291	-329	68	-72
MUSK-217	217_2+45	44	-160	-63	-75	-88	17	6	-109	8	-33	-253	-244	-72	-298	-281	-229	98	-106	-189	-179	-127	-24	-37	99	109	17	35	-142	30	67	-117	-101	-11	18	-151	130	-175	61	-46	42	-47	9	-35	-303	-291	-267	67	-72
MUSK-217	217_2+46	44	-160	-63	-75	-88	17	6	-109	8	-33	-253	-244	-72	-298	-281	-229	98	-106	-189	-179	-127	-24	-36	99	109	17	35	-142	30	67	-117	-101	-11	18	-151	130	-175	61	-46	42	-46	9	-35	-303	-291	-267	67	-72
MUSK-217	217_2+47	44	-159	-63	-75	-88	17	5	-109	8	-34	-254	-244	-73	-298	-281	-229	98	-106	-189	-178	-127	-24	-36	97	109	17	35	-142	30	67	-117	-101	-11	19	-151	130	-175	61	-46	42	-46	9	-36	-303	-291	-267	68	-72
MUSK-217	217_2+48	47	-95	-62	-74	-116	12	32	-165	16	-24	-200	-150	-68	-280	-286	-234	-3	-29	-191	-190	-74	-17	-84	120	110	4	-20	-57	29	64	-113	129	-116	7	-121	68	-175	63	-20	31	-46	86	-29	-273	-266	-189	-102	-21
MUSK-217	217_2+49	47	-95	-62	-74	-116	12	32	-165	16	-24	-201	-150	-68	-280	-286	-234	-3	-29	-191	-190	-74	-17	-85	120	110	4	-20	-57	29	64	-113	129	-116	8	-121	68	-175	63	-20	32	-46	86	-30	-273	-266	-189	-102	-21
MUSK-217	217_2+5	46	-199	-105	32	-117	46	24	-67	-26	-8	-260	-214	-82	-285	-283	-300	-55	-75	-192	-182	-66	-18	-49	187	55	19	-19	-128	28	65	-117	-11	-11	-15	-28	86	-167	74	-107	71	-176	77	-26	-292	-278	-295	-135	-10
MUSK-217	217_2+50	47	-95	-62	-73	-116	11	32	-165	16	-24	-200	-150	-68	-280	-286	-235	-3	-29	-191	-190	-74	-17	-84	121	110	3	-19	-57	28	64	-113	129	-116	7	-121	68	-175	63	-20	32	-46	86	-29	-273	-267	-189	-102	-21
MUSK-217	217_2+51	47	-95	-62	-63	-116	55	31	-165	16	4	-239	-150	-119	-278	-279	-236	-3	-29	-191	-47	-74	-17	-84	195	73	3	-20	-56	-62	99	-113	129	-116	-1	-121	67	-161	63	-20	32	-46	87	-36	-262	-263	-265	-102	-21
MUSK-217	217_2+52	47	-95	-62	-63	-116	56	31	-165	16	4	-239	-150	-119	-278	-279	-237	-3	-29	-190	-47	-74	-17	-84	195	73	3	-20	-56	-62	99	-113	129	-116	-1	-121	67	-161	63	-20	31	-46	86	-35	-262	-263	-265	-103	-21
MUSK-217	217_2+53	47	-95	-62	-63	-116	55	31	-165	16	3	-240	-150	-121	-278	-280	-237	-3	-29	-190	-46	-74	-17	-84	195	73	3	-20	-56	-62	99	-113	129	-116	0	-121	67	-161	63	-20	31	-46	87	-36	-262	-263	-265	-103	-21
MUSK-217	217_2+54	44	-160	-61	-65	-116	60	4	-124	123	9	-313	-242	-101	-307	-279	-298	58	-140	-177	-52	-122	43	-25	185	75	13	22	-144	-62	97	-117	-100	-9	4	-151	128	-158	52	-51	64	-48	15	-26	-312	-291	-328	-78	28
MUSK-217	217_2+55	44	-160	-61	-66	-116	60	4	-124	124	9	-314	-243	-101	-307	-279	-299	57	-140	-177	-52	-123	44	-25	186	75	14	22	-143	-62	97	-117	-101	-9	4	-151	128	-158	52	-51	65	-48	15	-26	-312	-291	-328	-78	28
MUSK-217	217_2+56	44	-161	-61	-75	-116	16	4	-111	124	-32	-264	-243	-72	-307	-281	-299	57	-140	-178	-179	-122	44	-25	100	109	14	23	-144	29	67	-117	-101	-10	18	-151	128	-175	52	-51	64	-48	13	-35	-309	-291	-258	-78	28
MUSK-217	217_2+57	44	-161	-61	-75	-116	17	4	-111	124	-32	-264	-242	-72	-307	-281	-298	58	-140	-177	-179	-122	44	-25	100	109	13	22	-144	30	67	-117	-100	-10	18	-151	128	-175	52	-51	64	-48	14	-35	-309	-291	-258	-78	28
MUSK-217	217_2+58	44	-161	-61	-75	-116	16	4	-111	124	-32	-264	-243	-71	-307	-281	-299	57	-140	-178	-179	-123	44	-25	100	109	14	23	-144	29	67	-117	-101	-10	17	-151	128	-175	52	-51	64	-48	13	-35	-309	-291	-258	-78	28
MUSK-217	217_2+59	47	-96	-62	-96	-116	76	35	-163	139	16	-271	-148	-46	-277	-274	-307	-15	-141	-192	-132	7	90	-9	205	86	3	-18	-50	16	76	-113	129	-115	-74	-122	67	-174	63	-20	28	-46	86	1	-301	-260	-325	-132	82
MUSK-217	217_2+6	46	-199	-105	32	-117	46	24	-67	-26	-8	-261	-214	-82	-285	-283	-300	-55	-75	-192	-183	-66	-18	-49	187	55	19	-18	-128	28	65	-117	-11	-11	-15	-28	86	-167	74	-107	71	-176	77	-26	-292	-278	-296	-135	-10
MUSK-217	217_2+60	40	-169	-142	13	-117	-4	50	-170	-44	44	-321	-116	-216	-285	-244	-301	55	-155	-101	78	-30	-27	2	83	55	-39	51	-70	23	90	-117	98	-25	41	-66	64	-162	1	-143	41	-146	110	-9	-320	-225	-331	-87	-72
MUSK-217	217_2+61	40	-169	-142	13	-117	-3	50	-170	-44	44	-321	-116	-215	-285	-244	-301	55	-155	-101	78	-30	-27	2	83	55	-39	51	-71	23	90	-117	98	-25	41	-66	64	-162	1	-143	41	-146	110	-9	-320	-225	-331	-87	-72
MUSK-217	217_2+62	40	-169	-142	13	-117	-4	50	-170	-44	44	-321	-115	-215	-285	-244	-301	55	-155	-101	78	-30	-27	2	83	55	-39	51	-70	23	90	-117	98	-25	41	-66	64	-162	1	-143	41	-146	110	-9	-320	-225	-331	-87	-72
MUSK-217	217_2+63	40	-199	-99	13	-117	-3	24	-87	-27	43	-300	-216	-216	-277	-264	-298	-53	-76	-189	78	-69	-18	-47	83	55	18	-16	-131	23	91	-117	100	-26	42	-66	64	-162	73	-143	72	-159	109	-10	-304	-279	-291	-134	-11
MUSK-217	217_2+64	40	-199	-99	13	-117	-3	24	-88	-27	43	-300	-215	-217	-277	-264	-298	-53	-76	-189	78	-68	-18	-47	84	55	19	-16	-131	23	91	-117	100	-26	41	-66	64	-162	73	-143	72	-159	109	-10	-304	-279	-291	-134	-11
MUSK-217	217_2+65	40	-199	-99	13	-116	-3	24	-88	-27	43	-300	-216	-215	-277	-264	-298	-52	-76	-188	78	-69	-18	-47	83	55	18	-16	-131	23	91	-116	100	-26	42	-66	64	-162	73	-143	72	-159	109	-9	-303	-279	-291	-134	-11
MUSK-217	217_2+66	45	-79	-63	-65	-117	61	29	-157	139	8	-322	-151	-105	-287	-271	-302	-30	-142	-202	-52	3	98	-3	189	74	5	-28	-49	-60	98	-116	-105	-9	1	-153	137	-158	57	-17	52	-49	0	-28	-323	-258	-331	-141	77
MUSK-217	217_2+67	45	-79	-63	-65	-117	61	29	-157	139	9	-322	-152	-105	-287	-271	-302	-30	-142	-203	-52	3	98	-3	189	74	5	-28	-50	-60	98	-116	-105	-9	1	-153	137	-158	57	-17	52	-49	0	-28	-323	-258	-331	-141	77
MUSK-217	217_2+68	45	-79	-63	-64	-116	60	29	-157	139	8	-322	-152	-106	-287	-271	-302	-29	-142	-203	-52	3	97	-4	189	74	5	-28	-51	-60	98	-116	-105	-9	1	-153	137	-158	57	-17	52	-49	-1	-28	-323	-258	-331	-141	78
MUSK-217	217_2+69	51	-181	-58	-64	-86	58	11	-130	2	6	-317	-240	-112	-293	-281	-277	80	-95	-192	-49	-125	-27	-34	190	74	17	33	-145	-62	99	-114	130	-118	2	-119	69	-160	63	-55	30	-47	84	-32	-299	-289	-329	61	-68
MUSK-217	217_2+7	46	-192	-143	32	-116	46	50	-120	-44	-8	-316	-115	-82	-281	-282	-302	55	-151	-103	-182	-29	-27	2	186	55	-38	50	-65	28	65	-116	-8	-12	-15	-28	84	-167	4	-127	38	-169	78	-27	-312	-245	-331	-89	-69
MUSK-217	217_2+70	51	-181	-58	-64	-86	58	11	-130	2	6	-317	-240	-112	-293	-281	-277	80	-95	-192	-49	-125	-27	-34	190	74	17	33	-144	-62	99	-114	130	-118	2	-119	69	-160	63	-55	30	-47	84	-32	-299	-289	-329	61	-68
MUSK-217	217_2+71	51	-181	-58	-63	-85	58	11	-130	2	6	-317	-240	-113	-293	-281	-276	80	-95	-192	-49	-125	-27	-34	190	74	16	33	-145	-62	99	-114	130	-118	3	-119	69	-159	63	-55	30	-47	84	-32	-300	-289	-329	61	-68
MUSK-217	217_2+72	51	-181	-58	-72	-86	9	11	-116	2	-30	-247	-241	-74	-293	-282	-213	79	-95	-193	-182	-125	-27	-34	107	110	17	33	-144	29	67	-113	130	-119	15	-119	70	-175	63	-55	31	-47	83	-35	-297	-290	-258	60	-68
MUSK-217	217_2+73	51	-181	-58	-72	-86	10	11	-117	2	-30	-247	-241	-73	-293	-282	-213	79	-95	-193	-182	-125	-27	-34	107	110	17	33	-144	29	67	-113	130	-119	15	-119	70	-175	63	-55	31	-47	83	-35	-297	-290	-258	60	-68
MUSK-217	217_2+74	51	-181	-58	-72	-86	10	11	-117	2	-30	-247	-241	-74	-293	-282	-213	80	-95	-193	-182	-125	-27	-34	107	110	17	33	-144	29	67	-113	130	-119	15	-119	70	-175	63	-55	31	-47	82	-35	-297	-290	-258	60	-68
MUSK-217	217_2+75	45	-79	-62	-75	-116	19	30	-156	140	-27	-275	-152	-68	-282	-284	-302	-30	-143	-203	-188	3	98	-3	113	109	5	-27	-49	31	66	-117	-106	-10	12	-152	138	-175	57	-17	52	-49	-6	-31	-298	-262	-274	-141	77
MUSK-217	217_2+76	45	-79	-62	-75	-116	18	30	-156	140	-27	-275	-152	-68	-282	-284	-302	-30	-143	-202	-188	3	99	-3	113	109	5	-27	-49	31	66	-117	-106	-10	12	-152	138	-175	57	-17	52	-49	-6	-31	-298	-262	-274	-141	77
MUSK-217	217_2+77	45	-79	-63	-75	-117	20	29	-156	140	-28	-274	-152	-69	-282	-283	-302	-30	-142	-203	-187	3	98	-3	111	109	5	-28	-50	31	67	-116	-105	-11	14	-152	137	-175	57	-17	52	-49	-4	-31	-297	-261	-273	-141	77
MUSK-217	217_2+78	52	-163	-55	-73	-116	10	9	-119	-12	-27	-181	-205	-71	-251	-283	-258	9	7	-181	-186	-87	-21	-21	113	110	14	26	-150	29	65	-111	132	-120	11	-120	71	-175	60	-60	47	-50	78	-32	-239	-274	-180	-80	-11
MUSK-217	217_2+79	52	-162	-55	-73	-116	10	9	-119	-12	-28	-181	-205	-71	-251	-283	-257	9	7	-181	-185	-87	-21	-21	113	110	14	26	-150	29	66	-111	133	-120	12	-120	71	-175	60	-60	47	-49	77	-33	-239	-275	-179	-80	-11
MUSK-217	217_2+8	46	-192	-143	32	-116	45	50	-119	-44	-8	-317	-116	-82	-282	-282	-302	55	-152	-103	-182	-29	-26	2	186	55	-38	50	-65	28	65	-117	-8	-12	-15	-28	84	-167	4	-127	38	-169	79	-26	-313	-246	-331	-89	-69
MUSK-217	217_2+80	52	-162	-55	-73	-116	10	9	-119	-12	-28	-181	-205	-71	-251	-283	-257	9	7	-181	-185	-87	-21	-21	113	110	14	26	-150	29	66	-111	132	-120	12	-120	71	-175	60	-60	47	-49	78	-33	-239	-275	-179	-81	-12
MUSK-217	217_2+81	52	-163	-55	-63	-116	57	9	-134	-12	5	-220	-205	-116	-247	-276	-263	9	7	-181	-48	-87	-21	-21	193	74	14	25	-150	-62	99	-112	132	-119	0	-120	70	-161	59	-60	48	-49	79	-34	-228	-274	-252	-80	-11
MUSK-217	217_2+82	52	-163	-55	-63	-116	57	9	-134	-12	5	-220	-205	-116	-247	-276	-264	9	7	-181	-48	-87	-21	-21	194	74	14	25	-150	-62	99	-112	132	-119	0	-120	70	-161	59	-60	48	-49	78	-34	-228	-274	-252	-81	-10
MUSK-217	217_2+83	52	-163	-55	-63	-116	57	9	-134	-12	5	-220	-205	-116	-247	-276	-262	9	7	-181	-48	-87	-21	-21	193	74	14	25	-150	-62	99	-112	132	-119	1	-120	70	-160	59	-60	48	-49	79	-34	-228	-274	-251	-80	-11
MUSK-217	217_2+84	45	-78	-62	-76	-116	19	21	-155	17	-27	-208	-151	-68	-285	-284	-232	-1	-41	-197	-188	-73	-17	-84	112	109	5	-27	-51	31	66	-117	-105	-10	12	-152	137	-175	54	-17	58	-48	-4	-31	-281	-266	-192	-104	-24
MUSK-217	217_2+85	45	-78	-62	-76	-116	19	21	-155	17	-27	-208	-151	-68	-285	-284	-231	-1	-42	-197	-187	-73	-18	-84	112	109	5	-28	-52	31	66	-117	-105	-10	13	-152	137	-175	54	-17	58	-48	-4	-31	-281	-266	-192	-103	-24
MUSK-217	217_2+86	45	-78	-62	-75	-116	19	21	-156	17	-28	-208	-151	-68	-285	-284	-231	-1	-41	-197	-187	-73	-17	-84	111	109	5	-27	-52	31	66	-117	-105	-10	13	-152	137	-175	54	-17	57	-49	-4	-31	-281	-266	-192	-104	-24
MUSK-217	217_2+87	45	-77	-62	-64	-116	59	20	-156	16	8	-244	-151	-108	-282	-277	-239	0	-41	-196	-51	-73	-18	-84	190	74	5	-28	-51	-61	98	-117	-105	-9	2	-153	137	-159	54	-17	58	-49	0	-29	-272	-263	-272	-104	-24
MUSK-217	217_2+88	45	-78	-62	-64	-116	59	20	-157	16	7	-244	-151	-108	-282	-278	-239	-1	-41	-196	-51	-73	-17	-84	190	74	5	-27	-50	-61	98	-117	-105	-8	1	-153	136	-159	54	-17	58	-49	0	-29	-271	-263	-272	-104	-23
MUSK-217	217_2+89	45	-78	-62	-65	-116	60	20	-157	16	8	-244	-151	-107	-282	-277	-240	-1	-41	-196	-51	-73	-17	-84	190	74	5	-27	-50	-61	98	-117	-105	-9	1	-153	137	-159	54	-17	58	-49	-1	-29	-271	-263	-272	-104	-23
MUSK-217	217_2+9	46	-192	-143	32	-116	46	50	-119	-44	-8	-317	-115	-82	-281	-282	-302	55	-152	-103	-182	-29	-26	2	186	55	-38	50	-66	28	65	-116	-7	-12	-15	-28	84	-167	3	-127	38	-169	79	-27	-312	-245	-331	-88	-69
MUSK-217	217_2+90	52	-170	-54	-63	-117	57	6	-129	120	6	-310	-243	-115	-304	-281	-302	55	-125	-181	-49	-111	27	-24	191	74	14	27	-149	-62	99	-112	131	-120	2	-120	71	-160	61	-61	43	-51	80	-33	-309	-293	-329	-71	51
MUSK-217	217_2+91	51	-170	-54	-63	-117	58	6	-129	119	6	-309	-242	-113	-304	-281	-301	56	-125	-180	-50	-110	25	-24	190	74	13	26	-150	-62	98	-112	132	-119	2	-120	70	-159	61	-61	42	-50	80	-32	-308	-292	-329	-70	51
MUSK-217	217_2+92	52	-170	-54	-63	-117	57	6	-129	120	6	-310	-243	-114	-304	-281	-302	54	-125	-181	-49	-111	27	-24	191	74	14	27	-149	-62	99	-112	131	-120	2	-120	70	-160	61	-61	43	-51	80	-33	-309	-293	-329	-71	52
MUSK-217	217_2+93	52	-169	-54	-72	-117	10	7	-115	120	-29	-254	-244	-72	-304	-282	-302	54	-125	-182	-184	-112	27	-25	110	110	14	27	-149	29	66	-112	132	-120	14	-120	71	-175	61	-61	43	-51	79	-34	-305	-293	-255	-71	51
MUSK-217	217_2+94	52	-169	-54	-72	-117	9	7	-115	121	-29	-254	-244	-73	-304	-282	-302	53	-125	-182	-183	-112	27	-25	109	110	14	27	-149	29	66	-112	132	-120	14	-120	71	-175	61	-61	43	-51	79	-34	-305	-293	-255	-72	52
MUSK-217	217_2+95	52	-169	-54	-72	-117	9	7	-115	121	-29	-255	-244	-73	-304	-282	-302	54	-125	-182	-183	-112	27	-25	109	110	14	27	-149	29	66	-112	132	-120	14	-120	71	-175	61	-61	43	-51	79	-34	-305	-293	-255	-72	52
MUSK-217	217_2+96	45	-80	-63	-44	-117	-44	29	-153	140	-55	-321	-153	-244	-286	-282	-301	-26	-139	-206	-54	1	93	-13	-50	99	5	-29	-56	-24	93	-116	-106	-11	46	-151	137	-167	58	-17	50	-49	-6	-125	-320	-261	-324	-139	80
MUSK-217	217_2+97	47	-100	-61	-64	-116	55	36	-171	13	4	-323	-10	-118	-219	-219	-305	-29	-64	-30	-46	59	-23	43	195	73	1	-10	-52	-62	99	-113	130	-117	0	-121	68	-161	64	-20	24	-45	85	-35	-312	-166	-334	-125	-6
MUSK-217	217_2+98	47	-100	-61	-64	-116	54	36	-171	13	4	-323	-10	-118	-221	-219	-306	-29	-66	-30	-46	59	-23	43	194	73	1	-10	-51	-63	99	-113	129	-117	1	-121	68	-161	64	-20	24	-45	85	-35	-312	-166	-335	-125	-7
MUSK-217	217_2+99	47	-100	-61	-64	-116	55	36	-171	13	4	-322	-10	-117	-220	-219	-305	-29	-65	-30	-46	59	-23	43	195	73	1	-10	-52	-62	99	-112	130	-117	-1	-121	68	-161	64	-20	24	-45	85	-35	-311	-166	-334	-125	-6
MUSK-219	219_1+1	44	-128	-62	-111	-117	-127	20	-129	-19	-31	-296	-255	-85	-310	-280	-298	19	-169	-197	-192	-127	-21	-30	103	24	22	42	-147	-98	74	-116	-91	-3	24	-151	120	-175	61	-41	35	-44	40	-39	-317	-294	-294	-112	-44
MUSK-219	219_1+10	42	-199	-162	22	-117	-7	33	-154	-21	-101	-290	-170	-231	-276	-282	-301	-117	-70	-209	-194	-36	-33	-51	65	50	25	-72	-105	32	94	-116	76	-20	42	-58	61	-171	-55	-143	-73	-186	112	-174	-303	-267	-302	-150	-3
MUSK-219	219_1+2	46	-108	-60	-113	-117	-132	38	-161	-8	-23	-273	-220	-79	-299	-285	-306	-31	-106	-227	-199	-59	-22	-67	123	24	17	-27	-89	-98	71	-116	124	-107	15	-120	63	-175	41	-27	68	-44	98	-33	-309	-283	-307	-144	-13
MUSK-219	219_1+3	46	-108	-60	-76	-117	36	38	-161	-8	-144	-324	-220	-292	-298	-285	-306	-30	-106	-227	-223	-59	-22	-67	191	83	17	-27	-90	-75	110	-116	124	-106	13	-120	63	-167	41	-27	68	-44	98	-254	-321	-282	-335	-144	-12
MUSK-219	219_1+4	44	-129	-62	-77	-117	42	20	-145	-19	-137	-317	-255	-282	-310	-280	-298	19	-168	-197	-228	-127	-21	-30	184	84	22	42	-147	-74	109	-116	-90	-3	16	-151	120	-165	61	-41	35	-44	40	-238	-317	-294	-327	-111	-44
MUSK-219	219_1+5	46	-196	-149	28	-117	72	60	-202	-37	-21	-321	-254	-104	-331	-283	-304	50	-261	-226	-225	-160	-20	-118	180	49	-27	38	-92	21	79	-116	21	-12	4	-38	71	-175	-5	-134	28	-176	94	-41	-333	-297	-332	-103	-133
MUSK-219	219_1+6	41	-192	-149	22	-117	-7	61	-205	-38	-100	-319	-253	-229	-326	-281	-301	52	-258	-227	-196	-159	-20	-119	77	49	-28	37	-96	32	95	-116	83	-23	41	-58	61	-172	-6	-143	29	-162	113	-166	-326	-296	-329	-101	-133
MUSK-219	219_1+7	42	-199	-160	22	-117	-6	9	-114	-16	-101	-300	-226	-229	-290	-281	-299	-48	-86	-198	-196	-69	-37	-43	74	49	25	-129	-134	33	95	-116	84	-23	42	-58	61	-171	-56	-144	-60	-187	113	-170	-308	-282	-296	-135	-7
MUSK-219	219_1+8	46	-199	-160	28	-117	73	10	-122	-16	-22	-277	-223	-105	-291	-283	-302	-54	-84	-201	-226	-65	-37	-45	179	49	26	-126	-131	22	80	-116	20	-11	6	-37	70	-175	-56	-136	-61	-186	94	-42	-305	-282	-305	-136	-7
MUSK-219	219_1+9	47	-199	-159	28	-117	71	-8	-103	-15	-19	-297	-232	-102	-306	-282	-302	-4	-123	-161	-226	-98	-36	-20	184	50	18	-128	-152	22	79	-116	12	-11	2	-37	73	-175	-67	-135	-48	-186	90	-39	-317	-291	-312	-121	-23
MUSK-224	224_1+1	44	-137	-61	-97	-117	21	28	-79	-18	-63	-193	-190	-60	-181	-194	-298	28	-140	-163	-27	-133	-13	-25	183	79	25	42	-151	-77	114	-116	-93	-3	4	-153	122	-172	63	-41	37	-45	37	-56	-188	-189	-320	-109	-50
MUSK-224	224_1+2	47	-107	-58	-84	-117	-49	44	-82	-1	-32	-199	-193	-142	-199	-194	-306	-29	-113	-154	-65	-58	-15	-66	157	91	16	-20	-85	-102	100	-116	125	-108	38	-120	63	-171	47	-26	67	-43	97	-52	-179	-216	-312	-146	-11
MUSK-224	224_1+3	48	-154	-60	-96	-117	19	30	-78	-20	-64	-204	-190	-59	-182	-192	-300	24	-135	-164	-25	-128	-13	-25	188	80	24	39	-151	-76	114	-116	107	-70	0	-117	64	-172	61	-44	37	-42	105	-54	-189	-187	-323	-109	-44
MUSK-224	224_1+4	47	-97	-60	-84	-117	-46	37	-83	0	-29	-194	-193	-135	-198	-194	-304	-38	-116	-153	-68	-58	-16	-64	150	93	19	-18	-82	-101	100	-116	-2	4	40	-144	110	-170	31	-25	76	-43	72	-47	-177	-216	-306	-146	-12
MUSK-224	224_1+5	41	-199	-160	22	-117	-3	44	-88	-25	-111	-202	-120	-147	-200	-179	-300	33	-66	-81	-148	-92	-12	-63	54	56	11	-26	-89	39	100	-116	85	-22	46	-58	61	-170	-5	-144	-44	-185	113	-132	-190	-196	-320	-119	-81
MUSK-224	224_1+6	47	-198	-150	28	-117	73	67	-60	-20	-19	-189	-95	-112	-195	-198	-303	26	-150	-102	-140	-55	-8	-74	188	56	-21	19	-126	26	86	-116	17	-12	5	-35	70	-175	-42	-134	24	-180	93	-43	-176	-194	-304	-108	-56
MUSK-224	224_1+7	46	-91	-60	-92	-117	11	35	-77	3	-58	-216	-194	-52	-184	-193	-302	-40	-118	-173	-29	-61	-14	-64	190	78	19	-15	-83	-83	113	-116	-11	4	13	-146	113	-171	25	-25	78	-43	67	-35	-184	-196	-320	-146	-13
MUSK-224	224_1+8	48	-157	-59	-87	-117	-21	35	-80	-20	-28	-205	-208	-78	-191	-193	-301	21	-135	-157	-70	-127	-10	-26	165	86	26	38	-151	-98	105	-116	110	-79	36	-116	65	-169	58	-44	39	-43	104	-28	-178	-210	-312	-110	-41
MUSK-228	228_1+1	44	-104	-19	-93	-117	29	-164	54	-228	67	-107	-91	-48	-67	-88	-288	-212	-44	-75	112	-173	-180	-223	185	80	-224	-166	-160	-73	114	-117	-105	-13	3	-157	141	-171	-152	-25	-128	-48	-12	30	-73	-87	-181	-150	-201
MUSK-228	228_1+2	51	-121	-22	-93	-117	20	-160	66	-233	52	-123	-78	-63	-69	-89	-304	-218	-57	-77	116	-161	-180	-217	196	81	-218	-170	-154	-75	113	-106	136	-121	0	-122	72	-172	-152	-20	-130	-58	71	3	-82	-77	-216	-152	-208
MUSK-228	228_1+3	36	-180	-148	33	-117	-96	68	-11	-20	-176	-50	31	-93	-83	-99	-273	36	-45	9	-35	81	-9	49	-67	-95	-24	23	-126	10	-143	-116	117	-46	-237	-34	81	-171	-34	-145	28	-166	104	-128	-53	-93	-104	-105	-7
MUSK-228	228_1+4	48	-197	-148	29	-117	-85	67	-5	-20	-176	-54	31	-93	-83	-96	-281	33	-55	14	-38	79	-10	52	-63	-95	-24	26	-124	11	-147	-116	-82	-8	-240	-32	98	-167	-35	-132	29	-178	49	-126	-54	-91	-111	-107	-12
MUSK-228	228_1+5	47	-197	-148	31	-117	-84	68	-8	-20	-177	-52	31	-94	-82	-97	-278	34	-51	11	-37	80	-9	52	-65	-95	-24	25	-125	12	-145	-116	51	-18	-239	-35	60	-169	-34	-135	29	-175	109	-128	-53	-92	-108	-106	-9
MUSK-228	228_1+6	51	-122	-22	-79	-117	-33	-160	61	-236	-29	-77	-122	-86	-75	-102	-289	-218	-84	-35	37	-226	-180	-206	155	92	-205	-171	-154	-96	103	-107	136	-121	36	-121	72	-170	-152	-20	-131	-58	71	-38	-61	-103	-139	-152	-235
MUSK-228	228_1+7	44	-104	-19	-80	-117	-21	-165	44	-231	-26	-64	-118	-70	-78	-113	-266	-212	-76	-25	52	-225	-180	-200	146	94	-213	-166	-161	-96	104	-117	-105	-13	40	-157	141	-168	-152	-25	-128	-48	-12	-26	-57	-108	-115	-150	-231
MUSK-228	228_1+8	48	-198	-158	29	-117	-85	49	45	-26	-111	-57	-50	-52	-89	-71	-300	33	63	-72	-80	26	-13	-60	-62	-95	5	-8	-81	11	-146	-116	-82	-8	-236	-32	98	-168	5	-133	-27	-182	49	-68	-66	-114	-138	-119	41
MUSK-228	228_1+9	36	-175	-158	33	-117	-96	49	40	-27	-113	-51	-56	-50	-89	-74	-295	35	65	-72	-80	23	-13	-61	-65	-95	6	-11	-86	10	-142	-116	117	-46	-231	-35	81	-172	5	-146	-28	-182	104	-68	-62	-119	-127	-118	43
MUSK-228	228_2+1	51	-121	-22	-81	-117	-33	-160	64	-236	94	-77	-125	27	-75	-81	-290	-218	-84	-38	86	-227	-180	-210	161	90	-207	-170	-154	-98	103	-107	136	-121	36	-122	72	-170	-152	-20	-131	-58	71	81	-61	-102	-140	-152	-235
MUSK-228	228_2+2	44	-103	-19	-82	-117	-21	-164	46	-231	100	-64	-121	50	-78	-88	-266	-212	-76	-28	71	-227	-180	-204	151	93	-214	-166	-160	-97	104	-117	-105	-13	40	-157	141	-168	-152	-25	-128	-48	-12	95	-56	-109	-116	-150	-231
MUSK-228	228_2+3	48	-198	-158	29	-117	-85	49	45	-26	-118	-55	9	-55	-101	-71	-299	34	-74	46	-82	38	-12	73	-62	-95	8	-8	-82	11	-146	-116	-82	-8	-237	-32	98	-167	-1	-132	-29	-182	49	-73	-62	-93	-135	-119	-76
MUSK-228	228_2+4	36	-176	-159	33	-117	-97	49	40	-26	-121	-50	13	-54	-99	-74	-294	36	-72	45	-82	44	-12	72	-65	-95	8	-12	-87	10	-142	-116	117	-46	-232	-34	81	-172	-1	-145	-30	-183	104	-74	-59	-93	-124	-117	-73
MUSK-228	228_2+5	44	-103	-19	-93	-117	35	-164	54	-228	42	-8	-87	80	-69	-110	-289	-213	-41	-74	-33	-160	-180	-221	186	81	-224	-165	-160	-68	112	-117	-105	-13	5	-157	141	-171	-153	-26	-127	-48	-11	79	-72	-86	-105	-150	-195
MUSK-228	228_2+6	51	-121	-22	-92	-117	26	-160	66	-233	50	-22	-74	78	-71	-99	-304	-218	-55	-75	-34	-149	-180	-214	197	82	-218	-170	-154	-71	112	-106	136	-121	-3	-122	72	-172	-152	-20	-130	-58	71	81	-80	-77	-159	-152	-203
MUSK-228	228_2+7	36	-179	-147	33	-117	-96	67	63	-23	-173	-50	-101	-93	-85	-99	-272	36	-94	-10	-31	-52	-10	-14	-67	-95	12	27	-128	10	-143	-116	117	-46	-237	-34	81	-171	-29	-145	34	-162	104	-129	-53	-122	-104	-104	-62
MUSK-228	228_2+8	48	-197	-146	29	-117	-85	67	67	-22	-174	-54	-101	-93	-84	-96	-281	33	-97	-16	-33	-53	-10	-19	-63	-95	14	29	-125	11	-147	-116	-83	-8	-240	-32	98	-167	-30	-132	35	-177	49	-126	-54	-119	-111	-106	-62
MUSK-238	238_1+1	29	-112	-21	-93	-117	24	-161	61	-230	59	-115	-84	-56	-68	-88	-296	-215	-49	-77	114	-165	-180	-220	191	81	-221	-171	-157	-74	114	-117	-102	-27	2	-132	21	-172	-154	-21	-132	-52	-40	17	-77	-82	-198	-151	-203
MUSK-238	238_1+2	29	-112	-21	-80	-117	-28	-162	53	-234	-28	-71	-120	-79	-76	-108	-278	-215	-79	-29	44	-225	-180	-202	150	93	-208	-171	-157	-96	103	-117	-103	-28	38	-131	22	-169	-154	-21	-132	-52	-40	-32	-59	-106	-127	-151	-232
MUSK-238	238_1+3	48	-197	-148	31	-117	-87	68	-8	-20	-176	-52	30	-94	-83	-98	-277	35	-50	11	-36	80	-9	51	-65	-95	-24	24	-125	12	-145	-116	-97	-20	-239	-34	30	-169	-34	-145	29	-179	-69	-128	-54	-92	-108	-106	-9
MUSK-238	238_2+1	29	-112	-21	-82	-117	-28	-161	56	-234	96	-71	-123	38	-76	-84	-279	-215	-79	-32	80	-227	-180	-206	156	91	-210	-171	-157	-98	103	-117	-103	-28	38	-132	21	-169	-154	-21	-132	-52	-40	88	-59	-106	-128	-151	-232
MUSK-238	238_2+2	29	-112	-21	-93	-117	30	-161	61	-230	45	-14	-80	79	-70	-104	-297	-215	-47	-75	-32	-152	-180	-217	191	82	-220	-170	-157	-70	112	-117	-102	-27	0	-132	21	-172	-154	-21	-132	-52	-40	80	-76	-81	-128	-151	-197
MUSK-238	238_2+3	48	-198	-159	31	-117	-88	49	42	-26	-120	-52	11	-55	-100	-72	-296	35	-73	45	-83	41	-12	73	-64	-95	8	-10	-85	11	-144	-116	-96	-20	-234	-34	30	-170	-1	-146	-29	-183	-68	-74	-60	-93	-129	-118	-74
MUSK-240	240_1+1	44	-103	-18	-78	-117	-143	-165	47	-230	98	-62	-121	81	-78	-100	-265	-212	-61	-34	5	-220	-180	-210	299	232	-217	-166	-161	-99	2	-117	-103	-13	-136	-157	141	-175	-152	-25	-128	-48	-10	108	-61	-109	-125	-149	-221
MUSK-240	240_1+10	37	-196	-88	33	-99	-97	-13	44	17	-115	-54	2	-53	-101	-70	-289	112	-68	42	-84	34	5	72	-64	-95	-73	-133	-159	10	-143	-115	119	-46	-235	-35	81	-172	159	-146	109	-185	102	-70	-61	-95	-134	60	-69
MUSK-240	240_1+11	48	-198	-157	28	-117	-83	-15	69	143	-179	-61	-95	-100	-81	-94	-286	111	-92	-65	-34	-41	130	-3	-61	-95	10	-120	-156	11	-150	-116	-88	-9	-246	-31	99	-166	-2	-94	-90	-183	46	-134	-56	-113	-121	37	-2
MUSK-240	240_1+12	37	-197	-157	33	-117	-96	-20	66	143	-178	-55	-96	-100	-81	-98	-276	112	-89	-59	-30	-39	127	-2	-66	-95	7	-124	-159	10	-145	-115	118	-46	-241	-34	80	-171	-2	-116	-92	-184	103	-136	-54	-119	-111	41	-1
MUSK-240	240_1+13	51	-123	-22	-73	-117	60	-159	64	-238	84	-74	-128	3	-79	-81	-290	-219	-95	-35	97	-232	-181	-206	-45	190	-204	-170	-153	105	7	-107	135	-121	-129	-122	73	-175	-152	-19	-131	-59	72	66	-62	-106	-135	-152	-241
MUSK-240	240_1+14	44	-104	-18	-72	-117	58	-164	44	-232	93	-60	-120	34	-83	-87	-261	-213	-87	-24	83	-229	-181	-199	-60	193	-212	-166	-160	105	11	-117	-103	-14	-113	-157	141	-175	-153	-25	-128	-48	-11	84	-57	-111	-109	-150	-235
MUSK-240	240_1+15	36	-196	-63	33	-117	-98	18	43	132	-113	-49	23	-49	-101	-74	-293	40	-71	44	-86	53	74	65	-67	-95	-86	0	-158	10	-140	-115	120	-46	-229	-35	82	-172	151	-144	145	-138	102	-67	-61	-89	-124	-122	17
MUSK-240	240_1+16	48	-198	-80	29	-117	-85	19	49	134	-110	-56	19	-51	-103	-70	-300	33	-73	47	-85	47	79	67	-62	-95	-81	-1	-155	11	-145	-116	-93	-9	-235	-32	102	-167	152	-85	145	-178	42	-67	-65	-89	-138	-123	16
MUSK-240	240_1+2	52	-122	-22	-76	-117	-149	-160	66	-235	97	-82	-119	66	-74	-88	-291	-218	-70	-47	34	-214	-180	-215	306	230	-210	-171	-154	-96	-5	-107	135	-122	-167	-122	73	-175	-152	-19	-131	-58	72	100	-67	-99	-153	-152	-226
MUSK-240	240_1+3	44	-103	-18	-50	-117	-142	-165	39	-230	102	-59	-117	60	-84	-97	-251	-212	-78	-23	56	-226	-181	-201	298	161	-216	-167	-161	72	-1	-117	-103	-14	-125	-156	141	-175	-152	-25	-128	-48	-11	100	-58	-110	-105	-149	-231
MUSK-240	240_1+4	52	-122	-22	-48	-117	-148	-160	60	-236	96	-74	-125	36	-79	-87	-283	-218	-85	-32	76	-229	-180	-207	302	160	-207	-171	-154	76	-6	-107	135	-122	-143	-121	73	-175	-152	-19	-131	-58	71	86	-61	-107	-131	-152	-235
MUSK-240	240_1+5	48	-198	-154	28	-103	-84	-12	40	134	-130	-55	-41	-62	-96	-73	-283	100	-78	35	-77	-16	132	62	-60	-95	-37	-141	-156	11	-147	-116	-88	-9	-239	-32	99	-167	13	-126	-97	-185	46	-82	-59	-104	-132	24	-31
MUSK-240	240_1+6	36	-197	-154	33	-102	-97	-17	32	134	-133	-48	-32	-60	-95	-77	-277	102	-72	37	-74	-7	129	64	-65	-95	-46	-145	-159	10	-143	-115	118	-46	-233	-35	81	-172	13	-145	-99	-186	103	-83	-56	-105	-118	25	-29
MUSK-240	240_1+7	44	-102	-18	7	-117	-131	-165	47	-226	14	-13	-89	56	-68	-120	-286	-211	-37	-76	-31	-160	-181	-223	255	217	-228	-166	-162	-110	11	-117	-103	-13	-20	-156	141	-175	-152	-26	-128	-47	-10	50	-74	-89	-50	-149	-192
MUSK-240	240_1+8	52	-121	-22	23	-117	-137	-160	61	-231	22	-20	-74	58	-70	-109	-303	-218	-52	-77	-26	-147	-180	-214	252	216	-221	-171	-154	-108	3	-107	135	-122	-44	-121	73	-175	-152	-19	-131	-58	71	56	-82	-77	-78	-151	-200
MUSK-240	240_1+9	48	-198	-108	28	-100	-84	-11	50	18	-113	-62	-4	-55	-103	-66	-295	110	-72	43	-83	26	6	73	-59	-95	-66	-130	-157	11	-148	-116	-90	-9	-241	-32	100	-167	159	-80	108	-184	44	-71	-66	-96	-149	53	-73
MUSK-240	240_2+1	51	-123	-22	-111	-117	168	-159	73	-238	93	-98	-107	40	-70	-73	-260	-219	-74	-58	80	-208	-181	-218	-63	50	-206	-169	-152	78	125	-107	135	-121	74	-121	73	-131	-152	-19	-131	-59	72	87	-68	-86	-126	-153	-228
MUSK-240	240_2+10	44	-102	-18	-105	-117	125	-164	42	-226	-13	4	-67	36	-69	-116	-288	-212	-43	-81	-38	-130	-180	-211	-61	255	-230	-165	-161	-36	227	-117	-103	-13	52	-157	141	-114	-153	-25	-127	-47	-11	19	-81	-76	-12	-150	-185
MUSK-240	240_2+11	36	-52	-143	34	-117	-99	207	38	-98	-119	-43	35	-50	-95	-80	-289	-122	-72	36	-84	71	138	65	-69	-95	90	93	108	10	-138	-115	119	-45	-225	-35	81	-172	-95	-145	26	-115	103	-70	-58	-87	-111	-153	-66
MUSK-240	240_2+12	48	-130	-142	29	-117	-85	208	45	-103	-115	-50	33	-51	-98	-76	-296	-128	-77	41	-85	67	135	67	-64	-95	92	96	110	11	-142	-116	-87	-8	-231	-32	99	-167	-96	-131	28	-135	47	-70	-62	-86	-123	-154	-78
MUSK-240	240_2+13	52	-122	-22	-112	-117	28	-159	67	-237	91	-83	-121	22	-73	-76	-257	-218	-80	-44	94	-222	-180	-213	-61	192	-207	-170	-153	-74	254	-107	135	-122	97	-122	73	-143	-152	-19	-131	-58	72	78	-63	-97	-110	-152	-233
MUSK-240	240_2+14	44	-103	-18	-108	-117	34	-164	48	-231	98	-68	-121	50	-76	-82	-147	-212	-70	-31	77	-225	-180	-206	-70	186	-214	-166	-161	-71	258	-117	-104	-13	103	-157	141	-136	-152	-25	-128	-48	-11	94	-57	-107	-98	-150	-227
MUSK-240	240_2+15	36	-76	-136	33	-117	-97	190	87	19	-172	-63	-96	-126	-82	-104	-261	-130	-77	-68	-15	-59	183	-17	-69	-95	33	122	51	10	-142	-115	119	-46	-244	-34	81	-172	31	-145	58	-121	103	-154	-58	-123	-111	-152	-141
MUSK-240	240_2+16	36	-66	-86	33	-117	-98	81	89	-117	-167	-62	-95	-126	-84	-103	-254	-115	-77	-64	-13	-58	33	-54	-69	-95	4	121	64	10	-141	-115	119	-46	-242	-34	82	-172	158	-144	124	-109	102	-152	-59	-126	-107	-153	-139
MUSK-240	240_2+17	48	-174	-135	28	-117	-84	193	88	12	-178	-67	-95	-125	-80	-103	-274	-136	-82	-72	-17	-65	183	-17	-64	-95	36	125	54	11	-147	-116	-89	-9	-248	-31	99	-167	30	-132	60	-151	45	-156	-59	-117	-120	-154	-145
MUSK-240	240_2+18	48	-166	-107	28	-117	-85	83	91	-118	-175	-66	-95	-125	-82	-104	-268	-121	-81	-69	-15	-63	31	-54	-65	-95	6	123	66	11	-146	-116	-91	-9	-246	-32	100	-167	158	-87	124	-137	43	-154	-59	-121	-115	-154	-143
MUSK-240	240_2+19	51	-123	-22	-80	-117	133	-158	55	-233	4	1	-52	36	-80	-109	-307	-220	-72	-56	-26	-118	-181	-193	-46	243	-222	-168	-152	129	220	-107	136	-119	-2	-107	73	-175	-152	-19	-130	-59	71	23	-91	-67	-31	-153	-201
MUSK-240	240_2+2	44	-103	-18	-107	-117	172	-163	57	-232	99	-78	-117	64	-70	-79	-160	-213	-61	-43	60	-215	-180	-212	-72	44	-213	-165	-160	85	127	-117	-103	-14	73	-158	141	-126	-153	-25	-127	-48	-11	100	-61	-100	-113	-150	-222
MUSK-240	240_2+20	44	-103	-18	-73	-117	131	-163	45	-227	-4	4	-60	31	-72	-116	-288	-214	-49	-75	-36	-121	-181	-204	-62	240	-228	-164	-159	132	228	-117	-103	-15	4	-158	141	-174	-153	-25	-127	-48	-11	13	-85	-72	-11	-151	-185
MUSK-240	240_2+21	36	-130	-146	33	-117	-98	210	33	-106	-126	-46	21	-55	-97	-78	-291	-107	-76	50	-78	47	142	72	-66	-95	97	10	79	10	-141	-115	118	-45	-230	-35	81	-172	-98	-145	19	-152	103	-77	-57	-90	-116	-152	-95
MUSK-240	240_2+22	48	-193	-145	29	-117	-85	211	40	-111	-122	-53	16	-57	-99	-73	-299	-113	-79	53	-79	40	139	72	-62	-95	98	12	88	11	-146	-116	-87	-9	-236	-32	99	-167	-99	-132	21	-175	46	-76	-61	-90	-130	-154	-102
MUSK-240	240_2+23	36	-191	-20	33	-117	-99	188	90	32	-156	-62	-93	-129	-87	-103	-239	-126	-72	-65	-10	-59	186	10	-71	-96	45	74	-152	10	-139	-115	120	-47	-241	-35	83	-172	118	-142	152	-82	101	-148	-61	-130	-104	-153	-142
MUSK-240	240_2+24	48	-197	-22	29	-117	-85	190	91	26	-167	-66	-93	-129	-84	-105	-259	-133	-76	-69	-12	-65	186	11	-66	-95	49	69	-149	11	-144	-116	-96	-9	-245	-32	103	-167	121	-78	152	-149	39	-153	-61	-125	-112	-154	-145
MUSK-240	240_2+25	37	-111	-21	-106	-116	119	-161	49	-228	-11	3	-61	39	-72	-114	-296	-214	-51	-75	-35	-125	-179	-205	-53	255	-226	-171	-157	-37	224	-114	16	-120	53	-129	174	-27	-155	-20	-134	-52	-55	23	-85	-73	-20	-151	-189
MUSK-240	240_2+3	52	-123	-22	-111	-117	92	-158	69	-239	74	-79	-127	-44	-74	-77	-298	-219	-99	-43	114	-232	-180	-210	-55	192	-202	-169	-152	-81	251	-107	135	-121	53	-122	73	0	-152	-19	-130	-59	72	42	-61	-96	-147	-153	-243
MUSK-240	240_2+4	44	-104	-18	-107	-117	100	-163	51	-233	85	-63	-124	-2	-76	-81	-273	-213	-89	-30	105	-231	-180	-203	-67	186	-210	-165	-160	-77	254	-117	-104	-14	62	-158	141	19	-153	-25	-127	-48	-11	65	-54	-107	-119	-150	-237
MUSK-240	240_2+5	36	-114	-76	34	-117	-98	80	16	-118	-138	-41	10	-59	-98	-87	-283	-110	-73	52	-62	31	-40	67	-68	-96	14	135	93	10	-140	-115	119	-46	-226	-35	81	-172	62	-144	158	-80	103	-85	-54	-97	-101	-153	-95
MUSK-240	240_2+6	48	-189	-72	29	-117	-85	80	25	-120	-134	-47	4	-60	-98	-82	-292	-115	-77	54	-67	23	-46	67	-63	-95	16	136	101	11	-144	-116	-90	-9	-231	-32	100	-167	64	-131	159	-138	44	-83	-57	-97	-113	-154	-99
MUSK-240	240_2+7	51	-122	-22	-71	-117	118	-159	56	-232	-14	2	-55	43	-76	-108	-307	-219	-66	-63	-29	-122	-180	-198	-46	169	-222	-169	-153	78	121	-107	136	-121	37	-122	73	-61	-152	-19	-130	-58	71	31	-88	-67	-33	-152	-200
MUSK-240	240_2+8	52	-122	-22	-110	-117	115	-159	54	-231	-7	0	-57	41	-75	-109	-305	-218	-63	-67	-31	-124	-180	-201	-44	257	-223	-170	-153	-38	221	-107	135	-121	55	-122	73	-122	-152	-19	-130	-58	71	28	-88	-69	-31	-152	-198
MUSK-240	240_2+9	44	-103	-18	-68	-117	127	-163	45	-226	-20	7	-63	39	-69	-115	-290	-213	-45	-78	-36	-127	-180	-209	-62	170	-229	-165	-160	76	126	-117	-103	-14	36	-157	141	-66	-153	-25	-127	-48	-11	22	-81	-74	-13	-150	-186
MUSK-240	240_3+1	52	-122	-22	-113	-117	27	-159	71	-235	19	-120	-86	-58	-68	-97	-294	-219	-62	-75	104	-179	-180	-220	-57	203	-213	-170	-153	-47	250	-107	135	-122	87	-122	73	-99	-152	-19	-131	-58	72	-36	-77	-78	-161	-152	-216
MUSK-240	240_3+10	48	-171	-80	28	-117	-85	86	-9	-77	-177	-53	26	-96	-85	-101	-273	-123	-42	2	-32	80	9	47	-64	-95	-1	87	117	11	-146	-116	-90	-9	-239	-32	100	-167	141	-104	165	-163	44	-131	-56	-97	-106	-154	-8
MUSK-240	240_3+11	36	-61	-121	34	-117	-98	198	40	-28	-113	-47	-97	-48	-99	-76	-292	-113	55	-64	-84	-16	150	10	-68	-95	109	127	39	10	-139	-115	118	-45	-228	-35	81	-172	-79	-144	71	-86	103	-67	-60	-132	-120	-153	34
MUSK-240	240_3+12	48	-157	-120	29	-117	-85	200	47	-33	-110	-54	-94	-50	-98	-72	-298	-118	53	-66	-83	-10	148	6	-64	-95	112	129	41	11	-143	-116	-88	-8	-233	-32	99	-167	-80	-131	72	-113	46	-67	-64	-128	-133	-154	33
MUSK-240	240_3+13	43	-102	-18	-72	-117	52	-165	48	-227	77	-109	-87	-29	-68	-85	-287	-212	-39	-80	106	-159	-181	-222	-65	165	-227	-166	-161	104	252	-117	-103	-14	129	-155	141	-169	-153	-26	-128	-47	-11	48	-76	-87	-176	-149	-193
MUSK-240	240_3+14	51	-121	-22	-77	-117	50	-160	62	-232	68	-126	-73	-56	-70	-86	-304	-218	-55	-79	114	-148	-181	-214	-51	168	-220	-170	-154	104	248	-107	135	-122	116	-121	74	-170	-152	-19	-131	-58	71	24	-87	-76	-219	-152	-202
MUSK-240	240_3+15	48	-195	-83	28	-117	-84	200	-6	-81	-180	-60	32	-102	-83	-99	-280	-126	-69	29	-33	70	105	62	-61	-95	129	16	-137	11	-149	-116	-91	-9	-244	-31	101	-166	153	-83	140	-175	43	-136	-57	-89	-116	-153	-55
MUSK-240	240_3+16	37	-158	-65	33	-117	-97	199	-13	-75	-178	-55	33	-103	-84	-103	-268	-120	-56	23	-29	74	108	61	-67	-95	129	15	-139	10	-144	-115	120	-46	-239	-34	82	-172	153	-146	140	-142	101	-139	-56	-91	-106	-152	-39
MUSK-240	240_3+2	44	-103	-18	-109	-117	34	-164	57	-229	34	-100	-101	-52	-67	-99	-272	-212	-48	-66	106	-190	-180	-221	-69	198	-220	-165	-160	-43	254	-117	-103	-13	90	-157	141	-110	-153	-25	-127	-48	-11	-24	-68	-91	-144	-150	-208
MUSK-240	240_3+3	51	-123	-22	-102	-117	117	-159	68	-234	40	-130	-72	-64	-69	-91	-306	-219	-61	-77	114	-153	-180	-213	-53	149	-217	-169	-153	101	123	-107	135	-121	61	-122	73	-62	-152	-19	-131	-58	72	-17	-87	-72	-195	-152	-209
MUSK-240	240_3+4	44	-103	-18	-97	-117	119	-163	55	-229	59	-111	-84	-52	-66	-91	-288	-213	-45	-79	110	-163	-180	-221	-67	148	-223	-165	-160	104	127	-117	-103	-14	55	-157	141	-79	-153	-25	-127	-48	-11	16	-76	-82	-174	-150	-200
MUSK-240	240_3+5	36	-96	-137	33	-117	-97	207	-8	-41	-166	-45	11	-79	-86	-98	-271	-109	15	-37	-43	78	152	38	-68	-95	90	26	107	10	-142	-115	118	-46	-231	-35	81	-172	-59	-145	38	-154	103	-111	-54	-104	-97	-152	34
MUSK-240	240_3+6	48	-182	-136	28	-117	-84	209	1	-50	-164	-50	14	-79	-85	-93	-283	-115	5	-31	-47	78	150	41	-63	-95	93	30	113	11	-146	-116	-87	-9	-235	-32	99	-167	-61	-132	39	-174	46	-109	-56	-100	-108	-154	27
MUSK-240	240_3+7	51	-123	-22	-111	-117	136	-159	66	-238	2	-77	-125	-93	-75	-96	-295	-219	-96	-36	-17	-231	-181	-207	-23	187	-203	-169	-152	-32	242	-107	135	-121	32	-121	73	-35	-152	-19	-130	-59	72	-53	-61	-100	-141	-153	-242
MUSK-240	240_3+8	44	-103	-18	-107	-117	143	-163	46	-232	2	-62	-120	-83	-78	-108	-270	-213	-87	-25	3	-229	-180	-199	-42	182	-210	-165	-160	-22	247	-117	-103	-14	46	-158	141	-30	-153	-25	-127	-48	-11	-34	-55	-108	-115	-150	-236
MUSK-240	240_3+9	36	-77	-69	33	-117	-98	86	-17	-72	-176	-49	25	-97	-86	-103	-259	-117	-30	-6	-29	82	10	42	-69	-95	-3	85	113	10	-141	-115	119	-46	-234	-35	82	-172	141	-145	165	-115	102	-134	-55	-100	-97	-152	3
MUSK-240	240_4+1	44	-102	-18	20	-117	-135	-166	49	-228	54	-94	-112	-53	-71	-93	-276	-211	-42	-51	116	-197	-181	-220	280	94	-223	-167	-162	-23	-8	-117	-103	-13	-166	-155	141	-175	-152	-26	-128	-47	-10	12	-67	-101	-154	-149	-204
MUSK-240	240_4+10	52	-123	-22	-36	-117	-159	-160	49	-236	-45	-58	-119	-93	-85	-99	-284	-218	-124	-18	-26	-234	-180	-192	297	267	-203	-171	-153	-42	88	-107	135	-122	-123	-121	73	-175	-152	-19	-131	-58	72	-82	-57	-110	-114	-152	-250
MUSK-240	240_4+11	48	-198	-162	28	-95	-83	-22	-3	126	-181	-63	30	-101	-79	-90	-288	104	-77	46	-40	60	116	67	-59	-95	-104	-121	-157	11	-151	-116	-89	-9	-248	-31	99	-166	-20	-118	-98	-183	45	-134	-55	-85	-127	88	-17
MUSK-240	240_4+12	37	-197	-162	33	-95	-96	-26	-10	126	-180	-57	33	-101	-79	-95	-279	105	-72	42	-36	65	112	64	-64	-95	-109	-125	-160	10	-146	-115	118	-46	-243	-34	81	-171	-20	-138	-100	-184	103	-136	-53	-86	-117	92	-10
MUSK-240	240_4+13	44	-103	-18	-74	-117	-132	-164	53	-228	69	-104	-98	-44	-68	-86	-285	-212	-43	-69	114	-181	-180	-223	280	226	-224	-166	-161	-119	-5	-117	-103	-13	-150	-157	141	-175	-152	-25	-128	-47	-10	36	-71	-91	-172	-149	-202
MUSK-240	240_4+14	51	-122	-22	-73	-117	-139	-160	68	-233	52	-121	-82	-65	-69	-86	-303	-218	-57	-75	120	-167	-180	-219	291	224	-217	-170	-153	-118	-10	-107	135	-122	-223	-122	73	-175	-152	-19	-131	-58	72	5	-80	-79	-209	-152	-209
MUSK-240	240_4+15	48	-198	-138	29	-117	-85	116	64	105	-92	-72	-99	-48	-102	-62	-293	136	51	-65	-76	-42	176	-26	-62	-94	-100	-151	-156	11	-146	-116	-89	-9	-241	-32	100	-167	45	-120	4	-184	45	-57	-78	-127	-175	4	11
MUSK-240	240_4+16	48	-198	-92	28	-117	-85	60	66	14	-91	-77	-96	-49	-101	-60	-295	126	53	-66	-72	-42	22	-64	-61	-95	-104	33	-157	11	-148	-116	-91	-9	-244	-31	101	-167	148	-98	156	-175	43	-57	-81	-125	-185	36	4
MUSK-240	240_4+17	37	-196	-138	33	-117	-98	111	59	107	-94	-63	-100	-45	-103	-65	-288	137	52	-64	-82	-44	175	-29	-67	-95	-102	-155	-159	10	-141	-115	119	-45	-235	-35	81	-172	46	-145	4	-185	103	-56	-72	-130	-156	8	11
MUSK-240	240_4+18	37	-196	-76	33	-117	-97	59	61	14	-92	-67	-98	-45	-101	-63	-290	127	54	-65	-79	-44	20	-68	-66	-95	-104	32	-159	10	-143	-115	119	-46	-238	-34	81	-172	148	-138	155	-135	102	-55	-75	-128	-166	40	4
MUSK-240	240_4+19	43	-102	-18	48	-117	-133	-166	13	-229	-26	-42	-86	-80	-98	-119	-214	-211	-119	-9	-18	-203	-181	-179	-13	255	-215	-167	-162	105	91	-117	-104	-14	-111	-153	140	-175	-152	-26	-128	-47	-11	-59	-56	-104	-80	-148	-244
MUSK-240	240_4+2	52	-121	-22	33	-117	-141	-161	66	-233	34	-110	-96	-66	-70	-92	-297	-218	-54	-66	119	-184	-180	-220	290	88	-216	-171	-154	-10	-10	-107	135	-122	-239	-121	73	-175	-152	-20	-131	-58	71	-20	-74	-88	-185	-151	-210
MUSK-240	240_4+20	52	-122	-22	47	-117	-137	-161	39	-235	-43	-53	-108	-91	-90	-107	-271	-217	-123	-13	-25	-227	-181	-185	139	255	-205	-172	-155	110	49	-107	135	-123	-126	-120	74	-175	-152	-19	-131	-58	71	-81	-58	-111	-104	-151	-249
MUSK-240	240_4+21	48	-198	-161	28	-109	-84	-22	-2	132	-171	-54	36	-87	-82	-91	-261	71	-52	24	-43	78	119	52	-62	-95	-108	-124	-156	11	-148	-116	-89	-9	-240	-32	99	-167	-18	-130	-106	-184	45	-118	-54	-86	-114	-17	10
MUSK-240	240_4+22	36	-197	-162	33	-108	-97	-26	-10	132	-172	-48	37	-87	-82	-96	-253	76	-43	17	-38	81	115	47	-67	-95	-111	-128	-158	10	-143	-115	118	-46	-236	-35	81	-172	-18	-145	-108	-185	103	-121	-52	-88	-103	-39	17
MUSK-240	240_4+23	37	-111	-21	-28	-116	-136	-163	52	-228	84	-113	-88	1	-70	-80	-292	-214	-42	-78	104	-159	-180	-221	276	223	-225	-173	-158	-119	-12	-115	18	-121	-148	-127	174	-175	-155	-20	-134	-52	-55	66	-78	-88	-179	-150	-194
MUSK-240	240_4+24	47	-198	-56	28	-117	-84	98	69	127	-87	-85	-95	-51	-103	-60	-293	18	49	-66	-65	-39	178	-9	-60	-95	-97	-110	-157	11	-150	-116	-92	-9	-247	-31	103	-166	136	-56	95	-175	41	-56	-87	-126	-196	-147	13
MUSK-240	240_4+25	37	-196	-45	33	-117	-97	93	63	129	-88	-74	-97	-46	-105	-62	-287	23	48	-65	-73	-41	177	-13	-65	-95	-99	-107	-159	10	-144	-114	121	-47	-240	-34	82	-172	138	-124	101	-157	100	-54	-80	-128	-176	-146	13
MUSK-240	240_4+3	44	-102	-18	-31	-117	-133	-166	44	-226	90	-106	-96	17	-70	-81	-283	-211	-36	-76	98	-169	-180	-225	276	225	-229	-167	-162	-118	-9	-117	-103	-13	-135	-156	141	-175	-152	-26	-128	-47	-10	76	-74	-94	-163	-148	-193
MUSK-240	240_4+4	52	-122	-22	-22	-117	-139	-161	59	-231	79	-121	-81	-21	-70	-81	-301	-217	-50	-79	110	-155	-180	-218	276	222	-222	-172	-155	-118	-14	-103	135	-122	-167	-121	73	-175	-152	-19	-131	-58	71	55	-82	-82	-197	-151	-200
MUSK-240	240_4+5	48	-198	-129	28	-103	-84	-51	10	19	-156	-56	35	-77	-82	-81	-264	86	-41	10	-55	80	-56	40	-59	-95	-105	-127	-157	11	-150	-116	-90	-9	-242	-31	100	-166	116	-71	-12	-183	44	-103	-56	-83	-125	0	-5
MUSK-240	240_4+6	37	-196	-129	33	-102	-96	-51	2	19	-159	-49	34	-76	-81	-85	-257	89	-27	2	-50	82	-60	35	-64	-95	-107	-131	-159	10	-146	-115	119	-46	-237	-34	81	-172	118	-119	-12	-184	103	-104	-53	-85	-113	-16	1
MUSK-240	240_4+7	43	-103	-18	-31	-117	87	-165	21	-230	-31	-44	-93	-81	-93	-116	-238	-211	-115	-10	-14	-214	-180	-183	284	162	-214	-167	-161	95	36	-117	-104	-14	-110	-155	141	-175	-152	-25	-128	-48	-11	-56	-55	-106	-86	-149	-244
MUSK-240	240_4+8	44	-103	-18	-42	-117	-154	-164	26	-230	-30	-45	-98	-82	-91	-113	-250	-212	-117	-12	-19	-219	-180	-185	295	267	-212	-166	-161	-42	113	-117	-104	-13	-109	-157	141	-175	-152	-25	-128	-48	-11	-60	-54	-108	-90	-149	-245
MUSK-240	240_4+9	52	-122	-22	-21	-117	87	-160	46	-236	-44	-57	-115	-92	-87	-103	-279	-218	-120	-16	-24	-232	-180	-190	284	163	-204	-171	-154	93	38	-107	135	-122	-124	-121	73	-175	-152	-19	-131	-58	71	-79	-57	-110	-110	-151	-249
MUSK-256	256_1+1	43	-132	31	-53	-117	36	-150	58	-216	-22	-105	-80	-55	-82	-77	-284	-213	-15	-48	-37	-108	-183	-205	145	86	-205	48	-162	-70	108	-117	-90	-18	29	-155	144	-162	42	-31	95	-34	-9	-54	-99	-103	-189	-150	-126
MUSK-256	256_1+10	43	-179	-41	-80	-117	82	-166	46	-232	3	-89	-98	-80	-74	-86	-274	-173	-42	-19	-9	-178	-183	-162	195	82	-189	-134	-161	-23	95	-116	-89	-46	-39	-153	156	-165	-136	35	-108	-83	-22	-51	-66	-107	-142	30	-207
MUSK-256	256_1+11	36	-132	-130	100	-117	-6	55	7	-31	-76	-41	-22	-24	-119	-91	-290	56	-50	-27	-54	-63	-15	18	-67	-82	-49	62	-124	110	-120	-113	124	-29	-205	-42	86	-174	4	-145	68	-130	97	-37	-77	-82	-108	-95	-87
MUSK-256	256_1+12	47	-195	-149	41	-117	101	57	-1	-42	-133	-45	-44	-62	-98	-86	-294	45	-82	8	-18	-55	-16	10	-56	-84	-19	35	-72	126	-129	-116	-102	-13	-223	-23	107	-174	34	-120	17	-176	29	-87	-57	-93	-107	-108	-61
MUSK-256	256_1+13	57	-162	-64	-50	-112	25	-163	74	-223	-38	-124	-65	-56	-82	-86	-302	-217	-29	-57	-16	-97	-184	-195	150	84	-211	-184	-156	-70	109	-96	139	-121	26	-124	79	-165	-124	72	-89	-53	51	-58	-108	-91	-232	-115	-133
MUSK-256	256_1+14	44	85	17	-80	-117	82	-166	49	-233	1	-90	-99	-81	-73	-87	-277	-216	-43	-20	-6	-181	-184	-165	196	82	-189	-160	-156	-24	95	-117	-36	-24	-40	-156	151	-165	-117	-23	-110	79	26	-52	-66	-105	-146	-152	-209
MUSK-256	256_1+15	36	-142	-149	98	-117	4	58	-8	-40	-133	-39	-37	-62	-99	-92	-283	47	-79	3	-14	-52	-16	6	-62	-82	-18	31	-79	112	-144	-113	124	-30	-227	-44	87	-174	35	-145	16	-167	96	-89	-54	-90	-95	-107	-59
MUSK-256	256_1+16	47	-191	-129	44	-117	98	54	15	-31	-72	-49	-25	-26	-125	-85	-298	53	-54	-16	-56	-68	-16	19	-61	-84	-48	64	-121	126	-95	-116	-101	-14	-200	-22	107	-174	4	-135	69	-164	29	-36	-81	-84	-124	-98	-87
MUSK-256	256_1+17	36	-126	-131	10	-117	85	55	5	-31	-75	-41	-22	-23	-119	-92	-290	56	-49	-29	-53	-62	-16	17	-67	-98	-49	61	-124	61	-133	-108	129	-24	-177	16	92	135	3	-145	67	-134	88	-36	-77	-81	-107	-95	-87
MUSK-256	256_1+18	46	-195	-149	152	-117	-25	57	0	-43	-132	-46	-46	-62	-99	-86	-295	44	-83	9	-18	-55	-17	10	-46	-97	-19	34	-70	9	-150	-116	-107	7	-233	-14	114	-174	33	-127	17	-176	9	-86	-57	-93	-108	-109	-62
MUSK-256	256_1+19	35	-137	-150	10	-117	85	57	-10	-40	-132	-38	-36	-61	-100	-94	-280	47	-79	2	-12	-51	-16	5	-63	-98	-17	30	-79	57	-143	-108	129	-25	-207	14	93	137	34	-146	14	-170	88	-89	-54	-90	-93	-107	-59
MUSK-256	256_1+2	53	-102	1	-78	-117	75	-154	68	-235	-15	-106	-97	-80	-71	-92	-300	-159	-55	-33	7	-185	-183	-182	205	81	-178	-150	-152	-31	97	-104	137	-121	-43	-123	76	-166	64	-28	33	-43	66	-52	-73	-91	-177	-152	-207
MUSK-256	256_1+20	46	-191	-129	151	-117	-28	54	16	-31	-70	-51	-26	-26	-127	-85	-300	52	-55	-15	-56	-69	-16	20	-40	-97	-48	64	-121	8	-139	-116	-107	5	-214	-14	115	-174	3	-137	69	-164	8	-35	-83	-84	-128	-98	-88
MUSK-256	256_1+21	36	-121	-130	130	-117	-154	54	8	-31	-74	-43	-23	-24	-120	-90	-292	56	-50	-25	-54	-63	-16	18	-66	-98	-49	62	-124	5	-135	22	131	30	-206	-23	95	-174	4	-145	68	-135	82	-35	-78	-82	-112	-95	-87
MUSK-256	256_1+22	46	-195	-149	-9	-117	-23	57	-2	-42	-133	-44	-43	-62	-99	-87	-292	44	-82	8	-17	-55	-17	9	-57	-98	-19	34	-71	13	-148	-116	-109	-11	-232	60	118	138	34	-130	16	-176	-7	-87	-56	-92	-105	-109	-61
MUSK-256	256_1+23	36	-133	-150	132	-117	-153	58	-7	-41	-133	-40	-38	-61	-99	-92	-284	47	-79	4	-14	-52	-16	6	-61	-98	-18	31	-78	5	-146	19	131	32	-228	-24	96	-174	34	-145	15	-171	81	-88	-54	-90	-97	-107	-59
MUSK-256	256_1+24	45	-191	-130	-7	-117	-25	54	14	-31	-72	-48	-25	-25	-125	-86	-297	53	-53	-18	-55	-67	-16	19	-62	-98	-48	64	-121	14	-137	-116	-108	-11	-206	62	119	136	3	-138	69	-164	-8	-35	-81	-84	-122	-97	-88
MUSK-256	256_1+25	33	-195	-149	145	-115	-49	57	-5	-42	-132	-41	-41	-61	-100	-90	-288	45	-81	5	-15	-53	-17	7	-55	-97	-18	32	-73	7	-147	-112	10	-13	-229	-14	168	-174	34	-146	15	-176	-138	-87	-56	-91	-100	-108	-61
MUSK-256	256_1+26	38	65	32	-79	-115	78	-163	57	-234	-4	-98	-99	-80	-72	-89	-288	-218	-46	-25	-1	-180	-183	-170	200	81	-183	-77	-146	-28	96	-114	12	-116	-42	-130	174	-166	-138	-29	-126	74	-40	-52	-70	-100	-160	-154	-209
MUSK-256	256_1+27	38	69	26	-52	-116	29	-164	67	-220	-30	-113	-71	-56	-83	-80	-293	-216	-21	-54	-28	-99	-183	-199	146	85	-212	-85	-145	-71	108	-114	6	-112	28	-132	173	-161	-136	-28	-129	73	-37	-57	-105	-97	-215	-153	-125
MUSK-256	256_1+28	33	-192	-130	142	-115	-62	54	10	-31	-72	-45	-24	-24	-122	-89	-294	55	-52	-23	-54	-65	-16	18	-52	-97	-49	62	-123	7	-136	-110	18	-12	-208	-15	171	-174	3	-145	68	-164	-138	-35	-81	-82	-116	-95	-88
MUSK-256	256_1+29	32	-192	-130	22	-115	104	54	9	-31	-73	-44	-24	-24	-122	-90	-293	55	-51	-24	-54	-64	-16	18	-64	-97	-49	62	-123	69	-132	-114	9	-19	-171	-9	168	131	3	-145	68	-164	-138	-35	-80	-82	-114	-95	-87
MUSK-256	256_1+3	53	-93	4	-49	-117	24	-160	75	-199	-39	-125	-64	-56	-83	-87	-303	-152	-30	-57	-14	-97	-183	-194	148	84	-210	-146	-155	-70	109	-103	137	-122	27	-123	76	-165	64	-27	37	-43	64	-58	-109	-90	-234	-151	-134
MUSK-256	256_1+4	43	-148	32	-80	-117	83	-125	47	-232	2	-89	-99	-81	-74	-86	-275	-215	-43	-19	-7	-181	-183	-165	195	82	-162	44	-160	-23	95	-117	-92	-19	-40	-156	145	-165	44	-33	94	-35	-10	-51	-66	-106	-143	-152	-208
MUSK-256	256_1+5	43	-176	-37	-54	-117	35	-167	58	-219	-21	-105	-80	-56	-82	-76	-284	-146	-14	-47	-38	-106	-183	-204	145	86	-217	-128	-163	-71	108	-116	-88	-44	29	-153	156	-162	-134	37	-108	-82	-20	-54	-100	-104	-189	16	-123
MUSK-256	256_1+6	58	27	49	-78	-117	74	-161	67	-237	-15	-107	-97	-79	-71	-92	-300	-221	-54	-32	7	-183	-183	-180	205	81	-180	28	-140	-32	97	16	139	-117	-43	-129	87	-167	-150	-31	-34	62	28	-52	-73	-91	-177	-157	-213
MUSK-256	256_1+7	57	-169	-66	-78	-110	75	-163	65	-236	-14	-104	-98	-80	-71	-91	-298	-221	-53	-31	6	-184	-184	-179	205	81	-182	-185	-153	-30	97	-98	138	-121	-44	-124	79	-167	-122	70	-93	-53	54	-52	-72	-93	-173	-113	-213
MUSK-256	256_1+8	44	87	13	-53	-117	35	-167	60	-220	-23	-106	-78	-55	-82	-77	-286	-214	-16	-49	-35	-106	-184	-203	145	86	-216	-160	-159	-70	108	-117	-35	-23	29	-155	151	-163	-118	-22	-106	78	26	-54	-100	-102	-194	-151	-125
MUSK-256	256_1+9	58	29	46	-50	-117	23	-162	76	-223	-39	-126	-63	-57	-83	-86	-303	-218	-31	-57	-14	-95	-183	-193	149	84	-210	29	-139	-71	109	29	139	-116	27	-129	88	-166	-149	-31	-38	62	25	-59	-111	-90	-236	-156	-132
MUSK-273	273_1+1	28	72	32	-79	-117	77	-163	59	-235	-6	-99	-99	-80	-72	-89	-290	-219	-48	-26	1	-182	-183	-173	200	81	-184	-127	-150	-29	96	-116	-61	-28	-41	-131	22	-166	-127	-26	-133	78	-11	-52	-70	-98	-162	-155	-210
MUSK-273	273_1+10	52	-191	-129	56	-117	81	54	15	-31	-73	-49	-24	-26	-124	-85	-297	54	-53	-17	-56	-68	-15	19	-62	-81	-48	64	-122	124	-98	-116	-102	-10	-208	-27	19	-174	4	-145	70	-164	-92	-36	-80	-84	-123	-97	-87
MUSK-273	273_1+11	24	-192	-131	7	-117	79	55	3	-31	-76	-39	-22	-23	-117	-93	-287	58	-48	-32	-52	-60	-15	16	-69	-98	-49	60	-126	58	-133	-116	-28	-21	-178	24	82	135	4	-145	67	-166	-68	-36	-76	-81	-103	-93	-87
MUSK-273	273_1+12	51	-195	-149	152	-117	-27	57	1	-43	-133	-47	-48	-62	-99	-84	-297	44	-83	10	-20	-56	-17	11	-46	-98	-20	36	-69	8	-151	-116	-104	14	-234	-15	19	-174	33	-145	17	-176	-113	-86	-58	-93	-111	-109	-63
MUSK-273	273_1+13	24	-196	-149	6	-117	78	58	-12	-40	-132	-36	-34	-61	-100	-96	-277	47	-78	1	-12	-49	-16	4	-65	-98	-16	29	-81	53	-143	-116	-29	-22	-210	22	82	138	35	-146	14	-177	-68	-90	-53	-89	-90	-106	-58
MUSK-273	273_1+14	51	-191	-129	151	-117	-31	54	18	-31	-70	-53	-26	-27	-128	-84	-301	52	-56	-13	-56	-70	-16	20	-42	-98	-47	65	-120	8	-140	-116	-103	13	-216	-15	19	-174	3	-145	70	-164	-113	-35	-84	-85	-132	-99	-87
MUSK-273	273_1+15	53	-195	-149	-7	-117	3	57	-2	-42	-134	-44	-43	-62	-98	-87	-292	45	-82	8	-17	-55	-16	10	-57	-98	-19	34	-71	16	-148	-116	-103	-6	-232	54	20	141	34	-145	17	-176	-105	-88	-56	-92	-106	-109	-61
MUSK-273	273_1+16	33	-192	-130	134	-117	-149	55	8	-31	-75	-42	-22	-24	-119	-90	-291	56	-50	-26	-54	-62	-15	17	-66	-98	-49	62	-125	5	-135	-112	-37	28	-206	-23	75	-174	4	-145	68	-165	-59	-36	-78	-82	-110	-95	-87
MUSK-273	273_1+17	54	-192	-129	-5	-117	8	54	14	-31	-72	-48	-24	-26	-124	-86	-297	53	-53	-17	-56	-67	-16	19	-62	-98	-48	64	-121	19	-137	-116	-102	-5	-202	56	19	139	4	-145	69	-164	-102	-36	-81	-84	-122	-97	-87
MUSK-273	273_1+18	35	-195	-149	137	-117	-144	58	-8	-40	-133	-39	-37	-62	-99	-92	-284	47	-79	4	-14	-52	-16	6	-61	-98	-18	31	-79	5	-146	-113	-42	28	-228	-23	73	-174	34	-146	16	-177	-57	-89	-54	-90	-96	-107	-59
MUSK-273	273_1+2	29	-179	-54	-53	-114	30	-165	66	-220	-29	-112	-72	-56	-82	-79	-292	-195	-20	-53	-28	-101	-183	-200	148	85	-214	-168	-160	-71	108	-117	-94	-24	28	-132	21	-164	-149	65	-79	-72	-35	-57	-104	-97	-212	4	-126
MUSK-273	273_1+3	29	-182	-57	-79	-112	78	-164	55	-233	-4	-96	-99	-80	-72	-88	-286	-214	-46	-24	-1	-181	-183	-169	200	81	-185	-170	-157	-28	96	-117	-96	-25	-42	-132	21	-166	-147	63	-81	-73	-35	-52	-68	-101	-156	27	-209
MUSK-273	273_1+4	28	75	28	-52	-117	28	-164	69	-221	-31	-115	-70	-56	-82	-81	-295	-217	-23	-54	-25	-99	-183	-198	147	85	-212	-127	-152	-71	108	-116	-59	-27	28	-130	21	-164	-126	-25	-133	77	-11	-57	-106	-95	-219	-153	-128
MUSK-273	273_1+5	29	-95	27	-52	-117	29	-155	68	-206	-31	-114	-71	-55	-82	-81	-294	-203	-22	-54	-26	-101	-182	-200	148	85	-213	-16	-159	-70	109	-117	-93	-27	28	-131	21	-164	64	-29	77	-46	-43	-57	-104	-96	-215	-153	-128
MUSK-273	273_1+6	29	-105	26	-79	-117	78	-136	58	-234	-5	-98	-99	-80	-72	-89	-288	-210	-48	-25	1	-183	-182	-173	200	82	-169	-23	-156	-28	96	-117	-94	-28	-41	-131	22	-166	65	-30	75	-47	-43	-52	-69	-99	-160	-155	-210
MUSK-273	273_1+7	52	-195	-149	49	-117	89	57	-1	-42	-134	-45	-44	-63	-98	-86	-294	45	-82	8	-19	-55	-16	9	-56	-80	-19	35	-73	125	-131	-116	-103	-10	-229	-28	19	-174	34	-145	18	-176	-97	-87	-56	-93	-108	-108	-61
MUSK-273	273_1+8	36	-192	-130	90	-117	24	55	7	-31	-76	-41	-22	-24	-119	-90	-290	57	-49	-27	-54	-62	-15	17	-67	-80	-49	62	-125	115	-113	-116	-51	-22	-206	-37	64	-174	5	-145	68	-165	-59	-37	-76	-82	-108	-95	-87
MUSK-273	273_1+9	38	-196	-149	84	-117	37	58	-8	-40	-134	-39	-36	-62	-99	-92	-283	47	-79	3	-14	-52	-16	5	-62	-78	-18	31	-80	117	-145	-116	-60	-21	-228	-38	61	-174	35	-146	16	-177	-58	-90	-54	-90	-96	-107	-59
MUSK-284	284_1+1	51	-125	-23	-80	-117	77	-161	71	-235	13	-119	-89	-51	-73	51	-303	-222	-46	-42	125	-159	-184	-188	204	81	-180	-170	-153	-25	94	-108	135	-121	-47	-122	74	-167	-152	-20	-131	-60	74	-22	-81	-76	-193	-153	-198
MUSK-284	284_1+2	44	-105	-20	-82	-117	84	-166	54	-230	27	-103	-97	-25	-72	68	-281	-215	-33	-28	110	-166	-184	-174	194	82	-188	-166	-160	-17	92	-116	-104	-15	-42	-156	141	-165	-153	-26	-128	-49	-12	0	-68	-82	-159	-151	-192
MUSK-284	284_1+3	37	-139	-129	34	-117	-99	53	-9	-31	-82	-37	105	-26	-48	-72	-286	54	-50	121	-42	-15	-16	19	-66	-98	-52	62	-125	9	-133	-115	120	-46	-198	-36	81	-172	4	-145	69	-127	102	-41	-75	42	-95	-97	-77
MUSK-284	284_1+4	48	-191	-128	29	-117	-86	52	-2	-30	-78	-43	102	-27	-60	-71	-294	51	-55	127	-46	-25	-17	20	-61	-98	-50	64	-122	10	-137	-116	-91	-9	-205	-33	102	-168	3	-134	71	-163	42	-39	-79	38	-108	-99	-79
MUSK-284	284_1+5	44	-102	-19	-65	-117	69	-167	57	-213	14	29	-55	9	-91	-71	-127	-214	-26	-61	-49	-72	-183	-171	186	81	-226	-165	-162	-51	103	-117	-103	-14	3	-156	140	-163	-153	-27	-127	-48	-10	-8	-79	-93	23	-149	-107
MUSK-284	284_1+6	51	-121	-23	-62	-117	61	-162	70	-218	9	27	-46	17	-97	-76	-280	-220	-47	-53	-33	-69	-183	-145	192	80	-220	-169	-154	-56	104	-107	136	-121	-2	-122	74	-165	-152	-21	-131	-59	72	-3	-72	-86	6	-152	-122
MUSK-284	284_1+7	48	-193	-139	27	-117	-82	58	124	-49	-125	-51	-73	-93	-85	-98	-279	56	-80	14	3	-58	-18	20	-62	-97	-28	57	-104	11	-150	-116	-93	-9	-240	-32	102	-166	10	-129	53	-169	42	-116	-53	-99	-104	-93	-51
MUSK-284	284_1+8	37	-141	-140	32	-117	-95	58	123	-49	-115	-46	-62	-94	-87	-101	-266	58	-75	12	5	-59	-18	20	-67	-98	-30	54	-108	9	-145	-115	120	-47	-236	-35	82	-171	10	-145	51	-141	102	-113	-52	-98	-95	-91	-47
MUSK-284	284_2+1	44	-101	-19	-51	-117	29	-168	56	-220	4	-106	-90	-23	-78	69	-279	-213	-14	-37	107	-117	-184	-201	141	85	-212	-165	-163	-70	109	-117	-103	-14	31	-156	140	-164	-153	-27	-127	-48	-9	-4	-81	-80	-185	-149	-127
MUSK-284	284_2+2	51	-120	-22	-47	-117	17	-163	74	-223	-18	-126	-74	-46	-82	53	-299	-219	-26	-52	123	-105	-184	-197	143	84	-204	-170	-155	-70	109	-107	136	-121	29	-122	74	-167	-152	-21	-131	-58	72	-31	-100	-75	-216	-151	-133
MUSK-284	284_2+3	48	-196	-149	27	-117	-81	58	-3	-39	-118	-45	100	-51	-59	-71	-298	44	-82	129	-27	-7	-17	1	-53	-97	-15	29	-76	11	-147	-116	-92	-9	-228	-32	102	-165	35	-114	13	-177	42	-71	-62	36	-110	-108	-64
MUSK-284	284_2+4	37	-153	-150	32	-117	-93	58	-10	-37	-120	-39	103	-50	-49	-73	-289	45	-77	124	-22	-1	-17	-3	-59	-98	-13	25	-82	10	-143	-115	120	-47	-222	-35	82	-171	36	-146	11	-170	102	-72	-59	40	-99	-107	-61
MUSK-284	284_2+5	51	-124	-23	-61	-117	57	-162	40	-240	-22	-74	-97	-70	-75	-95	-290	-221	-82	-13	9	-177	-183	-123	180	82	-171	-171	-153	-61	102	-108	135	-122	0	-122	74	-163	-152	-20	-131	-60	73	-27	-60	-104	-134	-152	-237
MUSK-284	284_2+6	44	-104	-19	-64	-117	66	-167	18	-233	-22	-59	-80	-64	-81	-94	-257	-214	-75	-7	4	-142	-183	-111	174	83	-185	-166	-161	-57	101	-117	-104	-15	0	-155	141	-160	-153	-26	-128	-49	-11	-27	-55	-109	-105	-150	-232
MUSK-284	284_2+7	37	-135	-142	33	-117	-98	55	43	-26	-47	-71	-24	-21	-102	-84	-262	55	50	-52	-57	-35	-19	-16	-66	-98	-35	52	-86	9	-133	-115	120	-46	-217	-36	81	-172	16	-146	44	-144	101	-20	-86	-77	-143	-99	-31
MUSK-284	284_2+8	48	-192	-141	29	-117	-85	54	50	-28	-46	-81	-24	-25	-102	-82	-270	53	50	-45	-52	-36	-19	-12	-62	-97	-33	55	-81	11	-138	-116	-91	-9	-226	-33	102	-168	16	-128	45	-169	42	-22	-87	-78	-154	-101	-35
MUSK-287	287_1+1	44	-101	-19	-52	-117	29	-168	58	-210	-29	-85	-104	-48	-54	-73	-104	-192	-19	-48	-29	-90	-183	-186	140	86	-216	-165	-163	-71	109	-116	-103	-14	31	-156	140	-163	-153	-27	-127	-48	-9	-52	-105	-85	-94	-129	-111
MUSK-287	287_1+10	51	-122	-23	-73	-117	73	-162	58	-186	-27	-90	-96	-80	-48	-75	-288	-157	41	-23	10	-76	-183	-150	210	80	-181	-170	-154	-32	99	-107	136	-121	-46	-122	73	-168	-152	-20	-131	-59	73	-42	-74	-74	-117	-146	-23
MUSK-287	287_1+11	51	-123	-23	-87	-117	80	-161	76	-219	9	-31	-69	-85	-66	-73	-111	-221	-45	-48	-19	-117	-184	-188	209	83	-192	-169	-153	-5	90	-107	135	-121	-59	-122	74	-171	-153	-20	-131	-59	73	-53	-55	-56	-35	-152	-125
MUSK-287	287_1+12	44	-104	-19	-89	-117	86	-166	60	-215	16	-34	-88	-77	-56	-67	-66	-215	-55	-36	-26	-133	-183	-189	197	83	-199	-165	-161	2	87	-116	-103	-15	-48	-156	141	-170	-153	-26	-128	-49	-10	-43	-71	-74	-22	-150	-117
MUSK-287	287_1+13	48	-195	-149	27	-117	-80	58	17	-41	-127	-47	-40	-60	-102	-67	-296	45	-83	6	69	-52	-17	5	-54	-98	-17	32	-77	11	-149	-116	-95	-9	-232	-33	102	-165	34	-116	16	-177	41	-84	-59	-92	-109	-107	-64
MUSK-287	287_1+14	37	-153	-150	31	-117	-92	59	4	-39	-126	-41	-34	-60	-102	-61	-286	46	-81	1	76	-48	-16	1	-59	-98	-16	29	-82	10	-145	-115	120	-48	-227	-35	82	-171	35	-145	14	-168	102	-86	-57	-89	-98	-106	-61
MUSK-287	287_1+15	37	-140	-134	33	-117	-98	56	75	-31	-65	-50	-22	-22	-113	-70	-294	58	-58	-10	-17	-49	-16	10	-68	-98	-45	60	-118	9	-134	-115	120	-46	-206	-36	81	-172	4	-145	62	-133	102	-31	-86	-71	-123	-93	-91
MUSK-287	287_1+16	48	-192	-133	29	-117	-85	55	99	-31	-63	-58	-22	-24	-119	-74	-300	55	-60	-8	-21	-54	-16	13	-63	-97	-44	62	-116	11	-137	-116	-91	-9	-214	-33	102	-168	3	-134	63	-166	42	-30	-91	-76	-139	-95	-93
MUSK-287	287_1+17	37	-146	-131	33	-117	-96	57	20	-31	-66	-51	-22	-23	-117	-84	-297	60	-55	-41	-39	-49	-13	7	13	-98	-43	59	-127	9	-135	-115	120	-47	-212	-36	81	-172	5	-144	67	-131	102	-31	-84	-81	-129	-86	-88
MUSK-287	287_1+18	48	-192	-130	28	-117	-83	56	21	-31	-64	-60	-23	-26	-124	-80	-304	57	-58	-28	-42	-55	-14	11	21	-98	-41	62	-123	11	-140	-116	-95	-9	-221	-33	103	-167	5	-133	69	-166	40	-32	-90	-82	-147	-90	-91
MUSK-287	287_1+19	37	-154	-122	33	-117	-96	52	95	-28	-104	-33	-45	-37	-124	-97	-282	50	-56	7	-45	-71	-15	20	-48	-98	-51	60	-137	9	-136	-115	120	-47	-206	-36	82	-172	13	-145	79	-124	101	-57	-66	-97	-87	-98	-71
MUSK-287	287_1+2	51	-120	-22	-48	-117	17	-163	74	-217	-41	-90	-83	-50	-62	-81	-135	-189	-5	-60	-8	-86	-183	-166	144	85	-209	-170	-155	-71	109	-107	136	-121	29	-122	74	-166	-152	-21	-131	-58	72	-53	-108	-63	-108	-127	-123
MUSK-287	287_1+20	48	-193	-121	28	-117	-84	52	94	-26	-100	-39	-54	-38	-124	-93	-292	46	-65	11	-51	-74	-16	20	-44	-98	-48	62	-135	11	-140	-116	-93	-9	-212	-33	102	-167	13	-134	80	-163	41	-55	-69	-102	-99	-101	-70
MUSK-287	287_1+21	51	-124	-23	-75	-117	73	-162	66	-233	-23	-74	-109	-74	-60	-76	-52	-214	-59	-32	10	-138	-183	-180	205	81	-182	-171	-153	-35	98	-108	135	-121	-40	-122	73	-167	-152	-20	-131	-60	74	-43	-59	-101	-51	-122	-201
MUSK-287	287_1+22	44	-105	-19	-77	-117	81	-167	46	-228	-12	-77	-105	-74	-63	-78	-26	-213	-47	-20	-2	-149	-183	-165	197	81	-191	-167	-161	-28	96	-117	-104	-15	-38	-156	141	-165	-153	-26	-128	-49	-11	-47	-42	-111	-45	-127	-187
MUSK-287	287_1+23	44	-99	-19	-47	-117	17	-168	45	-89	-41	-107	-90	-37	-44	-77	-263	-144	39	-25	-13	-22	-176	-140	144	84	-211	-163	-165	-72	113	-117	-101	-14	32	-157	140	-167	-153	-28	-127	-46	-6	-41	-68	-94	-130	-148	30
MUSK-287	287_1+24	37	-141	-132	34	-117	-99	56	40	-31	-75	-43	-21	-25	-116	-90	-291	58	-52	-35	-54	-53	-15	12	-12	-98	-44	60	-100	9	-135	-115	120	-46	-206	-36	81	-172	4	-145	66	-131	102	-37	-78	-80	-110	-92	-88
MUSK-287	287_1+25	51	-117	-22	-42	-117	3	-163	64	-82	-49	-115	-84	-43	-44	-82	-287	-151	33	-36	3	-4	-170	-115	146	83	-202	-168	-157	-71	113	-106	136	-120	29	-123	74	-170	-151	-22	-130	-56	70	-39	-89	-77	-146	-150	29
MUSK-287	287_1+26	48	-192	-131	29	-117	-85	55	39	-31	-72	-50	-23	-27	-122	-86	-299	55	-56	-25	-56	-59	-15	15	-13	-98	-42	63	-94	11	-139	-116	-91	-9	-213	-33	102	-168	4	-134	67	-165	42	-36	-82	-82	-125	-95	-90
MUSK-287	287_1+27	44	-102	-19	-53	-117	39	-168	60	-117	-18	-104	4	-58	-60	-76	-281	-213	8	-23	-38	65	-166	1	145	85	-220	-165	-163	-69	107	-116	-103	-14	27	-155	140	-161	-153	-27	-128	-48	-9	-54	-69	-106	-195	-149	21
MUSK-287	287_1+28	51	-121	-23	-49	-117	28	-162	76	-148	-34	-132	10	-59	-56	-78	-300	-220	-36	-10	-17	62	-162	26	149	84	-208	-170	-155	-69	107	-107	136	-122	25	-122	74	-164	-153	-21	-131	-59	72	-60	-86	-92	-243	-151	-8
MUSK-287	287_1+29	48	-197	-150	25	-117	-77	62	0	-34	-94	-56	-29	-47	-112	-74	-310	45	-87	-8	-19	-35	-16	-21	-18	-94	-7	21	-95	11	-148	-116	-98	-9	-235	-32	103	-162	35	-112	9	-181	39	-62	-70	-84	-135	-105	-61
MUSK-287	287_1+3	44	-101	-19	-52	-117	32	-167	57	-206	-29	-83	34	-52	68	-32	-273	-213	72	-30	-31	-101	-184	-193	145	85	-216	-165	-163	-70	109	-116	-102	-14	29	-156	140	-163	-153	-27	-127	-47	-8	-54	21	34	-171	-149	-105
MUSK-287	287_1+30	36	-169	-150	30	-117	-88	63	-3	-32	-92	-49	-25	-46	-108	-78	-303	46	-87	-16	-11	-33	-16	-29	-29	-93	-5	17	-99	10	-144	-115	119	-50	-229	-35	82	-170	37	-144	7	-176	102	-62	-66	-82	-122	-104	-56
MUSK-287	287_1+31	48	-194	-148	27	-117	-81	56	-1	-45	8	-45	-47	-65	-93	-89	-290	44	-81	10	94	-59	-16	12	-49	-93	-23	38	-65	11	-151	-117	-95	-9	-235	-33	103	-165	34	-116	19	-175	40	-48	-54	-94	-105	-109	-57
MUSK-287	287_1+32	37	-146	-149	32	-117	-94	56	-9	-43	21	-40	-40	-61	-94	-93	-279	46	-78	6	94	-56	-16	10	-54	-93	-21	35	-72	10	-147	-115	120	-48	-230	-36	81	-172	35	-146	18	-164	102	-34	-52	-93	-94	-107	-55
MUSK-287	287_1+4	48	-196	-149	27	-117	-81	57	23	-40	-122	-45	-37	-60	-102	-87	-294	43	-82	4	-48	-50	-17	4	20	-97	-15	30	-75	11	-149	-116	-93	-9	-231	-32	102	-165	35	-115	13	-177	42	-84	-59	-90	-107	-109	-62
MUSK-287	287_1+5	51	-120	-22	-48	-117	21	-162	73	-212	-42	-116	60	-53	65	-26	-294	-219	35	-15	-9	-89	-183	-177	149	84	-209	-169	-156	-71	110	-107	136	-121	27	-122	74	-166	-152	-21	-130	-58	71	-56	1	55	-204	-151	-121
MUSK-287	287_1+6	37	-152	-150	32	-117	-93	58	21	-38	-120	-40	-32	-60	-102	-93	-284	45	-80	-2	-41	-45	-16	0	19	-98	-13	26	-81	10	-145	-115	120	-48	-225	-35	82	-171	36	-146	11	-170	102	-86	-56	-87	-96	-108	-60
MUSK-287	287_1+7	51	-124	-23	-73	-117	71	-162	59	-233	-24	-72	-19	-57	77	19	-298	-221	-50	-20	12	-173	-183	-165	203	81	-177	-171	-153	-40	99	-108	135	-121	-31	-122	73	-166	-152	-20	-131	-60	73	-43	56	51	-126	-152	-186
MUSK-287	287_1+8	44	-104	-19	-76	-117	78	-167	38	-229	-14	-26	-48	-53	77	-1	-271	-214	-21	-16	5	-168	-183	-145	194	81	-186	-166	-161	-34	98	-116	-103	-15	-32	-156	141	-164	-153	-26	-128	-49	-11	-47	72	25	-110	-150	-192
MUSK-287	287_1+9	44	-103	-19	-76	-117	80	-167	37	-192	-18	-89	-93	-79	-45	-75	-264	-155	40	-14	0	-98	-184	-147	201	80	-191	-166	-161	-25	97	-116	-103	-15	-42	-157	140	-166	-153	-27	-128	-49	-10	-47	-51	-92	-96	-143	-31
MUSK-287	287_2+1	51	-125	-23	-80	-117	76	-161	101	-237	-5	-108	-101	-83	-73	-89	-299	-221	-52	-37	2	-166	-183	-126	204	82	-173	-167	-119	-27	95	-108	135	-121	-47	-122	74	-167	-152	-20	-131	-60	74	-54	-75	-93	-177	-153	-210
MUSK-287	287_2+10	44	-103	-19	-56	-117	44	-160	92	-218	-2	-106	-69	-64	-82	-75	-291	-214	-19	-57	-44	-96	-183	-133	140	88	-59	-137	-149	-67	103	-116	-103	-15	26	-155	140	-158	-153	-27	-128	-48	-11	-51	-106	-96	-189	-149	-122
MUSK-287	287_2+11	44	-103	-19	-48	-117	6	-168	122	-225	-37	-104	-94	-38	-82	-95	-275	-213	-20	-5	-4	-145	-184	-170	82	92	-183	-166	-162	-62	107	-116	-103	-15	42	-155	140	-164	-153	-27	-128	-48	-10	-42	-86	-103	-167	-149	-158
MUSK-287	287_2+12	51	-122	-23	-43	-117	-8	-163	116	-228	-48	-126	-85	-47	-79	-105	-297	-220	-31	-22	7	-131	-183	-183	92	90	-171	-171	-154	-58	107	-107	136	-122	39	-122	74	-167	-152	-21	-131	-59	72	-44	-91	-97	-191	-151	-161
MUSK-287	287_2+13	37	-139	-130	34	-117	-99	53	4	-31	-68	50	-24	38	14	64	-280	54	-50	-19	-40	-68	-16	19	-66	-98	-51	63	-122	9	-131	-115	120	-46	-227	-37	81	-173	3	-145	68	-128	102	-17	75	-32	-97	-97	-85
MUSK-287	287_2+14	48	-191	-128	29	-117	-86	52	11	-30	-64	35	-27	33	12	71	-290	51	-54	-10	-38	-73	-16	20	-61	-98	-49	65	-120	11	-137	-116	-93	-9	-231	-34	102	-168	3	-134	70	-163	42	-17	68	-27	-104	-100	-85
MUSK-287	287_2+15	48	-194	-148	27	-117	-82	56	-3	-46	-130	16	-56	-58	63	50	-288	48	-65	14	-12	-62	-17	17	-58	-97	-28	42	-70	11	-144	-116	-93	-9	-224	-32	102	-165	27	-121	26	-174	42	-100	82	18	-151	-105	-57
MUSK-287	287_2+16	37	-144	-149	32	-117	-94	57	-8	-45	-129	29	-51	-58	64	42	-279	50	-58	12	-8	-59	-17	15	-63	-98	-27	39	-76	10	-140	-115	120	-47	-217	-35	82	-171	28	-146	24	-160	102	-103	87	8	-142	-103	-55
MUSK-287	287_2+17	48	-193	-148	28	-117	-81	52	-2	-48	-57	4	-54	19	-70	-70	-281	43	-83	12	-10	-63	-16	18	-60	-98	-26	41	-54	11	-99	-116	-91	-9	-55	-33	102	-167	34	-118	20	-173	42	-2	-51	-80	-10	-111	-51
MUSK-287	287_2+18	37	-139	-148	33	-117	-89	53	-7	-47	-64	6	-46	15	-68	-77	-267	45	-82	9	-7	-60	-16	16	-65	-98	-25	38	-59	9	-99	-115	120	-47	-50	-36	81	-172	35	-146	19	-161	102	-9	-43	-81	-2	-110	-49
MUSK-287	287_2+19	48	-197	-144	28	-117	-83	53	-3	-36	-90	-1	-24	-74	-104	-47	-62	30	-72	-25	-41	-38	-17	-13	-54	-97	-1	13	-69	11	-138	-116	-92	-9	-216	-33	102	-166	49	-108	4	-180	42	-68	-49	-74	2	-123	-59
MUSK-287	287_2+2	44	-105	-19	-82	-117	83	-166	108	-232	9	-93	-110	-81	-75	-83	-275	-215	-41	-12	-14	-156	-183	-108	194	82	-182	-160	-123	-19	93	-117	-104	-15	-41	-156	141	-165	-153	-26	-128	-49	-12	-50	-69	-103	-146	-151	-205
MUSK-287	287_2+20	37	-159	-144	32	-117	-95	53	-13	-33	-96	-4	-23	-71	-103	-53	-47	31	-73	-34	-35	-35	-17	-20	-60	-98	0	8	-76	9	-133	-115	121	-47	-211	-35	82	-171	51	-146	2	-178	101	-69	-52	-74	5	-122	-56
MUSK-287	287_2+21	44	-102	-19	-55	-117	42	-167	69	-220	-9	-105	-80	-60	-82	-75	-285	-213	-16	-74	-40	-108	-183	-194	149	86	-215	-165	-125	-69	106	-116	-103	-14	25	-155	140	-161	-153	-27	-127	-48	-9	-53	-100	-103	-184	-149	-127
MUSK-287	287_2+22	51	-121	-22	-51	-117	31	-162	58	-224	-27	-123	-64	-61	-83	-83	-303	-219	-31	-73	-21	-97	-183	-190	154	84	-205	-169	-126	-70	107	-107	136	-121	23	-122	74	-164	-153	-21	-131	-58	72	-60	-109	-90	-234	-151	-135
MUSK-287	287_2+23	51	-128	-24	-86	-117	80	-136	63	-234	14	-131	-74	-88	-74	-84	-313	-223	-50	-53	-8	-128	-175	-58	196	83	16	-132	-149	-21	91	-109	135	-122	-46	-121	74	-165	-152	-19	-122	-62	75	-53	-91	-81	-213	-153	-192
MUSK-287	287_2+24	48	-194	-149	27	-117	-82	56	-1	-46	-103	-50	-50	-48	-63	-94	-18	46	-77	11	-18	-60	-16	16	-57	-98	-24	39	-67	11	-147	-116	-92	-9	-192	-32	102	-164	31	-118	21	-175	42	-54	-50	-83	-21	-107	-53
MUSK-287	287_2+25	44	-108	-20	-88	-117	88	-132	45	-229	19	-116	-85	-82	-73	-76	-294	-216	-34	-40	-21	-120	-169	-31	184	84	11	-128	-158	-13	89	-116	-105	-16	-41	-155	141	-163	-153	-25	-118	-51	-14	-43	-82	-93	-174	-151	-183
MUSK-287	287_2+26	37	-144	-149	32	-117	-93	56	-7	-44	-108	-55	-43	-45	-62	-99	-10	48	-76	8	-14	-57	-16	14	-62	-98	-23	36	-72	10	-143	-115	120	-47	-190	-35	81	-170	32	-146	20	-163	102	-57	-45	-84	-21	-106	-51
MUSK-287	287_2+27	51	-124	-23	-76	-117	75	-153	47	-229	-20	-96	-42	-78	-71	-92	-296	-221	-59	29	9	-29	-166	49	205	80	-42	-170	-153	-30	96	-108	135	-121	-44	-122	74	-166	-153	-20	-131	-60	73	-50	-67	-94	-162	-152	-215
MUSK-287	287_2+28	44	-104	-19	-78	-117	83	-159	10	-210	-7	-78	-18	-79	-75	-88	-269	-215	-50	30	-4	8	-162	54	197	81	-88	-166	-161	-23	94	-116	-103	-15	-40	-156	141	-165	-153	-26	-128	-49	-11	-51	-61	-105	-129	-150	-184
MUSK-287	287_2+29	37	-133	-127	35	-117	-88	49	-20	-24	13	-36	-33	45	-101	-79	-270	48	-51	-1	-28	-74	-18	19	-70	-98	-48	66	-121	8	-42	-115	120	-45	-19	-38	80	-173	2	-146	71	-124	101	46	-39	-82	-72	-106	-72
MUSK-287	287_2+3	51	-125	-23	-80	-117	76	-162	165	-236	-6	-109	-68	-82	-73	-91	-300	-222	-52	103	5	-171	-184	-145	203	81	-159	-170	-152	-29	95	-108	135	-121	-44	-122	74	-166	-152	-20	-131	-60	74	-55	-76	-72	-179	-153	-210
MUSK-287	287_2+30	48	-190	-125	30	-117	-81	48	-13	-22	20	-45	-39	46	-104	-70	-281	44	-58	5	-32	-76	-17	18	-65	-97	-44	68	-119	10	-42	-117	-91	-8	-29	-35	102	-170	2	-135	73	-160	42	49	-48	-84	-83	-109	-72
MUSK-287	287_2+31	37	-141	-130	33	-117	-97	54	22	-32	85	-77	-22	58	-98	-95	-290	57	-53	-28	21	-61	-15	15	-65	-95	-46	63	-123	9	-113	-115	120	-47	-205	-36	81	-172	5	-145	68	-129	102	89	-45	-82	-123	-93	-89
MUSK-287	287_2+32	48	-191	-129	29	-117	-84	53	30	-32	84	-89	-24	48	-102	-88	-298	54	-56	-18	35	-66	-15	17	-60	-94	-45	65	-121	11	-121	-117	-95	-9	-209	-34	103	-168	5	-134	70	-164	41	84	-51	-82	-132	-95	-90
MUSK-287	287_2+4	37	-141	-129	34	-117	-98	54	3	-31	-59	-5	-24	-59	-123	-64	-1	54	-48	-17	-54	-67	-16	20	-66	-98	-50	62	-125	9	-130	-115	120	-46	-135	-36	81	-172	3	-145	69	-128	101	-51	-73	-78	21	-97	-83
MUSK-287	287_2+5	44	-105	-20	-81	-117	84	-166	120	-232	7	-93	-44	-81	-75	-84	-276	-215	-42	121	-10	-165	-183	-119	193	82	-180	-166	-160	-21	93	-116	-104	-15	-40	-156	141	-164	-153	-26	-128	-50	-12	-51	-69	-55	-147	-151	-205
MUSK-287	287_2+6	48	-191	-128	29	-117	-85	53	11	-30	-57	-2	-28	-58	-130	-55	-14	51	-53	-8	-59	-72	-16	21	-61	-98	-49	64	-123	11	-132	-116	-91	-9	-136	-33	102	-168	3	-134	71	-164	43	-53	-77	-80	18	-99	-83
MUSK-287	287_2+7	44	-102	-19	-57	-117	46	-167	126	-217	-4	-108	-61	-65	-85	-65	-288	-213	-17	68	-41	-95	-183	-196	157	85	-205	-165	-163	-69	106	-116	-103	-14	22	-156	140	-161	-153	-27	-127	-48	-9	-51	-107	-66	-179	-149	-117
MUSK-287	287_2+8	51	-121	-22	-53	-117	36	-162	167	-221	-23	-124	-58	-69	-88	-79	-304	-220	-33	38	-31	-87	-183	-184	162	83	-200	-170	-155	-70	107	-107	136	-121	20	-122	74	-164	-152	-21	-131	-58	72	-63	-119	-80	-243	-151	-126
MUSK-287	287_2+9	51	-122	-23	-52	-117	33	-158	97	-223	-21	-123	-57	-65	-85	-82	-308	-220	-36	-59	-24	-89	-184	-145	145	85	-65	-143	-141	-68	105	-108	135	-122	25	-121	74	-162	-152	-20	-131	-59	73	-61	-117	-86	-251	-152	-133
MUSK-294	294_1+1	18	-196	-146	33	-117	100	60	-17	-32	-162	-50	31	-86	-93	-107	-261	31	-67	24	-30	66	-17	44	-61	-88	-30	24	-119	87	-143	-117	-131	95	-218	28	41	110	-38	-142	27	-176	-99	-118	-61	-93	-98	-98	-25
MUSK-294	294_1+2	18	-197	-157	33	-117	100	37	32	-36	-95	-55	-59	-43	-95	-82	-296	32	63	-79	-77	10	-23	-73	-58	-88	-2	-12	-59	89	-138	-117	-122	95	-205	28	39	108	1	-142	-33	-181	-98	-56	-75	-127	-129	-113	30
MUSK-294	294_2+1	18	-197	-158	33	-117	100	37	34	-33	-100	-53	18	-45	-113	-81	-296	33	-78	46	-79	42	-21	58	-59	-88	0	-15	-63	88	-138	-117	-124	95	-207	28	39	108	-3	-142	-37	-181	-98	-59	-72	-94	-126	-113	-74
MUSK-294	294_2+2	17	-196	-144	34	-117	100	59	74	-35	-159	-50	-105	-85	-101	-108	-259	33	-104	-17	-28	-65	-19	-37	-61	-88	3	26	-119	84	-142	-117	-133	94	-215	28	41	113	-34	-142	31	-176	-99	-116	-62	-137	-97	-96	-68
MUSK-294	294_3+1	14	-197	-158	156	-117	-147	37	32	-33	-101	-52	19	-45	-112	-81	-295	33	-77	45	-79	42	-21	58	-54	-88	0	-16	-63	16	-136	-117	-138	84	-222	-1	40	-175	-2	-142	-37	-181	-100	-59	-71	-94	-123	-113	-73
MUSK-294	294_3+2	13	-196	-145	157	-117	-146	59	74	-34	-159	-49	-105	-86	-101	-109	-255	33	-103	-16	-27	-64	-19	-36	-63	-88	3	26	-118	19	-140	-117	-143	85	-227	-1	43	-175	-34	-142	31	-176	-102	-117	-61	-137	-95	-96	-68
MUSK-294	294_4+1	14	-197	-150	160	-117	-147	65	-11	-23	-168	-50	34	-86	-85	-98	-276	30	-53	18	-32	74	-11	43	-63	-90	-23	20	-123	21	-143	-117	-142	89	-234	3	40	-175	-40	-144	23	-179	-104	-119	-55	-89	-105	-105	-15
MUSK-294	294_4+2	14	-198	-160	160	-117	-147	45	38	-28	-102	-54	-54	-46	-90	-74	-298	31	64	-72	-76	16	-14	-65	-61	-90	6	-16	-81	20	-140	-117	-141	89	-229	3	40	-175	1	-144	-34	-183	-104	-61	-68	-119	-132	-118	34
MUSK-300	300_1+1	59	-155	-55	30	-117	-104	43	45	-26	-99	-61	13	-48	-105	-71	-293	21	47	47	-79	40	-4	70	-63	-95	12	-15	-75	7	-143	-117	4	-31	-233	-28	56	-171	23	-36	-28	-45	67	-60	-72	-95	-145	-133	9
MUSK-300	300_1+2	59	-118	-66	30	-117	-103	74	77	-22	-170	-53	32	-97	-85	-101	-269	34	-50	14	-24	78	3	49	-65	-95	0	25	-143	7	-146	-117	-13	-30	-238	-28	54	-171	-15	-36	46	-42	81	-132	-56	-93	-105	-103	-9
MUSK-306	306_1+1	15	-192	-132	36	-117	-147	53	5	-33	-64	-48	-29	-21	-127	-92	-296	51	-55	-23	-51	-67	-19	17	-61	-93	-51	58	-120	-61	-130	-117	-139	93	-203	-1	40	-175	-1	-144	64	-165	-104	-29	-87	-79	-120	-95	-88
MUSK-306	306_1+2	15	-195	-151	36	-117	-147	54	-6	-44	-124	-39	-45	-56	-106	-92	-286	43	-80	2	-12	-49	-20	6	-58	-93	-16	26	-69	-63	-142	-117	-140	93	-223	-2	40	-175	30	-145	9	-177	-104	-80	-57	-90	-96	-107	-65
MUSK-314	314_1+1	60	92	0	33	-117	-112	75	-32	-33	-77	-29	106	-19	10	-68	-261	73	-28	87	-35	6	14	1	-73	-98	-56	35	-158	6	-125	-117	-50	-27	-162	-32	47	-173	24	-37	67	73	100	-34	-66	60	-72	-67	-61
MUSK-314	314_1+2	59	91	-8	30	-117	-103	77	102	-43	-123	-36	-51	-68	-100	-102	-263	81	-57	5	-4	-41	21	11	-63	-97	-24	30	-75	7	-148	-117	-47	-28	-225	-30	47	-171	21	-36	60	68	101	-98	-53	-93	-84	-39	-52
MUSK-314	314_1+3	56	41	72	31	-117	-104	66	132	-35	-89	-33	-36	-80	-104	-113	-183	49	-70	1	8	-47	-10	19	-71	-98	-2	45	-99	8	-140	-117	-9	-28	-216	-30	52	-172	23	-29	24	87	86	-93	-59	-75	-66	-115	-53
MUSK-314	314_2+1	56	-167	-35	28	-115	-96	69	41	-7	-71	-68	41	-35	-127	-71	-312	14	-99	143	-50	-70	-5	11	-41	-97	-27	54	-141	8	-145	-117	25	-31	-228	-28	57	-169	22	68	82	-42	57	-40	-92	-15	-157	4	-36
MUSK-314	314_2+2	57	-128	-25	30	-117	-101	65	-1	-10	-68	-54	87	-27	-83	-66	-302	39	-67	137	-47	-56	-11	23	-53	-97	-40	61	-126	8	-137	-117	21	-28	-207	-29	51	-171	-3	67	67	-40	63	-34	-90	35	-126	-78	-66
MUSK-314	314_2+3	57	-116	-28	30	-58	-103	33	-5	-15	-97	-38	102	-36	-49	-76	-284	-6	-70	122	-27	-34	17	19	-64	-98	-14	63	20	7	-133	-117	9	-31	-196	-30	61	-171	24	39	16	-63	56	-53	-76	43	-88	102	-91
MUSK-314	314_2+4	56	-116	-29	28	-67	-96	35	145	-32	-109	-61	-97	-103	-85	-100	-287	-4	-95	13	7	-56	11	15	-61	-98	-3	53	15	8	-148	-117	11	-33	-245	-28	62	-169	44	46	15	-60	59	-117	-59	-101	-117	92	-78
MUSK-314	314_2+5	56	-124	-22	27	-117	-92	74	98	-23	-143	-76	-105	-94	-81	-72	-313	43	-109	-11	-13	-38	-5	6	-43	-96	-16	48	-112	9	-162	-117	31	-30	-258	-27	52	-167	9	78	71	-39	57	-117	-63	-95	-161	-45	-56
MUSK-314	314_3+1	57	-120	-33	26	-89	-92	37	25	-39	-113	-66	71	-59	-92	-68	-318	-1	-107	144	-38	-58	8	24	-38	-97	-9	30	0	8	-152	-117	14	-33	-242	-27	61	-167	51	55	7	-56	64	-73	-73	13	-148	70	-78
MUSK-314	314_3+2	57	-111	-30	30	-73	-101	32	31	-31	-53	-73	-28	-26	-108	-88	-289	-9	47	-28	-54	-36	14	23	-58	-98	-25	48	22	8	-135	-117	12	-31	-217	-29	60	-171	46	48	12	-58	59	-26	-94	-78	-158	87	-27
MUSK-314	314_3+3	57	-102	-15	29	-117	-98	68	44	-19	-38	-100	-38	-33	-59	-86	-302	51	59	-3	-34	-27	-10	20	-49	-96	-33	54	-124	8	-142	-117	26	-28	-238	-29	48	-170	-3	75	57	-39	63	-22	-75	-78	-198	-94	-40
MUSK-314	314_4+1	58	72	41	32	-117	-108	49	-56	-24	-107	-25	98	-37	34	-67	-242	25	-8	50	-12	8	-6	-43	-69	-97	25	12	-100	7	-132	-117	-49	-26	-184	-30	46	-172	57	-34	4	84	97	-61	-47	60	-62	-136	-26
MUSK-314	314_4+2	57	48	62	30	-117	-102	65	-20	-30	-110	-33	104	-42	-14	-65	-278	49	-62	109	-17	2	-10	-15	-60	-97	10	37	-109	8	-139	-117	-7	-28	-207	-29	51	-171	33	-32	13	83	86	-64	-63	58	-84	-115	-58
MUSK-314	314_4+3	60	92	-15	29	-117	-100	80	-12	-35	-95	-47	98	-39	-61	-65	-295	86	-58	129	-43	4	25	-34	-50	-97	-37	24	-150	8	-148	-117	-43	-29	-224	-29	47	-170	1	-35	38	63	101	-54	-69	38	-120	-36	-41
MUSK-314	314_4+4	60	93	-12	32	-117	-108	77	44	-30	-34	-70	-32	-19	-87	-91	-247	83	46	-65	-51	-18	18	-35	-66	-97	-52	32	-144	7	-132	-117	-45	-27	-215	-30	46	-172	17	-36	59	67	101	-13	-76	-66	-121	-49	-20
MUSK-314	314_4+5	57	54	67	34	-117	-111	48	8	-18	-47	-47	-70	-9	-79	-110	-189	29	10	-70	-61	-25	-9	-36	-76	-97	9	31	-63	7	-117	-117	-28	-26	-167	-31	48	-173	45	-31	8	90	92	-15	-96	-91	-98	-126	-16
MUSK-321	321_1+1	3	-195	-150	28	-117	-116	56	-5	-43	-130	-41	-42	-60	-101	-90	-288	44	-81	5	-14	-52	-18	8	-59	-96	-17	30	-71	-36	-145	-116	-18	75	-228	80	46	-173	33	-146	13	-177	-137	-85	-56	-91	-99	-108	-62
MUSK-321	321_1+2	20	-192	-131	32	-117	-55	54	9	-32	-70	-46	-25	-23	-124	-89	-295	54	-53	-22	-53	-65	-17	18	-63	-96	-49	61	-122	-3	-134	-116	-5	63	-207	75	53	-175	2	-145	67	-165	-102	-33	-82	-81	-117	-96	-88
MUSK-321	321_1+3	20	-195	-150	33	-117	-49	56	-6	-42	-130	-40	-41	-60	-101	-91	-287	45	-80	5	-14	-52	-18	7	-59	-96	-17	30	-73	-5	-145	-116	-5	59	-227	80	52	-175	33	-145	13	-177	-103	-85	-56	-91	-98	-108	-62
MUSK-321	321_1+4	3	-192	-130	29	-117	-119	54	11	-32	-70	-48	-25	-24	-125	-88	-297	53	-54	-19	-54	-67	-17	18	-62	-96	-49	62	-121	-37	-135	-116	-17	76	-209	75	46	-174	2	-145	68	-165	-138	-34	-83	-82	-121	-96	-88
MUSK-322	322_1+1	2	-195	-148	28	-117	-115	64	-2	62	-117	-47	90	-52	-68	-68	-299	54	-84	135	-30	80	80	137	-50	-97	-4	40	-93	-36	-146	-116	-19	75	-229	82	46	-175	18	-145	31	-175	-137	-71	-63	34	-115	-83	9
MUSK-322	322_1+2	20	-195	-148	33	-117	-46	64	-2	63	-117	-47	91	-51	-67	-68	-298	54	-83	135	-30	80	79	136	-51	-97	-4	39	-94	-6	-146	-116	-5	58	-229	82	52	-175	18	-145	31	-175	-103	-71	-62	35	-114	-82	11
MUSK-322	322_1+3	20	-190	-126	32	-117	-55	49	47	-32	-63	-47	-30	-20	-75	-94	-293	56	79	-8	-43	-20	-17	14	-63	-97	59	66	-122	-3	-132	-116	-5	63	-201	75	53	-175	10	-145	72	-162	-102	-28	-72	-87	-117	-95	-16
MUSK-322	322_1+4	3	-190	-126	29	-117	-118	49	48	-32	-63	-48	-30	-20	-75	-94	-294	56	79	-7	-44	-20	-17	14	-63	-97	59	66	-121	-37	-132	-116	-17	77	-201	74	45	-173	10	-145	72	-161	-137	-28	-72	-87	-118	-95	-16
MUSK-322	322_2+1	2	-192	-139	28	-117	-115	71	122	12	-117	-47	-71	-90	-88	-100	-273	57	-79	12	4	47	76	150	-64	-96	40	57	-108	-36	-146	-116	-18	75	-236	79	46	-173	9	-144	55	-169	-137	-112	-53	-100	-98	-86	-51
MUSK-322	322_2+2	3	-194	-114	29	-117	-115	46	39	-27	-100	-37	87	-37	-80	-75	-287	43	-70	140	-23	-56	-16	18	-61	-96	24	57	-115	-37	-137	-116	-17	76	-207	77	46	-173	28	-145	85	-162	-137	-55	-70	28	-93	-99	-68
MUSK-322	322_2+3	20	-194	-114	32	-117	-51	46	39	-27	-100	-37	88	-37	-79	-75	-286	44	-69	139	-23	-56	-16	18	-61	-96	24	57	-116	-4	-137	-116	-5	61	-206	78	53	-175	29	-144	85	-162	-102	-55	-70	29	-92	-98	-68
MUSK-322	322_2+4	20	-193	-139	33	-117	-49	71	122	13	-116	-47	-70	-90	-88	-101	-271	57	-79	11	5	48	76	150	-65	-96	38	56	-109	-4	-147	-116	-5	60	-236	80	52	-175	9	-144	55	-169	-102	-111	-53	-100	-98	-86	-50
MUSK-322	322_3+1	19	-187	-132	32	-117	-57	60	-10	39	-80	-38	105	-26	-20	-68	-283	51	-50	110	-41	68	82	144	-66	-97	3	65	-75	-3	-131	-116	-5	64	-187	73	53	-175	4	-145	58	-161	-101	-39	-76	53	-91	-100	-39
MUSK-322	322_3+2	3	-187	-132	29	-117	-118	60	-10	38	-80	-38	105	-26	-22	-68	-284	51	-51	111	-41	67	82	144	-66	-97	4	65	-73	-37	-131	-116	-16	77	-188	72	45	-174	4	-145	58	-161	-137	-39	-77	53	-92	-101	-41
MUSK-322	322_3+3	2	-194	-146	28	-117	-115	57	129	-28	-115	-40	-34	-49	-107	-88	-293	44	43	6	-12	-3	-17	14	-58	-96	-12	42	-77	-36	-144	-116	-18	75	-223	80	46	-173	37	-146	28	-174	-137	-71	-60	-85	-101	-106	63
MUSK-322	322_3+4	20	-194	-146	33	-117	-48	57	129	-28	-116	-40	-33	-49	-107	-88	-292	44	43	6	-12	-4	-17	14	-58	-96	-12	42	-79	-5	-144	-116	-5	59	-223	80	52	-175	37	-145	28	-174	-102	-71	-60	-85	-100	-106	63
MUSK-322	322_4+1	20	-191	-142	32	-117	-53	55	44	80	-43	-77	-27	-22	-102	-86	-258	52	44	-53	-53	94	68	127	-63	-96	-28	54	-66	-3	-133	-116	-5	62	-218	76	53	-175	18	-146	42	-168	-102	-19	-88	-75	-144	-101	51
MUSK-322	322_4+2	20	-198	-137	32	-117	-51	48	-13	-36	-87	-42	107	-31	-11	-61	-284	14	19	104	-38	6	-19	-23	-57	-96	4	-1	-67	-4	-140	-116	-5	61	-214	78	53	-175	60	-146	7	-182	-102	-46	-68	55	-110	-125	13
MUSK-322	322_4+3	3	-197	-136	29	-117	-119	48	-13	-36	-87	-43	107	-32	-12	-61	-285	14	19	105	-38	5	-19	-21	-56	-96	4	0	-66	-37	-139	-116	-17	76	-215	77	46	-173	60	-146	7	-182	-137	-46	-68	55	-111	-125	13
MUSK-322	322_4+4	3	-191	-142	29	-117	-119	55	44	79	-43	-77	-26	-22	-102	-86	-259	52	44	-52	-53	94	69	127	-63	-96	-28	55	-65	-37	-133	-116	-17	77	-219	75	45	-173	19	-146	42	-167	-136	-20	-88	-75	-145	-102	49
MUSK-323	323_1+1	4	-195	-150	27	-117	100	56	-5	-42	-130	-41	-42	-60	-101	-90	-288	45	-81	5	-14	-52	-18	7	-58	-96	-17	31	-73	60	-145	-116	-14	79	-197	65	45	133	33	-145	14	-177	-137	-85	-56	-91	-100	-107	-62
MUSK-323	323_1+2	5	-192	-130	28	-117	101	54	10	-32	-70	-47	-25	-24	-125	-89	-296	54	-53	-21	-54	-66	-17	18	-62	-96	-49	61	-122	63	-132	-116	-13	80	-172	61	45	131	2	-145	67	-165	-137	-33	-82	-82	-119	-96	-88
MUSK-323	323_1+3	20	-192	-130	31	-117	130	54	12	-31	-70	-48	-25	-24	-125	-88	-297	54	-53	-20	-55	-66	-16	18	-62	-97	-49	62	-123	114	-109	-116	-6	70	-171	67	54	41	3	-144	68	-165	-99	-34	-83	-82	-122	-95	-88
MUSK-323	323_1+4	20	-195	-150	31	-117	131	57	-4	-42	-131	-42	-42	-60	-101	-89	-290	46	-81	6	-16	-53	-17	7	-57	-97	-18	32	-75	112	-141	-116	-6	66	-193	72	53	48	33	-145	15	-177	-100	-85	-56	-91	-102	-107	-62
MUSK-323	323_2+1	21	-192	-131	146	-117	-50	54	8	-32	-70	-46	-25	-23	-123	-89	-294	54	-52	-22	-53	-65	-17	18	-23	-96	-49	61	-122	5	-134	-116	-4	54	-206	89	51	-175	2	-145	67	-165	-104	-33	-81	-81	-116	-96	-88
MUSK-323	323_2+2	21	-195	-150	147	-117	-46	56	-6	-42	-130	-40	-41	-60	-101	-91	-286	45	-80	4	-14	-52	-18	7	-42	-96	-17	30	-73	6	-145	-116	-3	51	-227	92	50	-175	33	-146	13	-177	-105	-86	-55	-90	-98	-108	-61
MUSK-323	323_2+3	1	-195	-150	145	-117	-117	56	-7	-42	-131	-40	-39	-61	-100	-92	-284	45	-80	4	-13	-52	-17	7	-59	-96	-17	30	-73	65	-143	-116	-19	75	-227	86	47	-175	34	-145	14	-177	-136	-87	-55	-90	-96	-108	-61
MUSK-323	323_2+4	2	-192	-130	144	-117	-120	54	7	-31	-73	-44	-24	-24	-122	-90	-293	54	-52	-23	-53	-65	-17	18	-61	-96	-49	62	-122	61	-133	-116	-18	76	-206	81	46	-173	3	-145	67	-165	-137	-35	-80	-82	-113	-96	-87
MUSK-330	330_1+1	3	-198	-160	30	-117	-120	48	42	-26	-117	-54	10	-54	-102	-72	-298	34	-74	47	-81	39	-13	71	-62	-93	8	-10	-83	-36	-144	-116	-17	77	-234	78	46	-173	-2	-145	-31	-183	-139	-72	-62	-93	-131	-118	-76
MUSK-330	330_1+2	21	-198	-160	33	-117	-55	48	40	-26	-117	-51	12	-53	-101	-73	-296	35	-73	47	-81	40	-13	70	-63	-93	7	-12	-84	-3	-143	-116	-5	62	-232	78	52	-174	-3	-145	-32	-183	-102	-71	-61	-93	-127	-117	-74
MUSK-330	330_1+3	3	-197	-147	30	-117	-118	66	68	-23	-172	-52	-101	-92	-86	-98	-277	33	-97	-14	-31	-54	-10	-21	-64	-94	11	27	-126	-36	-144	-116	-17	77	-238	78	46	-173	-31	-145	33	-178	-139	-125	-54	-122	-106	-106	-62
MUSK-330	330_1+4	21	-197	-147	33	-117	-54	66	67	-23	-171	-51	-101	-91	-86	-98	-275	34	-96	-13	-30	-54	-10	-20	-65	-93	11	26	-127	-3	-145	-116	-5	61	-237	79	52	-174	-31	-145	33	-178	-102	-125	-54	-122	-105	-105	-62
MUSK-330	330_2+1	21	-197	-149	33	-117	-55	67	-10	-21	-174	-51	32	-91	-83	-98	-275	34	-50	13	-35	78	-10	48	-65	-93	-24	23	-125	-3	-145	-116	-5	62	-237	79	52	-174	-36	-145	27	-179	-102	-125	-54	-91	-105	-105	-10
MUSK-330	330_2+2	3	-197	-149	30	-117	-119	67	-9	-21	-174	-52	32	-91	-83	-97	-277	33	-52	14	-35	78	-10	49	-64	-93	-24	23	-124	-36	-144	-116	-17	77	-238	77	46	-173	-36	-145	27	-179	-139	-125	-54	-91	-107	-106	-11
MUSK-330	330_2+3	20	-198	-159	33	-117	-55	48	41	-27	-109	-53	-55	-49	-89	-73	-297	34	64	-72	-79	21	-13	-62	-63	-93	6	-12	-84	-3	-143	-116	-5	62	-231	78	52	-174	4	-145	-30	-183	-102	-66	-65	-118	-131	-118	40
MUSK-330	330_2+4	3	-198	-159	30	-117	-120	48	41	-27	-109	-54	-54	-50	-89	-73	-298	33	64	-72	-79	22	-13	-62	-63	-93	6	-11	-82	-36	-142	-116	-17	77	-232	77	46	-173	4	-145	-30	-183	-138	-66	-65	-117	-133	-119	40
MUSK-331	331_1+1	22	-198	-159	148	-117	-51	51	37	-24	-127	-49	-124	-57	-98	-76	-294	36	-72	-69	-80	-90	-12	-66	-44	-93	6	-10	-90	6	-143	-116	-3	53	-233	91	51	-174	-12	-145	-29	-183	-104	-79	-57	-128	-121	-115	-75
MUSK-331	331_1+2	22	-197	-151	148	-117	-50	66	-6	-20	-174	-50	-101	-88	-85	-95	-279	34	-100	-94	-41	-51	-10	-81	-60	-93	-17	18	-120	6	-144	-116	-4	53	-237	91	50	-174	-39	-145	18	-180	-104	-121	-52	-123	-107	-107	-63
MUSK-331	331_1+3	2	-197	-151	146	-117	-121	66	-7	-20	-175	-50	-102	-89	-85	-96	-277	35	-99	-94	-42	-50	-10	-81	-66	-94	-17	19	-120	66	-142	-116	-18	77	-237	83	47	-173	-38	-145	19	-180	-138	-123	-52	-124	-106	-107	-63
MUSK-331	331_1+4	2	-198	-159	146	-117	-122	52	37	-25	-129	-49	-124	-58	-97	-76	-293	37	-72	-69	-80	-90	-12	-66	-65	-94	6	-10	-91	65	-141	-116	-18	77	-233	83	47	-173	-10	-145	-29	-183	-138	-80	-57	-128	-120	-115	-74
MUSK-331	331_2+1	5	-197	-151	29	-117	100	66	-4	-20	-174	-51	-101	-88	-85	-94	-281	34	-100	-94	-43	-51	-10	-81	-64	-93	-17	19	-120	62	-145	-116	-13	81	-222	64	45	133	-39	-145	19	-180	-139	-121	-53	-122	-109	-107	-63
MUSK-331	331_2+2	5	-198	-159	29	-117	100	52	39	-24	-126	-50	-125	-58	-98	-75	-295	36	-73	-70	-80	-91	-12	-66	-63	-93	6	-9	-90	62	-144	-116	-13	81	-211	64	45	133	-12	-145	-29	-183	-138	-78	-58	-127	-124	-115	-75
MUSK-331	331_2+3	20	-198	-159	32	-117	131	52	40	-24	-127	-51	-125	-58	-98	-74	-296	37	-73	-70	-81	-90	-12	-66	-62	-94	6	-8	-90	115	-141	-116	-6	69	-211	70	53	43	-12	-145	-27	-183	-99	-79	-59	-126	-126	-115	-75
MUSK-331	331_2+4	20	-197	-151	32	-117	131	66	-3	-20	-174	-52	-101	-89	-84	-94	-282	34	-100	-94	-44	-51	-10	-81	-63	-94	-18	20	-121	115	-147	-116	-6	68	-216	70	53	44	-38	-144	20	-180	-99	-121	-53	-121	-110	-107	-63
MUSK-333	333_1+1	22	-198	-160	148	-117	-51	48	40	-26	-117	-51	12	-53	-101	-73	-296	35	-73	47	-81	41	-13	70	-39	-93	7	-12	-84	6	-143	-116	-3	53	-232	91	51	-174	-2	-145	-32	-183	-104	-71	-61	-93	-127	-118	-74
MUSK-333	333_1+2	2	-198	-159	146	-117	-122	48	40	-26	-119	-50	12	-53	-100	-74	-295	35	-73	46	-81	42	-12	71	-64	-94	7	-12	-85	65	-141	-116	-18	77	-232	83	47	-173	-1	-145	-31	-183	-138	-73	-60	-93	-125	-118	-74
MUSK-333	333_1+3	22	-197	-147	148	-117	-50	66	67	-23	-172	-51	-101	-92	-86	-98	-275	34	-96	-13	-30	-54	-10	-20	-62	-94	11	26	-127	6	-144	-116	-4	52	-237	91	50	-174	-31	-145	33	-178	-104	-126	-54	-123	-105	-105	-62
MUSK-333	333_1+4	2	-197	-147	146	-117	-120	66	65	-23	-172	-51	-101	-93	-86	-99	-273	35	-95	-12	-30	-53	-10	-18	-66	-94	11	27	-127	66	-142	-116	-18	76	-237	84	47	-173	-30	-144	33	-178	-138	-127	-54	-123	-104	-105	-62
MUSK-333	333_2+1	22	-197	-149	148	-117	-50	67	-10	-21	-174	-51	32	-91	-83	-98	-275	34	-49	12	-35	79	-10	48	-62	-93	-24	23	-125	6	-144	-116	-4	53	-237	91	50	-174	-36	-145	27	-179	-104	-125	-54	-92	-105	-105	-10
MUSK-333	333_2+2	2	-197	-149	146	-117	-120	67	-11	-21	-175	-51	31	-92	-83	-99	-273	34	-48	11	-35	79	-10	49	-66	-94	-23	23	-125	66	-142	-116	-18	76	-237	84	47	-174	-35	-145	27	-179	-138	-127	-54	-93	-105	-105	-9
MUSK-333	333_2+3	22	-198	-159	147	-117	-51	48	40	-27	-110	-53	-55	-49	-90	-73	-296	34	65	-72	-79	21	-13	-62	-38	-94	6	-12	-84	6	-142	-116	-3	53	-231	91	51	-174	5	-145	-30	-183	-104	-66	-64	-119	-130	-118	40
MUSK-333	333_2+4	2	-198	-159	146	-117	-122	48	40	-27	-111	-52	-57	-50	-90	-74	-296	34	65	-72	-80	21	-13	-62	-64	-94	6	-12	-83	65	-141	-116	-18	77	-231	83	47	-173	6	-145	-29	-183	-137	-67	-64	-119	-128	-119	42
MUSK-333	333_3+1	5	-197	-149	29	-117	100	67	-9	-21	-174	-52	32	-91	-83	-97	-277	33	-52	14	-35	78	-10	49	-64	-93	-24	23	-124	61	-145	-116	-13	80	-222	64	45	134	-36	-145	27	-179	-138	-125	-54	-91	-107	-106	-11
MUSK-333	333_3+2	20	-197	-148	32	-117	131	67	-8	-21	-175	-52	31	-92	-83	-97	-278	34	-52	13	-37	78	-9	50	-63	-94	-24	24	-125	114	-147	-116	-6	68	-215	71	53	44	-35	-144	28	-179	-99	-125	-54	-91	-108	-105	-11
MUSK-333	333_3+3	5	-198	-159	29	-117	100	48	42	-27	-109	-54	-54	-50	-89	-73	-298	33	64	-72	-79	21	-13	-62	-63	-94	6	-11	-83	62	-143	-116	-13	81	-207	64	45	133	4	-145	-30	-183	-138	-66	-65	-117	-133	-119	40
MUSK-333	333_3+4	20	-198	-159	32	-117	130	49	43	-27	-109	-55	-53	-51	-89	-72	-298	34	64	-72	-80	22	-13	-61	-62	-94	6	-10	-84	115	-136	-116	-6	69	-209	70	53	43	4	-145	-28	-183	-99	-67	-66	-117	-135	-118	40
MUSK-333	333_4+1	5	-198	-160	29	-117	100	48	41	-26	-117	-52	12	-53	-102	-73	-297	34	-73	47	-81	40	-13	70	-63	-93	7	-11	-84	62	-143	-116	-13	81	-209	64	45	133	-3	-145	-31	-183	-138	-71	-62	-93	-130	-118	-75
MUSK-333	333_4+2	20	-198	-159	32	-117	131	49	43	-26	-117	-53	11	-54	-101	-72	-298	35	-74	46	-82	40	-13	71	-62	-94	7	-10	-85	115	-139	-116	-6	69	-211	70	53	43	-3	-145	-30	-183	-99	-72	-62	-93	-131	-117	-75
MUSK-333	333_4+3	5	-197	-147	29	-117	100	66	67	-23	-172	-52	-101	-91	-86	-97	-277	34	-97	-14	-31	-54	-10	-21	-64	-94	12	27	-127	62	-145	-116	-13	80	-222	64	45	133	-31	-144	33	-178	-139	-125	-54	-122	-107	-105	-62
MUSK-333	333_4+4	20	-197	-147	32	-117	131	66	67	-23	-173	-53	-101	-92	-86	-97	-278	34	-97	-15	-32	-53	-10	-20	-63	-94	13	28	-127	114	-147	-116	-6	68	-215	71	53	44	-30	-144	35	-178	-99	-125	-54	-121	-108	-105	-62
MUSK-344	344_1+1	-6	-192	-132	38	-117	-159	53	5	-33	-64	-48	-29	-20	-127	-92	-296	51	-55	-24	-51	-66	-20	17	-61	-93	-51	58	-120	-89	-130	-117	-16	21	-202	-48	59	-175	-2	-145	63	-166	-135	-29	-87	-78	-119	-95	-88
MUSK-344	344_1+2	-7	-195	-151	21	-117	-146	54	-5	-44	-123	-39	-45	-55	-106	-92	-287	43	-80	3	-12	-49	-20	6	-58	-92	-16	26	-68	-37	-142	-116	-64	-20	-223	-38	53	-175	30	-145	8	-178	-150	-80	-58	-90	-96	-107	-65
MUSK-344	344_1+3	-6	-192	-132	21	-117	-147	53	5	-33	-64	-48	-29	-20	-128	-92	-297	51	-55	-23	-51	-67	-20	17	-61	-93	-51	58	-119	-35	-130	-116	-61	-18	-202	-38	53	-175	-2	-144	63	-166	-150	-29	-87	-78	-120	-95	-88
MUSK-344	344_1+4	-6	-195	-151	38	-117	-159	54	-6	-44	-123	-39	-45	-55	-106	-93	-286	43	-80	2	-11	-49	-20	6	-58	-92	-16	26	-69	-88	-142	-117	-17	21	-222	-48	59	-175	30	-145	8	-178	-136	-80	-57	-90	-95	-107	-65
MUSK-f152	f152_1+1	33	-157	-62	-49	-117	46	26	-146	-18	7	-320	-258	-105	-311	-280	-301	15	-164	-204	-43	-129	-19	-36	298	98	24	41	-144	-66	104	-116	-100	-32	12	-135	22	-163	59	-45	35	-47	-44	-29	-320	-295	-330	-113	-42
MUSK-f152	f152_1+10	33	-157	-62	-61	-117	41	26	-138	-18	-9	-320	-258	-159	-311	-281	-301	16	-164	-204	-35	-129	-19	-35	163	147	24	41	-144	-71	260	-117	-101	-33	128	-134	23	-172	59	-45	36	-47	-44	-56	-320	-295	-330	-113	-42
MUSK-f152	f152_1+11	32	-93	-60	-60	-117	41	38	-162	-6	-10	-322	-230	-165	-300	-282	-303	-30	-112	-230	-35	-67	-21	-71	164	148	18	-25	-94	-71	260	-117	-102	-35	126	-133	23	-172	31	-25	72	-44	-57	-58	-318	-284	-332	-141	-14
MUSK-f152	f152_1+12	33	-159	-62	-62	-117	66	26	-147	-17	15	-314	-259	-69	-312	-279	-301	14	-164	-205	-61	-129	-19	-37	165	196	24	42	-143	-47	98	-117	-100	-32	-22	-135	22	-164	59	-45	36	-48	-44	-10	-321	-295	-331	-114	-42
MUSK-f152	f152_1+13	32	-93	-60	-92	-117	46	38	-155	-5	-5	-250	-229	-46	-301	-284	-304	-32	-113	-230	-193	-66	-20	-70	173	130	18	-23	-92	27	66	-117	-102	-35	-12	-134	23	-175	30	-25	73	-44	-56	-9	-296	-285	-298	-142	-14
MUSK-f152	f152_1+14	33	-157	-61	-62	-117	-47	26	-126	-18	87	-262	-259	-90	-311	-282	-301	16	-165	-204	-113	-129	-19	-35	47	119	24	41	-144	12	196	-117	-100	-33	111	-134	23	-172	59	-45	36	-47	-44	55	-314	-295	-305	-113	-42
MUSK-f152	f152_1+15	32	-93	-60	-62	-117	-47	38	-156	-6	89	-243	-230	-88	-300	-283	-303	-30	-112	-231	-116	-67	-21	-71	52	119	18	-25	-95	12	195	-117	-102	-35	108	-133	23	-173	31	-24	72	-44	-56	57	-299	-285	-316	-141	-14
MUSK-f152	f152_1+16	33	-159	-61	-91	-117	45	26	-124	-17	-7	-266	-259	-46	-312	-283	-301	14	-164	-205	-192	-128	-19	-37	170	130	24	42	-143	28	66	-116	-100	-33	-8	-135	22	-175	59	-45	36	-48	-44	-11	-316	-296	-284	-114	-42
MUSK-f152	f152_1+17	33	-158	-62	-69	-117	54	26	-134	-18	146	-311	-258	-84	-311	-280	-301	15	-164	-204	-54	-129	-19	-36	186	91	24	41	-143	-65	106	-116	-100	-33	4	-134	22	-163	59	-45	36	-48	-44	66	-317	-295	-330	-113	-42
MUSK-f152	f152_1+18	32	-93	-60	-69	-117	53	38	-158	-6	145	-309	-229	-86	-298	-281	-303	-31	-112	-230	-53	-67	-21	-71	188	91	18	-25	-94	-65	106	-116	-102	-34	3	-134	23	-163	31	-25	72	-44	-56	65	-293	-284	-332	-141	-14
MUSK-f152	f152_1+19	33	-158	-61	-55	-117	43	26	-129	-18	-22	-280	-259	-63	-312	-283	-301	15	-164	-204	-175	-129	-19	-36	96	277	24	41	-144	-13	148	-116	-100	-33	12	-134	22	-175	59	-45	36	-47	-44	-26	-318	-295	-282	-113	-42
MUSK-f152	f152_1+2	32	-93	-60	-73	-117	57	38	-162	-6	8	-314	-229	-102	-300	-281	-260	-31	-113	-230	-43	-66	-21	-71	191	89	18	-24	-93	-38	131	-117	-102	-35	77	-134	23	-121	31	-25	72	-44	-56	-27	-315	-284	-308	-141	-14
MUSK-f152	f152_1+20	33	-93	-60	-55	-117	43	38	-159	-6	-20	-259	-230	-62	-300	-284	-303	-31	-112	-231	-179	-67	-21	-71	101	277	18	-24	-94	-14	151	-116	-102	-35	9	-133	23	-175	31	-25	72	-44	-56	-24	-305	-285	-289	-141	-14
MUSK-f152	f152_1+21	44	-194	-147	28	-102	73	56	-169	-29	-23	-310	-111	-107	-283	-283	-267	90	-140	-98	-225	-27	-15	2	179	49	-31	43	-79	22	80	-116	-105	-19	6	-37	21	-175	-16	-146	32	-174	-87	-43	-316	-242	-304	8	-61
MUSK-f152	f152_1+22	39	-187	-130	23	-117	-4	90	-161	-39	-100	-318	-111	-227	-281	-280	-299	54	-150	-97	-197	-27	-11	2	75	49	-27	30	109	33	94	-116	-98	-18	42	-59	31	-171	-5	-146	23	-166	-79	-166	-317	-241	-328	-94	-69
MUSK-f152	f152_1+23	38	-194	-147	23	-101	-5	56	-173	-29	-100	-318	-110	-227	-280	-281	-230	92	-138	-99	-197	-26	-15	1	76	49	-31	42	-81	33	94	-116	-98	-19	42	-59	31	-171	-15	-146	31	-174	-79	-164	-317	-241	-319	13	-59
MUSK-f152	f152_1+24	44	-186	-129	28	-117	73	90	-161	-39	-23	-319	-112	-107	-285	-283	-303	53	-155	-96	-225	-29	-12	3	178	49	-27	31	113	22	80	-116	-106	-19	6	-37	21	-175	-5	-146	24	-165	-87	-43	-319	-243	-331	-95	-72
MUSK-f152	f152_1+25	38	-198	-112	23	-117	-4	30	-86	-21	-100	-294	-206	-227	-288	-281	-298	-48	-80	-139	-197	-70	-7	-37	75	49	26	-11	38	33	94	-116	-97	-18	42	-59	31	-171	72	-146	71	-178	-79	-166	-305	-281	-289	-133	-8
MUSK-f152	f152_1+26	43	-199	-113	28	-115	73	27	-110	4	-23	-262	-172	-107	-260	-283	-245	28	-81	-190	-225	-86	-11	-45	179	49	24	-24	-128	22	80	-116	-106	-19	6	-38	21	-175	73	-146	68	-180	-87	-43	-276	-259	-241	-72	-15
MUSK-f152	f152_1+27	38	-199	-113	23	-114	-4	26	-105	5	-100	-281	-178	-227	-260	-281	-203	33	-81	-189	-198	-90	-12	-44	76	49	22	-23	-131	33	94	-116	-98	-19	42	-59	31	-171	73	-146	68	-179	-79	-164	-293	-261	-261	-68	-14
MUSK-f152	f152_1+28	43	-198	-112	28	-117	74	31	-88	-22	-24	-272	-206	-107	-288	-283	-302	-52	-79	-147	-226	-66	-8	-40	178	49	28	-10	47	22	80	-116	-106	-18	7	-37	21	-175	72	-146	71	-179	-87	-43	-302	-281	-297	-135	-8
MUSK-f152	f152_1+29	44	-193	-149	28	-117	73	211	-184	-42	-23	-307	-108	-107	-267	-282	-303	47	-115	-110	-225	-20	94	-6	180	49	101	38	-107	22	80	-116	-105	-19	5	-38	21	-175	24	-146	26	-167	-87	-43	-296	-237	-332	-102	-47
MUSK-f152	f152_1+3	33	-158	-62	-73	-117	57	26	-146	-18	9	-320	-259	-99	-312	-280	-217	15	-164	-204	-44	-128	-19	-36	190	89	24	41	-143	-37	131	-116	-100	-33	77	-134	22	-120	59	-45	36	-48	-44	-26	-321	-295	-320	-114	-42
MUSK-f152	f152_1+30	38	-193	-137	23	-117	-4	54	-144	115	-100	-318	-120	-226	-293	-281	-299	93	-189	-92	-197	-42	58	4	72	49	-36	54	-112	33	94	-116	-98	-19	42	-59	32	-171	21	-146	56	-169	-79	-166	-321	-248	-328	-120	-53
MUSK-f152	f152_1+31	39	-193	-149	23	-117	-5	210	-187	-41	-100	-309	-108	-227	-268	-280	-300	48	-110	-112	-197	-20	97	-7	79	49	102	36	-110	33	94	-116	-97	-18	41	-59	31	-171	24	-147	24	-167	-79	-163	-308	-237	-329	-101	-44
MUSK-f152	f152_1+32	44	-193	-137	28	-117	74	54	-143	115	-24	-320	-121	-107	-297	-283	-303	90	-193	-91	-225	-44	61	4	177	49	-34	56	-110	22	80	-116	-106	-19	7	-37	22	-175	20	-145	56	-169	-87	-44	-328	-250	-331	-121	-55
MUSK-f152	f152_1+33	38	-199	-109	23	-117	-4	32	-84	134	-101	-281	-214	-227	-282	-281	-299	-24	-86	-153	-197	-1	37	-9	72	49	13	15	-148	33	94	-116	-98	-19	43	-59	31	-171	62	-146	81	-172	-79	-168	-297	-283	-295	-114	113
MUSK-f152	f152_1+34	43	-199	-119	28	-117	73	138	-77	-29	-23	-263	-175	-107	-274	-284	-303	-55	-63	-195	-225	-44	58	60	180	49	163	-53	-98	22	80	-116	-106	-18	5	-38	21	-175	73	-146	50	-184	-87	-43	-286	-268	-303	-145	-5
MUSK-f152	f152_1+35	43	-199	-109	28	-117	74	32	-84	134	-24	-258	-214	-107	-281	-283	-303	-29	-85	-159	-226	7	38	-8	177	49	15	14	-146	22	80	-116	-106	-19	7	-37	21	-175	63	-145	81	-173	-87	-44	-290	-283	-317	-116	113
MUSK-f152	f152_1+36	38	-199	-119	23	-117	-5	136	-77	-28	-100	-282	-180	-228	-273	-282	-299	-54	-63	-195	-198	-46	60	65	79	49	162	-54	-101	33	95	-116	-97	-18	41	-59	31	-171	74	-146	50	-184	-79	-164	-298	-269	-287	-144	-5
MUSK-f152	f152_1+4	32	-93	-61	-48	-117	45	38	-163	-6	6	-321	-229	-108	-300	-281	-303	-30	-112	-230	-42	-67	-21	-71	299	97	18	-25	-94	-67	104	-116	-102	-34	11	-134	22	-163	31	-25	72	-44	-56	-30	-317	-284	-332	-141	-14
MUSK-f152	f152_1+5	32	-93	-60	-79	-117	15	38	-160	-6	-46	-250	-229	-75	-298	-282	-88	-31	-113	-230	-185	-66	-20	-71	116	111	18	-24	-93	25	66	-117	-102	-35	73	-133	23	-153	31	-25	73	-44	-56	-55	-287	-285	-195	-141	-14
MUSK-f152	f152_1+6	33	-158	-62	-76	-117	5	26	-127	-18	-29	-287	-259	-74	-312	-282	-301	16	-165	-204	-104	-129	-19	-36	257	112	24	41	-144	23	70	-116	-100	-33	18	-134	22	-175	59	-45	36	-47	-44	-34	-319	-295	-284	-113	-42
MUSK-f152	f152_1+7	33	-158	-61	-79	-117	14	26	-132	-18	-50	-269	-259	-74	-312	-281	-90	15	-164	-205	-184	-129	-19	-37	112	111	24	42	-143	24	67	-117	-100	-33	74	-134	23	-152	59	-45	36	-47	-44	-55	-312	-296	-223	-114	-42
MUSK-f152	f152_1+8	33	-93	-60	-76	-117	6	38	-152	-6	-27	-266	-230	-73	-300	-284	-303	-31	-112	-231	-109	-67	-21	-71	259	112	18	-25	-94	23	69	-116	-102	-35	16	-133	23	-175	31	-25	72	-44	-56	-33	-308	-285	-290	-141	-14
MUSK-f152	f152_1+9	32	-93	-60	-62	-117	66	38	-162	-5	15	-311	-229	-71	-299	-280	-304	-32	-113	-230	-60	-66	-21	-70	166	195	18	-23	-92	-47	98	-117	-102	-34	-24	-134	22	-165	31	-25	73	-44	-56	-11	-302	-284	-332	-142	-14
MUSK-f158	f158_1+1	42	-197	-148	-86	-117	57	66	-59	-22	-29	-145	-101	-71	-193	-201	-98	27	-149	-105	-128	-55	-10	-70	166	98	-29	25	-125	44	78	-117	57	-29	67	-132	63	-165	-37	-140	31	-179	105	-43	-177	-197	-84	-107	-58
MUSK-f158	f158_1+10	41	-197	-148	-93	-117	155	65	-56	-20	16	-191	-101	-42	-194	-196	-304	24	-152	-104	-123	-57	-11	-71	183	120	-28	27	-122	30	77	-117	58	-30	0	-119	63	15	-38	-140	30	-179	105	4	-179	-195	-313	-109	-58
MUSK-f158	f158_1+11	42	-97	-92	-97	-117	28	51	-68	-13	-60	-191	-169	-63	-182	-193	-300	18	-133	-129	-32	-98	-1	-3	184	78	13	146	57	-73	112	-116	60	-26	-1	-132	64	-171	24	-136	79	-80	105	-57	-185	-192	-320	-115	-37
MUSK-f158	f158_1+12	42	-198	-93	-81	-117	-46	43	-80	-19	-31	-196	-151	-146	-197	-192	-303	124	-72	-139	-67	-23	-5	-42	156	90	23	-38	-98	-100	100	-116	56	-24	37	-132	66	-170	44	-84	13	-184	103	-56	-178	-211	-311	66	-2
MUSK-f158	f158_1+13	42	-198	-159	-39	-117	-41	44	-83	-29	-7	-198	-122	-134	-201	-177	-302	33	-68	-90	-101	-88	-13	-59	-19	128	10	-24	-86	11	234	-116	56	-29	136	-131	63	-169	1	-140	-40	-184	105	-100	-189	-197	-321	-118	-83
MUSK-f158	f158_1+14	42	-197	-148	-97	-117	74	66	-58	-21	8	-185	-101	-47	-193	-200	-303	26	-150	-105	-129	-56	-11	-71	184	149	-28	25	-124	39	72	-116	57	-29	-21	-132	63	-175	-38	-140	30	-179	105	-2	-177	-196	-304	-108	-58
MUSK-f158	f158_1+15	42	-198	-159	-39	-117	76	43	-86	-28	20	-206	-129	-111	-197	-176	-301	31	-72	-90	-81	-90	-14	-62	292	91	6	-14	-74	-39	97	-117	57	-27	-26	-133	63	-163	1	-141	-35	-183	105	-21	-184	-196	-321	-119	-79
MUSK-f158	f158_1+16	41	-198	-148	-55	-117	61	66	-69	-25	7	-185	-103	-145	-193	-198	-202	32	-152	-107	-64	-50	-10	-75	168	87	-28	23	-126	-44	129	-117	56	-30	79	-131	64	-131	-35	-140	30	-180	105	-46	-177	-196	-220	-103	-62
MUSK-f158	f158_1+17	42	-197	-90	-96	-117	28	36	-65	144	-60	-196	-175	-64	-182	-192	-301	19	-112	-136	-32	-71	52	-7	185	79	16	39	-153	-72	112	-116	60	-25	-2	-132	64	-171	56	-141	90	-143	104	-58	-187	-187	-321	-107	82
MUSK-f158	f158_1+18	42	-198	-116	-81	-117	-44	178	-71	-18	-29	-189	-160	-141	-199	-194	-302	-31	-71	-143	-69	-32	86	13	151	92	161	-41	-106	-99	100	-116	59	-24	39	-132	64	-169	75	-107	36	-185	104	-52	-176	-214	-302	-147	-1
MUSK-f158	f158_1+19	42	-197	-148	-71	-117	90	65	-58	-21	26	-206	-102	-53	-194	-188	-306	27	-158	-106	-109	-55	-13	-75	246	96	-27	27	-119	2	84	-116	57	-29	-55	-132	63	-166	-38	-140	29	-179	105	4	-182	-193	-321	-108	-61
MUSK-f158	f158_1+2	42	-198	-159	-49	-117	-32	43	-80	-29	-67	-211	-123	-127	-201	-173	-302	32	-69	-91	-71	-88	-13	-58	225	104	10	-23	-83	29	93	-116	56	-29	43	-131	63	-174	2	-140	-40	-184	105	-93	-192	-196	-322	-119	-84
MUSK-f158	f158_1+20	42	-198	-159	-36	-117	39	46	-97	-31	-34	-157	-126	-123	-199	-188	-260	37	-66	-90	-58	-88	-15	-61	112	91	7	-20	-88	-55	140	-116	57	-28	80	-131	63	-161	-2	-141	-37	-184	105	-81	-177	-198	-156	-115	-78
MUSK-f158	f158_1+21	42	-190	-134	-83	-104	-33	53	-104	-30	-25	-192	-139	-128	-200	-193	-226	78	-145	-111	-75	-31	-8	17	148	93	-33	62	-108	-98	99	-116	58	-26	40	-131	65	-168	-8	-115	61	-147	104	-40	-176	-208	-265	-15	-60
MUSK-f158	f158_1+22	42	-167	-135	-94	-117	24	85	-75	-32	-62	-208	-132	-59	-182	-189	-301	52	-150	-123	-29	-20	-6	11	194	79	-20	31	102	-73	112	-116	58	-24	-4	-133	65	-172	24	-125	10	-132	104	-49	-184	-188	-323	-99	-50
MUSK-f158	f158_1+23	42	-198	-159	-68	-117	63	43	-87	-28	20	-203	-130	-113	-196	-177	-300	31	-73	-89	-79	-90	-14	-63	203	88	5	-12	-72	11	118	-117	57	-28	64	-133	63	-91	0	-141	-34	-183	105	-22	-182	-196	-318	-120	-79
MUSK-f158	f158_1+24	41	-198	-149	-31	-117	50	66	-72	-26	7	-197	-104	-148	-193	-197	-304	34	-152	-107	-63	-49	-11	-78	307	101	-27	23	-126	-48	102	-117	55	-30	18	-131	64	-158	-35	-139	28	-180	104	-47	-176	-196	-308	-102	-63
MUSK-f158	f158_1+25	41	-197	-149	-40	-117	74	65	-63	-23	22	-207	-103	-101	-193	-190	-305	30	-157	-106	-82	-52	-12	-77	297	97	-27	26	-121	-44	95	-116	57	-30	-12	-132	63	-157	-37	-140	28	-180	105	-16	-180	-194	-318	-106	-63
MUSK-f158	f158_1+26	42	-195	-144	-81	-117	-40	92	-41	-23	-30	-210	-133	-145	-194	-187	-306	39	-95	-130	-71	-14	-4	-14	162	87	10	30	7	-99	101	-116	57	-25	35	-132	66	-170	45	-110	0	-165	103	-50	-182	-201	-322	-110	-15
MUSK-f158	f158_1+27	42	-189	-116	-95	-117	29	46	-86	-12	-60	-186	-155	-57	-183	-194	-267	30	-87	-114	-31	-69	-8	12	184	78	-5	69	-128	-73	111	-116	58	-25	2	-133	65	-171	3	-140	79	-133	104	-50	-178	-200	-254	-87	-42
MUSK-f158	f158_1+28	42	-191	-141	-93	-96	23	51	-106	-27	-61	-207	-131	-58	-182	-189	-295	112	-148	-122	-29	-20	-8	11	194	79	-31	48	-55	-74	112	-116	57	-23	-3	-134	65	-172	1	-102	30	-164	104	-47	-182	-189	-321	63	-48
MUSK-f158	f158_1+29	42	-123	-102	-83	-117	-31	84	-92	-36	-25	-194	-140	-122	-198	-193	-304	60	-178	-111	-75	-32	-3	17	150	92	-24	55	131	-98	99	-116	57	-26	39	-131	66	-168	-3	-140	42	-135	104	-37	-176	-207	-307	-86	-77
MUSK-f158	f158_1+3	42	-198	-102	-81	-117	-44	35	-83	18	-29	-185	-142	-141	-200	-195	-216	5	-55	-140	-69	-66	-10	-63	150	92	29	-43	-110	-100	99	-116	58	-24	39	-132	65	-169	80	-110	57	-182	104	-53	-176	-210	-234	-98	-14
MUSK-f158	f158_1+30	42	-166	-131	-82	-117	-33	90	-70	-30	-27	-207	-131	-134	-195	-188	-306	58	-142	-119	-74	-17	-2	8	160	88	-21	33	100	-99	101	-116	57	-26	36	-131	66	-169	15	-125	20	-136	104	-42	-180	-200	-320	-87	-42
MUSK-f158	f158_1+31	42	-187	-135	-94	-106	27	48	-104	-30	-60	-190	-140	-55	-183	-192	-283	84	-144	-113	-30	-37	-7	18	187	78	-27	65	-79	-74	111	-116	59	-25	2	-133	64	-171	-9	-115	56	-144	104	-46	-177	-197	-303	-18	-66
MUSK-f158	f158_1+32	42	-198	-159	-52	-117	-21	43	-79	-28	-60	-214	-125	-124	-200	-172	-303	31	-70	-90	-71	-90	-13	-59	51	131	9	-21	-79	32	92	-116	57	-29	42	-132	63	-174	2	-140	-39	-184	105	-86	-194	-195	-323	-120	-84
MUSK-f158	f158_1+33	42	-198	-148	-83	-117	52	66	-63	-23	102	-186	-101	-79	-193	-202	-301	29	-148	-106	-127	-53	-10	-71	163	112	-28	23	-127	44	199	-116	57	-30	96	-131	63	-175	-36	-140	30	-180	105	65	-176	-197	-274	-105	-59
MUSK-f158	f158_1+34	42	-198	-88	-96	-117	26	138	-77	-10	-61	-208	-171	-64	-182	-188	-301	-5	-115	-118	-31	-96	70	80	190	79	163	14	-144	-72	112	-116	59	-24	-5	-133	64	-172	71	-135	86	-158	104	-58	-191	-183	-324	-123	-19
MUSK-f158	f158_1+35	42	-198	-100	-82	-117	-40	34	-84	140	-27	-182	-142	-136	-200	-195	-300	-65	-124	-140	-72	20	42	-20	146	94	30	-40	-112	-99	99	-116	59	-25	41	-132	65	-168	80	-112	61	-182	104	-48	-175	-210	-283	-144	117
MUSK-f158	f158_1+36	42	-198	-159	-43	-117	-3	43	-79	-31	-65	-212	-121	-131	-201	-173	-302	33	-69	-94	-110	-86	-14	-57	-15	268	10	-25	-86	31	105	-117	56	-29	44	-131	63	-174	2	-140	-40	-185	105	-100	-192	-196	-320	-118	-86
MUSK-f158	f158_1+37	42	-197	-147	-64	-117	70	66	-57	-21	8	-186	-103	-52	-192	-202	-302	26	-148	-105	-130	-56	-11	-68	171	250	-30	27	-125	-2	207	-117	57	-29	-15	-132	63	-175	-36	-140	32	-179	105	-4	-177	-197	-301	-108	-57
MUSK-f158	f158_1+38	42	-193	-118	-97	-117	28	183	-65	-11	-59	-201	-177	-67	-182	-189	-302	3	-122	-141	-34	-99	115	-12	186	79	22	43	-152	-72	111	-117	58	-25	-4	-132	66	-171	156	-115	183	-136	104	-60	-192	-183	-322	-120	-25
MUSK-f158	f158_1+39	42	-198	-90	-81	-117	-47	75	-83	15	-30	-185	-165	-144	-203	-194	-302	-51	-76	-143	-66	-33	102	-47	152	91	28	-31	-106	-100	99	-117	57	-23	38	-132	66	-170	187	-119	74	-174	103	-58	-177	-216	-299	-148	0
MUSK-f158	f158_1+4	42	-198	-87	-96	-117	26	41	-28	-11	-61	-205	-172	-65	-182	-189	-302	-2	-119	-119	-31	-100	-6	-39	188	79	30	21	-36	-73	112	-117	58	-25	-4	-132	66	-172	70	-137	89	-154	104	-59	-192	-183	-324	-122	-22
MUSK-f158	f158_1+40	41	-197	-147	-58	-117	73	66	-62	-24	152	-203	-104	-90	-192	-197	-304	29	-152	-107	-106	-52	-12	-71	181	118	-31	27	-125	-49	122	-117	57	-30	-8	-131	64	-158	-35	-140	32	-179	105	54	-177	-195	-312	-105	-61
MUSK-f158	f158_1+41	42	-198	-159	-56	-117	71	43	-85	-31	118	-203	-127	-86	-197	-176	-301	32	-70	-93	-99	-88	-14	-58	188	117	7	-19	-78	-49	108	-117	57	-29	-12	-132	63	-161	3	-141	-37	-184	105	-27	-182	-196	-320	-119	-81
MUSK-f158	f158_1+42	42	-190	-138	-81	-117	-37	67	-99	97	-26	-190	-162	-139	-199	-192	-303	59	-123	-131	-73	77	111	136	148	93	-26	60	-94	-98	99	-116	58	-25	39	-132	65	-168	15	-128	54	-150	104	-47	-176	-213	-307	-88	27
MUSK-f158	f158_1+43	42	-188	-138	-95	-117	30	78	-98	48	-59	-196	-160	-62	-181	-189	-299	56	-123	-135	-33	43	116	152	189	79	30	62	-76	-71	111	-116	59	-24	-5	-133	64	-171	17	-129	52	-148	104	-55	-181	-190	-320	-94	-61
MUSK-f158	f158_1+5	42	-198	-148	-80	-117	63	66	-60	-22	1	-183	-101	-56	-193	-202	-302	27	-149	-105	-132	-54	-10	-70	298	100	-28	24	-126	43	74	-116	57	-29	-6	-132	63	-175	-37	-140	30	-179	105	-10	-176	-197	-297	-107	-58
MUSK-f158	f158_1+6	41	-198	-159	-47	-117	15	43	-79	-29	-74	-209	-124	-92	-201	-173	-295	32	-70	-91	-118	-89	-13	-58	12	105	9	-22	-82	23	115	-117	56	-29	70	-131	64	-112	2	-140	-40	-184	105	-74	-193	-196	-265	-119	-84
MUSK-f158	f158_1+7	42	-145	-106	-82	-117	-44	55	-77	-12	-29	-185	-170	-141	-203	-195	-302	-48	-77	-146	-68	-39	-8	-58	150	92	28	15	121	-100	99	-117	58	-25	39	-132	65	-169	79	-109	51	-176	104	-53	-176	-217	-297	-148	-1
MUSK-f158	f158_1+8	42	-198	-88	-96	-97	26	35	-64	21	-61	-205	-181	-65	-182	-189	-289	91	-87	-145	-31	-105	-10	-18	188	79	23	28	-152	-73	112	-116	57	-25	-4	-132	66	-172	66	-140	90	-151	104	-59	-192	-183	-284	29	-51
MUSK-f158	f158_1+9	42	-198	-159	35	-117	-39	44	-88	-30	-64	-196	-121	-142	-201	-181	-301	35	-66	-91	-79	-88	-14	-59	267	140	10	-25	-89	32	100	-116	56	-28	46	-131	63	-172	0	-140	-41	-184	105	-118	-185	-198	-318	-116	-83
MUSK-j33	j33_1+1	2	-194	-148	28	-117	-115	62	-3	35	-133	-43	-52	-64	-97	-89	-288	51	-81	9	-13	76	67	145	-58	-96	8	42	-79	-36	-146	-116	-18	75	-231	80	46	-173	23	-145	29	-174	-137	-91	-55	-95	-102	-95	-21
MUSK-j33	j33_1+2	20	-194	-148	33	-117	-48	62	-4	36	-133	-42	-51	-64	-97	-90	-287	51	-80	9	-12	77	67	144	-59	-96	8	41	-80	-5	-147	-116	-5	59	-230	81	52	-175	23	-145	29	-174	-102	-91	-55	-95	-101	-95	-19
MUSK-j33	j33_1+3	20	-194	-115	32	-117	-52	48	42	-27	-100	-37	-59	-36	-123	-94	-288	43	-69	11	-26	-73	-16	19	-61	-96	27	56	-121	-4	-138	-116	-5	61	-210	78	53	-175	28	-144	84	-163	-102	-55	-67	-103	-95	-99	-65
MUSK-j33	j33_1+4	3	-194	-115	29	-117	-116	48	42	-26	-100	-37	-60	-37	-123	-94	-289	42	-70	11	-26	-73	-16	19	-61	-96	27	56	-120	-37	-138	-116	-17	76	-210	77	46	-173	28	-145	84	-163	-137	-55	-67	-104	-96	-99	-65
MUSK-j33	j33_2+1	20	-190	-133	32	-117	-55	58	13	48	-67	-48	-25	-22	-119	-91	-295	55	-55	-40	-56	84	66	141	-64	-96	-18	62	-103	-3	-133	-116	-5	63	-205	75	53	-175	4	-145	60	-164	-102	-31	-85	-78	-119	-95	2
MUSK-j33	j33_2+2	3	-190	-133	29	-117	-119	58	14	47	-67	-48	-25	-22	-119	-90	-295	54	-55	-39	-56	83	66	141	-64	-96	-17	63	-102	-37	-133	-116	-17	77	-205	74	45	-173	4	-145	60	-164	-137	-31	-85	-78	-120	-96	0
MUSK-j33	j33_2+3	3	-198	-137	29	-117	-118	47	-13	-37	-92	-42	-25	-34	-107	-86	-286	14	17	-36	-36	-34	-18	-18	-58	-96	5	-3	-66	-37	-140	-116	-17	76	-215	77	46	-173	60	-146	6	-183	-137	-49	-69	-75	-108	-127	18
MUSK-j33	j33_2+4	20	-198	-137	32	-117	-51	47	-14	-37	-91	-41	-25	-33	-106	-87	-285	14	17	-37	-35	-34	-18	-19	-58	-96	5	-3	-68	-4	-140	-116	-5	61	-215	78	53	-175	60	-146	6	-183	-102	-49	-69	-75	-107	-127	17
MUSK-j51	j51_1+1	61	92	-5	84	-117	52	76	-11	-32	-67	-32	-29	-14	-98	-108	-271	76	-43	-75	-49	-23	16	-11	-74	-86	-55	34	-158	125	-94	-117	-48	-22	-164	-25	43	-174	23	-37	65	71	101	-27	-86	-69	-85	-61	-62
MUSK-j51	j51_1+10	61	91	-16	76	-117	65	80	-18	-36	-116	-39	-40	-46	-110	-86	-285	87	-55	2	-29	-17	25	-31	-57	-85	-43	25	-152	126	-131	-117	-42	-21	-222	-27	44	-174	4	-35	42	62	101	-67	-59	-90	-101	-34	-47
MUSK-j51	j51_1+11	62	91	-16	141	-117	-75	80	-17	-36	-114	-39	-41	-45	-111	-86	-286	87	-55	2	-29	-16	25	-29	-46	-98	-42	25	-151	8	-148	-69	-42	20	-223	-15	44	-174	3	-36	41	62	102	-66	-60	-90	-102	-36	-48
MUSK-j51	j51_1+12	62	91	-17	-2	-117	20	79	-19	-36	-116	-38	-40	-46	-110	-87	-284	87	-55	1	-27	-16	25	-30	-58	-98	-42	25	-152	21	-146	-117	-42	-14	-216	52	46	140	3	-36	41	62	102	-67	-59	-89	-99	-36	-47
MUSK-j51	j51_1+13	62	89	-5	141	-117	-84	79	-28	-30	-107	-33	-28	-38	-109	-98	-279	79	-70	-25	-24	-13	16	-50	-58	-98	-2	20	-141	8	-141	-76	-45	21	-209	-15	43	-174	3	-35	10	68	101	-59	-64	-73	-87	-76	-25
MUSK-j51	j51_1+2	62	92	-5	2	-117	22	76	-13	-32	-67	-32	-30	-14	-98	-109	-270	76	-43	-76	-48	-22	16	-11	-74	-98	-55	34	-158	26	-124	-117	-48	-13	-160	56	45	135	22	-37	64	70	101	-26	-87	-68	-84	-61	-62
MUSK-j51	j51_1+3	62	92	-4	137	-117	-123	76	-9	-32	-65	-34	-29	-14	-99	-108	-273	75	-44	-74	-50	-22	17	-11	-73	-98	-54	34	-158	9	-126	-67	-47	19	-175	-15	43	-174	23	-37	64	71	102	-26	-88	-68	-88	-61	-62
MUSK-j51	j51_1+4	59	72	39	81	-117	57	49	-58	-24	-111	-23	-35	-40	-90	-114	-234	25	-81	-44	-10	-20	-5	-44	-71	-86	25	11	-103	126	-117	-117	-45	-20	-173	-26	44	-174	57	-34	4	83	98	-66	-68	-68	-60	-136	-22
MUSK-j51	j51_1+5	60	72	39	1	-117	23	48	-59	-24	-111	-23	-36	-40	-89	-114	-229	24	-81	-44	-9	-20	-5	-44	-72	-98	26	11	-101	24	-131	-117	-47	-13	-176	53	46	138	57	-35	4	82	98	-66	-68	-67	-58	-136	-22
MUSK-j51	j51_1+6	61	72	39	140	-117	-112	48	-56	-24	-110	-24	-35	-39	-90	-113	-242	24	-82	-44	-10	-19	-5	-43	-70	-98	26	11	-102	9	-133	-114	-48	21	-188	-15	43	-174	57	-35	4	83	98	-64	-69	-67	-62	-136	-23
MUSK-j51	j51_1+7	58	48	62	80	-117	59	64	-22	-31	-118	-30	-30	-51	-106	-107	-262	48	-76	-20	-7	-25	-10	-7	-65	-82	10	37	-105	126	-132	-117	-6	-20	-203	-28	50	-174	34	-32	13	83	86	-78	-60	-72	-75	-117	-58
MUSK-j51	j51_1+8	59	48	61	0	-117	28	63	-23	-31	-118	-29	-30	-52	-106	-108	-259	47	-76	-22	-6	-24	-10	-7	-66	-98	11	37	-104	24	-138	-117	-8	-13	-200	50	52	141	34	-32	12	83	86	-79	-60	-71	-73	-117	-58
MUSK-j51	j51_1+9	59	48	62	140	-117	-103	64	-20	-31	-118	-31	-30	-51	-107	-106	-266	47	-76	-19	-8	-24	-10	-6	-64	-97	11	38	-104	9	-140	-114	-10	23	-210	-16	50	-174	34	-32	13	83	87	-77	-60	-72	-77	-117	-59
MUSK-j51	j51_2+1	57	-120	-32	73	-83	69	36	24	-38	-133	-63	-98	-71	-97	-77	-314	-3	-106	16	-23	-69	10	27	-45	-84	-9	34	5	127	-152	-117	13	-23	-245	-32	63	-174	50	52	8	-57	62	-91	-65	-100	-139	78	-74
MUSK-j51	j51_2+10	57	-115	-28	81	-58	57	33	5	-18	-87	-43	-27	-32	-122	-97	-296	-6	-69	-19	-41	-88	17	25	-63	-86	-17	61	20	125	-113	-117	8	-23	-201	-29	62	-174	28	39	14	-64	57	-46	-77	-83	-103	101	-95
MUSK-j51	j51_2+11	58	-114	-29	0	-58	33	33	4	-18	-86	-42	-28	-31	-122	-98	-295	-7	-68	-20	-40	-88	17	25	-63	-98	-17	60	21	24	-134	-117	7	-15	-188	46	65	142	28	39	13	-64	57	-46	-78	-82	-102	102	-95
MUSK-j51	j51_2+12	58	-114	-28	139	-57	-112	33	6	-18	-85	-44	-28	-31	-123	-96	-298	-7	-69	-18	-42	-88	17	25	-61	-98	-17	60	21	8	-135	-114	7	24	-205	-17	64	-174	27	38	14	-64	57	-45	-79	-82	-106	102	-95
MUSK-j51	j51_2+2	58	-119	-32	143	-82	-60	36	25	-37	-132	-64	-99	-70	-98	-76	-315	-3	-107	15	-23	-68	10	27	-29	-97	-8	34	4	8	-154	-115	12	25	-245	-18	65	-174	49	52	8	-58	63	-90	-66	-101	-140	79	-75
MUSK-j51	j51_2+3	57	-119	-33	-4	-83	31	36	24	-37	-133	-62	-97	-70	-97	-77	-313	-3	-106	15	-21	-68	10	27	-46	-97	-8	33	5	19	-152	-117	12	-16	-244	42	66	147	50	52	7	-58	63	-91	-64	-100	-136	78	-74
MUSK-j51	j51_2+4	56	-168	-35	76	-115	65	69	-2	-6	-73	-67	-75	-35	-129	-76	-311	13	-99	13	-50	-85	-5	12	-43	-85	-27	54	-142	127	-119	-117	24	-21	-230	-30	59	-174	23	67	82	-42	57	-41	-89	-119	-158	9	-35
MUSK-j51	j51_2+5	57	-169	-35	142	-115	-71	70	-2	-6	-71	-69	-76	-35	-130	-76	-312	12	-100	13	-50	-85	-4	11	-7	-97	-26	53	-141	8	-147	-115	23	25	-231	-17	60	-174	23	66	81	-43	57	-40	-91	-119	-162	12	-34
MUSK-j51	j51_2+6	57	-168	-35	-2	-115	32	70	-4	-6	-73	-65	-75	-34	-129	-77	-310	13	-99	13	-50	-85	-4	12	-44	-97	-27	53	-142	21	-144	-117	23	-15	-219	44	63	145	22	66	81	-43	57	-40	-88	-118	-155	8	-34
MUSK-j51	j51_2+7	57	-125	-24	77	-117	64	67	10	-12	-62	-61	-43	-26	-137	-85	-304	42	-65	2	-52	-76	-10	25	-54	-85	-41	59	-128	127	-107	-117	21	-21	-216	-28	51	-174	-2	68	67	-40	63	-31	-93	-88	-144	-75	-68
MUSK-j51	j51_2+8	59	-128	-25	141	-117	-77	67	11	-12	-60	-63	-45	-26	-137	-84	-305	41	-67	3	-52	-76	-10	25	-28	-97	-41	59	-129	8	-139	-115	19	23	-217	-16	52	-174	-2	67	67	-40	63	-30	-96	-88	-149	-68	-67
MUSK-j51	j51_2+9	58	-125	-24	-1	-117	28	67	8	-12	-62	-59	-43	-25	-136	-86	-303	41	-64	2	-51	-75	-10	25	-54	-97	-41	58	-129	22	-137	-117	20	-14	-201	48	55	142	-2	67	66	-40	62	-30	-93	-86	-141	-73	-67
MUSK-jf15	jf15_1+1	21	-127	-25	-52	-117	54	-30	64	-124	-6	-113	-57	-64	-71	-82	-303	-154	-29	-63	-45	-102	-56	-121	148	83	-98	-89	-139	-61	99	-117	-51	-46	16	-124	26	-156	-79	-16	-61	-61	-38	-49	-98	-78	-195	-155	-132
MUSK-jf15	jf15_1+2	31	-96	-20	-67	-117	78	-53	53	-99	-31	-59	-103	-68	-64	-86	-287	-97	-87	-11	21	-155	-58	-114	206	77	-129	-114	-165	-28	95	-117	-101	-11	-45	-138	21	-166	-73	-25	-71	-45	-44	-42	-45	-96	-124	-139	-145
MUSK-jf15	jf15_1+3	44	-191	-129	19	-117	-68	53	57	-30	-74	-54	-20	-28	-109	-67	-305	61	-60	-42	-67	-46	-11	-1	3	30	-41	64	-120	8	-28	-116	-100	-14	-197	-24	17	-147	9	-144	69	-165	-123	-38	-74	-87	-147	-82	-91
MUSK-jf15	jf15_1+4	6	-192	-145	37	-117	-65	50	-6	-51	-125	-48	-62	-98	-69	-89	-281	47	-70	13	-6	-66	-13	15	-76	26	-36	50	-52	3	6	-116	-17	-44	-130	-35	92	-175	34	-146	31	-170	-80	-118	-42	-95	-109	-105	-47
MUSK-jf17	jf17_1+1	-2	-108	-20	36	-117	74	-164	45	-224	35	-107	-92	-71	-84	-50	-269	-213	-15	-20	-36	-141	-182	-159	150	90	-187	-171	-160	12	111	-117	-8	-40	-7	-30	95	-166	-153	-21	-132	-50	-37	-7	-87	-115	-142	-149	-151
MUSK-jf17	jf17_1+10	1	-109	-20	23	-117	10	-165	62	-212	-25	-108	-81	-61	-91	-55	-287	-212	-11	-36	-39	-94	-182	-188	215	89	-205	-172	-160	1	124	-117	-2	-43	16	-19	100	-169	-153	-21	-132	-51	-39	-60	-111	-111	-199	-148	-104
MUSK-jf17	jf17_1+2	40	-115	-21	20	-117	-10	-160	81	-221	-60	-152	-64	-61	-85	-104	-308	-218	-30	-52	-2	-94	-182	-183	178	92	-189	-169	-154	5	116	-117	-96	-15	27	-19	20	-151	-154	-19	-132	-54	-57	-55	-112	-91	-235	-153	-130
MUSK-jf17	jf17_1+3	7	-121	-24	33	-117	-97	67	-4	-2	-71	-48	-57	-25	-134	-89	-301	22	-72	7	-41	-87	-7	20	-56	-96	-26	60	-116	10	-134	-116	-1	-51	-208	-33	86	-171	-18	-13	60	-57	-38	-35	-83	-91	-119	-124	-57
MUSK-jf17	jf17_1+4	42	-97	-21	29	-117	-88	66	-28	-28	-103	-31	-30	-36	-107	-101	-281	57	-74	-31	-15	-10	-4	-34	-59	-95	16	-19	-126	11	-138	-116	-99	-9	-204	-31	28	-168	23	-20	-18	-45	-50	-56	-66	-62	-84	-108	-44
MUSK-jf17	jf17_1+5	-2	-107	-21	32	-117	-101	60	-20	-28	-107	-32	-33	-39	-109	-100	-281	45	-75	-23	-12	-13	-7	-19	-61	-95	16	-15	-108	9	-137	-116	1	-54	-207	-32	94	-172	31	-17	-18	-50	-45	-61	-64	-65	-84	-121	-58
MUSK-jf17	jf17_1+6	32	-111	-22	29	-117	-91	72	-3	-9	-65	-49	-49	-22	-134	-91	-301	32	-65	2	-43	-80	-7	24	-55	-95	-36	53	-131	10	-134	-116	-90	-16	-205	-30	50	-168	-11	-16	62	-51	-55	-30	-87	-84	-122	-115	-57
MUSK-jf17	jf17_1+7	4	-117	-23	28	-118	-96	57	-2	-29	-105	-41	-41	-42	-115	-91	-296	37	-77	-6	-17	-20	-7	-2	-53	-95	14	-6	-91	8	-141	-116	37	-51	-217	-29	58	-169	33	-15	-16	-55	-43	-60	-66	-75	-101	-127	-70
MUSK-jf17	jf17_1+8	27	-115	-21	24	-117	54	-161	63	-228	25	-117	-89	-78	-77	-75	-294	-217	-31	-31	-24	-142	-182	-163	199	93	-170	-171	-154	14	116	-116	-51	-27	-31	-22	35	-167	-154	-19	-133	-54	-61	-44	-86	-100	-181	-152	-171
MUSK-jf17	jf17_1+9	44	-115	-21	29	-117	40	-159	64	-231	21	-115	-86	-56	-73	-90	-297	-218	-36	-36	-11	-145	-182	-164	152	98	-165	-168	-153	1	112	-117	-96	-11	37	-22	22	-158	-154	-19	-131	-54	-59	-36	-83	-92	-191	-153	-183
MUSK-jf46	jf46_1+1	29	-119	-21	-77	-117	28	-64	76	-132	28	-102	-97	-88	-178	-52	-315	-117	-75	-66	-51	-90	-109	-94	125	104	-105	-116	-155	-79	98	-117	-107	-31	33	-128	23	-156	-107	-19	-96	-56	-42	-29	-170	-149	-167	-153	-138
MUSK-jf46	jf46_1+2	51	-193	-151	34	-117	-75	44	7	-36	-54	-38	-91	-84	-104	-127	-189	33	-77	-6	-40	-56	-15	16	-69	-24	-16	33	-33	11	-12	-116	-97	-11	-143	-36	17	-172	26	-148	6	-172	-84	-77	-57	-100	-72	-126	-59
MUSK-jf46	jf46_1+3	28	-123	-22	-108	-117	74	-61	85	-132	17	-156	-97	-63	-151	-74	-321	-116	-81	-67	-4	-89	-109	-92	144	89	-105	-116	-153	-28	95	-117	-108	-32	-42	-127	24	-167	-109	-18	-95	-58	-42	3	-113	-143	-207	-153	-143
MUSK-jf46	jf46_2+1	30	-106	-19	-75	-117	46	-52	-29	-120	-23	-62	-90	-64	-92	-99	-208	-142	-65	-86	-20	-76	-108	-100	215	87	-119	-97	-161	-56	114	-117	-96	-26	-26	-135	19	-173	-122	-23	-79	-49	-38	-23	-63	-140	-96	-150	-148
MUSK-jf46	jf46_2+2	38	-197	-141	30	-117	-60	72	53	-37	-62	-143	-54	-82	-117	-139	-312	60	-89	-66	-32	-15	-7	-29	-54	-28	-37	37	-136	13	-7	-116	-83	-33	-161	-33	56	-168	-5	-142	53	-179	-64	-73	-172	-59	-273	-78	-56
MUSK-jf46	jf46_2+3	30	-102	-19	-52	-117	-78	-54	-30	-119	-51	-71	-90	-86	-99	-121	-186	-142	-46	-81	-40	-75	-108	-99	137	90	-120	-96	-163	-81	116	-117	-94	-25	32	-137	18	-174	-121	-24	-80	-47	-37	-51	-71	-151	-97	-149	-143
MUSK-jf47	jf47_1+1	43	-111	-19	-78	-117	33	-65	72	-133	30	-98	-92	-83	-176	-50	-311	-112	-73	-66	-54	-81	-109	-96	119	105	-106	-114	-158	-79	97	-117	-109	-16	34	-152	141	-154	-106	-23	-93	-52	-19	-21	-167	-145	-151	-152	-136
MUSK-jf47	jf47_1+2	52	-128	-23	-75	-117	23	-65	80	-129	26	-109	-105	-92	-182	-57	-322	-128	-79	-65	-47	-102	-109	-93	132	102	-103	-115	-151	-80	99	-109	135	-123	32	-119	73	-159	-106	-18	-95	-61	74	-42	-173	-158	-200	-153	-140
MUSK-jf47	jf47_1+3	46	-192	-151	33	-117	-75	43	7	-35	-54	-39	-92	-84	-103	-126	-193	32	-78	-7	-39	-56	-14	16	-69	-24	-16	33	-31	11	-12	-116	-80	-8	-144	-35	102	-171	26	-133	5	-171	47	-78	-57	-100	-73	-127	-60
MUSK-jf47	jf47_1+4	37	-135	-151	36	-117	-79	45	4	-37	-48	-37	-86	-82	-107	-131	-173	35	-73	-9	-47	-56	-16	17	-72	-23	-17	30	-37	9	-11	-115	120	-44	-137	-36	80	-173	26	-148	4	-165	102	-70	-58	-96	-67	-125	-56
MUSK-jf47	jf47_1+5	35	-193	-151	34	-117	-80	43	5	-36	-49	-37	-90	-83	-106	-129	-180	33	-76	-9	-45	-56	-15	16	-71	-23	-16	31	-33	7	-11	-112	8	-40	-139	-32	172	-173	26	-148	4	-171	-138	-73	-58	-98	-69	-126	-58
MUSK-jf47	jf47_1+6	52	-132	-24	-108	-117	71	-62	88	-130	20	-176	-104	-74	-154	-69	-327	-126	-86	-67	-3	-103	-109	-92	156	89	-103	-115	-149	-30	96	-110	134	-124	-45	-119	74	-168	-108	-17	-94	-63	76	1	-140	-141	-226	-154	-146
MUSK-jf47	jf47_1+7	43	-115	-20	-108	-117	77	-62	82	-134	14	-140	-92	-56	-150	-80	-316	-110	-78	-67	-5	-80	-109	-95	134	89	-106	-115	-156	-25	94	-117	-111	-17	-40	-151	141	-166	-108	-22	-92	-53	-21	3	-100	-145	-198	-153	-141
MUSK-jf47	jf47_2+1	50	-112	-20	-74	-117	42	-53	-24	-120	-23	-65	-92	-67	-88	-103	-234	-148	-67	-78	-18	-86	-109	-97	219	88	-118	-95	-158	-58	114	-102	137	-118	-28	-124	72	-173	-120	-22	-77	-54	67	-24	-63	-135	-105	-151	-150
MUSK-jf47	jf47_2+2	44	-98	-17	-76	-117	51	-52	-35	-121	-22	-58	-86	-61	-98	-94	-182	-134	-65	-93	-22	-68	-108	-105	210	86	-119	-97	-164	-54	114	-117	-101	-13	-26	-159	140	-172	-121	-27	-78	-45	-7	-23	-64	-144	-86	-149	-144
MUSK-jf47	jf47_2+3	35	-184	-142	30	-117	-60	72	53	-37	-61	-143	-54	-82	-117	-139	-312	60	-90	-67	-32	-15	-7	-29	-54	-28	-36	37	-136	12	-7	-115	118	-52	-162	-33	83	-168	-5	-141	52	-154	103	-73	-172	-59	-270	-78	-55
MUSK-jf47	jf47_2+4	48	-196	-141	26	-117	-59	71	56	-36	-68	-148	-54	-80	-128	-144	-316	57	-93	-60	-26	-16	-9	-25	-50	-27	-35	40	-133	12	-7	-116	-95	-9	-182	-30	101	-162	-6	-130	54	-178	42	-76	-174	-60	-298	-81	-62
MUSK-jf47	jf47_2+5	39	-104	-19	-75	-117	46	-52	-30	-120	-23	-62	-90	-64	-93	-99	-205	-140	-64	-87	-20	-74	-108	-100	215	87	-119	-97	-161	-56	114	-112	14	-117	-28	-132	176	-173	-122	-23	-79	-48	-56	-23	-64	-141	-96	-150	-147
MUSK-jf47	jf47_2+6	44	-95	-17	-53	-117	-71	-54	-36	-120	-52	-68	-86	-75	-106	-124	-165	-135	-47	-87	-41	-67	-108	-105	132	91	-120	-97	-166	-81	117	-117	-100	-13	37	-160	140	-174	-120	-28	-79	-44	-4	-47	-73	-155	-89	-147	-141
MUSK-jf47	jf47_2+7	50	-108	-19	-50	-117	-82	-55	-24	-119	-49	-73	-92	-94	-94	-117	-208	-149	-48	-76	-39	-85	-109	-96	140	90	-119	-95	-160	-80	115	-100	138	-117	28	-125	73	-174	-119	-23	-78	-52	65	-55	-70	-146	-105	-150	-145
MUSK-jf58	jf58_1+1	-2	-108	-20	37	-117	75	-164	48	-222	35	-100	-92	1	-56	90	-272	-213	-12	-25	54	-131	-182	-165	147	90	-185	-170	-160	12	109	-117	-8	-40	-8	-31	95	-165	-154	-22	-132	-50	-37	29	-40	-51	-147	-149	-136
MUSK-jf58	jf58_1+10	5	-111	-23	28	-117	-97	74	127	-34	-116	-39	-62	-61	-103	-96	-283	62	-71	8	0	-43	-7	19	-58	-95	-10	28	-129	8	-146	-116	35	-50	-225	-29	61	-169	-8	-15	31	-52	-41	-88	-57	-90	-94	-93	-63
MUSK-jf58	jf58_1+11	35	-92	-19	27	-118	-85	79	111	-37	-123	-48	-87	-63	-97	-82	-296	66	-73	12	-9	-46	13	24	-51	-95	-23	24	-141	11	-152	-116	-91	-13	-236	-29	43	-166	1	-22	54	-42	-53	-86	-57	-101	-115	-79	-58
MUSK-jf58	jf58_1+2	7	-122	-25	32	-117	-97	65	-5	-2	-76	-45	80	-27	-88	-65	-300	21	-74	140	-35	-61	-7	17	-56	-96	-24	62	-113	10	-133	-116	-1	-51	-203	-33	86	-171	-18	-13	60	-58	-38	-38	-82	34	-110	-125	-57
MUSK-jf58	jf58_1+3	32	-112	-22	29	-117	-91	70	-8	-8	-70	-46	85	-24	-80	-63	-299	29	-68	138	-37	-60	-8	21	-54	-95	-33	55	-128	10	-133	-116	-90	-16	-200	-30	51	-168	-12	-16	63	-52	-55	-34	-86	41	-112	-117	-57
MUSK-jf58	jf58_1+4	26	-115	-21	25	-117	57	-160	65	-226	28	-124	-84	-43	-70	78	-296	-217	-27	-38	92	-125	-182	-170	194	91	-170	-170	-154	14	115	-115	-48	-27	-28	-22	36	-168	-154	-19	-133	-54	-61	-13	-80	-52	-188	-152	-152
MUSK-jf58	jf58_1+5	44	-102	-22	28	-117	-85	75	125	-34	-115	-36	-52	-60	-105	-99	-277	64	-68	5	1	-37	-5	15	-60	-95	-9	25	-132	11	-145	-116	-98	-9	-223	-31	24	-167	-6	-18	29	-48	-47	-88	-56	-86	-88	-90	-63
MUSK-jf58	jf58_1+6	42	-114	-21	21	-117	20	-160	81	-210	1	31	-51	38	-97	-71	-304	-217	-35	-53	-25	-64	-181	-144	210	89	-207	-169	-155	4	121	-117	-96	-12	10	-19	19	-162	-154	-20	-131	-53	-56	13	-57	-95	-15	-152	-104
MUSK-jf58	jf58_1+7	45	-116	-21	28	-117	54	-159	72	-229	24	-129	-73	-53	-75	61	-304	-219	-35	-49	109	-120	-182	-177	173	90	-167	-168	-153	6	113	-117	-98	-10	15	-23	20	-163	-154	-19	-131	-54	-57	-28	-93	-58	-213	-154	-161
MUSK-jf58	jf58_1+8	7	-97	-22	34	-117	-99	75	120	-36	-113	-35	-58	-65	-101	-100	-270	69	-65	7	2	-42	-2	19	-64	-96	-16	26	-141	10	-143	-116	-11	-49	-223	-34	82	-172	-10	-19	38	-45	-32	-93	-53	-89	-85	-81	-58
MUSK-jf58	jf58_1+9	5	-109	-20	26	-117	37	-164	63	-204	17	27	-64	14	-98	-52	-257	-212	-16	-52	-44	-68	-182	-170	218	88	-217	-171	-160	8	118	-117	-6	-43	0	-21	96	-170	-153	-21	-132	-51	-37	-3	-81	-106	16	-148	-89
MUSK-jf58	jf58_2+1	40	-116	-21	20	-117	-10	-161	78	-221	-38	-149	-70	-62	-86	29	-306	-218	-29	-50	117	-99	-182	-181	181	91	-184	-170	-154	5	116	-117	-96	-15	26	-18	20	-146	-154	-19	-132	-54	-57	-54	-110	-70	-226	-153	-130
MUSK-jf58	jf58_2+10	27	-114	-21	26	-117	42	-161	41	-234	0	-96	-93	-53	-75	-89	-284	-217	-45	-18	-5	-154	-181	-113	163	96	-156	-171	-155	3	110	-116	-47	-25	28	-21	40	-156	-154	-19	-133	-54	-61	-34	-70	-105	-154	-152	-207
MUSK-jf58	jf58_2+11	0	-128	-25	34	-118	-105	43	4	-24	-50	-49	-34	-12	-99	-103	-257	13	44	-65	-49	-27	3	10	-69	-96	-3	22	-23	8	-121	-116	2	-53	-182	-34	91	-173	35	-12	-6	-60	-45	-17	-90	-65	-114	-139	-38
MUSK-jf58	jf58_2+2	42	-96	-21	29	-117	-88	66	-27	-28	-93	-34	104	-31	6	-54	-285	58	-52	99	-21	5	-3	-38	-57	-95	15	-20	-127	11	-137	-116	-98	-9	-201	-31	28	-168	23	-21	-18	-45	-50	-48	-62	66	-89	-106	-38
MUSK-jf58	jf58_2+3	-2	-106	-21	32	-117	-101	61	-21	-27	-97	-33	103	-33	-2	-55	-285	48	-58	105	-19	2	-7	-27	-58	-95	16	-16	-112	9	-136	-116	1	-54	-203	-32	94	-172	31	-18	-18	-49	-45	-51	-63	65	-88	-118	-54
MUSK-jf58	jf58_2+4	5	-115	-23	28	-117	-96	58	-5	-29	-93	-43	100	-35	-27	-55	-299	39	-71	120	-25	-5	-8	-11	-50	-95	15	-8	-97	8	-140	-116	36	-51	-213	-29	59	-169	32	-15	-16	-54	-43	-51	-70	60	-106	-125	-68
MUSK-jf58	jf58_2+5	9	-115	-24	34	-117	-100	58	16	-18	-44	-66	-31	-16	-90	-92	-288	39	61	-29	-50	-29	-10	22	-61	-96	-25	47	-64	9	-128	-116	-5	-48	-204	-34	83	-172	0	-14	28	-54	-34	-17	-82	-66	-145	-122	-33
MUSK-jf58	jf58_2+6	1	-110	-20	33	-117	53	-164	25	-231	19	-87	-87	-57	-80	-77	-259	-214	-36	-12	1	-142	-181	-105	154	98	-168	-171	-159	4	109	-117	-10	-39	26	-27	94	-159	-153	-21	-132	-51	-37	-36	-70	-114	-134	-149	-202
MUSK-jf58	jf58_2+7	4	-108	-20	25	-117	10	-166	53	-214	-16	-105	-91	-36	-74	82	-277	-210	-9	-25	88	-111	-182	-183	192	89	-200	-172	-161	1	119	-117	-7	-43	27	-21	96	-168	-153	-22	-132	-50	-37	-21	-78	-58	-184	-148	-110
MUSK-jf58	jf58_2+8	42	-119	-25	28	-117	-85	52	26	-22	-42	-74	-30	-19	-96	-91	-286	32	54	-37	-50	-30	-9	19	-58	-95	-20	43	-38	11	-131	-116	-99	-7	-210	-31	22	-167	11	-13	14	-56	-48	-17	-87	-65	-151	-126	-39
MUSK-jf58	jf58_2+9	46	-115	-21	28	-117	26	-159	46	-236	-13	-97	-94	-48	-71	-96	-293	-218	-54	-22	-3	-163	-182	-116	139	103	-150	-169	-153	0	106	-117	-99	-10	42	-23	21	-154	-154	-19	-131	-54	-57	-24	-68	-97	-159	-153	-216
MUSK-jf59	jf59_1+1	41	-117	-21	18	-117	-17	-162	69	-227	-52	-135	-85	-75	-79	-116	-303	-218	-34	-34	-8	-134	-182	-170	186	96	-171	-172	-154	8	109	-117	-97	-16	22	-18	20	-92	-153	-19	-133	-55	-57	-49	-91	-96	-195	-152	-167
MUSK-jf59	jf59_1+10	27	-115	-21	20	-117	55	-162	50	-231	144	-106	-94	-62	-77	-85	-287	-217	-37	-22	51	-155	-182	-132	205	88	-162	-172	-155	12	110	-116	-48	-28	-20	-18	36	-158	-154	-19	-133	-54	-61	72	-77	-105	-166	-152	-193
MUSK-jf59	jf59_1+2	41	-89	-19	30	-117	-89	59	-23	-27	-66	-43	-37	-19	-94	-93	-256	50	17	-42	-39	-14	-3	-45	-57	-95	19	-33	-128	11	-135	-116	-96	-9	-200	-32	28	-169	39	-24	-24	-41	-49	-29	-84	-59	-110	-115	-3
MUSK-jf59	jf59_1+3	10	-108	-23	34	-117	-102	65	-2	20	-61	-46	-26	-17	-127	-95	-294	46	-54	-19	-45	85	38	149	-62	-96	4	54	-115	9	-129	-116	-7	-47	-195	-34	82	-172	-13	-15	52	-51	-33	-26	-90	-66	-114	-108	-28
MUSK-jf59	jf59_1+4	-2	-109	-20	31	-117	70	-165	36	-227	163	-97	-92	-29	-82	-63	-263	-213	-25	-15	8	-149	-182	-129	176	88	-178	-172	-159	11	110	-117	-9	-41	-9	-25	95	-163	-153	-21	-132	-51	-37	116	-77	-115	-142	-149	-182
MUSK-jf59	jf59_1+5	42	-114	-24	29	-117	-87	64	0	17	-62	-47	-26	-19	-125	-96	-297	41	-56	-22	-44	81	36	150	-60	-96	12	55	-96	11	-130	-116	-98	-8	-196	-31	23	-168	-13	-13	46	-54	-47	-27	-91	-65	-115	-113	-37
MUSK-jf59	jf59_1+6	-1	-98	-20	33	-117	-103	54	-23	-27	-68	-43	-34	-20	-100	-92	-266	40	23	-40	-37	-12	-5	-37	-57	-95	19	-30	-115	8	-134	-116	2	-53	-202	-32	95	-172	44	-21	-21	-45	-45	-31	-82	-58	-111	-123	-2
MUSK-jf59	jf59_1+7	5	-106	-21	29	-117	-98	52	-8	-28	-65	-53	-34	-24	-112	-85	-278	33	29	-34	-42	-13	-5	-26	-49	-95	19	-24	-103	8	-138	-116	35	-50	-213	-29	61	-170	45	-18	-19	-49	-44	-31	-87	-59	-131	-128	0
MUSK-jf59	jf59_1+8	45	-116	-21	26	-117	50	-159	67	-233	148	-120	-85	-54	-72	-95	-303	-219	-42	-39	44	-149	-182	-166	182	89	-162	-168	-152	6	111	-117	-98	-10	15	-21	20	-160	-154	-19	-131	-54	-57	81	-83	-88	-199	-154	-192
MUSK-jf59	jf59_1+9	31	-104	-21	28	-118	-91	64	10	17	-51	-63	-31	-20	-137	-89	-304	42	-64	-7	-49	85	33	151	-53	-95	5	55	-115	10	-134	-116	-86	-16	-211	-30	50	-168	-14	-17	55	-48	-52	-23	-102	-73	-150	-112	-29
MUSK-jf59	jf59_2+1	-1	-107	-20	40	-117	82	-162	59	-215	29	-41	-80	-22	-87	-50	-32	-213	-8	-36	-20	-97	-182	-185	136	90	-198	-168	-160	17	109	-117	-8	-39	33	-35	95	-168	-154	-22	-131	-50	-37	2	-97	-109	6	-149	-108
MUSK-jf59	jf59_2+10	5	-124	-25	28	-118	-96	60	6	16	-116	-38	-37	-53	-111	-96	-287	42	-77	3	-6	94	31	148	-57	-95	21	14	-84	8	-142	-116	35	-51	-219	-28	59	-169	23	-12	-5	-58	-43	-76	-60	-84	-93	-116	-22
MUSK-jf59	jf59_2+2	6	-131	-26	32	-117	-95	68	60	-2	-104	-38	-73	-40	-121	-96	-293	8	-104	11	-14	-82	-6	10	-59	-96	-5	65	-100	10	-136	-116	-2	-51	-210	-33	86	-171	-7	-12	73	-62	-39	-59	-67	-112	-95	-126	-46
MUSK-jf59	jf59_2+3	43	-107	-23	28	-117	-83	63	0	34	-114	-38	-34	-48	-112	-92	-290	53	-73	1	-12	102	35	140	-55	-95	9	13	-99	11	-143	-116	-98	-8	-220	-30	23	-166	17	-15	-1	-50	-47	-70	-61	-82	-96	-106	19
MUSK-jf59	jf59_2+4	41	-114	-21	24	-117	4	-159	82	-216	121	-138	-56	-58	-91	-87	-308	-218	-31	-54	58	-77	-182	-172	180	90	-198	-168	-154	2	116	-117	-96	-12	31	-19	19	-164	-154	-20	-131	-53	-56	10	-123	-92	-257	-153	-115
MUSK-jf59	jf59_2+5	8	-101	-22	33	-117	-97	66	-3	38	-114	-37	-36	-47	-111	-90	-288	61	-69	3	-13	103	36	139	-58	-96	3	15	-111	10	-142	-116	-10	-49	-219	-33	83	-171	6	-17	8	-47	-32	-69	-59	-85	-96	-98	26
MUSK-jf59	jf59_2+6	33	-121	-24	28	-117	-90	72	60	-7	-98	-37	-71	-36	-124	-99	-292	16	-90	11	-14	-82	-5	17	-58	-95	-2	57	-112	10	-136	-116	-92	-17	-206	-30	52	-168	2	-14	73	-57	-57	-54	-70	-107	-93	-120	-46
MUSK-jf59	jf59_2+7	23	-114	-21	30	-117	63	-159	76	-220	33	-27	-64	8	-84	-51	-280	-218	-25	-49	-29	-91	-182	-180	182	95	-186	-168	-154	18	114	-115	-41	-27	22	-25	39	-172	-155	-19	-132	-53	-61	5	-104	-93	-13	-153	-123
MUSK-jf59	jf59_2+8	3	-107	-20	27	-117	22	-165	58	-211	144	-101	-83	-41	-93	-52	-283	-211	-8	-35	32	-94	-182	-191	193	89	-208	-171	-161	2	116	-117	-7	-42	24	-21	96	-167	-153	-22	-132	-50	-37	72	-110	-113	-182	-148	-101
MUSK-jf59	jf59_2+9	-3	-112	-23	32	-118	-102	64	-11	32	-113	-29	-27	-50	-109	-106	-266	52	-71	-10	-2	106	30	140	-65	-96	12	5	-105	9	-137	-116	0	-54	-209	-32	94	-172	19	-15	-6	-52	-44	-77	-59	-72	-75	-106	25
MUSK-jf66	jf66_1+1	30	-109	-21	-47	-117	43	-166	60	-219	129	-110	-90	-24	-77	76	-282	-215	-17	-40	98	-112	-184	-200	178	100	-210	-170	-160	-66	111	-117	-101	-28	11	-132	21	-165	-155	-23	-132	-52	-40	45	-80	-73	-188	-150	-121
MUSK-jf66	jf66_1+2	30	-114	-22	-73	-117	84	-164	56	-232	36	-52	-91	59	-72	-84	-292	-218	-38	-25	17	-159	-183	-158	195	81	-176	-171	-156	-17	92	-117	-103	-29	32	-132	22	-165	-155	-21	-133	-54	-40	65	-76	-97	-104	-152	-195
MUSK-jf66	jf66_1+3	51	-195	-147	28	-117	-80	66	0	63	-119	-50	90	-54	-71	-68	-302	54	-84	137	-33	78	84	138	-50	-98	-3	42	-95	12	-149	-116	-103	-15	-233	-34	21	-165	18	-146	34	-174	-86	-73	-63	30	-120	-83	5
MUSK-jf66	jf66_2+1	30	-115	-22	-74	-117	80	-163	66	-234	144	-115	-91	-54	-72	50	-298	-220	-45	-44	121	-163	-184	-183	186	100	-177	-170	-155	-36	104	-117	-103	-30	-28	-131	22	-155	-155	-21	-133	-55	-41	60	-79	-73	-188	-153	-199
MUSK-jf66	jf66_2+2	30	-110	-21	-45	-117	45	-165	67	-217	13	43	-70	60	-86	-86	-294	-216	-19	-45	8	-91	-183	-191	150	83	-208	-170	-159	-61	107	-117	-101	-28	17	-132	21	-163	-155	-23	-132	-52	-40	36	-55	-100	-10	-150	-115
MUSK-jf66	jf66_2+3	42	-188	-132	33	-117	-93	61	-11	44	-84	-36	107	-27	-19	-70	-279	53	-48	108	-40	69	86	144	-68	-99	1	66	-75	10	-132	-116	-78	-27	-188	-37	47	-172	6	-146	59	-161	-62	-42	-74	53	-87	-101	-36
MUSK-jf67	jf67_1+1	51	-126	-24	-73	-117	76	-161	73	-237	139	-124	-84	-63	-72	37	-308	-223	-53	-51	127	-159	-184	-190	190	101	-175	-170	-152	-38	102	-109	135	-121	-27	-122	74	-157	-152	-20	-131	-61	74	44	-83	-72	-206	-153	-204
MUSK-jf67	jf67_1+2	44	-106	-20	-75	-117	84	-166	58	-232	148	-106	-97	-43	-72	60	-287	-216	-39	-36	116	-168	-184	-175	182	101	-182	-166	-159	-31	107	-117	-104	-16	-30	-155	141	-154	-153	-26	-128	-50	-13	71	-73	-75	-170	-151	-197
MUSK-jf67	jf67_1+3	37	-120	-132	34	-117	-100	61	-13	44	-85	-35	107	-27	-17	-70	-277	53	-47	107	-39	70	85	144	-69	-99	0	65	-75	9	-131	-114	121	-46	-187	-37	81	-173	5	-145	58	-127	101	-42	-73	53	-85	-100	-34
MUSK-jf67	jf67_1+4	48	-187	-131	29	-117	-87	62	-6	38	-80	-40	105	-27	-28	-69	-287	50	-52	114	-44	65	85	145	-64	-98	7	67	-72	10	-134	-116	-93	-9	-193	-34	104	-169	5	-134	59	-160	40	-40	-78	51	-97	-102	-45
MUSK-jf67	jf67_1+5	44	-101	-19	-47	-117	51	-168	58	-216	14	48	-79	59	-86	-82	-284	-213	-12	-38	9	-98	-184	-195	145	83	-212	-165	-163	-60	107	-117	-103	-14	18	-155	140	-162	-153	-27	-127	-48	-9	32	-57	-106	4	-149	-113
MUSK-jf67	jf67_1+6	51	-120	-22	-42	-117	41	-163	75	-220	13	38	-63	61	-87	-87	-302	-219	-27	-50	8	-88	-184	-186	155	82	-205	-170	-155	-61	108	-107	136	-121	16	-122	74	-165	-153	-21	-131	-58	72	40	-54	-94	-26	-151	-120
MUSK-jf67	jf67_1+7	48	-194	-145	27	-117	-81	58	130	-27	-117	-44	-34	-50	-107	-84	-298	44	42	6	-16	-2	-16	15	-55	-98	-11	45	-79	11	-147	-116	-95	-9	-228	-32	103	-165	38	-111	31	-173	40	-71	-61	-86	-109	-107	63
MUSK-jf67	jf67_1+8	37	-143	-146	32	-117	-93	58	127	-27	-118	-38	-30	-50	-105	-89	-289	46	43	6	-12	-6	-16	13	-61	-98	-11	42	-84	10	-143	-115	121	-48	-223	-35	82	-171	38	-146	29	-158	101	-73	-58	-84	-97	-106	64
MUSK-jf67	jf67_2+1	44	-102	-19	-63	-117	72	-166	58	-212	159	26	-55	26	-92	-69	-100	-214	-26	-61	-40	-71	-184	-169	189	97	-225	-164	-162	-47	120	-117	-102	-15	0	-156	140	-163	-153	-27	-127	-48	-9	101	-81	-95	22	-150	-105
MUSK-jf67	jf67_2+2	51	-122	-23	-90	-117	81	-161	76	-229	25	-64	-71	27	-72	74	-300	-221	-34	-51	103	-116	-184	-194	210	84	-192	-169	-153	13	81	-107	136	-121	37	-122	74	-173	-153	-20	-131	-59	72	30	-84	-63	-54	-152	-158
MUSK-jf67	jf67_2+3	44	-103	-19	-91	-117	86	-166	60	-225	33	-58	-86	36	-65	82	-276	-214	-20	-38	80	-128	-184	-193	198	84	-198	-165	-161	19	79	-117	-103	-15	51	-156	141	-173	-153	-27	-127	-49	-10	35	-58	-70	-46	-150	-150
MUSK-jf67	jf67_2+4	51	-121	-23	-59	-117	64	-162	71	-218	154	25	-46	25	-99	-73	-271	-220	-47	-53	-23	-68	-184	-143	195	98	-219	-169	-154	-51	115	-107	136	-120	-6	-122	74	-166	-153	-21	-131	-59	72	85	-73	-88	6	-152	-120
MUSK-jf67	jf67_2+5	37	-168	-112	33	-117	-96	47	38	-27	-105	-34	92	-38	-75	-77	-281	47	-65	138	-22	-51	-15	19	-64	-98	26	57	-118	9	-137	-115	120	-47	-205	-36	82	-172	29	-144	85	-120	101	-58	-67	31	-87	-98	-68
MUSK-jf67	jf67_2+6	37	-140	-138	32	-117	-94	72	121	16	-115	-46	-66	-92	-87	-101	-267	59	-76	12	5	49	79	150	-67	-98	36	57	-111	10	-145	-115	121	-48	-236	-35	82	-171	10	-144	55	-139	101	-112	-52	-99	-95	-85	-47
MUSK-jf67	jf67_2+7	48	-192	-138	27	-117	-82	73	122	12	-124	-50	-75	-91	-86	-98	-279	56	-81	13	3	43	79	151	-62	-98	46	59	-108	11	-150	-116	-96	-9	-240	-33	103	-166	10	-129	57	-168	39	-115	-53	-100	-104	-88	-53
MUSK-jf67	jf67_2+8	48	-194	-113	28	-117	-84	46	40	-25	-100	-40	86	-38	-84	-76	-291	43	-73	141	-26	-57	-16	18	-59	-98	26	58	-114	11	-140	-116	-94	-9	-211	-33	103	-167	30	-134	86	-162	40	-56	-70	24	-98	-100	-67
MUSK-jf67	jf67_3+1	44	-100	-19	-49	-117	49	-169	49	-218	135	-102	-96	-3	-74	80	-271	-212	-12	-34	87	-121	-184	-202	176	101	-215	-165	-164	-65	112	-117	-102	-14	12	-155	140	-164	-153	-28	-127	-47	-8	60	-67	-78	-167	-148	-121
MUSK-jf67	jf67_3+2	51	-118	-22	-43	-117	39	-164	68	-221	122	-119	-83	-37	-81	70	-292	-216	-23	-48	107	-106	-184	-198	179	101	-207	-170	-156	-67	110	-106	136	-121	11	-122	74	-167	-153	-21	-131	-57	71	28	-92	-72	-209	-151	-125
MUSK-jf67	jf67_3+3	48	-195	-147	26	-117	-79	66	1	61	-118	-52	89	-54	-73	-68	-303	54	-85	138	-35	77	83	138	-48	-98	-2	43	-94	11	-150	-116	-96	-9	-234	-32	103	-163	18	-118	34	-174	39	-72	-64	29	-123	-84	3
MUSK-jf67	jf67_3+4	37	-149	-148	31	-117	-91	65	-4	67	-121	-45	94	-53	-64	-69	-295	55	-82	134	-29	80	83	136	-54	-98	-6	40	-98	10	-146	-115	121	-49	-228	-35	82	-170	19	-145	33	-158	101	-74	-60	35	-110	-81	14
MUSK-jf67	jf67_3+5	51	-125	-23	-71	-117	81	-162	65	-235	41	-58	-88	61	-72	-88	-303	-222	-46	-32	14	-159	-184	-171	199	81	-173	-170	-152	-20	93	-108	135	-121	24	-122	74	-165	-152	-20	-131	-60	74	70	-80	-89	-123	-153	-199
MUSK-jf67	jf67_3+6	44	-105	-20	-74	-117	88	-167	46	-230	30	-49	-93	55	-74	-80	-280	-215	-34	-20	24	-160	-184	-149	192	82	-182	-166	-160	-12	91	-117	-104	-15	41	-156	141	-164	-153	-26	-128	-50	-12	59	-73	-104	-89	-151	-194
MUSK-jf67	jf67_3+7	37	-134	-126	34	-117	-99	50	45	-31	-68	-42	-28	-20	-79	-96	-290	58	81	-10	-42	-20	-16	14	-66	-98	59	66	-124	9	-132	-114	121	-46	-198	-36	81	-172	12	-145	72	-124	101	-30	-71	-86	-108	-94	-12
MUSK-jf67	jf67_3+8	48	-190	-125	29	-117	-86	49	49	-32	-64	-50	-29	-22	-74	-90	-297	55	78	-4	-46	-19	-16	15	-61	-98	62	68	-121	10	-136	-116	-93	-9	-207	-34	103	-168	11	-134	73	-161	41	-30	-73	-89	-124	-97	-14
MUSK-jf67	jf67_4+1	51	-124	-23	-59	-117	59	-162	40	-240	101	-76	-97	-72	-75	-96	-290	-221	-79	-14	35	-175	-184	-122	175	102	-169	-171	-153	-59	100	-108	135	-122	0	-121	74	-160	-152	-20	-131	-60	73	-24	-60	-103	-136	-152	-236
MUSK-jf67	jf67_4+2	44	-103	-19	-42	-117	-6	-168	52	-225	-23	-108	-95	-42	-80	55	-274	-213	-21	-23	121	-147	-184	-185	147	95	-201	-166	-162	-38	105	-117	-103	-15	45	-155	140	-165	-153	-27	-128	-49	-11	-32	-83	-84	-164	-149	-157
MUSK-jf67	jf67_4+3	51	-122	-23	-38	-117	-21	-163	71	-228	-36	-128	-87	-54	-80	28	-296	-220	-32	-37	130	-132	-184	-192	169	93	-192	-171	-154	-33	104	-107	135	-122	41	-122	74	-168	-152	-20	-131	-59	72	-45	-92	-81	-187	-151	-161
MUSK-jf67	jf67_4+4	44	-104	-19	-63	-117	68	-167	19	-233	119	-61	-80	-67	-80	-95	-258	-214	-73	-8	30	-140	-184	-109	170	103	-183	-167	-161	-55	101	-117	-104	-15	-1	-154	140	-157	-153	-26	-128	-49	-12	-8	-56	-109	-107	-150	-231
MUSK-jf67	jf67_4+5	48	-197	-137	28	-117	-84	49	-7	-36	-87	-46	108	-33	-19	-61	-288	15	19	110	-42	5	-18	-18	-54	-97	3	3	-65	11	-143	-116	-92	-9	-220	-33	103	-167	60	-102	8	-181	41	-47	-70	53	-118	-126	15
MUSK-jf67	jf67_4+6	48	-190	-141	28	-117	-85	56	49	80	-45	-81	-25	-25	-102	-83	-264	52	45	-48	-51	93	73	129	-62	-98	-27	57	-65	11	-138	-116	-92	-9	-225	-33	103	-167	19	-126	44	-167	41	-22	-88	-76	-151	-103	46
MUSK-jf67	jf67_4+7	37	-129	-142	33	-117	-97	56	42	84	-46	-72	-26	-21	-103	-85	-256	54	45	-55	-56	94	71	126	-66	-98	-30	54	-70	9	-133	-114	121	-47	-216	-36	82	-172	20	-146	43	-142	101	-20	-87	-77	-141	-101	54
MUSK-jf67	jf67_4+8	37	-161	-136	33	-117	-96	49	-17	-34	-91	-39	109	-32	-7	-62	-281	16	20	101	-37	9	-18	-26	-60	-98	5	-1	-73	9	-139	-114	121	-47	-213	-36	82	-172	61	-146	7	-181	101	-48	-64	55	-104	-124	13
MUSK-jf78	jf78_1+1	30	-114	-22	-82	-117	80	-163	63	-232	20	-111	-94	-39	-73	61	-292	-218	-39	-34	117	-162	-183	-180	199	81	-183	-171	-156	-22	94	-117	-103	-30	-45	-132	22	-166	-155	-21	-133	-54	-40	-13	-75	-78	-176	-152	-193
MUSK-jf78	jf78_1+2	30	-111	-21	-64	-117	65	-163	65	-215	12	29	-50	13	-94	-71	-263	-217	-36	-58	-42	-69	-183	-156	188	81	-222	-169	-158	-54	104	-117	-101	-29	1	-132	21	-164	-155	-22	-132	-52	-40	-5	-75	-90	15	-151	-113
MUSK-jf78	jf78_1+3	42	-192	-128	33	-117	-92	53	-7	-31	-82	-38	104	-27	-51	-72	-288	54	-51	123	-43	-17	-16	19	-65	-98	-52	63	-125	10	-134	-116	-78	-27	-200	-37	47	-171	4	-145	70	-164	-63	-41	-76	41	-98	-97	-77
MUSK-jf78	jf78_2+1	30	-110	-21	-50	-117	22	-165	65	-221	-8	-115	-82	-36	-80	63	-289	-216	-19	-44	115	-109	-183	-198	143	85	-207	-170	-159	-71	109	-117	-101	-28	30	-132	21	-165	-155	-23	-132	-52	-40	-18	-91	-77	-203	-150	-128
MUSK-jf78	jf78_2+2	30	-113	-22	-63	-117	61	-164	29	-236	-22	-67	-89	-66	-77	-95	-275	-217	-77	-10	6	-158	-183	-115	177	83	-177	-171	-157	-59	102	-117	-103	-30	1	-131	22	-161	-155	-21	-133	-54	-40	-26	-57	-107	-119	-151	-234
MUSK-jf78	jf78_2+3	50	-196	-149	28	-117	-81	58	-4	-39	-119	-44	101	-51	-57	-72	-296	43	-82	129	-26	-6	-17	1	-54	-98	-14	29	-76	12	-147	-116	-103	-15	-227	-34	22	-167	36	-146	13	-178	-86	-72	-61	36	-108	-109	-64
NON-MUSK-192	192_1+1	114	61	-144	-77	-117	11	56	-165	-40	-22	-293	-113	-67	-275	-284	-303	52	-154	-98	-184	-29	-22	2	104	111	-34	48	-87	25	68	-114	157	-30	12	-128	211	-175	3	-128	39	-93	161	-27	-297	-244	-327	-98	-72
NON-MUSK-192	192_1+10	112	59	-144	-77	-117	11	56	-164	-40	-22	-294	-113	-67	-276	-284	-303	53	-155	-98	-184	-29	-22	2	104	111	-34	48	-87	25	68	-115	157	-29	12	-128	212	-175	3	-128	39	-92	162	-27	-297	-244	-327	-97	-72
NON-MUSK-192	192_1+100	141	-193	-145	-70	-117	53	57	-171	-40	8	-321	-112	-105	-278	-256	-302	53	-149	-100	-46	-28	-22	2	187	80	-34	46	-89	-65	104	-116	192	-17	4	-133	99	-163	3	-65	38	-150	183	-28	-321	-233	-331	-96	-69
NON-MUSK-192	192_1+101	112	59	-145	-69	-117	52	56	-169	-40	7	-322	-113	-107	-281	-257	-303	52	-154	-99	-45	-29	-22	2	187	80	-34	47	-86	-65	104	-115	157	-30	4	-128	212	-164	3	-127	38	-93	162	-29	-323	-233	-332	-97	-71
NON-MUSK-192	192_1+102	141	-193	-144	-69	-117	52	57	-171	-40	7	-321	-112	-106	-279	-257	-302	53	-151	-99	-46	-28	-22	2	186	80	-34	47	-90	-66	104	-116	196	-18	5	-133	97	-163	3	-62	39	-149	183	-29	-321	-233	-331	-96	-70
NON-MUSK-192	192_1+103	114	63	-144	-69	-117	52	56	-168	-40	7	-323	-113	-108	-282	-258	-303	52	-155	-98	-45	-29	-22	3	187	80	-34	48	-87	-66	104	-114	157	-31	5	-128	209	-164	3	-128	39	-93	161	-30	-324	-234	-332	-97	-72
NON-MUSK-192	192_1+104	111	56	-144	-69	-117	52	56	-169	-40	7	-322	-113	-108	-282	-258	-303	52	-155	-99	-45	-29	-22	3	187	80	-34	48	-87	-66	104	-115	156	-28	5	-129	214	-164	3	-127	39	-91	162	-30	-323	-234	-332	-97	-72
NON-MUSK-192	192_1+105	141	-194	-145	-70	-117	53	57	-171	-40	8	-321	-112	-105	-279	-256	-302	53	-150	-99	-46	-28	-22	2	186	80	-34	46	-89	-65	104	-116	189	-16	5	-134	102	-163	3	-70	38	-150	183	-28	-321	-233	-331	-96	-69
NON-MUSK-192	192_1+106	141	-194	-145	-70	-117	53	57	-171	-40	8	-321	-112	-105	-279	-256	-302	53	-150	-99	-46	-28	-22	2	186	81	-34	46	-89	-65	104	-116	189	-16	5	-134	102	-163	3	-70	38	-150	183	-28	-321	-233	-331	-96	-69
NON-MUSK-192	192_1+107	141	-194	-145	-70	-117	53	57	-172	-40	8	-321	-112	-105	-278	-256	-302	53	-149	-100	-46	-28	-22	2	187	80	-34	46	-88	-65	104	-116	190	-16	4	-134	101	-163	4	-69	37	-151	183	-28	-321	-232	-331	-96	-68
NON-MUSK-192	192_1+108	142	-199	-101	-76	-117	10	26	-95	-22	-23	-241	-212	-68	-286	-284	-301	-57	-75	-190	-183	-62	-14	-42	101	111	22	-21	-134	25	69	-116	190	-16	13	-133	102	-175	73	-31	69	-176	182	-28	-288	-279	-262	-137	-7
NON-MUSK-192	192_1+109	115	62	-86	-77	-117	10	27	-94	-22	-22	-242	-212	-67	-287	-285	-302	-58	-75	-191	-184	-61	-14	-43	104	111	23	-19	-133	25	68	-114	157	-31	12	-127	210	-175	73	-106	70	-80	161	-27	-287	-279	-264	-138	-7
NON-MUSK-192	192_1+11	113	59	-144	-77	-117	11	56	-164	-40	-22	-294	-113	-67	-276	-284	-303	52	-155	-98	-184	-29	-22	2	103	111	-34	48	-88	25	68	-115	157	-29	12	-128	212	-175	3	-128	39	-92	162	-27	-297	-244	-327	-98	-72
NON-MUSK-192	192_1+110	142	-199	-101	-77	-117	11	26	-95	-22	-22	-241	-213	-67	-286	-284	-301	-57	-75	-190	-183	-62	-14	-42	102	111	22	-20	-134	25	69	-116	193	-17	13	-133	99	-175	73	-29	70	-175	182	-28	-288	-279	-262	-137	-7
NON-MUSK-192	192_1+111	116	63	-86	-76	-117	10	27	-94	-22	-22	-242	-212	-67	-287	-285	-302	-58	-75	-191	-184	-61	-14	-43	104	112	23	-19	-133	25	68	-114	157	-32	12	-127	209	-175	73	-106	70	-80	161	-27	-288	-279	-264	-138	-7
NON-MUSK-192	192_1+112	114	60	-86	-77	-117	11	27	-94	-22	-21	-242	-212	-67	-287	-285	-302	-58	-76	-191	-185	-61	-14	-43	105	111	23	-19	-133	25	68	-115	157	-30	11	-128	211	-175	73	-106	70	-80	161	-27	-287	-279	-264	-137	-7
NON-MUSK-192	192_1+113	142	-199	-101	-77	-117	11	26	-94	-22	-22	-241	-213	-67	-286	-284	-301	-56	-75	-190	-183	-62	-14	-42	102	111	22	-20	-134	25	69	-116	191	-16	13	-133	100	-175	73	-30	70	-175	182	-28	-288	-279	-262	-137	-7
NON-MUSK-192	192_1+114	116	63	-86	-76	-117	10	27	-94	-22	-22	-242	-212	-67	-287	-285	-302	-58	-76	-191	-184	-61	-14	-43	104	111	23	-19	-133	25	68	-114	158	-32	12	-127	209	-175	73	-106	70	-80	161	-27	-288	-279	-264	-137	-7
NON-MUSK-192	192_1+115	116	64	-86	-76	-117	10	27	-94	-22	-21	-242	-212	-67	-287	-285	-302	-59	-76	-191	-184	-61	-14	-43	104	112	23	-19	-133	25	68	-114	157	-32	12	-127	208	-175	73	-106	70	-80	161	-27	-288	-279	-264	-138	-7
NON-MUSK-192	192_1+116	142	-199	-101	-76	-117	11	27	-94	-22	-22	-242	-213	-68	-286	-284	-301	-56	-75	-190	-183	-62	-14	-42	102	111	22	-20	-134	25	69	-116	192	-16	13	-133	100	-175	73	-29	70	-175	182	-28	-288	-279	-262	-137	-7
NON-MUSK-192	192_1+117	116	63	-86	-77	-117	11	27	-94	-22	-21	-241	-211	-67	-286	-285	-302	-59	-75	-192	-185	-60	-14	-43	105	111	23	-20	-133	25	68	-114	157	-32	11	-127	209	-175	73	-106	70	-80	161	-27	-287	-279	-264	-138	-7
NON-MUSK-192	192_1+118	142	-199	-101	-77	-117	11	26	-94	-22	-22	-242	-213	-68	-286	-284	-301	-56	-75	-190	-183	-62	-14	-42	102	111	22	-20	-134	25	69	-116	189	-16	13	-133	102	-175	73	-32	70	-176	182	-28	-288	-279	-262	-137	-7
NON-MUSK-192	192_1+119	142	-199	-101	-77	-117	11	26	-95	-22	-23	-241	-212	-68	-286	-284	-301	-56	-75	-190	-183	-62	-14	-42	101	111	22	-21	-134	25	69	-116	187	-15	13	-134	104	-175	73	-33	69	-177	181	-28	-288	-279	-261	-137	-7
NON-MUSK-192	192_1+12	141	-193	-144	-76	-117	10	57	-167	-40	-23	-291	-112	-68	-275	-283	-302	54	-151	-99	-182	-28	-22	2	101	111	-34	47	-90	25	69	-116	194	-17	13	-133	98	-175	3	-65	39	-150	183	-28	-296	-243	-326	-96	-70
NON-MUSK-192	192_1+120	116	64	-87	-77	-117	11	27	-94	-22	-21	-241	-211	-67	-286	-285	-302	-59	-75	-191	-185	-60	-14	-43	105	111	23	-20	-133	25	68	-114	158	-32	11	-127	209	-175	73	-106	70	-81	161	-27	-287	-279	-264	-138	-7
NON-MUSK-192	192_1+121	112	57	-85	-76	-117	10	27	-94	-22	-22	-242	-212	-68	-287	-285	-302	-58	-76	-191	-184	-61	-14	-43	103	112	22	-19	-133	25	68	-115	157	-29	12	-128	214	-175	73	-105	70	-80	162	-28	-288	-279	-263	-137	-7
NON-MUSK-192	192_1+122	142	-199	-101	-77	-117	11	26	-95	-22	-22	-241	-213	-67	-286	-284	-301	-57	-75	-190	-184	-62	-14	-42	103	111	22	-20	-134	25	69	-116	195	-17	13	-132	97	-175	73	-27	70	-174	183	-27	-288	-279	-262	-137	-7
NON-MUSK-192	192_1+123	142	-199	-101	-76	-117	11	26	-95	-22	-23	-241	-213	-68	-286	-284	-301	-57	-75	-190	-183	-62	-14	-42	101	111	22	-21	-134	25	69	-116	187	-15	13	-134	104	-175	73	-33	69	-176	181	-28	-288	-279	-261	-137	-7
NON-MUSK-192	192_1+124	142	-199	-101	-76	-117	10	26	-94	-22	-23	-242	-213	-68	-286	-284	-300	-56	-75	-190	-182	-62	-14	-42	100	112	22	-20	-134	25	69	-116	187	-15	14	-134	104	-175	73	-33	70	-176	181	-29	-288	-279	-261	-137	-7
NON-MUSK-192	192_1+125	112	56	-85	-77	-117	11	27	-94	-22	-22	-241	-211	-67	-286	-285	-302	-58	-75	-191	-185	-61	-14	-43	104	111	23	-20	-133	25	68	-115	157	-28	12	-128	214	-175	73	-105	70	-80	162	-27	-287	-279	-263	-138	-7
NON-MUSK-192	192_1+126	143	-199	-102	-69	-117	52	26	-102	-22	7	-306	-212	-106	-282	-282	-301	-57	-75	-190	-46	-62	-14	-42	186	81	22	-21	-134	-66	104	-116	194	-17	5	-133	99	-163	73	-28	69	-175	182	-29	-289	-279	-329	-137	-7
NON-MUSK-192	192_1+127	115	60	-86	-69	-117	52	27	-101	-22	7	-308	-212	-108	-282	-283	-302	-58	-75	-191	-45	-61	-14	-43	187	81	23	-19	-133	-66	104	-114	157	-30	5	-128	211	-164	73	-106	70	-80	161	-30	-290	-279	-330	-138	-7
NON-MUSK-192	192_1+128	115	60	-86	-69	-117	52	27	-101	-22	7	-308	-212	-108	-282	-283	-302	-58	-75	-191	-45	-61	-14	-43	187	81	23	-19	-133	-66	105	-114	157	-30	5	-128	211	-164	73	-106	70	-80	161	-30	-290	-279	-330	-138	-7
NON-MUSK-192	192_1+129	115	61	-86	-69	-117	52	27	-101	-22	7	-308	-212	-108	-282	-283	-302	-58	-76	-191	-45	-61	-14	-43	187	81	23	-19	-133	-66	105	-114	157	-31	5	-128	211	-164	72	-106	70	-80	161	-30	-290	-279	-330	-137	-7
NON-MUSK-192	192_1+13	114	62	-144	-77	-117	11	56	-164	-40	-22	-294	-113	-67	-276	-284	-303	52	-155	-98	-184	-29	-22	2	104	111	-34	48	-88	25	68	-114	157	-30	12	-128	210	-175	3	-128	39	-92	161	-27	-298	-244	-327	-98	-72
NON-MUSK-192	192_1+130	115	60	-86	-69	-117	51	27	-101	-22	7	-308	-212	-108	-282	-283	-302	-58	-76	-191	-45	-61	-14	-43	187	81	23	-19	-133	-66	105	-115	157	-30	5	-128	211	-164	73	-106	70	-80	161	-30	-290	-279	-330	-137	-7
NON-MUSK-192	192_1+131	143	-199	-101	-69	-117	52	26	-102	-22	7	-306	-212	-106	-282	-282	-301	-57	-75	-190	-46	-61	-14	-42	186	81	22	-21	-134	-66	104	-116	191	-16	5	-133	101	-163	73	-31	69	-176	181	-29	-289	-279	-329	-137	-7
NON-MUSK-192	192_1+132	116	61	-86	-69	-117	52	27	-101	-22	7	-308	-212	-107	-282	-283	-302	-58	-76	-191	-45	-61	-14	-43	187	81	23	-19	-133	-66	104	-114	157	-31	5	-128	211	-164	72	-106	70	-80	161	-30	-290	-279	-330	-138	-7
NON-MUSK-192	192_1+133	142	-199	-101	-69	-117	52	26	-102	-22	7	-306	-212	-106	-282	-282	-301	-57	-75	-190	-46	-61	-14	-42	186	81	22	-21	-134	-66	104	-116	190	-16	5	-133	102	-163	73	-31	69	-176	181	-29	-289	-279	-329	-137	-7
NON-MUSK-192	192_1+134	116	62	-86	-69	-117	52	27	-101	-22	7	-308	-212	-108	-282	-283	-302	-58	-76	-191	-45	-61	-14	-43	187	81	23	-19	-133	-66	105	-114	158	-31	5	-128	210	-164	72	-106	70	-80	161	-30	-290	-279	-330	-137	-7
NON-MUSK-192	192_1+135	116	61	-86	-69	-117	52	27	-101	-22	7	-307	-212	-107	-282	-283	-302	-58	-75	-191	-45	-61	-14	-43	187	81	23	-19	-133	-66	104	-114	158	-31	5	-128	211	-164	73	-106	70	-81	161	-30	-289	-279	-330	-138	-7
NON-MUSK-192	192_1+136	143	-199	-102	-69	-117	52	26	-102	-22	7	-306	-212	-106	-282	-282	-301	-57	-75	-190	-46	-61	-14	-42	186	81	22	-21	-134	-66	104	-116	197	-18	5	-133	97	-164	73	-26	69	-174	182	-29	-289	-279	-329	-137	-7
NON-MUSK-192	192_1+137	116	62	-86	-69	-117	52	27	-101	-22	7	-308	-212	-107	-282	-283	-302	-58	-75	-191	-45	-61	-14	-43	187	81	23	-19	-133	-66	104	-114	158	-31	5	-128	210	-164	73	-106	70	-81	161	-30	-289	-279	-330	-138	-7
NON-MUSK-192	192_1+138	142	-199	-101	-69	-117	52	26	-102	-22	7	-306	-212	-105	-282	-282	-301	-57	-75	-190	-46	-62	-14	-42	186	81	22	-21	-134	-66	104	-116	189	-16	5	-134	103	-163	73	-32	69	-176	181	-29	-289	-279	-329	-137	-7
NON-MUSK-192	192_1+139	142	-199	-101	-69	-117	52	26	-102	-22	8	-306	-212	-105	-282	-282	-301	-57	-75	-190	-46	-62	-14	-42	186	81	22	-21	-134	-66	104	-116	189	-15	5	-134	103	-163	73	-32	69	-176	181	-29	-289	-279	-329	-137	-7
NON-MUSK-192	192_1+14	115	63	-144	-77	-117	11	56	-164	-40	-22	-294	-113	-67	-276	-284	-303	52	-155	-98	-184	-29	-22	2	104	111	-34	48	-88	25	68	-114	157	-31	12	-128	209	-175	3	-128	39	-93	161	-27	-297	-244	-327	-97	-72
NON-MUSK-192	192_1+140	142	-199	-101	-70	-117	53	26	-102	-22	8	-305	-213	-104	-282	-282	-301	-56	-75	-190	-46	-62	-14	-42	186	81	22	-20	-134	-65	104	-116	190	-16	5	-134	102	-163	73	-32	69	-176	181	-28	-289	-279	-329	-137	-7
NON-MUSK-192	192_1+141	143	-199	-102	-69	-117	52	26	-103	-22	7	-306	-212	-106	-282	-282	-301	-57	-75	-190	-46	-61	-14	-42	186	81	22	-21	-134	-66	104	-116	197	-18	5	-132	97	-164	73	-25	69	-174	182	-29	-289	-279	-329	-137	-7
NON-MUSK-192	192_1+142	143	-199	-102	-70	-117	53	26	-102	-22	8	-306	-212	-105	-282	-282	-301	-57	-75	-191	-46	-61	-14	-43	186	81	22	-21	-134	-65	104	-116	197	-18	5	-132	97	-164	73	-25	69	-174	182	-29	-288	-279	-329	-137	-6
NON-MUSK-192	192_1+143	112	54	-85	-69	-117	52	27	-101	-22	7	-307	-212	-107	-282	-283	-302	-58	-76	-191	-45	-61	-14	-43	187	81	23	-19	-133	-66	104	-115	157	-28	5	-129	215	-164	72	-105	70	-80	162	-29	-290	-279	-330	-137	-7
NON-MUSK-192	192_1+144	70	-198	-104	-77	-117	10	27	-95	-22	-20	-242	-210	-67	-287	-287	-305	-61	-76	-193	-188	-59	-14	-44	111	111	24	-19	-131	25	67	211	203	-106	9	-122	120	-175	73	-143	70	-145	208	-26	-286	-279	-267	-138	-7
NON-MUSK-192	192_1+145	77	-198	-112	-76	260	12	26	-95	-22	-26	-242	-215	-70	-286	-283	-298	-53	-75	-188	-179	-64	-14	-41	94	111	21	-20	-136	26	70	-117	112	-13	17	-151	194	-175	73	-104	70	-176	206	-30	-289	-280	-259	-136	-6
NON-MUSK-192	192_1+146	44	-194	-140	-76	240	12	57	-175	-40	-25	-283	-112	-69	-272	-282	-299	55	-142	-102	-179	-26	-22	0	95	111	-34	44	-90	26	69	-117	36	-13	16	-155	164	-175	5	-65	36	-138	199	-30	-292	-242	-323	-7	-64
NON-MUSK-192	192_1+147	59	87	-136	-77	-117	9	56	-157	-40	-20	-302	-115	-67	-280	-286	-306	51	-164	-97	-188	-32	-22	3	111	111	-34	51	-76	25	67	38	127	-122	9	-122	79	-175	2	-67	42	-119	197	-26	-302	-247	-331	-99	-77
NON-MUSK-192	192_1+148	59	87	-136	-77	-117	10	56	-157	-40	-20	-302	-115	-67	-280	-286	-306	51	-164	-97	-188	-32	-22	3	111	111	-34	51	-76	25	67	38	127	-122	9	-122	79	-175	2	-67	42	-119	197	-26	-302	-247	-331	-99	-77
NON-MUSK-192	192_1+149	59	87	-136	-77	-117	10	56	-157	-40	-20	-302	-115	-67	-280	-286	-306	51	-164	-97	-188	-32	-22	3	111	111	-34	51	-76	25	67	37	127	-122	9	-122	79	-175	2	-67	42	-119	197	-26	-302	-247	-330	-99	-77
NON-MUSK-192	192_1+15	115	63	-144	-77	-117	11	56	-164	-40	-21	-294	-113	-67	-276	-284	-303	52	-155	-98	-184	-29	-22	2	105	111	-34	48	-87	25	68	-114	157	-31	12	-127	209	-175	3	-128	39	-93	161	-27	-297	-244	-327	-97	-72
NON-MUSK-192	192_1+150	44	-194	-140	-76	240	12	57	-175	-40	-25	-282	-112	-69	-272	-282	-299	55	-142	-102	-179	-26	-22	0	94	111	-34	44	-90	26	69	-117	36	-13	17	-155	164	-175	5	-65	36	-138	198	-30	-292	-242	-323	-7	-64
NON-MUSK-192	192_1+151	59	87	-136	-77	-117	10	56	-157	-40	-20	-303	-115	-67	-280	-286	-306	51	-164	-97	-188	-32	-22	3	111	111	-34	51	-75	25	67	38	127	-122	9	-122	79	-175	2	-68	42	-119	197	-26	-302	-247	-331	-99	-77
NON-MUSK-192	192_1+152	59	87	-136	-77	-117	10	56	-156	-40	-20	-303	-115	-67	-280	-286	-306	51	-165	-97	-188	-32	-22	3	111	111	-34	51	-76	25	67	36	127	-122	9	-122	79	-175	2	-67	42	-119	197	-26	-303	-247	-331	-99	-77
NON-MUSK-192	192_1+153	44	-194	-140	-76	240	12	57	-174	-40	-25	-283	-112	-69	-272	-282	-299	55	-143	-102	-180	-26	-22	1	95	111	-34	44	-90	26	69	-117	35	-14	16	-155	165	-175	5	-65	36	-138	198	-30	-292	-242	-323	-6	-64
NON-MUSK-192	192_1+154	59	87	-136	-77	-117	10	56	-157	-40	-20	-302	-115	-67	-280	-286	-306	51	-164	-97	-188	-32	-22	3	111	111	-34	51	-75	25	67	39	127	-122	8	-122	79	-175	2	-68	42	-119	197	-26	-302	-247	-331	-99	-77
NON-MUSK-192	192_1+155	44	-194	-140	-76	240	12	57	-174	-40	-25	-283	-112	-69	-272	-282	-299	55	-143	-102	-179	-26	-22	1	95	111	-34	44	-90	26	69	-117	35	-14	17	-155	165	-175	5	-65	36	-138	198	-30	-292	-242	-323	-6	-64
NON-MUSK-192	192_1+156	59	88	-136	-77	-117	10	56	-157	-40	-20	-303	-115	-67	-280	-286	-306	51	-165	-97	-188	-32	-22	3	111	111	-34	51	-76	25	67	35	127	-122	9	-122	79	-175	2	-66	42	-119	196	-26	-302	-247	-331	-99	-77
NON-MUSK-192	192_1+157	44	-194	-140	-76	239	12	57	-175	-40	-25	-282	-111	-69	-271	-282	-299	55	-142	-102	-180	-26	-22	0	95	111	-34	44	-90	26	69	-117	37	-13	16	-155	164	-175	5	-65	36	-138	199	-30	-292	-242	-323	-7	-64
NON-MUSK-192	192_1+158	44	-194	-140	-76	239	12	57	-175	-40	-25	-282	-111	-69	-272	-282	-299	55	-142	-102	-180	-26	-22	0	95	111	-34	44	-90	26	69	-117	38	-13	16	-155	164	-175	5	-65	36	-138	199	-30	-292	-242	-323	-7	-64
NON-MUSK-192	192_1+159	59	87	-136	-77	-117	10	56	-156	-40	-20	-303	-115	-67	-280	-286	-306	51	-165	-97	-188	-32	-22	3	111	111	-34	51	-77	25	67	37	127	-122	9	-122	79	-175	2	-67	42	-119	197	-26	-303	-247	-330	-99	-77
NON-MUSK-192	192_1+16	141	-194	-145	-76	-117	10	57	-168	-40	-23	-290	-112	-68	-274	-283	-302	53	-150	-99	-182	-28	-22	2	101	111	-34	46	-89	25	69	-116	189	-16	13	-133	102	-175	3	-70	38	-151	182	-28	-295	-243	-326	-96	-69
NON-MUSK-192	192_1+160	44	-194	-140	-76	240	12	57	-175	-40	-25	-282	-111	-69	-271	-282	-299	55	-141	-102	-179	-26	-22	0	95	111	-34	44	-89	26	69	-117	36	-13	16	-155	164	-175	5	-65	35	-139	198	-30	-291	-242	-323	-7	-63
NON-MUSK-192	192_1+161	59	88	-136	-77	-117	11	56	-157	-40	-19	-302	-115	-66	-280	-286	-306	51	-165	-97	-188	-32	-22	3	111	111	-34	51	-76	25	67	32	128	-122	8	-122	79	-175	2	-65	42	-119	196	-26	-302	-247	-330	-99	-77
NON-MUSK-192	192_1+162	44	-194	-140	-76	239	12	57	-175	-40	-25	-282	-111	-69	-271	-282	-299	55	-141	-102	-179	-26	-22	0	95	111	-34	44	-90	25	70	-117	38	-13	17	-155	164	-175	5	-65	36	-138	199	-30	-291	-242	-323	-7	-63
NON-MUSK-192	192_1+163	59	86	-136	-77	-117	10	55	-155	-40	-19	-304	-116	-66	-281	-286	-307	50	-167	-97	-189	-33	-22	4	113	111	-33	52	-75	25	67	38	127	-123	7	-122	80	-175	2	-67	42	-119	197	-26	-303	-247	-332	-99	-78
NON-MUSK-192	192_1+164	44	-194	-140	-75	240	12	57	-176	-40	-26	-281	-111	-70	-271	-282	-298	55	-140	-102	-178	-25	-22	0	93	111	-34	44	-91	26	70	-117	36	-15	17	-156	165	-175	5	-65	36	-139	199	-31	-291	-242	-322	-7	-63
NON-MUSK-192	192_1+165	59	86	-136	-77	-117	10	55	-155	-40	-19	-304	-115	-66	-280	-286	-307	50	-166	-97	-189	-33	-22	4	113	111	-33	52	-75	25	67	39	127	-123	8	-122	80	-175	2	-67	42	-119	197	-26	-303	-247	-331	-99	-78
NON-MUSK-192	192_1+166	59	86	-136	-77	-117	9	55	-155	-40	-19	-304	-115	-67	-280	-286	-307	50	-166	-97	-189	-33	-22	4	113	111	-33	51	-74	25	67	39	127	-123	8	-122	80	-175	2	-67	42	-119	197	-26	-303	-247	-331	-99	-78
NON-MUSK-192	192_1+167	59	86	-136	-77	-117	10	55	-155	-40	-19	-304	-115	-66	-280	-286	-307	50	-167	-97	-189	-33	-22	4	113	111	-33	52	-75	25	67	38	127	-123	8	-122	80	-175	2	-66	42	-119	197	-26	-303	-247	-331	-99	-78
NON-MUSK-192	192_1+168	59	86	-136	-77	-117	10	55	-155	-40	-19	-304	-115	-66	-280	-286	-307	50	-166	-97	-189	-33	-22	4	113	111	-33	52	-75	25	67	39	127	-123	8	-122	80	-175	2	-67	42	-119	197	-26	-303	-247	-331	-99	-78
NON-MUSK-192	192_1+169	59	85	-136	-77	-117	10	55	-155	-40	-19	-304	-115	-66	-280	-286	-307	50	-166	-97	-189	-33	-22	4	113	111	-33	52	-75	25	67	40	127	-123	8	-122	80	-175	2	-68	42	-119	197	-26	-303	-247	-331	-99	-78
NON-MUSK-192	192_1+17	142	-193	-145	-76	-117	10	57	-168	-40	-23	-290	-112	-68	-274	-283	-302	53	-150	-99	-182	-28	-22	2	101	111	-34	46	-89	25	69	-116	196	-18	13	-132	97	-175	3	-61	38	-150	183	-28	-295	-243	-326	-96	-69
NON-MUSK-192	192_1+170	59	86	-136	-77	-117	10	55	-155	-40	-19	-304	-115	-66	-280	-286	-307	50	-167	-97	-189	-33	-22	4	113	111	-33	52	-75	25	67	38	127	-123	8	-122	80	-175	2	-67	42	-119	197	-26	-303	-247	-331	-99	-78
NON-MUSK-192	192_1+171	59	86	-136	-77	-117	10	55	-155	-40	-19	-304	-116	-66	-281	-286	-307	50	-167	-97	-189	-33	-22	4	113	111	-33	52	-75	25	67	39	127	-123	8	-122	80	-175	2	-67	42	-119	197	-26	-303	-247	-331	-99	-78
NON-MUSK-192	192_1+172	44	-194	-140	-76	240	13	57	-176	-40	-26	-281	-111	-69	-271	-282	-298	55	-141	-102	-179	-26	-22	0	93	111	-34	44	-91	26	70	-117	35	-15	17	-156	165	-175	5	-65	36	-139	199	-30	-291	-242	-322	-6	-63
NON-MUSK-192	192_1+173	59	85	-136	-77	-117	10	55	-155	-40	-19	-304	-116	-66	-280	-286	-307	50	-167	-97	-189	-33	-22	4	113	111	-33	52	-75	25	67	40	127	-123	8	-122	80	-175	2	-67	42	-119	197	-26	-303	-247	-331	-99	-78
NON-MUSK-192	192_1+174	44	-194	-140	-76	239	13	57	-176	-40	-25	-281	-111	-69	-271	-282	-298	55	-140	-102	-179	-25	-22	0	94	111	-34	44	-91	26	70	-117	37	-15	17	-156	164	-175	5	-65	36	-139	199	-30	-291	-242	-322	-7	-63
NON-MUSK-192	192_1+175	44	-194	-140	-76	239	13	57	-176	-40	-25	-281	-111	-69	-271	-282	-298	55	-140	-102	-179	-25	-22	0	94	111	-34	44	-91	26	70	-117	37	-15	17	-156	164	-175	5	-65	36	-139	199	-30	-291	-242	-322	-7	-63
NON-MUSK-192	192_1+176	44	-194	-140	-76	239	12	57	-176	-40	-26	-281	-111	-69	-271	-282	-298	55	-140	-102	-179	-25	-22	0	94	111	-34	44	-91	26	70	-117	38	-14	17	-156	164	-175	5	-65	36	-138	199	-30	-291	-242	-322	-7	-63
NON-MUSK-192	192_1+177	44	-194	-140	-76	239	12	57	-176	-40	-26	-281	-111	-69	-271	-282	-298	55	-140	-102	-179	-25	-22	0	94	111	-34	44	-91	26	70	-117	38	-14	17	-156	164	-175	5	-65	35	-138	199	-30	-291	-242	-322	-7	-63
NON-MUSK-192	192_1+178	44	-194	-140	-76	239	12	57	-176	-40	-26	-281	-111	-70	-271	-282	-298	55	-140	-102	-179	-25	-22	0	93	111	-34	43	-91	26	70	-117	38	-14	17	-156	164	-175	5	-65	35	-138	199	-30	-291	-242	-322	-7	-63
NON-MUSK-192	192_1+179	44	-194	-140	-75	239	12	57	-177	-40	-26	-281	-111	-70	-271	-282	-298	55	-140	-103	-178	-25	-22	0	93	111	-34	43	-91	26	70	-117	38	-14	17	-156	164	-175	5	-65	35	-139	199	-30	-291	-242	-322	-7	-62
NON-MUSK-192	192_1+18	142	-193	-144	-76	-117	10	57	-167	-40	-22	-291	-112	-68	-274	-284	-302	53	-151	-99	-183	-28	-22	2	102	111	-34	47	-90	25	69	-116	196	-18	13	-132	96	-175	3	-63	39	-149	183	-28	-296	-243	-326	-96	-70
NON-MUSK-192	192_1+180	44	-199	-79	-76	242	12	26	-96	-22	-25	-241	-215	-69	-286	-283	-298	-53	-75	-189	-180	-64	-14	-41	95	111	21	-22	-136	26	69	-117	30	-15	16	-155	166	-175	73	-51	69	-176	198	-30	-289	-280	-258	-67	-6
NON-MUSK-192	192_1+181	44	-199	-78	-76	242	12	26	-96	-22	-25	-242	-216	-69	-286	-283	-298	-52	-75	-188	-179	-64	-14	-41	95	111	21	-22	-136	26	69	-117	30	-15	17	-155	166	-175	73	-51	69	-176	198	-30	-289	-280	-258	-66	-6
NON-MUSK-192	192_1+182	59	85	-77	-77	-117	10	27	-94	-21	-19	-243	-210	-66	-288	-287	-305	-62	-77	-194	-188	-59	-15	-45	111	111	24	-17	-99	25	67	44	127	-122	8	-122	80	-175	73	-64	71	-107	199	-26	-287	-279	-269	-139	-7
NON-MUSK-192	192_1+183	59	85	-77	-77	-117	10	27	-95	-21	-19	-243	-210	-67	-288	-287	-305	-62	-77	-194	-188	-59	-15	-45	111	111	24	-17	-99	25	67	47	126	-122	8	-122	80	-175	73	-65	71	-108	199	-26	-287	-279	-269	-139	-7
NON-MUSK-192	192_1+184	44	-199	-79	-76	242	12	26	-96	-22	-25	-242	-216	-69	-286	-283	-298	-52	-75	-188	-179	-64	-14	-41	95	111	21	-21	-136	26	70	-117	30	-15	17	-155	166	-175	73	-51	69	-176	198	-30	-289	-280	-258	-66	-6
NON-MUSK-192	192_1+185	59	86	-77	-77	-117	10	27	-94	-21	-20	-243	-210	-67	-288	-287	-305	-62	-77	-194	-188	-59	-15	-45	111	111	24	-17	-100	25	67	44	127	-122	8	-122	80	-175	73	-63	71	-107	198	-26	-287	-279	-269	-139	-7
NON-MUSK-192	192_1+186	59	85	-77	-77	-117	10	27	-95	-21	-19	-243	-210	-66	-288	-287	-305	-62	-77	-194	-188	-59	-15	-45	111	111	24	-17	-99	25	67	47	126	-122	8	-122	80	-175	73	-65	71	-108	199	-26	-287	-279	-268	-139	-7
NON-MUSK-192	192_1+187	59	85	-77	-77	-117	10	27	-95	-21	-20	-243	-210	-67	-288	-287	-305	-62	-77	-194	-188	-59	-15	-45	111	111	24	-17	-99	25	67	47	126	-122	8	-122	80	-175	73	-65	71	-108	199	-26	-287	-279	-268	-139	-7
NON-MUSK-192	192_1+188	59	85	-77	-77	-117	10	27	-95	-21	-19	-243	-210	-66	-288	-287	-305	-62	-77	-194	-188	-59	-15	-45	111	111	24	-17	-99	25	67	47	126	-122	8	-122	80	-175	73	-65	71	-108	199	-26	-287	-279	-269	-139	-7
NON-MUSK-192	192_1+189	44	-199	-79	-76	242	12	26	-96	-22	-25	-242	-216	-69	-286	-283	-298	-52	-75	-188	-179	-64	-14	-41	95	111	21	-21	-136	25	70	-117	30	-15	17	-155	166	-175	73	-51	69	-176	198	-30	-289	-280	-258	-66	-6
NON-MUSK-192	192_1+19	112	60	-144	-77	-117	10	56	-165	-40	-22	-294	-113	-67	-276	-284	-303	53	-154	-98	-184	-29	-22	2	104	111	-34	48	-88	25	68	-115	156	-30	12	-128	211	-175	3	-127	39	-92	162	-27	-297	-244	-327	-97	-72
NON-MUSK-192	192_1+190	59	85	-77	-77	-117	10	27	-94	-21	-20	-243	-210	-67	-288	-287	-305	-62	-77	-194	-188	-59	-15	-45	111	111	24	-17	-99	25	67	48	126	-122	8	-122	80	-175	73	-66	71	-108	199	-26	-287	-279	-269	-139	-7
NON-MUSK-192	192_1+191	59	86	-77	-77	-117	10	27	-95	-21	-19	-243	-210	-66	-288	-287	-305	-62	-77	-194	-188	-59	-15	-45	111	111	24	-17	-99	25	67	44	127	-122	8	-122	80	-175	73	-63	71	-107	198	-26	-287	-279	-269	-139	-7
NON-MUSK-192	192_1+192	44	-199	-79	-76	242	12	26	-96	-22	-25	-241	-215	-69	-286	-283	-298	-53	-75	-189	-180	-64	-14	-41	95	111	21	-22	-136	26	69	-117	31	-15	16	-155	166	-175	73	-51	69	-176	198	-30	-289	-280	-258	-67	-6
NON-MUSK-192	192_1+193	44	-199	-79	-76	242	12	26	-96	-22	-25	-241	-215	-69	-286	-283	-298	-53	-75	-189	-180	-64	-14	-41	95	111	21	-22	-136	26	69	-117	31	-15	16	-155	166	-175	73	-51	69	-176	198	-30	-289	-280	-258	-67	-6
NON-MUSK-192	192_1+194	44	-199	-78	-76	242	12	26	-96	-22	-25	-241	-215	-69	-286	-283	-298	-53	-75	-189	-180	-64	-14	-41	95	111	21	-22	-136	26	69	-117	31	-15	16	-155	166	-175	73	-51	69	-176	198	-30	-289	-280	-258	-67	-6
NON-MUSK-192	192_1+195	44	-199	-78	-76	241	12	26	-96	-22	-25	-242	-216	-69	-286	-283	-298	-52	-75	-188	-179	-65	-14	-40	95	111	21	-21	-136	25	70	-117	32	-14	16	-155	166	-175	73	-52	69	-176	198	-30	-289	-280	-258	-66	-6
NON-MUSK-192	192_1+196	44	-199	-78	-75	242	11	26	-96	-22	-26	-242	-216	-70	-286	-283	-297	-52	-76	-188	-179	-65	-14	-40	94	111	21	-21	-136	25	70	-117	31	-15	17	-155	166	-175	73	-52	69	-176	198	-30	-290	-280	-258	-66	-7
NON-MUSK-192	192_1+197	59	86	-78	-77	-117	11	27	-95	-21	-19	-243	-209	-66	-288	-287	-305	-62	-77	-195	-189	-58	-15	-45	112	111	24	-18	-99	25	67	43	127	-122	8	-122	80	-175	73	-62	71	-107	198	-25	-286	-279	-269	-139	-7
NON-MUSK-192	192_1+198	59	84	-77	-77	-117	10	27	-94	-21	-19	-243	-209	-66	-288	-287	-306	-63	-77	-195	-189	-58	-15	-45	113	111	24	-16	-98	25	67	46	126	-123	7	-122	81	-175	73	-63	71	-107	199	-26	-287	-279	-270	-139	-7
NON-MUSK-192	192_1+199	59	84	-77	-77	-117	10	27	-94	-21	-19	-243	-209	-66	-288	-287	-306	-63	-77	-195	-189	-58	-15	-45	113	111	24	-16	-99	25	67	46	126	-123	7	-122	81	-175	72	-63	71	-107	199	-26	-287	-279	-270	-139	-7
NON-MUSK-192	192_1+2	113	59	-144	-77	-117	11	56	-165	-40	-22	-293	-113	-67	-275	-284	-303	53	-154	-98	-184	-29	-22	2	104	111	-34	48	-87	25	68	-115	157	-29	12	-128	212	-175	3	-128	39	-93	161	-27	-297	-244	-327	-98	-72
NON-MUSK-192	192_1+20	112	60	-144	-77	-117	11	56	-165	-40	-22	-294	-113	-67	-276	-284	-303	52	-154	-98	-184	-29	-22	2	104	111	-34	48	-87	25	68	-115	156	-30	12	-128	211	-175	3	-127	39	-92	162	-27	-297	-244	-327	-98	-72
NON-MUSK-192	192_1+200	44	-198	-79	-76	242	12	25	-96	-22	-26	-242	-216	-70	-286	-282	-297	-51	-75	-188	-179	-65	-14	-40	93	111	21	-22	-137	26	70	-117	31	-16	17	-156	166	-175	73	-52	69	-176	198	-30	-289	-280	-257	-66	-6
NON-MUSK-192	192_1+201	59	84	-77	-77	-117	10	27	-94	-21	-19	-243	-209	-66	-288	-287	-306	-63	-77	-195	-189	-58	-15	-45	113	111	24	-16	-99	25	67	45	126	-123	7	-122	81	-175	72	-63	71	-107	199	-26	-287	-279	-270	-139	-7
NON-MUSK-192	192_1+202	44	-198	-79	-75	242	12	25	-96	-22	-26	-242	-216	-70	-286	-282	-297	-52	-75	-188	-178	-65	-14	-40	92	111	21	-22	-137	26	70	-117	30	-16	17	-156	166	-175	73	-52	69	-176	198	-31	-289	-280	-257	-66	-6
NON-MUSK-192	192_1+203	59	84	-77	-77	-117	10	27	-94	-21	-19	-243	-209	-66	-288	-287	-306	-63	-77	-195	-189	-58	-15	-45	113	111	24	-16	-98	25	67	46	126	-123	7	-122	81	-175	73	-63	71	-107	199	-26	-287	-279	-270	-139	-7
NON-MUSK-192	192_1+204	44	-198	-79	-76	242	13	25	-96	-22	-26	-241	-216	-69	-286	-282	-297	-52	-75	-188	-179	-65	-14	-40	93	111	21	-22	-137	26	70	-117	32	-16	17	-156	166	-175	73	-52	69	-176	198	-30	-289	-280	-257	-66	-6
NON-MUSK-192	192_1+205	44	-198	-79	-76	242	13	25	-96	-22	-26	-241	-216	-69	-286	-282	-297	-52	-75	-188	-179	-65	-14	-40	93	111	21	-22	-137	26	70	-117	32	-16	17	-156	166	-175	73	-52	69	-176	198	-30	-289	-280	-257	-66	-6
NON-MUSK-192	192_1+206	44	-198	-79	-76	242	13	25	-96	-22	-26	-241	-216	-69	-286	-282	-297	-52	-75	-188	-179	-65	-14	-40	93	111	21	-22	-137	26	70	-117	32	-16	17	-156	166	-175	73	-52	69	-176	198	-30	-289	-280	-257	-66	-6
NON-MUSK-192	192_1+207	44	-198	-79	-76	242	13	25	-96	-22	-26	-241	-216	-69	-286	-282	-297	-52	-75	-188	-179	-65	-14	-40	93	111	21	-22	-137	26	70	-117	32	-16	17	-156	166	-175	73	-52	69	-176	198	-30	-289	-280	-257	-66	-6
NON-MUSK-192	192_1+208	59	84	-77	-77	-117	10	27	-94	-21	-19	-243	-209	-66	-288	-287	-306	-63	-77	-195	-189	-58	-15	-45	113	111	24	-16	-99	25	67	45	126	-123	7	-122	81	-175	72	-63	71	-107	199	-26	-287	-279	-270	-139	-7
NON-MUSK-192	192_1+209	59	84	-77	-77	-117	10	27	-94	-21	-19	-243	-209	-66	-288	-287	-306	-63	-77	-195	-189	-58	-15	-45	113	111	24	-16	-99	25	67	45	126	-123	7	-122	81	-175	72	-63	71	-107	199	-26	-287	-279	-270	-139	-7
NON-MUSK-192	192_1+21	140	-193	-145	-77	-117	11	57	-168	-40	-23	-290	-112	-68	-274	-283	-302	54	-150	-99	-183	-28	-22	2	102	111	-34	46	-90	25	69	-116	190	-16	13	-133	100	-175	3	-68	38	-150	183	-28	-295	-243	-326	-96	-69
NON-MUSK-192	192_1+210	59	83	-77	-77	-117	9	27	-94	-21	-19	-244	-209	-66	-288	-287	-306	-63	-77	-195	-189	-58	-15	-45	113	111	24	-16	-98	25	67	49	126	-123	7	-122	81	-175	73	-66	71	-108	199	-26	-287	-279	-270	-139	-7
NON-MUSK-192	192_1+211	59	83	-77	-77	-117	9	27	-94	-21	-19	-244	-209	-66	-288	-287	-306	-63	-77	-195	-189	-58	-15	-45	113	111	24	-16	-98	25	67	49	126	-123	7	-122	81	-175	73	-66	71	-108	199	-26	-287	-279	-270	-139	-7
NON-MUSK-192	192_1+212	44	-198	-78	-76	242	12	25	-96	-22	-26	-241	-216	-69	-286	-282	-297	-51	-75	-188	-179	-65	-14	-40	93	111	21	-22	-137	26	70	-117	32	-16	17	-156	166	-175	73	-52	69	-176	198	-30	-289	-280	-257	-66	-6
NON-MUSK-192	192_1+213	59	83	-77	-77	-117	9	27	-94	-21	-19	-244	-209	-66	-288	-287	-306	-63	-77	-194	-189	-58	-15	-45	113	111	24	-16	-98	25	67	49	126	-123	7	-122	81	-175	73	-66	71	-108	199	-26	-287	-279	-270	-139	-8
NON-MUSK-192	192_1+214	44	-198	-78	-75	241	12	25	-96	-22	-26	-242	-216	-70	-286	-282	-297	-51	-75	-187	-178	-65	-14	-40	93	111	21	-22	-137	26	70	-117	33	-16	17	-156	166	-175	73	-52	69	-176	199	-30	-290	-280	-257	-66	-6
NON-MUSK-192	192_1+215	44	-198	-78	-75	241	12	25	-96	-22	-26	-242	-216	-70	-286	-282	-297	-51	-75	-187	-178	-65	-14	-40	93	111	21	-22	-137	26	70	-117	33	-16	17	-156	166	-175	73	-52	69	-176	199	-31	-290	-280	-257	-66	-6
NON-MUSK-192	192_1+216	59	86	-78	-69	-117	49	27	-101	-21	5	-312	-210	-115	-283	-285	-305	-62	-77	-194	-43	-59	-15	-45	188	80	24	-17	-100	-67	105	41	127	-122	5	-122	79	-164	72	-60	71	-106	198	-34	-292	-279	-333	-139	-7
NON-MUSK-192	192_1+217	44	-199	-78	-70	241	55	25	-104	-22	9	-302	-215	-99	-283	-281	-298	-52	-75	-188	-48	-64	-14	-41	184	81	21	-21	-136	-65	104	-117	33	-14	5	-156	166	-163	73	-52	69	-176	198	-25	-287	-280	-327	-67	-6
NON-MUSK-192	192_1+218	44	-199	-78	-70	241	55	25	-104	-22	9	-302	-215	-99	-283	-281	-298	-53	-75	-189	-48	-64	-14	-41	184	81	21	-22	-136	-65	104	-117	33	-14	5	-156	166	-163	73	-52	69	-176	198	-25	-287	-280	-327	-67	-6
NON-MUSK-192	192_1+219	44	-199	-78	-70	241	55	25	-104	-22	9	-302	-215	-99	-283	-281	-298	-53	-75	-189	-48	-64	-14	-41	184	81	21	-22	-136	-65	104	-117	33	-14	5	-156	166	-163	73	-52	69	-176	198	-25	-287	-280	-327	-68	-6
NON-MUSK-192	192_1+22	113	63	-144	-76	-117	10	56	-165	-40	-22	-294	-113	-67	-276	-284	-303	52	-154	-98	-184	-29	-22	2	104	111	-34	48	-87	25	68	-114	157	-32	12	-128	209	-175	3	-127	39	-93	162	-27	-297	-244	-327	-98	-72
NON-MUSK-192	192_1+220	44	-199	-78	-70	241	55	25	-104	-22	9	-302	-216	-99	-283	-281	-298	-52	-75	-188	-48	-64	-14	-41	184	81	21	-21	-136	-65	104	-117	35	-13	5	-156	165	-163	73	-52	69	-176	199	-25	-288	-280	-327	-67	-6
NON-MUSK-192	192_1+221	44	-199	-78	-70	240	55	25	-104	-22	9	-302	-215	-99	-283	-281	-298	-53	-75	-188	-48	-64	-14	-41	184	81	21	-22	-136	-65	104	-117	36	-13	5	-156	165	-163	73	-52	69	-176	199	-25	-288	-280	-327	-68	-6
NON-MUSK-192	192_1+222	59	86	-78	-69	-117	50	27	-101	-21	5	-312	-210	-115	-283	-285	-305	-62	-77	-194	-43	-59	-15	-45	189	80	24	-17	-101	-67	105	39	127	-122	5	-122	79	-164	72	-59	71	-106	197	-33	-292	-279	-333	-139	-7
NON-MUSK-192	192_1+223	59	86	-78	-69	-117	49	27	-101	-21	5	-313	-210	-115	-283	-285	-305	-62	-77	-194	-43	-59	-15	-45	188	80	24	-17	-100	-67	105	41	127	-122	5	-122	79	-164	72	-60	71	-106	198	-34	-292	-279	-333	-139	-7
NON-MUSK-192	192_1+224	59	87	-78	-69	-117	50	27	-101	-21	5	-312	-210	-114	-283	-285	-305	-62	-77	-194	-43	-59	-15	-45	189	80	24	-17	-101	-67	105	39	127	-122	5	-122	79	-164	72	-59	71	-106	197	-33	-292	-279	-333	-139	-7
NON-MUSK-192	192_1+225	59	86	-78	-69	-117	50	27	-101	-21	5	-312	-210	-115	-283	-285	-305	-62	-77	-194	-43	-59	-15	-45	189	80	24	-17	-101	-67	105	39	127	-122	5	-122	79	-164	72	-59	71	-106	197	-33	-292	-279	-333	-139	-7
NON-MUSK-192	192_1+226	44	-199	-78	-70	240	55	25	-104	-22	9	-302	-215	-99	-283	-281	-298	-52	-75	-188	-48	-64	-14	-41	184	81	21	-21	-136	-65	104	-117	36	-13	5	-156	165	-163	73	-52	69	-176	199	-25	-288	-280	-327	-68	-6
NON-MUSK-192	192_1+227	59	87	-78	-69	-117	50	27	-101	-21	5	-312	-210	-114	-283	-285	-305	-62	-77	-194	-43	-59	-15	-45	189	80	24	-17	-101	-67	105	39	127	-122	5	-122	79	-164	72	-59	71	-106	197	-33	-292	-279	-333	-139	-7
NON-MUSK-192	192_1+228	44	-199	-78	-70	241	55	25	-104	-22	9	-302	-216	-99	-283	-281	-298	-52	-75	-188	-48	-65	-14	-40	184	81	21	-22	-136	-65	104	-117	35	-13	6	-156	166	-163	73	-52	69	-176	199	-25	-288	-280	-327	-67	-6
NON-MUSK-192	192_1+229	59	87	-78	-69	-117	50	27	-101	-21	5	-312	-210	-114	-283	-285	-305	-62	-77	-194	-43	-59	-15	-45	189	80	24	-17	-101	-67	105	38	127	-122	5	-122	79	-164	72	-58	71	-106	197	-33	-292	-279	-333	-139	-7
NON-MUSK-192	192_1+23	140	-193	-145	-77	-117	11	57	-168	-40	-22	-290	-112	-68	-274	-283	-302	54	-150	-99	-183	-28	-22	2	102	111	-34	46	-90	25	69	-116	190	-16	13	-133	101	-175	3	-68	38	-150	183	-28	-295	-243	-326	-96	-69
NON-MUSK-192	192_1+230	59	87	-78	-69	-117	50	27	-101	-21	5	-312	-210	-114	-283	-285	-305	-62	-77	-194	-43	-59	-15	-45	189	80	24	-17	-101	-67	105	38	127	-122	5	-122	79	-164	72	-58	71	-106	197	-33	-292	-279	-333	-139	-7
NON-MUSK-192	192_1+231	59	86	-77	-69	-117	50	27	-101	-21	5	-312	-211	-114	-283	-285	-305	-61	-77	-193	-43	-59	-15	-45	189	80	24	-16	-101	-66	105	40	127	-122	4	-122	79	-164	72	-60	71	-106	197	-33	-292	-279	-333	-139	-7
NON-MUSK-192	192_1+232	44	-199	-78	-70	240	55	26	-104	-22	9	-302	-216	-99	-284	-281	-298	-52	-76	-188	-48	-64	-14	-41	185	81	21	-21	-136	-64	104	-117	38	-13	5	-156	165	-163	73	-53	69	-176	199	-25	-288	-280	-327	-68	-6
NON-MUSK-192	192_1+233	44	-194	-140	-70	238	55	57	-176	-40	9	-319	-112	-99	-274	-255	-299	55	-142	-102	-48	-26	-22	1	184	81	-34	44	-89	-64	104	-117	40	-12	5	-156	164	-163	5	-66	36	-137	199	-25	-316	-232	-329	-8	-64
NON-MUSK-192	192_1+234	44	-194	-140	-70	238	55	57	-176	-40	10	-319	-112	-99	-274	-254	-299	55	-142	-102	-48	-26	-22	1	184	81	-34	44	-89	-64	104	-117	40	-12	5	-156	164	-163	5	-66	36	-137	199	-25	-316	-232	-329	-8	-64
NON-MUSK-192	192_1+235	44	-194	-140	-70	238	55	57	-176	-40	10	-319	-112	-99	-274	-254	-299	55	-142	-102	-48	-26	-22	1	184	81	-34	44	-89	-64	104	-117	40	-12	5	-156	164	-163	5	-66	36	-137	199	-25	-316	-231	-329	-7	-64
NON-MUSK-192	192_1+236	44	-194	-140	-70	238	55	57	-176	-40	10	-319	-112	-99	-274	-254	-299	55	-142	-102	-48	-26	-22	1	184	81	-34	44	-89	-64	104	-117	40	-12	5	-156	164	-163	5	-66	36	-137	199	-25	-316	-231	-329	-7	-64
NON-MUSK-192	192_1+237	44	-194	-140	-70	238	55	57	-176	-40	10	-319	-112	-99	-274	-254	-299	55	-142	-102	-48	-26	-22	1	184	81	-34	44	-89	-64	104	-117	40	-12	5	-156	164	-163	5	-66	36	-137	199	-25	-316	-231	-329	-7	-64
NON-MUSK-192	192_1+238	59	88	-136	-69	-117	50	55	-163	-40	5	-325	-115	-115	-288	-261	-306	51	-165	-97	-44	-32	-22	4	188	80	-34	51	-76	-67	104	32	128	-122	5	-122	79	-164	2	-64	42	-119	195	-34	-329	-236	-335	-98	-77
NON-MUSK-192	192_1+239	44	-194	-140	-70	238	55	57	-176	-40	10	-319	-112	-99	-274	-254	-299	55	-142	-102	-48	-26	-22	1	184	81	-34	44	-89	-64	104	-117	40	-12	5	-156	164	-163	5	-66	36	-137	199	-25	-316	-231	-329	-8	-64
NON-MUSK-192	192_1+24	140	-194	-145	-77	-117	11	57	-168	-40	-22	-290	-112	-68	-274	-283	-302	54	-150	-99	-183	-28	-22	2	102	111	-34	46	-90	25	69	-116	190	-16	13	-133	101	-175	3	-68	38	-150	183	-28	-295	-243	-326	-96	-69
NON-MUSK-192	192_1+240	44	-194	-140	-70	238	55	57	-176	-40	10	-319	-112	-99	-274	-254	-299	55	-142	-102	-48	-26	-22	1	184	81	-34	44	-89	-64	104	-117	40	-12	5	-156	164	-163	5	-66	36	-137	199	-25	-316	-231	-329	-7	-64
NON-MUSK-192	192_1+241	59	88	-136	-69	-117	50	55	-163	-40	5	-325	-115	-115	-288	-261	-306	51	-164	-97	-44	-32	-22	4	189	80	-34	51	-76	-67	104	33	128	-122	4	-122	79	-164	2	-64	42	-119	196	-34	-329	-236	-335	-98	-77
NON-MUSK-192	192_1+242	59	88	-136	-68	-117	50	55	-163	-40	5	-325	-115	-115	-288	-261	-306	51	-165	-97	-44	-32	-22	4	189	80	-34	51	-75	-67	104	30	128	-122	4	-122	79	-164	2	-63	42	-119	195	-34	-329	-236	-335	-99	-77
NON-MUSK-192	192_1+243	59	88	-136	-68	-117	50	55	-163	-40	5	-325	-115	-115	-288	-261	-306	51	-164	-97	-44	-32	-22	4	188	80	-34	51	-76	-67	104	31	128	-122	5	-122	79	-164	2	-63	42	-119	195	-34	-329	-236	-335	-98	-77
NON-MUSK-192	192_1+244	44	-194	-140	-70	238	55	57	-176	-40	9	-319	-112	-99	-274	-255	-299	55	-143	-102	-48	-26	-22	1	184	81	-34	44	-89	-65	104	-117	42	-12	5	-156	163	-163	5	-67	36	-136	199	-25	-316	-232	-329	-8	-64
NON-MUSK-192	192_1+245	44	-194	-140	-70	238	55	57	-176	-40	10	-318	-112	-99	-274	-254	-299	55	-142	-102	-48	-26	-22	1	184	81	-34	44	-89	-64	104	-117	40	-12	5	-156	164	-163	5	-66	36	-137	199	-25	-316	-231	-329	-7	-64
NON-MUSK-192	192_1+246	59	88	-136	-68	-117	49	55	-163	-40	5	-325	-115	-115	-288	-261	-306	51	-164	-97	-43	-32	-22	4	188	80	-34	51	-76	-67	104	32	128	-122	5	-122	79	-164	2	-63	42	-119	195	-34	-329	-236	-335	-98	-77
NON-MUSK-192	192_1+247	59	88	-136	-68	-117	50	55	-163	-40	5	-325	-115	-115	-288	-261	-306	51	-164	-97	-44	-32	-22	4	189	80	-34	51	-76	-67	104	33	128	-122	5	-122	79	-164	2	-64	42	-119	196	-34	-329	-236	-335	-98	-77
NON-MUSK-192	192_1+248	59	88	-136	-68	-117	49	55	-163	-40	5	-325	-115	-116	-288	-261	-306	51	-164	-97	-43	-32	-22	4	188	80	-34	51	-76	-67	104	32	128	-122	5	-122	79	-164	2	-63	42	-119	195	-34	-329	-236	-335	-98	-77
NON-MUSK-192	192_1+249	59	88	-136	-68	-117	49	55	-164	-40	5	-325	-115	-115	-288	-261	-306	51	-164	-97	-44	-32	-22	4	188	80	-34	51	-76	-67	104	31	128	-122	5	-122	79	-164	2	-63	42	-119	195	-34	-329	-236	-335	-98	-76
NON-MUSK-192	192_1+25	111	59	-144	-77	-117	11	56	-165	-40	-22	-293	-113	-67	-276	-284	-303	52	-154	-98	-184	-29	-22	2	104	111	-34	48	-87	25	68	-115	156	-30	12	-128	211	-175	3	-127	39	-92	162	-27	-297	-244	-327	-98	-72
NON-MUSK-192	192_1+250	59	88	-136	-68	-117	49	55	-164	-40	5	-325	-115	-115	-288	-261	-306	51	-164	-97	-44	-32	-22	4	188	80	-34	51	-76	-67	104	31	128	-122	5	-122	79	-164	2	-63	42	-119	195	-34	-329	-236	-335	-98	-76
NON-MUSK-192	192_1+251	44	-199	-78	-70	241	55	25	-105	-22	10	-300	-216	-97	-283	-280	-297	-52	-75	-188	-49	-65	-14	-40	183	81	21	-22	-137	-64	104	-117	34	-15	5	-157	166	-162	73	-52	69	-176	199	-24	-287	-280	-326	-67	-6
NON-MUSK-192	192_1+252	44	-199	-78	-70	240	55	25	-105	-22	10	-301	-216	-97	-284	-280	-297	-51	-75	-188	-49	-65	-14	-40	183	81	21	-22	-137	-64	104	-117	36	-15	5	-157	166	-162	73	-52	69	-176	199	-24	-287	-280	-326	-67	-6
NON-MUSK-192	192_1+253	59	85	-77	-68	-117	49	27	-101	-21	4	-314	-209	-117	-283	-285	-306	-62	-77	-194	-43	-59	-15	-45	189	80	24	-16	-100	-67	105	42	127	-123	5	-122	80	-164	72	-59	71	-107	198	-35	-293	-279	-334	-139	-8
NON-MUSK-192	192_1+254	59	85	-77	-69	-117	49	27	-101	-21	4	-313	-209	-116	-282	-285	-306	-63	-77	-194	-43	-58	-15	-45	189	80	24	-17	-100	-67	105	42	127	-123	4	-122	80	-164	72	-59	71	-107	198	-34	-293	-279	-334	-139	-7
NON-MUSK-192	192_1+255	44	-199	-78	-70	240	55	25	-105	-22	10	-301	-216	-97	-283	-280	-297	-52	-75	-188	-49	-65	-14	-40	184	81	21	-22	-137	-64	104	-117	36	-15	5	-157	166	-162	73	-52	69	-176	199	-24	-287	-280	-326	-67	-6
NON-MUSK-192	192_1+256	59	85	-77	-68	-117	49	27	-101	-21	4	-313	-209	-116	-283	-285	-306	-62	-77	-194	-43	-59	-15	-45	189	80	24	-16	-100	-67	105	41	127	-123	4	-122	80	-164	72	-59	71	-106	198	-34	-293	-279	-334	-139	-8
NON-MUSK-192	192_1+257	44	-199	-78	-70	242	55	25	-105	-22	10	-301	-216	-97	-283	-280	-297	-52	-75	-188	-49	-65	-14	-40	183	81	21	-22	-136	-65	104	-117	33	-15	6	-157	166	-162	73	-52	69	-176	199	-24	-287	-280	-326	-67	-6
NON-MUSK-192	192_1+258	59	85	-77	-69	-117	49	27	-101	-21	4	-313	-209	-116	-282	-285	-306	-63	-77	-194	-43	-58	-15	-45	190	80	24	-16	-99	-67	105	43	127	-123	4	-122	80	-164	72	-60	71	-107	198	-34	-293	-279	-334	-139	-8
NON-MUSK-192	192_1+259	59	85	-77	-69	-117	49	27	-101	-21	4	-313	-209	-116	-282	-285	-306	-63	-77	-194	-43	-58	-15	-45	189	80	24	-17	-100	-67	105	41	127	-123	4	-122	80	-164	72	-58	71	-107	198	-34	-293	-279	-334	-139	-7
NON-MUSK-192	192_1+26	140	-194	-145	-77	-117	11	57	-168	-40	-22	-290	-112	-68	-274	-283	-302	54	-150	-99	-183	-28	-22	2	102	111	-34	47	-90	25	69	-116	190	-16	13	-133	101	-175	3	-68	38	-150	183	-28	-295	-243	-326	-96	-69
NON-MUSK-192	192_1+260	59	85	-77	-69	-117	49	27	-101	-21	4	-313	-209	-116	-282	-285	-306	-63	-77	-194	-43	-58	-15	-45	189	80	24	-17	-100	-67	105	41	127	-123	4	-122	80	-164	72	-58	71	-107	198	-34	-293	-279	-334	-139	-7
NON-MUSK-192	192_1+261	59	84	-77	-68	-117	49	27	-101	-21	4	-314	-209	-117	-282	-285	-306	-63	-77	-194	-43	-58	-15	-45	189	80	24	-17	-99	-67	105	45	127	-124	5	-122	80	-164	72	-62	71	-107	198	-35	-293	-279	-334	-139	-7
NON-MUSK-192	192_1+262	44	-199	-78	-70	240	55	25	-105	-22	10	-301	-216	-98	-283	-280	-297	-52	-75	-188	-49	-65	-14	-40	183	81	21	-22	-137	-65	104	-117	36	-15	5	-157	165	-162	73	-52	69	-176	199	-24	-287	-280	-326	-68	-6
NON-MUSK-192	192_1+263	44	-199	-78	-70	240	55	25	-105	-22	9	-301	-216	-98	-284	-280	-297	-51	-75	-188	-48	-65	-14	-40	183	81	21	-22	-137	-65	104	-117	36	-15	6	-157	166	-162	73	-53	69	-176	199	-25	-287	-280	-326	-67	-6
NON-MUSK-192	192_1+264	44	-199	-78	-70	240	56	25	-105	-22	10	-300	-216	-97	-283	-280	-297	-52	-75	-188	-49	-65	-14	-40	184	81	21	-22	-137	-64	104	-117	36	-15	5	-157	165	-163	73	-53	69	-176	199	-24	-287	-280	-326	-68	-6
NON-MUSK-192	192_1+265	44	-199	-79	-70	241	55	25	-105	-22	9	-301	-216	-98	-283	-280	-297	-51	-75	-188	-48	-65	-14	-40	183	81	21	-22	-137	-65	104	-117	33	-15	6	-157	166	-162	73	-52	69	-176	199	-25	-287	-280	-326	-67	-6
NON-MUSK-192	192_1+266	44	-199	-78	-70	240	55	25	-105	-22	9	-301	-216	-98	-284	-280	-297	-51	-75	-188	-48	-65	-14	-40	183	81	21	-22	-137	-65	104	-117	35	-15	6	-157	166	-162	73	-52	69	-176	199	-25	-287	-280	-326	-67	-6
NON-MUSK-192	192_1+267	59	85	-77	-69	-117	49	27	-101	-21	5	-313	-209	-115	-282	-285	-306	-63	-77	-194	-43	-58	-15	-45	190	80	24	-16	-100	-66	105	42	127	-123	4	-122	80	-164	72	-60	71	-107	198	-34	-293	-279	-334	-139	-8
NON-MUSK-192	192_1+268	59	85	-77	-69	-117	49	27	-101	-21	5	-313	-210	-115	-283	-285	-306	-63	-77	-194	-43	-59	-15	-45	190	80	24	-16	-100	-66	105	42	127	-123	4	-122	80	-164	72	-60	71	-107	198	-34	-293	-279	-334	-139	-8
NON-MUSK-192	192_1+269	44	-194	-140	-70	238	56	57	-177	-40	10	-318	-112	-97	-273	-254	-298	55	-141	-103	-49	-25	-22	0	184	81	-34	44	-91	-64	104	-117	41	-14	5	-157	164	-162	5	-66	36	-137	199	-24	-315	-231	-328	-7	-63
NON-MUSK-192	192_1+27	140	-193	-144	-76	-117	10	57	-168	-40	-23	-290	-112	-68	-274	-283	-302	53	-150	-99	-183	-28	-22	2	102	111	-34	47	-90	25	69	-116	195	-18	13	-133	97	-175	3	-62	38	-149	184	-28	-295	-243	-326	-96	-70
NON-MUSK-192	192_1+270	44	-194	-140	-70	238	56	57	-177	-40	10	-318	-112	-97	-273	-254	-298	55	-141	-103	-49	-25	-22	0	184	81	-34	44	-90	-64	103	-117	40	-14	5	-157	164	-162	5	-66	36	-137	199	-24	-315	-231	-328	-7	-63
NON-MUSK-192	192_1+271	44	-194	-140	-70	238	56	57	-177	-40	10	-318	-112	-97	-273	-254	-298	55	-141	-103	-49	-25	-22	0	184	81	-34	44	-90	-64	103	-117	40	-14	5	-157	164	-162	5	-66	36	-137	199	-24	-315	-231	-328	-7	-63
NON-MUSK-192	192_1+272	59	87	-135	-68	-117	49	55	-162	-40	4	-326	-116	-117	-290	-262	-307	50	-167	-97	-43	-33	-22	4	189	80	-33	52	-75	-67	104	34	128	-123	4	-122	80	-164	2	-64	42	-119	196	-35	-331	-237	-336	-99	-78
NON-MUSK-192	192_1+273	44	-194	-140	-70	238	56	57	-177	-40	10	-318	-112	-97	-273	-254	-298	55	-141	-103	-49	-25	-22	0	184	81	-34	44	-90	-64	103	-117	40	-14	5	-157	164	-162	5	-66	36	-137	199	-24	-315	-231	-328	-7	-63
NON-MUSK-192	192_1+274	44	-194	-140	-70	238	55	57	-177	-40	10	-318	-112	-98	-273	-254	-298	55	-141	-103	-49	-25	-22	0	183	81	-34	44	-91	-65	104	-117	39	-14	5	-157	164	-162	5	-66	36	-137	199	-24	-315	-231	-328	-7	-63
NON-MUSK-192	192_1+275	44	-194	-140	-70	238	56	57	-177	-40	10	-318	-112	-97	-273	-254	-298	55	-141	-103	-49	-25	-22	0	184	81	-34	44	-90	-64	103	-117	40	-14	5	-157	164	-162	5	-66	36	-137	199	-24	-315	-231	-328	-7	-63
NON-MUSK-192	192_1+276	59	87	-136	-68	-117	50	55	-163	-40	5	-326	-115	-116	-288	-261	-306	51	-165	-97	-44	-32	-22	4	189	80	-34	51	-75	-66	104	34	128	-123	4	-122	80	-164	2	-64	42	-119	196	-34	-330	-236	-336	-99	-77
NON-MUSK-192	192_1+277	44	-194	-140	-70	238	56	57	-177	-40	10	-318	-112	-97	-273	-254	-298	55	-141	-103	-49	-25	-22	0	184	81	-34	44	-90	-64	103	-117	40	-14	5	-157	164	-162	5	-66	36	-137	199	-24	-315	-231	-328	-7	-63
NON-MUSK-192	192_1+278	59	86	-136	-68	-117	49	55	-162	-40	4	-326	-116	-117	-290	-262	-307	50	-166	-97	-43	-32	-22	4	190	80	-33	51	-74	-67	104	36	127	-123	4	-122	80	-164	2	-65	42	-119	196	-35	-331	-237	-336	-99	-78
NON-MUSK-192	192_1+279	59	87	-135	-68	-117	49	55	-162	-40	4	-326	-116	-117	-290	-262	-307	50	-167	-97	-43	-33	-22	4	189	80	-33	52	-75	-67	104	32	128	-123	5	-122	80	-164	2	-64	42	-118	195	-35	-331	-237	-336	-99	-78
NON-MUSK-192	192_1+28	113	63	-144	-76	-117	10	56	-165	-40	-22	-294	-113	-68	-276	-284	-303	53	-154	-98	-183	-29	-22	2	103	111	-34	48	-87	25	68	-114	157	-32	12	-128	209	-175	3	-127	39	-93	162	-28	-297	-244	-327	-97	-72
NON-MUSK-192	192_1+280	59	87	-136	-68	-117	49	55	-162	-40	4	-326	-116	-117	-290	-262	-307	50	-166	-97	-43	-32	-22	4	189	80	-33	51	-75	-67	104	34	128	-123	4	-122	80	-164	2	-63	42	-119	196	-35	-330	-237	-336	-99	-78
NON-MUSK-192	192_1+281	59	87	-135	-68	-117	49	55	-162	-40	4	-326	-116	-118	-290	-262	-307	50	-167	-97	-43	-33	-22	4	189	80	-33	52	-75	-67	104	32	128	-123	5	-122	80	-164	2	-64	42	-118	196	-35	-331	-237	-336	-99	-78
NON-MUSK-192	192_1+282	59	87	-135	-68	-117	49	55	-162	-40	4	-326	-116	-118	-290	-262	-307	50	-167	-97	-43	-33	-22	4	189	80	-33	52	-75	-67	104	32	128	-123	5	-122	80	-164	2	-64	42	-118	196	-35	-331	-237	-336	-99	-78
NON-MUSK-192	192_1+283	59	87	-135	-68	-117	49	55	-162	-40	4	-326	-116	-118	-290	-262	-307	50	-167	-97	-43	-33	-22	4	189	80	-33	52	-75	-67	104	33	128	-123	5	-122	80	-164	2	-64	42	-118	196	-35	-331	-237	-336	-99	-78
NON-MUSK-192	192_1+284	44	-194	-140	-70	238	56	57	-178	-40	10	-318	-112	-97	-273	-254	-298	55	-140	-103	-49	-25	-22	0	184	81	-34	44	-90	-64	103	-117	42	-13	5	-157	164	-162	5	-66	35	-137	199	-24	-315	-231	-328	-8	-62
NON-MUSK-192	192_1+285	44	-194	-140	-70	238	56	57	-178	-40	10	-318	-111	-97	-272	-254	-298	55	-140	-103	-49	-25	-22	0	184	81	-34	43	-90	-64	103	-117	41	-13	4	-157	164	-162	5	-66	35	-137	199	-24	-314	-231	-328	-8	-62
NON-MUSK-192	192_1+286	59	88	-136	-68	-117	49	55	-162	-40	5	-326	-116	-117	-290	-262	-307	50	-167	-97	-43	-32	-22	4	189	80	-33	52	-75	-67	104	28	128	-123	4	-122	79	-164	2	-61	42	-118	195	-34	-331	-237	-336	-99	-78
NON-MUSK-192	192_1+29	114	64	-144	-76	-117	10	56	-164	-40	-22	-294	-113	-67	-276	-284	-303	52	-154	-98	-184	-29	-22	2	104	111	-34	48	-87	25	68	-114	157	-32	12	-128	208	-175	3	-127	39	-93	161	-27	-297	-244	-327	-98	-72
NON-MUSK-192	192_1+3	141	-193	-145	-76	-117	10	57	-167	-40	-23	-290	-112	-68	-274	-283	-302	53	-150	-99	-183	-28	-22	2	102	111	-34	47	-90	25	69	-116	192	-17	13	-133	99	-175	3	-68	38	-150	183	-28	-295	-243	-326	-96	-70
NON-MUSK-192	192_1+30	140	-193	-145	-76	-117	10	57	-168	-40	-23	-289	-112	-68	-274	-283	-302	53	-149	-99	-182	-28	-22	2	100	111	-34	46	-90	25	69	-116	190	-17	14	-133	100	-175	3	-67	38	-150	183	-28	-295	-243	-326	-96	-69
NON-MUSK-192	192_1+31	111	58	-144	-76	-117	10	56	-165	-40	-22	-293	-113	-67	-275	-284	-303	53	-154	-98	-184	-29	-22	2	104	111	-34	48	-87	25	68	-115	156	-30	12	-128	212	-175	3	-127	39	-92	162	-27	-297	-244	-327	-98	-72
NON-MUSK-192	192_1+32	140	-194	-145	-76	-117	10	57	-168	-40	-23	-289	-112	-68	-274	-283	-302	53	-149	-99	-182	-28	-22	2	100	111	-34	46	-90	25	69	-116	190	-17	14	-133	100	-175	3	-67	38	-150	183	-29	-295	-243	-326	-96	-69
NON-MUSK-192	192_1+33	140	-194	-145	-76	-117	11	57	-168	-40	-23	-290	-112	-68	-274	-283	-302	53	-150	-99	-183	-28	-22	2	102	111	-34	46	-89	25	69	-116	189	-16	13	-134	101	-175	3	-69	38	-150	183	-28	-295	-243	-326	-96	-69
NON-MUSK-192	192_1+34	111	58	-144	-77	-117	11	56	-164	-40	-22	-294	-113	-67	-276	-284	-303	52	-154	-98	-184	-29	-22	2	104	111	-34	48	-87	25	68	-115	156	-30	12	-128	212	-175	3	-127	39	-91	162	-27	-297	-244	-327	-98	-72
NON-MUSK-192	192_1+35	114	64	-144	-77	-117	11	56	-164	-40	-21	-295	-113	-67	-276	-284	-303	52	-155	-98	-185	-29	-22	2	105	111	-34	48	-88	25	68	-114	157	-32	11	-127	208	-175	3	-128	39	-93	161	-27	-298	-244	-327	-97	-72
NON-MUSK-192	192_1+36	141	-193	-144	-77	-117	11	57	-167	-40	-22	-291	-112	-67	-274	-284	-302	53	-151	-99	-183	-28	-22	2	103	111	-34	47	-90	25	68	-116	198	-19	13	-132	95	-175	3	-58	39	-149	184	-28	-296	-243	-326	-96	-70
NON-MUSK-192	192_1+37	142	-193	-145	-69	-117	52	57	-171	-40	8	-321	-112	-106	-279	-257	-302	53	-150	-99	-46	-28	-22	2	186	80	-34	47	-89	-66	104	-116	193	-16	5	-133	100	-163	3	-68	38	-150	182	-29	-321	-233	-331	-96	-69
NON-MUSK-192	192_1+38	114	60	-144	-69	-117	52	56	-169	-40	7	-322	-113	-108	-281	-258	-303	52	-154	-99	-45	-29	-22	2	187	80	-34	48	-86	-66	104	-115	157	-29	5	-128	212	-164	3	-128	39	-93	161	-30	-323	-233	-332	-97	-71
NON-MUSK-192	192_1+39	113	58	-144	-69	-117	52	56	-169	-40	7	-322	-113	-108	-281	-258	-303	53	-154	-99	-45	-29	-22	2	187	80	-34	48	-87	-66	104	-115	157	-29	5	-128	213	-164	3	-128	39	-93	161	-30	-323	-233	-332	-97	-71
NON-MUSK-192	192_1+4	141	-193	-145	-76	-117	10	57	-168	-40	-22	-290	-112	-68	-274	-283	-302	53	-150	-99	-183	-28	-22	2	102	111	-34	47	-89	25	69	-116	194	-17	13	-133	98	-175	3	-64	38	-150	183	-28	-295	-243	-326	-96	-70
NON-MUSK-192	192_1+40	113	58	-144	-69	-117	52	56	-169	-40	7	-322	-113	-108	-281	-258	-303	53	-154	-99	-45	-29	-22	2	187	80	-34	48	-87	-66	104	-115	157	-29	5	-128	212	-164	3	-128	39	-93	161	-30	-323	-233	-332	-97	-71
NON-MUSK-192	192_1+41	142	-193	-145	-70	-117	53	57	-171	-40	8	-321	-112	-105	-279	-257	-302	53	-151	-99	-46	-28	-22	2	186	80	-34	47	-89	-65	104	-116	192	-16	5	-133	101	-163	3	-69	38	-150	182	-28	-321	-233	-331	-96	-69
NON-MUSK-192	192_1+42	142	-193	-145	-69	-117	52	56	-171	-40	8	-321	-112	-106	-279	-257	-302	53	-150	-100	-46	-28	-22	2	186	80	-34	47	-89	-66	104	-116	192	-16	5	-133	100	-163	3	-68	38	-150	182	-29	-321	-233	-331	-96	-69
NON-MUSK-192	192_1+43	142	-193	-145	-69	-117	52	57	-171	-40	8	-321	-112	-106	-279	-257	-302	53	-150	-99	-46	-28	-22	2	186	80	-34	47	-89	-66	104	-116	191	-16	5	-133	101	-163	3	-69	38	-150	182	-29	-321	-233	-331	-96	-69
NON-MUSK-192	192_1+44	142	-193	-145	-70	-117	53	56	-171	-40	8	-321	-113	-106	-279	-257	-302	53	-151	-99	-46	-28	-22	2	186	80	-34	47	-89	-65	104	-116	192	-16	5	-133	100	-163	3	-69	38	-150	182	-28	-321	-233	-331	-96	-70
NON-MUSK-192	192_1+45	113	56	-144	-69	-117	52	56	-169	-40	7	-322	-113	-108	-281	-257	-303	53	-153	-99	-45	-29	-22	2	187	80	-34	48	-86	-66	104	-115	157	-28	5	-128	214	-164	3	-128	38	-93	161	-30	-323	-233	-332	-97	-71
NON-MUSK-192	192_1+46	112	56	-144	-69	-117	52	56	-169	-40	7	-322	-113	-107	-282	-258	-303	52	-155	-99	-45	-29	-22	3	187	80	-34	48	-87	-66	104	-115	157	-28	5	-129	214	-164	3	-128	39	-92	162	-29	-323	-234	-332	-97	-72
NON-MUSK-192	192_1+47	112	56	-144	-69	-117	52	56	-168	-40	7	-322	-113	-108	-282	-258	-303	52	-155	-99	-45	-29	-22	3	186	80	-34	48	-87	-66	104	-115	156	-28	5	-129	214	-164	3	-128	39	-92	162	-30	-323	-234	-332	-97	-72
NON-MUSK-192	192_1+48	112	56	-145	-69	-117	52	56	-169	-40	7	-322	-113	-108	-281	-258	-303	52	-153	-99	-45	-29	-22	2	186	80	-34	47	-86	-66	104	-115	157	-28	5	-128	214	-164	3	-128	38	-93	161	-30	-323	-233	-332	-97	-71
NON-MUSK-192	192_1+49	112	55	-145	-69	-117	52	56	-169	-40	7	-322	-113	-107	-281	-257	-303	53	-153	-99	-45	-29	-22	2	187	80	-34	47	-86	-66	104	-115	157	-28	5	-129	215	-164	3	-128	38	-92	162	-30	-323	-233	-332	-97	-71
NON-MUSK-192	192_1+5	141	-193	-144	-76	-117	10	57	-167	-40	-23	-290	-112	-68	-274	-283	-302	53	-151	-99	-183	-28	-22	2	102	111	-34	47	-90	25	69	-116	193	-17	13	-133	99	-175	3	-67	38	-150	183	-28	-296	-243	-326	-96	-70
NON-MUSK-192	192_1+50	142	-193	-145	-70	-117	53	57	-171	-40	8	-321	-112	-105	-279	-256	-302	53	-150	-100	-46	-28	-22	2	186	80	-34	46	-89	-65	104	-116	190	-16	5	-133	102	-163	3	-70	38	-151	182	-28	-321	-233	-331	-96	-69
NON-MUSK-192	192_1+51	142	-193	-145	-70	-117	53	56	-171	-40	8	-321	-112	-105	-279	-257	-302	53	-150	-99	-46	-28	-22	2	186	80	-34	47	-89	-65	104	-116	190	-16	5	-133	102	-163	3	-71	38	-150	182	-28	-321	-233	-331	-96	-69
NON-MUSK-192	192_1+52	142	-194	-145	-70	-117	53	57	-171	-40	8	-321	-112	-105	-279	-256	-302	53	-150	-99	-46	-28	-22	2	186	80	-34	47	-89	-65	104	-116	189	-16	5	-134	103	-163	3	-71	38	-151	182	-28	-321	-233	-331	-96	-69
NON-MUSK-192	192_1+53	142	-194	-145	-70	-117	53	57	-171	-40	8	-321	-112	-105	-278	-256	-302	53	-149	-100	-46	-28	-22	2	187	80	-34	46	-89	-65	104	-116	191	-16	4	-133	101	-163	3	-68	38	-151	182	-28	-321	-232	-331	-96	-69
NON-MUSK-192	192_1+54	111	53	-144	-69	-117	52	56	-169	-40	7	-322	-113	-107	-281	-257	-303	52	-154	-99	-45	-29	-22	2	187	80	-34	48	-86	-66	104	-115	156	-27	5	-129	216	-164	3	-128	38	-92	162	-29	-323	-233	-332	-97	-71
NON-MUSK-192	192_1+55	115	60	-86	-77	-117	10	27	-94	-22	-22	-242	-212	-67	-287	-285	-302	-58	-75	-191	-184	-61	-14	-43	104	111	23	-19	-133	25	68	-115	157	-30	12	-128	212	-175	73	-106	70	-81	161	-27	-288	-279	-263	-137	-7
NON-MUSK-192	192_1+56	143	-199	-101	-76	-117	10	26	-95	-22	-22	-241	-212	-68	-286	-284	-301	-57	-75	-190	-183	-62	-14	-42	101	111	22	-21	-134	25	69	-116	191	-16	13	-133	102	-175	73	-31	69	-176	181	-28	-288	-279	-262	-137	-7
NON-MUSK-192	192_1+57	116	61	-86	-77	-117	11	27	-94	-22	-22	-242	-212	-67	-287	-285	-302	-58	-75	-191	-184	-61	-14	-43	104	111	23	-19	-133	25	68	-114	158	-30	12	-127	211	-175	73	-106	70	-81	161	-27	-288	-279	-263	-137	-7
NON-MUSK-192	192_1+58	115	59	-86	-77	-117	11	27	-94	-22	-22	-242	-212	-67	-287	-285	-302	-58	-76	-191	-184	-61	-14	-43	104	111	23	-19	-133	25	68	-115	157	-29	12	-128	213	-175	73	-106	70	-80	161	-27	-288	-279	-263	-137	-7
NON-MUSK-192	192_1+59	143	-199	-101	-77	-117	11	26	-95	-22	-22	-241	-213	-67	-286	-284	-301	-57	-75	-190	-183	-62	-14	-42	102	111	22	-20	-134	25	69	-116	192	-16	13	-133	100	-175	73	-30	70	-175	182	-28	-288	-279	-262	-137	-7
NON-MUSK-192	192_1+6	141	-193	-145	-76	-117	10	57	-167	-40	-23	-291	-112	-68	-274	-283	-302	53	-151	-99	-183	-28	-22	2	102	111	-34	47	-90	25	69	-116	193	-17	13	-133	99	-175	3	-67	38	-150	183	-28	-296	-243	-326	-96	-70
NON-MUSK-192	192_1+60	143	-199	-101	-76	-117	10	26	-95	-22	-22	-241	-212	-68	-286	-284	-301	-57	-75	-190	-183	-62	-14	-42	101	111	22	-21	-134	25	69	-116	191	-16	13	-133	102	-175	73	-31	69	-176	181	-28	-288	-279	-262	-137	-7
NON-MUSK-192	192_1+61	114	58	-86	-77	-117	11	27	-94	-22	-22	-242	-212	-67	-287	-285	-302	-58	-76	-191	-184	-61	-14	-43	104	111	23	-19	-133	25	68	-115	157	-29	12	-128	213	-175	73	-106	70	-80	161	-27	-288	-279	-263	-137	-7
NON-MUSK-192	192_1+62	116	62	-86	-76	-117	10	27	-94	-22	-22	-242	-212	-67	-287	-285	-302	-58	-76	-191	-184	-61	-14	-43	103	112	23	-19	-133	25	68	-114	158	-31	12	-127	210	-175	73	-107	70	-81	161	-27	-288	-279	-264	-137	-7
NON-MUSK-192	192_1+63	114	57	-85	-77	-117	10	27	-94	-22	-22	-242	-212	-67	-287	-285	-302	-58	-76	-191	-184	-61	-14	-43	104	111	23	-19	-133	25	68	-115	157	-29	12	-128	214	-175	73	-106	70	-80	161	-27	-288	-279	-263	-137	-7
NON-MUSK-192	192_1+64	143	-199	-101	-77	-117	11	27	-94	-22	-22	-241	-213	-67	-286	-284	-301	-57	-75	-190	-183	-62	-14	-42	102	111	22	-20	-134	25	69	-116	192	-16	13	-133	101	-175	73	-30	70	-175	181	-28	-288	-279	-262	-137	-7
NON-MUSK-192	192_1+65	115	58	-86	-77	-117	11	27	-94	-21	-21	-242	-212	-67	-287	-285	-302	-58	-76	-191	-185	-61	-14	-43	105	111	22	-19	-133	25	68	-115	157	-29	12	-128	213	-175	73	-106	70	-80	161	-27	-288	-279	-263	-137	-7
NON-MUSK-192	192_1+66	143	-199	-101	-77	-117	11	27	-94	-22	-22	-241	-213	-67	-286	-284	-301	-57	-75	-190	-183	-62	-14	-42	102	111	22	-20	-134	25	69	-116	192	-16	13	-133	101	-175	73	-31	70	-175	181	-28	-288	-279	-262	-137	-7
NON-MUSK-192	192_1+67	143	-199	-101	-77	-117	11	27	-94	-22	-22	-242	-213	-67	-286	-284	-301	-56	-75	-190	-183	-62	-14	-42	102	111	22	-20	-134	25	69	-116	190	-16	13	-133	102	-175	73	-32	70	-176	181	-28	-288	-279	-262	-137	-7
NON-MUSK-192	192_1+68	114	56	-85	-77	-117	11	27	-94	-22	-22	-242	-212	-67	-287	-285	-302	-58	-76	-191	-184	-61	-14	-43	103	111	22	-19	-133	25	68	-115	157	-28	12	-128	214	-175	73	-106	70	-80	161	-27	-288	-279	-263	-137	-7
NON-MUSK-192	192_1+69	143	-199	-101	-76	-117	10	26	-94	-22	-23	-242	-213	-68	-286	-284	-301	-56	-75	-190	-182	-62	-14	-42	101	111	22	-20	-134	25	69	-116	189	-15	13	-133	104	-175	73	-32	70	-176	181	-28	-288	-279	-262	-137	-7
NON-MUSK-192	192_1+7	141	-193	-145	-76	-117	10	57	-167	-40	-22	-291	-112	-68	-274	-284	-302	53	-151	-99	-183	-28	-22	2	102	111	-34	47	-90	25	69	-116	195	-17	13	-132	98	-175	3	-65	38	-150	183	-28	-296	-243	-326	-96	-70
NON-MUSK-192	192_1+70	117	64	-87	-77	-117	10	27	-94	-22	-22	-242	-212	-67	-287	-285	-302	-58	-76	-191	-184	-61	-14	-43	104	111	23	-19	-133	25	68	-114	158	-32	12	-127	209	-175	73	-107	70	-81	161	-27	-288	-279	-264	-137	-7
NON-MUSK-192	192_1+71	143	-199	-101	-76	-117	10	26	-94	-22	-23	-242	-213	-68	-286	-284	-301	-57	-75	-190	-182	-62	-14	-42	101	112	22	-20	-134	25	69	-116	188	-15	13	-133	104	-175	73	-33	70	-176	181	-28	-288	-279	-262	-137	-7
NON-MUSK-192	192_1+72	142	-199	-101	-76	-117	10	26	-94	-22	-23	-242	-213	-68	-286	-284	-301	-57	-75	-190	-182	-62	-14	-42	101	111	22	-20	-134	25	69	-116	188	-15	13	-133	104	-175	73	-33	70	-176	181	-28	-288	-279	-262	-137	-7
NON-MUSK-192	192_1+73	115	57	-86	-69	-117	52	27	-101	-22	7	-308	-212	-107	-282	-283	-302	-58	-76	-191	-45	-61	-14	-43	187	81	23	-19	-133	-66	104	-115	157	-28	5	-128	214	-164	72	-106	70	-81	161	-30	-290	-279	-330	-137	-7
NON-MUSK-192	192_1+74	116	59	-86	-69	-117	52	27	-101	-22	7	-308	-212	-107	-282	-283	-302	-58	-76	-191	-45	-61	-14	-43	187	81	23	-19	-133	-66	104	-115	158	-29	5	-128	213	-164	72	-106	70	-81	161	-30	-290	-279	-330	-137	-7
NON-MUSK-192	192_1+75	144	-199	-102	-69	-117	52	26	-102	-22	7	-306	-212	-106	-282	-282	-301	-57	-75	-190	-46	-61	-14	-42	186	81	22	-21	-134	-66	104	-116	192	-16	5	-133	102	-163	73	-31	69	-176	181	-29	-289	-279	-329	-137	-7
NON-MUSK-192	192_1+76	116	59	-86	-69	-117	51	27	-101	-22	7	-308	-212	-108	-282	-283	-302	-58	-75	-191	-45	-61	-14	-43	187	81	23	-19	-133	-66	105	-115	158	-29	5	-128	212	-164	73	-106	70	-81	161	-30	-290	-279	-330	-138	-7
NON-MUSK-192	192_1+77	144	-199	-102	-70	-117	52	26	-102	-22	7	-306	-212	-106	-282	-282	-301	-57	-75	-190	-46	-61	-14	-42	186	81	22	-21	-134	-66	104	-116	191	-16	5	-133	102	-163	73	-31	69	-176	181	-29	-289	-279	-329	-137	-7
NON-MUSK-192	192_1+78	117	60	-86	-69	-117	52	27	-101	-21	7	-307	-212	-107	-282	-283	-302	-58	-76	-191	-45	-61	-14	-43	187	81	23	-19	-133	-66	104	-114	158	-30	5	-128	212	-164	72	-107	70	-81	161	-29	-290	-279	-330	-137	-7
NON-MUSK-192	192_1+79	144	-199	-102	-70	-117	53	26	-102	-22	8	-306	-213	-105	-282	-282	-301	-56	-75	-190	-46	-62	-14	-42	186	81	22	-21	-134	-65	104	-116	191	-16	5	-133	102	-163	73	-31	69	-176	180	-28	-289	-279	-329	-137	-7
NON-MUSK-192	192_1+8	113	60	-144	-77	-117	11	56	-164	-40	-22	-294	-113	-67	-276	-284	-303	53	-155	-98	-184	-29	-22	2	104	111	-34	48	-88	25	68	-115	157	-30	12	-128	211	-175	3	-128	39	-92	161	-27	-297	-244	-327	-98	-72
NON-MUSK-192	192_1+80	114	54	-85	-69	-117	52	27	-101	-22	7	-307	-212	-107	-282	-283	-302	-58	-76	-191	-45	-61	-14	-43	187	81	23	-19	-133	-66	104	-115	157	-27	5	-128	216	-164	72	-106	70	-81	161	-29	-290	-279	-330	-137	-7
NON-MUSK-192	192_1+81	143	-199	-101	-70	-117	53	26	-102	-22	8	-306	-213	-105	-282	-282	-301	-57	-75	-190	-46	-62	-14	-42	186	81	22	-20	-134	-65	104	-116	191	-16	5	-133	103	-163	73	-32	69	-176	181	-28	-289	-279	-329	-137	-7
NON-MUSK-192	192_1+82	143	-199	-101	-70	-117	53	26	-102	-22	8	-306	-213	-105	-282	-282	-301	-57	-75	-190	-46	-62	-14	-42	186	81	22	-20	-134	-65	104	-116	190	-16	5	-133	103	-163	73	-32	69	-176	181	-28	-289	-279	-329	-137	-7
NON-MUSK-192	192_1+83	143	-199	-101	-70	-117	53	26	-102	-22	8	-306	-213	-105	-282	-282	-301	-57	-75	-190	-46	-62	-14	-42	186	81	22	-20	-134	-65	104	-116	190	-15	5	-133	103	-163	73	-32	69	-176	180	-28	-289	-279	-329	-137	-7
NON-MUSK-192	192_1+84	144	-199	-102	-70	-117	53	26	-102	-22	8	-305	-213	-105	-282	-282	-301	-56	-75	-190	-46	-62	-14	-42	186	81	22	-21	-134	-65	104	-116	190	-16	5	-133	103	-163	73	-31	69	-176	180	-28	-288	-279	-329	-137	-7
NON-MUSK-192	192_1+85	117	61	-87	-69	-117	52	27	-102	-22	7	-307	-212	-107	-282	-283	-302	-58	-75	-191	-45	-61	-14	-43	187	81	23	-20	-133	-66	105	-114	158	-30	5	-127	211	-164	73	-107	70	-81	160	-30	-289	-279	-330	-137	-7
NON-MUSK-192	192_1+86	113	53	-85	-69	-117	52	27	-101	-21	7	-307	-212	-107	-282	-283	-302	-58	-76	-191	-45	-61	-14	-43	187	81	23	-19	-133	-66	104	-115	157	-27	5	-129	216	-164	72	-106	70	-80	161	-29	-289	-279	-330	-137	-7
NON-MUSK-192	192_1+87	117	61	-87	-69	-117	51	27	-101	-22	7	-308	-211	-108	-282	-283	-302	-58	-75	-191	-45	-60	-14	-43	187	81	23	-20	-133	-66	105	-114	158	-30	5	-127	211	-164	73	-107	70	-81	160	-30	-290	-279	-330	-138	-7
NON-MUSK-192	192_1+88	144	-199	-101	-70	-117	53	26	-102	-22	8	-306	-213	-104	-282	-282	-301	-56	-75	-190	-46	-62	-14	-42	186	81	22	-20	-134	-65	104	-116	190	-15	5	-133	103	-163	73	-32	70	-176	180	-28	-289	-279	-329	-137	-7
NON-MUSK-192	192_1+89	143	-199	-101	-70	-117	53	26	-102	-22	8	-306	-213	-105	-282	-282	-301	-56	-75	-190	-46	-62	-14	-42	186	81	22	-20	-134	-65	104	-116	189	-15	5	-133	104	-163	73	-33	70	-176	180	-28	-289	-279	-329	-137	-7
NON-MUSK-192	192_1+9	114	61	-144	-77	-117	10	56	-164	-40	-22	-294	-113	-67	-276	-284	-303	52	-155	-98	-184	-29	-22	2	104	111	-34	48	-87	25	68	-115	157	-30	12	-128	211	-175	3	-128	39	-92	161	-27	-297	-244	-327	-98	-72
NON-MUSK-192	192_1+90	141	-193	-145	-69	-117	53	57	-171	-40	8	-321	-112	-106	-279	-257	-302	53	-150	-100	-46	-28	-22	2	186	80	-34	46	-89	-65	104	-116	192	-17	5	-133	99	-163	3	-66	38	-150	183	-29	-321	-233	-331	-96	-69
NON-MUSK-192	192_1+91	141	-193	-145	-69	-117	53	57	-171	-40	8	-321	-112	-106	-279	-257	-302	53	-150	-100	-46	-28	-22	2	186	80	-34	46	-89	-66	104	-116	192	-17	5	-133	99	-163	3	-66	38	-150	183	-29	-321	-233	-331	-96	-69
NON-MUSK-192	192_1+92	113	60	-144	-69	-117	52	56	-169	-40	7	-322	-113	-108	-281	-258	-303	52	-154	-99	-45	-29	-22	2	187	80	-34	48	-87	-66	104	-115	157	-30	5	-128	211	-164	3	-127	39	-93	161	-30	-323	-234	-332	-97	-72
NON-MUSK-192	192_1+93	112	59	-144	-69	-117	52	56	-169	-40	7	-322	-113	-108	-281	-258	-303	52	-154	-99	-45	-29	-22	3	187	80	-34	48	-86	-66	104	-115	156	-30	5	-128	212	-164	3	-127	39	-92	162	-30	-323	-234	-332	-97	-72
NON-MUSK-192	192_1+94	141	-193	-145	-69	-117	52	57	-171	-40	8	-321	-112	-106	-279	-257	-302	53	-150	-100	-46	-28	-22	2	186	80	-34	46	-89	-66	104	-116	193	-17	5	-133	99	-163	3	-66	38	-150	183	-29	-321	-233	-331	-96	-69
NON-MUSK-192	192_1+95	112	58	-144	-69	-117	52	56	-169	-40	7	-322	-113	-107	-281	-258	-303	52	-154	-99	-45	-29	-22	3	187	80	-34	48	-86	-66	104	-115	156	-29	5	-128	212	-164	3	-127	39	-92	162	-29	-323	-234	-332	-97	-72
NON-MUSK-192	192_1+96	112	58	-144	-69	-117	52	56	-169	-40	7	-322	-113	-107	-281	-258	-303	52	-154	-99	-45	-29	-22	2	187	80	-34	48	-86	-66	104	-115	156	-29	5	-128	213	-164	3	-127	39	-92	162	-29	-323	-233	-332	-97	-72
NON-MUSK-192	192_1+97	112	58	-144	-69	-117	52	56	-168	-40	7	-322	-113	-108	-282	-258	-303	52	-155	-99	-45	-29	-22	3	187	80	-34	48	-87	-66	104	-115	156	-29	5	-128	212	-164	3	-127	39	-92	162	-30	-323	-234	-332	-97	-72
NON-MUSK-192	192_1+98	141	-193	-145	-70	-117	53	57	-171	-40	8	-321	-112	-105	-279	-256	-302	53	-150	-99	-46	-28	-22	2	186	80	-34	47	-89	-65	104	-116	191	-16	5	-134	100	-163	3	-67	38	-150	183	-28	-321	-233	-331	-96	-69
NON-MUSK-192	192_1+99	113	62	-144	-69	-117	52	56	-169	-40	7	-322	-113	-108	-281	-258	-303	52	-154	-99	-45	-29	-22	3	187	80	-34	48	-87	-66	104	-114	157	-31	4	-128	210	-164	3	-127	39	-93	161	-30	-323	-234	-332	-97	-72
NON-MUSK-197	197_1+1	292	-198	-112	-57	-117	50	27	-102	-21	6	-309	-212	-110	-283	-283	-303	-59	-76	-192	-44	-60	-15	-44	184	81	23	-18	-132	-67	105	-116	-111	88	8	-144	311	-163	73	-145	70	-178	-121	-31	-291	-279	-331	-138	-7
NON-MUSK-197	197_1+10	292	-198	-112	-57	-117	50	27	-102	-21	6	-309	-212	-110	-283	-283	-303	-59	-77	-192	-44	-61	-15	-43	184	81	23	-18	-132	-67	105	-116	-111	87	8	-144	311	-163	73	-145	71	-178	-122	-31	-291	-279	-331	-138	-7
NON-MUSK-197	197_1+100	291	-193	-144	-55	-117	11	56	-164	-40	-22	-293	-113	-67	-276	-285	-304	52	-155	-99	-184	-29	-22	3	104	112	-33	48	-85	25	68	-116	-112	84	11	-144	312	-175	4	-145	39	-172	-124	-27	-297	-245	-328	-98	-72
NON-MUSK-197	197_1+101	288	-194	-145	-76	-117	12	57	-172	-40	-25	-285	-112	-68	-273	-283	-299	55	-146	-101	-180	-27	-22	1	95	111	-35	46	-92	25	69	-116	-19	-87	16	-34	302	-175	4	-146	38	-172	-82	-29	-293	-243	-323	-95	-67
NON-MUSK-197	197_1+102	291	-193	-144	-55	-117	11	56	-164	-40	-22	-294	-114	-67	-276	-285	-304	52	-156	-99	-184	-29	-22	3	104	112	-33	48	-85	25	68	-116	-112	84	11	-144	312	-175	4	-145	39	-172	-124	-27	-297	-245	-328	-98	-72
NON-MUSK-197	197_1+103	291	-193	-145	-55	-117	11	56	-165	-40	-22	-293	-113	-67	-276	-285	-304	52	-155	-99	-184	-29	-22	2	104	112	-33	48	-85	25	68	-116	-112	84	11	-144	312	-175	4	-145	39	-172	-123	-27	-297	-245	-328	-98	-72
NON-MUSK-197	197_1+104	291	-193	-144	-55	-117	11	56	-164	-40	-21	-294	-114	-66	-276	-285	-304	52	-156	-98	-185	-30	-22	3	105	111	-34	49	-86	25	68	-116	-112	85	11	-144	312	-175	4	-145	39	-172	-123	-27	-298	-245	-328	-98	-73
NON-MUSK-197	197_1+105	291	-193	-144	-55	-117	11	56	-164	-40	-22	-294	-114	-67	-276	-285	-304	52	-156	-98	-184	-30	-22	3	104	112	-34	49	-85	25	68	-116	-112	84	12	-144	312	-175	4	-145	39	-172	-124	-27	-298	-245	-328	-98	-73
NON-MUSK-197	197_1+106	287	-194	-145	-70	-117	55	57	-174	-40	10	-319	-112	-98	-276	-255	-299	55	-147	-101	-48	-27	-22	2	185	81	-35	46	-91	-64	104	-116	-22	-82	4	-30	300	-162	4	-146	38	-172	-80	-25	-317	-232	-329	-95	-67
NON-MUSK-197	197_1+107	287	-194	-145	-70	-117	55	57	-174	-40	10	-319	-112	-98	-276	-255	-299	55	-146	-101	-48	-27	-22	2	185	81	-35	46	-92	-64	104	-116	-22	-82	4	-30	300	-163	4	-146	38	-173	-80	-25	-317	-232	-329	-95	-66
NON-MUSK-197	197_1+108	291	-193	-145	-57	-117	50	56	-168	-40	6	-323	-114	-110	-283	-258	-304	52	-155	-99	-45	-29	-22	3	184	81	-34	48	-84	-67	104	-116	-111	88	7	-144	311	-163	4	-146	39	-172	-121	-31	-325	-234	-333	-98	-72
NON-MUSK-197	197_1+109	291	-193	-145	-57	-117	50	56	-168	-40	6	-323	-114	-110	-283	-258	-304	52	-155	-99	-45	-29	-22	3	184	81	-34	48	-84	-67	104	-116	-111	88	7	-144	311	-163	4	-146	39	-172	-121	-31	-325	-234	-333	-98	-72
NON-MUSK-197	197_1+11	288	-198	-112	-70	-117	55	26	-104	-21	9	-302	-215	-98	-283	-281	-298	-53	-76	-189	-48	-64	-15	-41	185	81	22	-21	-136	-64	104	-116	-21	-83	5	-31	300	-162	73	-146	69	-178	-80	-25	-287	-280	-327	-136	-6
NON-MUSK-197	197_1+110	287	-194	-145	-70	-117	55	57	-174	-40	10	-319	-112	-98	-276	-255	-299	55	-147	-101	-48	-27	-22	2	185	81	-35	46	-91	-64	104	-116	-22	-82	4	-30	300	-162	4	-146	38	-172	-80	-25	-317	-232	-329	-95	-67
NON-MUSK-197	197_1+111	287	-194	-145	-70	-117	55	57	-174	-40	10	-319	-112	-98	-276	-255	-299	55	-147	-101	-48	-27	-22	2	185	81	-35	46	-91	-64	104	-116	-22	-82	4	-30	300	-162	4	-146	38	-172	-80	-25	-318	-232	-329	-95	-67
NON-MUSK-197	197_1+112	287	-194	-145	-70	-117	55	57	-174	-40	10	-319	-112	-98	-276	-255	-299	55	-146	-101	-48	-27	-22	1	185	81	-35	46	-92	-64	104	-116	-21	-82	4	-30	300	-163	4	-146	38	-173	-80	-25	-317	-232	-329	-95	-66
NON-MUSK-197	197_1+113	291	-193	-144	-57	-117	50	56	-168	-40	6	-323	-114	-110	-283	-258	-304	52	-156	-99	-45	-29	-22	3	184	81	-34	48	-85	-67	104	-116	-111	88	7	-144	312	-163	4	-146	39	-172	-121	-31	-325	-234	-333	-98	-72
NON-MUSK-197	197_1+114	291	-193	-145	-57	-117	50	56	-168	-40	6	-323	-114	-110	-283	-258	-304	52	-155	-99	-45	-29	-22	3	184	81	-34	48	-84	-67	104	-116	-111	88	7	-144	311	-163	4	-146	39	-172	-121	-31	-325	-234	-333	-98	-72
NON-MUSK-197	197_1+115	291	-193	-145	-57	-117	50	56	-168	-40	6	-323	-114	-110	-283	-258	-304	52	-155	-99	-45	-29	-22	3	184	81	-34	48	-84	-67	104	-116	-111	88	7	-144	311	-163	4	-146	39	-172	-121	-31	-325	-234	-333	-98	-72
NON-MUSK-197	197_1+116	287	-194	-145	-70	-117	55	57	-174	-40	10	-319	-112	-98	-276	-255	-299	55	-147	-101	-48	-27	-22	2	185	81	-35	46	-91	-64	104	-116	-22	-82	4	-30	300	-162	4	-146	38	-172	-80	-25	-317	-232	-329	-95	-67
NON-MUSK-197	197_1+117	291	-193	-145	-57	-117	50	56	-168	-40	6	-323	-114	-110	-283	-258	-304	52	-155	-99	-45	-29	-22	3	185	81	-34	48	-84	-67	104	-116	-111	88	7	-144	311	-163	4	-146	39	-172	-121	-31	-325	-234	-333	-98	-72
NON-MUSK-197	197_1+118	287	-194	-145	-70	-117	55	57	-174	-40	10	-319	-112	-98	-276	-255	-299	55	-147	-101	-48	-27	-22	2	185	81	-35	46	-91	-64	104	-116	-21	-82	4	-30	300	-162	4	-146	38	-172	-80	-25	-318	-232	-329	-95	-67
NON-MUSK-197	197_1+119	287	-194	-145	-70	-117	55	57	-174	-40	10	-319	-112	-98	-276	-255	-299	55	-147	-101	-48	-27	-22	2	185	81	-35	46	-91	-64	104	-116	-22	-82	4	-30	300	-162	4	-146	38	-172	-80	-25	-317	-232	-329	-95	-67
NON-MUSK-197	197_1+12	292	-198	-112	-57	-117	50	27	-102	-21	6	-309	-212	-109	-283	-283	-302	-58	-77	-192	-44	-61	-15	-43	184	81	23	-18	-132	-67	105	-116	-111	87	8	-144	312	-163	73	-145	70	-178	-121	-31	-291	-279	-331	-138	-7
NON-MUSK-197	197_1+120	291	-193	-145	-57	-117	50	56	-168	-40	6	-323	-114	-110	-283	-258	-304	52	-155	-99	-45	-29	-22	3	184	81	-34	48	-84	-67	104	-116	-111	88	7	-144	311	-163	4	-146	39	-172	-121	-31	-325	-234	-333	-98	-72
NON-MUSK-197	197_1+121	291	-193	-145	-57	-117	50	56	-168	-40	6	-323	-114	-110	-283	-258	-304	52	-155	-99	-45	-29	-22	3	185	81	-34	48	-84	-67	104	-116	-111	88	7	-144	311	-163	4	-146	39	-172	-121	-31	-325	-234	-333	-98	-72
NON-MUSK-197	197_1+122	287	-194	-145	-70	-117	55	57	-174	-40	10	-319	-112	-98	-276	-255	-299	55	-147	-101	-48	-27	-22	2	185	81	-35	46	-91	-64	104	-116	-22	-82	4	-30	300	-162	4	-146	38	-172	-80	-25	-317	-232	-329	-95	-67
NON-MUSK-197	197_1+123	291	-193	-145	-57	-117	50	56	-168	-40	6	-323	-114	-110	-283	-258	-304	52	-155	-99	-45	-29	-22	3	185	81	-34	48	-84	-67	104	-116	-111	88	7	-144	311	-163	4	-146	39	-172	-121	-31	-325	-234	-333	-98	-72
NON-MUSK-197	197_1+124	292	-193	-144	-57	-117	50	56	-169	-40	6	-323	-114	-110	-282	-258	-303	52	-155	-99	-45	-29	-22	3	185	81	-34	48	-86	-67	104	-116	-111	88	7	-144	311	-163	4	-145	39	-172	-122	-31	-324	-234	-333	-98	-72
NON-MUSK-197	197_1+125	288	-194	-145	-70	-117	55	57	-174	-40	10	-319	-112	-98	-276	-255	-299	55	-146	-101	-48	-27	-22	1	185	81	-35	46	-92	-64	104	-116	-21	-83	4	-31	300	-162	4	-146	38	-173	-81	-25	-317	-232	-329	-95	-66
NON-MUSK-197	197_1+126	292	-193	-144	-57	-117	50	56	-169	-40	6	-323	-114	-110	-282	-258	-303	52	-155	-99	-45	-29	-22	3	185	81	-34	48	-86	-67	104	-116	-111	88	7	-144	312	-163	4	-145	39	-172	-122	-31	-324	-234	-333	-98	-72
NON-MUSK-197	197_1+127	288	-194	-145	-70	-117	55	57	-174	-40	10	-319	-112	-98	-276	-255	-299	55	-147	-101	-48	-27	-22	2	185	81	-35	46	-91	-64	104	-116	-21	-83	4	-31	300	-162	4	-146	38	-172	-81	-24	-317	-232	-329	-95	-67
NON-MUSK-197	197_1+128	292	-193	-144	-57	-117	50	56	-169	-40	6	-323	-114	-110	-282	-258	-303	52	-155	-99	-45	-29	-22	3	185	81	-34	48	-85	-67	104	-116	-111	88	7	-144	312	-163	4	-145	39	-172	-122	-31	-324	-234	-333	-98	-72
NON-MUSK-197	197_1+129	288	-194	-145	-70	-117	55	57	-174	-40	10	-319	-112	-98	-276	-255	-299	55	-147	-101	-48	-27	-22	2	185	81	-35	46	-91	-64	104	-116	-21	-83	4	-31	300	-162	4	-146	38	-172	-81	-24	-317	-232	-329	-95	-67
NON-MUSK-197	197_1+13	292	-198	-112	-57	-117	50	27	-102	-21	6	-309	-212	-110	-283	-283	-303	-59	-77	-192	-44	-61	-15	-44	184	81	23	-18	-132	-67	105	-116	-111	87	8	-144	311	-163	73	-145	71	-178	-122	-31	-291	-279	-331	-138	-7
NON-MUSK-197	197_1+130	292	-193	-144	-57	-117	50	56	-168	-40	6	-323	-114	-110	-283	-258	-304	52	-156	-99	-45	-29	-22	3	184	81	-34	48	-85	-67	104	-116	-112	88	7	-144	312	-163	4	-145	39	-172	-122	-31	-325	-234	-333	-98	-72
NON-MUSK-197	197_1+131	288	-194	-145	-70	-117	55	57	-174	-40	10	-319	-112	-98	-276	-255	-299	55	-147	-101	-48	-27	-22	2	185	81	-35	46	-91	-64	104	-116	-21	-83	4	-31	300	-162	4	-146	38	-172	-81	-25	-317	-232	-329	-95	-67
NON-MUSK-197	197_1+132	288	-194	-145	-70	-117	55	57	-174	-40	10	-319	-112	-98	-276	-255	-299	55	-146	-101	-48	-27	-22	1	185	81	-35	46	-92	-64	104	-116	-21	-82	4	-30	300	-162	4	-146	38	-173	-81	-25	-317	-232	-329	-95	-66
NON-MUSK-197	197_1+133	288	-194	-145	-70	-117	55	57	-174	-40	10	-319	-112	-98	-276	-255	-299	55	-146	-101	-48	-27	-22	1	185	81	-35	46	-92	-64	104	-116	-21	-83	4	-31	300	-162	4	-146	38	-173	-81	-25	-317	-232	-329	-95	-66
NON-MUSK-197	197_1+134	288	-194	-145	-70	-117	55	57	-174	-40	10	-319	-112	-98	-276	-255	-299	55	-146	-101	-48	-27	-22	1	185	81	-35	46	-92	-64	104	-116	-21	-83	4	-31	300	-163	4	-146	38	-173	-81	-25	-317	-232	-329	-95	-66
NON-MUSK-197	197_1+135	288	-194	-145	-70	-117	55	57	-174	-40	10	-319	-112	-98	-276	-255	-299	55	-147	-101	-48	-27	-22	2	185	81	-35	46	-91	-64	104	-116	-21	-83	4	-31	300	-162	4	-146	38	-172	-81	-25	-317	-232	-329	-95	-67
NON-MUSK-197	197_1+136	288	-194	-145	-70	-117	55	57	-174	-40	10	-319	-112	-98	-276	-255	-299	55	-146	-101	-48	-27	-22	1	185	81	-35	46	-92	-64	104	-116	-21	-83	4	-31	300	-162	4	-146	38	-173	-81	-25	-317	-232	-329	-95	-66
NON-MUSK-197	197_1+137	292	-193	-145	-57	-117	50	56	-168	-40	6	-323	-114	-110	-283	-258	-304	52	-156	-99	-45	-29	-22	3	185	81	-34	48	-84	-67	104	-116	-112	88	7	-144	312	-163	4	-146	39	-172	-122	-31	-325	-234	-333	-98	-72
NON-MUSK-197	197_1+138	292	-193	-144	-57	-117	50	56	-168	-40	6	-323	-114	-110	-283	-258	-304	52	-156	-99	-45	-29	-22	3	184	81	-34	48	-85	-67	104	-116	-112	88	8	-144	312	-163	4	-145	39	-172	-122	-31	-325	-234	-333	-98	-72
NON-MUSK-197	197_1+139	292	-193	-144	-57	-117	50	56	-168	-40	6	-323	-114	-110	-283	-258	-304	52	-156	-99	-45	-29	-22	3	184	81	-34	48	-85	-67	104	-116	-112	88	8	-144	312	-163	4	-145	39	-172	-122	-31	-325	-234	-333	-98	-72
NON-MUSK-197	197_1+14	291	-198	-112	-57	-117	50	27	-102	-21	6	-309	-212	-109	-283	-283	-303	-59	-76	-192	-44	-61	-15	-43	184	81	23	-18	-132	-67	105	-116	-111	88	8	-144	311	-163	73	-145	70	-178	-121	-31	-291	-279	-331	-138	-7
NON-MUSK-197	197_1+140	292	-193	-144	-57	-117	50	56	-169	-40	6	-323	-114	-110	-282	-258	-303	52	-155	-99	-45	-29	-22	3	185	81	-34	48	-86	-67	104	-116	-112	88	7	-144	312	-163	4	-145	39	-172	-122	-31	-324	-234	-333	-97	-72
NON-MUSK-197	197_1+141	292	-193	-145	-57	-117	50	56	-169	-40	6	-323	-113	-110	-282	-258	-303	52	-155	-99	-45	-29	-22	3	185	81	-34	48	-85	-67	104	-116	-111	88	7	-144	311	-163	4	-145	39	-172	-122	-31	-324	-234	-333	-98	-72
NON-MUSK-197	197_1+142	224	-186	-144	-76	-117	9	56	-161	-40	-20	-298	-114	-67	-278	-285	-304	52	-159	-98	-186	-30	-22	3	108	111	-34	50	-89	25	68	-117	303	-122	10	-137	72	-175	2	-144	41	-148	367	-27	-300	-246	-329	-97	-74
NON-MUSK-197	197_1+143	224	-186	-144	-76	-117	9	56	-161	-40	-20	-298	-114	-67	-278	-285	-304	52	-159	-98	-186	-30	-22	3	108	111	-34	50	-89	25	68	-117	303	-122	10	-137	72	-175	2	-144	41	-148	367	-27	-300	-246	-329	-97	-74
NON-MUSK-197	197_1+144	224	-186	-144	-76	-117	9	56	-161	-40	-20	-298	-114	-67	-278	-285	-304	52	-159	-98	-186	-30	-22	3	108	111	-34	50	-89	25	68	-117	304	-122	10	-137	71	-175	2	-144	41	-148	367	-27	-300	-246	-329	-97	-74
NON-MUSK-197	197_1+145	222	-194	-145	-77	-117	12	57	-172	-40	-24	-285	-112	-68	-273	-283	-300	54	-146	-101	-181	-27	-22	1	97	111	-34	45	-88	25	69	-117	-120	-58	15	-155	195	-175	5	-132	37	-172	206	-29	-293	-243	-324	-97	-67
NON-MUSK-197	197_1+146	224	-186	-144	-76	-117	9	56	-161	-40	-20	-298	-114	-67	-278	-285	-304	52	-159	-98	-186	-30	-22	3	108	111	-34	50	-89	25	68	-117	304	-122	10	-137	72	-175	2	-144	41	-148	367	-27	-300	-246	-329	-97	-74
NON-MUSK-197	197_1+147	224	-186	-144	-76	-117	9	56	-161	-40	-20	-298	-114	-67	-278	-285	-304	52	-159	-98	-186	-30	-22	3	108	111	-34	50	-89	25	68	-117	304	-122	10	-137	71	-175	2	-144	41	-148	367	-27	-300	-246	-329	-97	-74
NON-MUSK-197	197_1+148	224	-186	-144	-76	-117	9	56	-161	-40	-20	-298	-114	-67	-278	-285	-304	52	-159	-98	-186	-30	-22	3	108	111	-34	50	-89	25	68	-117	304	-122	10	-137	71	-175	2	-144	41	-148	367	-27	-300	-246	-329	-97	-74
NON-MUSK-197	197_1+149	224	-186	-144	-76	-117	9	56	-161	-40	-21	-298	-114	-67	-278	-285	-304	52	-159	-98	-186	-30	-22	3	108	111	-34	50	-89	25	68	-117	304	-122	10	-137	165	-175	2	-144	41	-148	367	-27	-300	-245	-329	-97	-74
NON-MUSK-197	197_1+15	292	-198	-112	-58	-117	50	27	-102	-21	6	-309	-212	-110	-283	-283	-303	-59	-77	-192	-44	-61	-15	-43	184	81	23	-18	-132	-67	105	-116	-111	87	8	-144	311	-163	73	-145	71	-178	-122	-31	-291	-279	-331	-138	-7
NON-MUSK-197	197_1+150	224	-186	-144	-76	-117	9	56	-161	-40	-20	-298	-114	-67	-278	-285	-304	52	-159	-98	-186	-30	-22	3	108	111	-34	50	-89	25	68	-117	304	-122	10	-137	71	-175	2	-144	41	-148	367	-27	-300	-246	-329	-97	-74
NON-MUSK-197	197_1+151	224	-186	-144	-76	-117	9	56	-161	-40	-20	-298	-114	-67	-278	-285	-304	52	-159	-98	-186	-30	-22	3	108	111	-34	50	-89	25	68	-117	304	-122	10	-137	71	-175	2	-144	41	-148	367	-27	-300	-246	-329	-97	-74
NON-MUSK-197	197_1+152	223	-194	-145	-77	-117	12	57	-172	-40	-24	-285	-112	-68	-273	-283	-300	54	-146	-101	-181	-27	-22	1	97	111	-34	45	-88	25	69	-117	-120	-58	15	-155	194	-175	5	-132	37	-172	205	-29	-293	-243	-324	-97	-67
NON-MUSK-197	197_1+153	222	-194	-145	-77	-117	12	57	-172	-40	-24	-285	-112	-68	-273	-283	-300	54	-146	-101	-181	-27	-22	1	97	111	-34	45	-88	25	69	-117	-120	-58	15	-155	194	-175	5	-132	37	-172	204	-29	-293	-243	-324	-97	-67
NON-MUSK-197	197_1+154	222	-194	-145	-77	-117	11	57	-172	-40	-24	-285	-112	-69	-273	-283	-300	54	-146	-101	-180	-27	-22	1	97	111	-34	45	-88	25	69	-117	-120	-58	15	-155	195	-175	5	-132	36	-172	206	-29	-293	-243	-324	-97	-66
NON-MUSK-197	197_1+155	223	-194	-145	-77	-117	12	57	-172	-40	-24	-285	-112	-68	-273	-283	-300	54	-146	-101	-181	-27	-22	1	97	111	-34	45	-88	25	69	-117	-120	-58	15	-155	195	-175	5	-132	36	-172	206	-29	-293	-243	-324	-97	-66
NON-MUSK-197	197_1+156	223	-194	-145	-77	-117	12	57	-171	-40	-24	-285	-112	-68	-273	-283	-300	54	-146	-101	-181	-27	-22	1	97	111	-34	45	-88	25	69	-117	-120	-58	15	-155	194	-175	5	-132	37	-172	205	-29	-293	-243	-324	-97	-67
NON-MUSK-197	197_1+157	223	-194	-145	-77	-117	12	57	-171	-40	-24	-285	-112	-68	-273	-283	-300	54	-146	-101	-181	-27	-22	1	97	111	-34	45	-88	25	69	-117	-120	-58	15	-155	194	-175	5	-132	37	-172	204	-29	-293	-243	-324	-97	-67
NON-MUSK-197	197_1+158	223	-194	-145	-76	-117	11	57	-172	-40	-24	-285	-112	-69	-273	-283	-300	54	-145	-101	-180	-27	-22	1	97	111	-33	45	-87	25	69	-117	-120	-58	15	-155	195	-175	5	-132	36	-172	210	-29	-293	-243	-324	-97	-66
NON-MUSK-197	197_1+159	223	-194	-145	-76	-117	11	57	-172	-40	-24	-285	-112	-69	-273	-283	-300	54	-145	-101	-180	-27	-22	1	97	111	-33	45	-87	25	69	-117	-120	-58	15	-155	195	-175	5	-132	36	-172	208	-29	-293	-243	-324	-97	-66
NON-MUSK-197	197_1+16	288	-198	-112	-70	-117	55	26	-104	-22	9	-302	-215	-98	-283	-281	-298	-53	-75	-189	-48	-64	-15	-41	185	81	22	-21	-135	-64	104	-116	-21	-84	5	-32	301	-162	73	-146	69	-178	-81	-25	-287	-280	-327	-136	-6
NON-MUSK-197	197_1+160	223	-198	-112	-77	-117	12	26	-95	-21	-24	-241	-214	-68	-286	-283	-299	-55	-76	-190	-181	-63	-14	-42	97	111	22	-20	-135	25	69	-117	-120	-58	15	-155	196	-175	73	-110	70	-177	181	-29	-289	-280	-260	-136	-6
NON-MUSK-197	197_1+161	223	-198	-112	-77	-117	12	26	-95	-21	-24	-241	-214	-68	-286	-283	-299	-55	-76	-190	-181	-63	-14	-42	97	111	22	-20	-135	25	69	-117	-120	-58	15	-155	196	-175	73	-110	70	-177	179	-29	-289	-280	-260	-136	-6
NON-MUSK-197	197_1+162	223	-198	-112	-77	-117	12	26	-95	-21	-24	-241	-214	-68	-286	-283	-299	-55	-76	-190	-181	-63	-14	-42	97	111	22	-20	-135	25	69	-117	-120	-59	15	-155	196	-175	73	-110	70	-177	175	-29	-289	-280	-260	-136	-6
NON-MUSK-197	197_1+163	223	-198	-112	-77	-117	12	26	-95	-21	-24	-241	-214	-68	-286	-283	-299	-55	-76	-190	-181	-63	-14	-42	97	111	22	-20	-135	25	69	-117	-120	-58	15	-155	196	-175	73	-110	70	-177	180	-29	-289	-280	-260	-136	-6
NON-MUSK-197	197_1+164	223	-198	-112	-77	-117	12	26	-95	-21	-24	-241	-214	-68	-286	-283	-299	-55	-76	-190	-181	-63	-14	-42	97	111	22	-20	-135	25	69	-117	-120	-59	15	-155	196	-175	73	-110	70	-177	178	-29	-289	-280	-260	-136	-6
NON-MUSK-197	197_1+165	224	-198	-105	-76	-117	9	27	-95	-21	-20	-242	-211	-67	-287	-286	-303	-59	-76	-193	-186	-60	-15	-44	108	111	23	-19	-132	25	68	-117	309	-122	10	-137	78	-175	73	-144	70	-154	365	-26	-287	-279	-266	-138	-7
NON-MUSK-197	197_1+166	224	-198	-105	-76	-117	10	27	-95	-21	-20	-242	-211	-67	-287	-286	-304	-59	-76	-193	-187	-60	-15	-44	108	111	23	-19	-132	25	68	-117	309	-122	10	-137	76	-175	73	-144	70	-154	365	-26	-287	-279	-266	-138	-7
NON-MUSK-197	197_1+167	224	-198	-105	-76	-117	9	27	-95	-21	-20	-242	-212	-67	-288	-286	-303	-59	-76	-193	-186	-60	-15	-44	108	112	23	-19	-132	25	68	-117	310	-122	10	-137	79	-175	73	-144	70	-154	365	-27	-287	-279	-266	-138	-7
NON-MUSK-197	197_1+168	223	-198	-112	-77	-117	12	26	-95	-21	-24	-241	-214	-68	-286	-283	-299	-55	-76	-190	-181	-63	-14	-42	98	111	22	-20	-135	25	69	-117	-120	-58	15	-155	196	-175	73	-110	70	-177	186	-29	-289	-280	-260	-136	-6
NON-MUSK-197	197_1+169	224	-198	-105	-76	-117	9	27	-95	-21	-20	-242	-211	-67	-287	-286	-303	-59	-76	-193	-186	-60	-15	-44	108	111	23	-19	-132	25	68	-117	310	-122	10	-137	78	-175	73	-144	70	-154	365	-27	-287	-279	-266	-138	-7
NON-MUSK-197	197_1+17	291	-198	-112	-58	-117	50	27	-102	-21	6	-309	-212	-109	-283	-283	-302	-58	-77	-192	-44	-61	-15	-43	184	81	23	-18	-132	-67	105	-116	-111	87	8	-144	312	-163	73	-145	71	-178	-122	-31	-291	-279	-331	-138	-7
NON-MUSK-197	197_1+170	224	-198	-105	-76	-117	9	27	-95	-21	-20	-242	-211	-67	-287	-286	-304	-59	-76	-193	-187	-60	-15	-44	109	111	23	-19	-132	25	68	-117	309	-122	10	-137	77	-175	73	-144	70	-154	365	-26	-287	-279	-266	-138	-7
NON-MUSK-197	197_1+171	224	-198	-105	-76	-117	9	27	-95	-21	-20	-242	-211	-67	-287	-286	-304	-59	-76	-193	-187	-60	-15	-44	108	111	23	-19	-132	25	68	-117	309	-122	10	-137	76	-175	73	-144	70	-154	365	-26	-287	-279	-266	-138	-7
NON-MUSK-197	197_1+172	223	-198	-112	-77	-117	12	26	-95	-21	-24	-242	-215	-68	-286	-283	-299	-55	-76	-190	-181	-63	-14	-42	97	111	22	-20	-135	25	69	-117	-120	-58	15	-155	196	-175	73	-110	70	-177	169	-29	-289	-280	-260	-136	-6
NON-MUSK-197	197_1+173	223	-198	-112	-77	-117	11	26	-95	-21	-24	-242	-215	-68	-286	-283	-299	-54	-76	-189	-180	-63	-14	-41	97	111	22	-20	-135	25	69	-117	-120	-59	15	-155	197	-175	73	-110	70	-177	174	-29	-289	-280	-260	-136	-6
NON-MUSK-197	197_1+174	223	-198	-112	-77	-117	11	26	-95	-21	-24	-242	-215	-68	-286	-283	-299	-55	-76	-190	-181	-63	-14	-42	97	111	22	-20	-135	25	69	-117	-120	-58	15	-155	196	-175	73	-110	70	-177	-42	-29	-289	-280	-260	-136	-6
NON-MUSK-197	197_1+175	224	-198	-105	-76	-117	10	27	-95	-22	-20	-242	-211	-66	-287	-286	-303	-59	-76	-193	-187	-60	-15	-44	109	111	23	-19	-132	25	68	-117	308	-122	9	-137	76	-175	73	-144	70	-154	365	-26	-287	-279	-266	-138	-7
NON-MUSK-197	197_1+176	224	-198	-105	-76	-117	10	27	-95	-21	-20	-242	-211	-66	-287	-286	-304	-59	-76	-193	-187	-60	-15	-44	109	111	23	-19	-132	25	68	-117	308	-122	9	-137	76	-175	73	-144	70	-154	365	-26	-287	-279	-266	-138	-7
NON-MUSK-197	197_1+177	224	-198	-105	-77	-117	10	27	-96	-22	-20	-242	-211	-66	-287	-286	-304	-59	-76	-193	-187	-60	-15	-44	109	111	24	-20	-132	25	67	-117	308	-122	9	-137	75	-175	73	-144	70	-155	365	-26	-287	-279	-266	-138	-7
NON-MUSK-197	197_1+178	222	-194	-145	-77	-117	12	57	-171	-40	-24	-285	-112	-68	-273	-283	-300	54	-147	-101	-181	-27	-22	1	97	111	-34	46	-87	25	69	-117	-120	-59	15	-155	195	-175	5	-132	36	-171	199	-29	-293	-243	-324	-97	-67
NON-MUSK-197	197_1+179	224	-185	-144	-76	-117	9	56	-161	-40	-21	-298	-114	-67	-278	-285	-304	52	-159	-98	-186	-31	-22	3	108	111	-34	50	-89	25	68	-117	304	-122	10	-137	72	-175	2	-144	41	-147	367	-27	-300	-246	-329	-97	-74
NON-MUSK-197	197_1+18	291	-198	-112	-55	-117	11	27	-95	-21	-22	-242	-212	-67	-287	-285	-303	-59	-76	-193	-185	-60	-15	-44	104	112	23	-18	-132	25	68	-116	-111	84	11	-144	311	-175	73	-145	70	-178	-123	-27	-288	-279	-264	-138	-7
NON-MUSK-197	197_1+180	222	-194	-145	-77	-117	12	57	-172	-40	-24	-285	-112	-68	-273	-283	-300	54	-146	-101	-181	-27	-22	1	97	111	-34	45	-88	25	69	-117	-120	-59	15	-155	194	-175	5	-132	37	-172	202	-29	-293	-243	-324	-97	-67
NON-MUSK-197	197_1+181	222	-194	-145	-77	-117	12	57	-172	-40	-24	-285	-112	-68	-273	-283	-300	54	-146	-101	-181	-27	-22	1	97	111	-34	46	-87	25	69	-117	-120	-59	15	-155	195	-175	5	-132	36	-171	202	-29	-293	-243	-324	-97	-67
NON-MUSK-197	197_1+182	223	-185	-144	-76	-117	9	56	-161	-40	-21	-298	-114	-67	-278	-285	-304	52	-159	-98	-186	-30	-22	3	108	111	-34	50	-89	25	68	-117	305	-122	10	-137	73	-175	2	-144	41	-148	366	-27	-300	-246	-329	-97	-74
NON-MUSK-197	197_1+183	222	-194	-145	-77	-117	12	57	-172	-40	-24	-285	-112	-68	-273	-283	-300	54	-146	-101	-181	-27	-22	1	97	111	-34	45	-88	25	69	-117	-120	-59	15	-155	195	-175	5	-132	36	-172	199	-29	-293	-243	-324	-97	-67
NON-MUSK-197	197_1+184	223	-185	-144	-76	-117	9	56	-161	-40	-20	-298	-114	-67	-278	-285	-304	52	-159	-98	-186	-31	-22	3	108	111	-34	50	-89	25	68	-117	304	-122	10	-137	73	-175	2	-144	41	-147	367	-27	-300	-246	-329	-97	-74
NON-MUSK-197	197_1+185	224	-185	-144	-76	-117	10	56	-161	-40	-20	-298	-114	-67	-278	-285	-304	52	-159	-98	-186	-31	-22	3	108	111	-34	50	-89	25	68	-117	304	-122	10	-137	73	-175	2	-144	41	-147	367	-27	-300	-246	-329	-97	-74
NON-MUSK-197	197_1+186	222	-194	-145	-77	-117	12	57	-172	-40	-24	-285	-112	-68	-273	-283	-300	54	-146	-101	-181	-27	-22	1	97	111	-34	45	-88	25	69	-117	-120	-59	15	-155	195	-175	5	-132	36	-172	202	-29	-293	-243	-324	-97	-67
NON-MUSK-197	197_1+187	223	-185	-144	-76	-117	9	56	-161	-40	-21	-298	-114	-67	-277	-285	-304	52	-159	-98	-186	-30	-22	3	108	111	-34	49	-89	25	68	-117	305	-122	10	-137	77	-175	2	-144	41	-148	366	-27	-299	-245	-329	-97	-74
NON-MUSK-197	197_1+188	222	-194	-145	-77	-117	12	57	-172	-40	-24	-285	-112	-68	-273	-283	-300	54	-146	-101	-181	-27	-22	1	97	111	-34	45	-88	25	69	-117	-120	-59	15	-155	194	-175	5	-132	36	-171	200	-29	-293	-243	-324	-97	-67
NON-MUSK-197	197_1+189	224	-185	-144	-76	-117	10	56	-161	-40	-20	-298	-114	-67	-278	-285	-304	52	-159	-98	-186	-31	-22	3	108	111	-34	50	-90	25	68	-117	304	-122	10	-137	73	-175	2	-144	41	-147	366	-27	-300	-246	-329	-97	-74
NON-MUSK-197	197_1+19	288	-198	-112	-76	-117	12	26	-96	-21	-24	-241	-215	-68	-286	-283	-298	-53	-76	-189	-180	-64	-14	-41	96	112	22	-20	-136	25	69	-116	-19	-87	16	-35	302	-175	73	-145	70	-178	-82	-29	-289	-280	-259	-136	-6
NON-MUSK-197	197_1+190	222	-194	-145	-76	-117	11	57	-172	-40	-24	-285	-112	-69	-273	-283	-300	54	-145	-101	-180	-27	-22	1	97	111	-34	45	-88	25	69	-117	-120	-59	15	-155	194	-175	5	-132	36	-172	204	-29	-293	-243	-324	-97	-66
NON-MUSK-197	197_1+191	224	-185	-144	-76	-117	9	56	-161	-40	-20	-298	-114	-67	-278	-285	-304	52	-159	-98	-186	-31	-22	3	108	111	-34	50	-89	25	68	-117	304	-122	10	-137	72	-175	2	-144	41	-147	366	-27	-300	-246	-329	-97	-74
NON-MUSK-197	197_1+192	222	-198	-112	-76	-117	11	26	-95	-21	-24	-242	-214	-68	-286	-284	-299	-55	-76	-190	-181	-63	-14	-42	97	111	22	-20	-135	25	69	-117	-120	-59	15	-155	197	-175	73	-110	70	-177	-43	-29	-289	-280	-260	-136	-6
NON-MUSK-197	197_1+193	224	-198	-105	-76	-117	9	27	-95	-21	-20	-242	-211	-67	-287	-286	-303	-59	-76	-193	-186	-60	-15	-44	108	111	23	-19	-132	25	68	-117	310	-123	10	-137	80	-175	73	-144	70	-154	365	-26	-287	-279	-266	-138	-7
NON-MUSK-197	197_1+194	222	-198	-112	-77	-117	12	26	-95	-21	-24	-241	-214	-68	-286	-283	-299	-55	-76	-190	-181	-63	-14	-42	97	111	22	-20	-135	25	69	-117	-120	-59	15	-155	196	-175	73	-110	70	-177	-42	-29	-289	-280	-260	-136	-6
NON-MUSK-197	197_1+195	222	-198	-112	-77	-117	11	26	-95	-21	-24	-242	-215	-68	-286	-284	-299	-55	-76	-190	-181	-63	-14	-42	97	111	22	-20	-135	25	69	-117	-120	-59	15	-155	197	-175	73	-110	70	-177	-43	-29	-289	-280	-260	-136	-6
NON-MUSK-197	197_1+196	222	-198	-112	-77	-117	11	26	-95	-21	-24	-242	-215	-68	-286	-284	-299	-55	-76	-190	-181	-63	-14	-42	97	111	22	-20	-135	25	69	-117	-120	-59	15	-155	197	-175	73	-110	70	-177	-43	-29	-289	-280	-260	-136	-6
NON-MUSK-197	197_1+197	224	-198	-105	-76	-117	9	27	-95	-21	-20	-242	-211	-67	-287	-286	-304	-59	-76	-193	-187	-60	-15	-44	108	111	23	-19	-132	25	68	-117	310	-123	10	-137	78	-175	73	-143	70	-154	365	-26	-287	-279	-266	-138	-7
NON-MUSK-197	197_1+198	224	-198	-105	-76	-117	9	27	-95	-21	-20	-242	-211	-67	-287	-286	-304	-59	-76	-193	-187	-60	-15	-44	108	111	23	-19	-132	25	68	-117	310	-123	10	-137	78	-175	73	-144	70	-154	365	-26	-287	-279	-266	-138	-7
NON-MUSK-197	197_1+199	223	-198	-105	-76	-117	9	27	-95	-21	-20	-242	-211	-67	-287	-286	-303	-59	-76	-193	-186	-60	-15	-44	108	111	23	-19	-132	25	68	-117	310	-123	10	-137	82	-175	73	-144	70	-153	365	-26	-287	-279	-266	-138	-7
NON-MUSK-197	197_1+2	288	-198	-112	-70	-117	55	26	-104	-21	9	-302	-215	-97	-283	-281	-298	-53	-76	-189	-48	-64	-15	-41	185	81	22	-21	-136	-64	104	-116	-21	-84	5	-31	300	-162	73	-146	69	-178	-81	-24	-287	-280	-327	-136	-6
NON-MUSK-197	197_1+20	291	-198	-112	-55	-117	11	27	-95	-21	-22	-242	-212	-67	-287	-285	-303	-59	-76	-193	-185	-60	-15	-44	104	112	23	-18	-132	25	68	-116	-111	84	11	-144	312	-175	73	-145	70	-178	-123	-27	-288	-279	-264	-138	-7
NON-MUSK-197	197_1+200	222	-198	-112	-77	-117	11	26	-95	-21	-24	-242	-215	-68	-286	-284	-299	-55	-76	-190	-181	-63	-14	-42	97	111	22	-20	-135	25	69	-117	-120	-59	15	-155	196	-175	73	-110	70	-177	-43	-29	-289	-280	-260	-136	-6
NON-MUSK-197	197_1+201	224	-198	-105	-77	-117	10	27	-95	-21	-20	-242	-211	-67	-288	-286	-304	-60	-76	-193	-187	-60	-15	-44	108	111	24	-19	-132	25	68	-117	310	-123	10	-137	79	-175	73	-144	70	-153	365	-26	-287	-279	-266	-138	-7
NON-MUSK-197	197_1+202	222	-198	-112	-77	-117	12	26	-95	-21	-24	-241	-215	-68	-286	-283	-299	-55	-76	-190	-181	-63	-14	-42	97	111	22	-20	-135	25	69	-117	-120	-59	15	-155	197	-175	73	-110	70	-177	-43	-29	-289	-280	-260	-136	-6
NON-MUSK-197	197_1+203	224	-198	-105	-77	-117	10	27	-95	-21	-20	-242	-211	-67	-288	-286	-304	-60	-76	-193	-187	-60	-15	-44	108	111	23	-19	-132	25	68	-117	310	-123	10	-137	80	-175	73	-144	70	-153	365	-26	-287	-279	-266	-138	-7
NON-MUSK-197	197_1+204	224	-198	-105	-76	-117	9	27	-95	-21	-20	-242	-211	-67	-287	-286	-304	-59	-76	-193	-187	-60	-15	-44	109	111	23	-19	-132	25	68	-117	310	-123	10	-137	79	-175	73	-144	70	-154	365	-26	-287	-279	-266	-138	-7
NON-MUSK-197	197_1+205	223	-198	-105	-76	-117	9	27	-95	-22	-20	-242	-211	-67	-287	-286	-303	-59	-76	-193	-187	-60	-15	-44	108	111	23	-19	-132	25	68	-117	310	-123	10	-137	82	-175	73	-144	70	-154	365	-26	-287	-279	-266	-138	-7
NON-MUSK-197	197_1+206	222	-198	-112	-77	-117	12	26	-95	-21	-24	-241	-214	-68	-286	-283	-299	-55	-76	-190	-181	-63	-14	-42	98	111	22	-20	-135	25	69	-117	-120	-59	15	-155	195	-175	73	-110	70	-177	175	-29	-289	-280	-260	-136	-6
NON-MUSK-197	197_1+207	222	-198	-112	-77	-117	12	26	-95	-21	-24	-241	-214	-68	-286	-284	-299	-55	-76	-190	-181	-63	-14	-42	98	111	22	-20	-135	25	69	-117	-120	-59	15	-155	195	-175	73	-110	70	-177	173	-29	-289	-280	-260	-136	-6
NON-MUSK-197	197_1+208	224	-198	-105	-76	-117	10	27	-95	-22	-20	-242	-211	-67	-287	-286	-303	-59	-76	-193	-187	-60	-15	-44	109	111	23	-19	-132	25	68	-117	308	-122	10	-137	78	-175	73	-144	70	-154	365	-26	-287	-279	-266	-138	-7
NON-MUSK-197	197_1+209	222	-198	-112	-76	-117	11	26	-95	-21	-25	-242	-215	-69	-286	-283	-299	-54	-76	-189	-180	-63	-14	-41	96	111	22	-19	-135	25	69	-117	-120	-59	16	-155	196	-175	73	-110	70	-177	172	-30	-289	-280	-260	-136	-7
NON-MUSK-197	197_1+21	291	-198	-112	-55	-117	11	27	-95	-21	-22	-242	-212	-67	-287	-285	-303	-59	-76	-193	-185	-60	-15	-44	105	112	23	-18	-132	25	68	-116	-111	84	11	-144	311	-175	73	-145	70	-178	-123	-27	-288	-279	-264	-138	-7
NON-MUSK-197	197_1+210	225	-198	-105	-69	-117	50	27	-102	-21	6	-310	-211	-111	-282	-284	-304	-59	-76	-193	-44	-60	-15	-44	189	80	23	-19	-132	-66	105	-117	308	-123	4	-138	74	-164	73	-144	70	-155	365	-32	-291	-279	-332	-138	-7
NON-MUSK-197	197_1+211	223	-198	-112	-70	-117	54	26	-103	-21	8	-304	-215	-101	-283	-281	-299	-55	-76	-190	-47	-63	-14	-42	184	81	22	-20	-135	-65	104	-117	-121	-58	6	-156	197	-163	73	-110	70	-177	189	-26	-288	-280	-328	-136	-6
NON-MUSK-197	197_1+212	225	-198	-105	-69	-117	50	27	-102	-21	6	-310	-211	-111	-282	-284	-303	-59	-76	-193	-44	-60	-15	-44	189	80	23	-19	-132	-66	105	-117	308	-123	4	-138	167	-164	73	-144	70	-155	365	-32	-291	-279	-331	-138	-7
NON-MUSK-197	197_1+213	223	-198	-112	-70	-117	53	26	-103	-21	8	-304	-214	-101	-283	-281	-299	-55	-76	-190	-47	-63	-15	-42	184	81	22	-20	-135	-66	104	-117	-121	-58	6	-156	196	-163	73	-110	70	-177	189	-27	-288	-279	-328	-136	-6
NON-MUSK-197	197_1+214	223	-198	-112	-70	-117	53	26	-103	-21	8	-304	-214	-101	-283	-281	-299	-55	-76	-190	-47	-63	-14	-42	184	81	22	-20	-135	-66	104	-117	-121	-58	6	-156	196	-163	73	-110	70	-177	186	-27	-288	-279	-328	-136	-6
NON-MUSK-197	197_1+215	223	-198	-112	-70	-117	53	26	-103	-21	8	-304	-214	-102	-283	-281	-299	-55	-76	-190	-47	-63	-15	-42	184	81	22	-20	-135	-66	104	-117	-121	-58	6	-156	196	-163	73	-110	70	-177	189	-27	-288	-279	-328	-136	-6
NON-MUSK-197	197_1+216	223	-198	-112	-70	-117	53	26	-103	-21	8	-304	-214	-101	-283	-281	-299	-55	-76	-190	-47	-63	-14	-42	184	81	22	-20	-135	-65	104	-117	-121	-58	6	-156	196	-163	73	-110	70	-177	186	-27	-288	-280	-328	-136	-6
NON-MUSK-197	197_1+217	225	-198	-105	-69	-117	50	27	-102	-21	6	-310	-211	-111	-282	-284	-303	-59	-76	-193	-44	-60	-15	-44	189	80	23	-19	-132	-66	105	-117	308	-123	4	-138	167	-164	73	-144	70	-155	365	-32	-291	-279	-332	-138	-7
NON-MUSK-197	197_1+218	223	-198	-112	-70	-117	54	26	-103	-21	8	-304	-214	-101	-283	-281	-299	-55	-76	-190	-47	-63	-14	-42	184	81	22	-20	-135	-65	104	-117	-121	-58	6	-156	197	-163	73	-110	70	-177	185	-26	-288	-280	-328	-136	-6
NON-MUSK-197	197_1+219	225	-198	-105	-69	-117	50	27	-102	-21	6	-310	-211	-111	-282	-284	-303	-59	-76	-193	-44	-60	-15	-44	189	80	23	-19	-132	-66	105	-117	308	-123	4	-138	164	-164	73	-144	70	-155	365	-32	-291	-279	-331	-138	-7
NON-MUSK-197	197_1+22	291	-198	-112	-55	-117	11	27	-95	-21	-22	-242	-212	-67	-287	-285	-303	-59	-77	-192	-184	-61	-15	-43	104	112	23	-18	-132	25	68	-116	-112	84	12	-144	312	-175	73	-145	71	-178	-123	-27	-288	-279	-264	-138	-7
NON-MUSK-197	197_1+220	223	-198	-112	-70	-117	54	26	-103	-21	8	-304	-215	-101	-283	-281	-299	-55	-76	-189	-47	-63	-14	-42	184	81	22	-20	-135	-65	104	-117	-121	-58	6	-156	196	-163	73	-110	70	-177	185	-26	-288	-280	-328	-136	-6
NON-MUSK-197	197_1+221	225	-198	-105	-69	-117	50	27	-102	-22	6	-310	-211	-111	-282	-284	-304	-59	-76	-193	-44	-60	-15	-44	188	80	23	-19	-132	-66	105	-117	307	-122	5	-138	169	-164	73	-144	70	-155	366	-32	-291	-279	-331	-138	-7
NON-MUSK-197	197_1+222	223	-198	-112	-70	-117	54	26	-103	-21	9	-304	-215	-101	-283	-281	-299	-54	-76	-189	-47	-63	-14	-41	184	81	22	-20	-135	-65	104	-117	-121	-58	6	-156	197	-163	73	-110	70	-177	186	-26	-288	-280	-328	-136	-6
NON-MUSK-197	197_1+223	224	-198	-105	-69	-117	51	27	-102	-21	6	-310	-212	-111	-283	-284	-303	-59	-76	-193	-44	-60	-15	-44	189	80	23	-19	-132	-66	105	-117	310	-123	4	-138	167	-164	73	-144	70	-154	365	-32	-291	-279	-331	-138	-7
NON-MUSK-197	197_1+224	224	-198	-105	-69	-117	50	27	-102	-21	6	-310	-211	-111	-282	-284	-304	-59	-76	-193	-44	-60	-15	-44	189	80	23	-19	-132	-66	105	-117	309	-123	4	-138	77	-164	73	-144	70	-154	365	-32	-291	-279	-332	-138	-7
NON-MUSK-197	197_1+225	222	-198	-112	-70	-117	54	26	-103	-21	8	-304	-214	-101	-283	-281	-299	-55	-76	-190	-47	-63	-14	-42	184	81	22	-20	-135	-65	104	-117	-120	-59	6	-156	196	-163	73	-110	70	-177	181	-27	-288	-280	-328	-136	-6
NON-MUSK-197	197_1+226	224	-198	-105	-69	-117	50	27	-102	-21	6	-310	-211	-111	-282	-284	-304	-59	-76	-193	-44	-60	-15	-44	189	80	23	-19	-132	-66	105	-117	309	-123	4	-138	77	-164	73	-144	70	-154	365	-32	-291	-279	-332	-138	-7
NON-MUSK-197	197_1+227	224	-198	-105	-69	-117	50	27	-102	-21	6	-310	-211	-111	-282	-284	-303	-59	-76	-193	-44	-60	-15	-44	189	80	23	-19	-132	-66	105	-117	309	-123	4	-138	77	-164	73	-144	70	-154	365	-32	-291	-279	-332	-138	-7
NON-MUSK-197	197_1+228	222	-198	-112	-70	-117	54	26	-103	-21	8	-304	-214	-101	-283	-281	-299	-55	-76	-190	-47	-63	-14	-42	184	81	22	-20	-135	-65	104	-117	-120	-59	6	-156	196	-163	73	-110	70	-177	179	-26	-288	-280	-328	-136	-6
NON-MUSK-197	197_1+229	222	-198	-112	-70	-117	54	26	-103	-21	8	-304	-214	-101	-283	-281	-299	-55	-76	-190	-47	-63	-14	-42	184	81	22	-20	-135	-65	104	-117	-120	-59	6	-156	196	-163	73	-110	70	-177	179	-26	-288	-280	-328	-136	-6
NON-MUSK-197	197_1+23	291	-198	-112	-55	-117	11	27	-95	-21	-22	-242	-212	-67	-287	-285	-303	-59	-77	-192	-184	-61	-15	-44	104	112	23	-18	-132	25	68	-116	-111	84	12	-144	312	-175	73	-145	71	-178	-123	-27	-288	-279	-264	-138	-7
NON-MUSK-197	197_1+230	222	-198	-112	-70	-117	53	26	-103	-21	8	-304	-214	-102	-283	-281	-299	-55	-76	-190	-47	-63	-14	-42	184	81	22	-20	-135	-66	104	-117	-120	-59	6	-156	197	-163	73	-110	70	-177	184	-27	-288	-280	-328	-136	-6
NON-MUSK-197	197_1+231	222	-198	-112	-70	-117	54	26	-103	-21	8	-304	-215	-101	-283	-281	-299	-55	-76	-190	-47	-63	-14	-42	184	81	22	-20	-135	-65	104	-117	-120	-59	6	-156	196	-163	73	-110	70	-177	178	-26	-288	-280	-328	-136	-6
NON-MUSK-197	197_1+232	224	-198	-105	-69	-117	50	27	-102	-21	6	-310	-211	-111	-282	-284	-303	-59	-76	-193	-44	-60	-15	-44	189	80	23	-19	-132	-66	105	-117	309	-123	4	-138	78	-164	73	-144	70	-154	365	-32	-291	-279	-332	-138	-7
NON-MUSK-197	197_1+233	224	-198	-105	-69	-117	50	27	-102	-21	6	-310	-211	-111	-282	-284	-304	-59	-76	-193	-44	-60	-15	-44	189	80	23	-19	-132	-66	105	-117	309	-123	4	-138	77	-164	73	-144	70	-154	365	-32	-291	-279	-332	-138	-7
NON-MUSK-197	197_1+234	222	-198	-112	-70	-117	53	26	-103	-21	8	-304	-214	-101	-283	-281	-299	-55	-76	-190	-47	-63	-14	-42	184	81	22	-20	-135	-65	104	-117	-120	-59	6	-156	196	-163	73	-110	70	-177	176	-27	-288	-280	-328	-136	-6
NON-MUSK-197	197_1+235	222	-198	-112	-70	-117	54	26	-103	-21	8	-304	-215	-101	-283	-281	-299	-55	-76	-190	-47	-63	-14	-42	184	81	22	-20	-135	-65	104	-117	-120	-59	6	-156	195	-163	73	-110	70	-177	176	-27	-288	-280	-328	-136	-6
NON-MUSK-197	197_1+236	224	-198	-105	-69	-117	50	27	-102	-21	6	-310	-211	-111	-282	-284	-304	-59	-76	-193	-44	-60	-15	-44	189	80	23	-19	-132	-66	105	-117	309	-123	4	-138	77	-164	73	-144	70	-154	365	-32	-291	-279	-332	-138	-7
NON-MUSK-197	197_1+237	222	-198	-112	-70	-117	54	26	-103	-21	8	-304	-215	-101	-283	-281	-299	-55	-76	-190	-47	-63	-14	-42	184	81	22	-20	-135	-65	104	-117	-120	-59	6	-156	195	-163	73	-110	70	-177	176	-27	-288	-280	-328	-136	-6
NON-MUSK-197	197_1+238	224	-198	-105	-69	-117	51	27	-102	-21	6	-310	-211	-110	-282	-284	-303	-59	-76	-193	-44	-60	-15	-44	189	80	23	-19	-132	-66	105	-117	309	-123	4	-138	78	-164	73	-144	70	-154	365	-31	-291	-279	-331	-138	-7
NON-MUSK-197	197_1+239	224	-198	-105	-69	-117	51	27	-102	-21	6	-310	-212	-111	-282	-284	-303	-59	-76	-193	-44	-60	-15	-44	189	80	23	-19	-132	-66	105	-117	307	-123	4	-138	74	-164	73	-144	70	-154	366	-32	-291	-279	-331	-138	-7
NON-MUSK-197	197_1+24	291	-198	-112	-55	-117	11	27	-95	-21	-22	-242	-212	-67	-287	-285	-303	-59	-77	-192	-184	-61	-15	-43	104	112	23	-18	-132	25	68	-116	-112	84	12	-144	312	-175	73	-145	71	-178	-123	-27	-288	-279	-264	-138	-7
NON-MUSK-197	197_1+240	222	-198	-112	-70	-117	54	26	-103	-21	8	-304	-215	-101	-283	-281	-299	-54	-76	-189	-47	-63	-14	-42	184	81	22	-20	-135	-65	104	-117	-120	-59	6	-156	195	-163	73	-110	70	-177	176	-26	-288	-280	-328	-136	-6
NON-MUSK-197	197_1+241	224	-198	-105	-69	-117	51	27	-102	-21	6	-309	-211	-110	-282	-284	-303	-59	-76	-193	-44	-60	-15	-44	189	80	23	-19	-132	-65	105	-117	309	-123	3	-138	79	-164	73	-144	70	-154	365	-31	-290	-279	-331	-138	-7
NON-MUSK-197	197_1+242	223	-194	-145	-70	-117	53	56	-174	-40	9	-320	-112	-102	-277	-255	-300	54	-147	-101	-47	-27	-22	1	184	81	-34	46	-88	-65	104	-117	-121	-58	6	-156	195	-163	5	-132	37	-172	213	-27	-318	-232	-330	-96	-67
NON-MUSK-197	197_1+243	225	-186	-144	-69	-117	51	56	-166	-40	6	-324	-114	-111	-285	-259	-304	52	-159	-98	-44	-30	-22	3	189	80	-34	50	-89	-66	104	-117	302	-122	4	-138	168	-164	2	-144	41	-147	367	-32	-326	-235	-334	-97	-74
NON-MUSK-197	197_1+244	224	-186	-144	-69	-117	51	56	-166	-40	6	-324	-114	-111	-285	-259	-304	52	-159	-98	-44	-30	-22	3	189	80	-34	50	-89	-66	104	-117	302	-122	4	-138	166	-164	2	-144	41	-147	367	-32	-326	-235	-334	-97	-74
NON-MUSK-197	197_1+245	224	-186	-144	-69	-117	51	56	-166	-40	6	-324	-114	-111	-285	-259	-304	52	-159	-98	-44	-30	-22	3	189	80	-34	50	-89	-66	104	-117	302	-122	4	-138	167	-164	2	-144	41	-147	367	-32	-326	-235	-334	-97	-74
NON-MUSK-197	197_1+246	223	-194	-145	-70	-117	54	56	-174	-40	9	-320	-112	-102	-277	-255	-300	54	-147	-101	-47	-27	-22	1	184	81	-34	46	-87	-65	104	-117	-120	-58	6	-156	195	-163	5	-132	37	-172	211	-27	-318	-232	-330	-96	-67
NON-MUSK-197	197_1+247	223	-194	-145	-70	-117	54	56	-174	-40	9	-320	-112	-101	-277	-255	-300	54	-146	-101	-47	-27	-22	1	184	81	-34	46	-87	-65	104	-117	-121	-58	6	-156	195	-163	5	-132	37	-172	213	-26	-318	-232	-330	-96	-67
NON-MUSK-197	197_1+248	225	-186	-144	-69	-117	51	56	-166	-40	6	-324	-114	-112	-285	-259	-304	52	-159	-98	-44	-30	-22	3	189	80	-34	49	-89	-66	104	-117	302	-122	4	-138	164	-164	2	-144	41	-148	367	-32	-326	-235	-334	-97	-74
NON-MUSK-197	197_1+249	225	-186	-144	-69	-117	51	56	-166	-40	6	-324	-114	-112	-285	-259	-304	52	-159	-98	-44	-30	-22	3	189	80	-34	50	-89	-66	104	-117	302	-122	4	-138	165	-164	2	-144	41	-147	367	-32	-326	-235	-334	-97	-74
NON-MUSK-197	197_1+25	291	-198	-112	-55	-117	11	27	-95	-21	-22	-242	-212	-67	-287	-285	-303	-59	-77	-192	-184	-61	-15	-43	104	112	23	-18	-132	25	68	-116	-111	84	12	-144	312	-175	73	-145	71	-178	-123	-27	-288	-279	-264	-138	-7
NON-MUSK-197	197_1+250	223	-194	-145	-70	-117	54	56	-174	-40	9	-320	-112	-101	-276	-255	-300	54	-146	-101	-47	-27	-22	1	184	81	-34	45	-87	-65	104	-117	-121	-58	5	-156	195	-163	5	-132	36	-172	213	-26	-318	-232	-330	-96	-66
NON-MUSK-197	197_1+251	223	-194	-145	-70	-117	54	56	-174	-40	9	-320	-112	-101	-276	-255	-300	54	-146	-101	-47	-27	-22	1	184	81	-34	45	-87	-65	104	-117	-121	-58	5	-156	195	-163	5	-132	36	-172	213	-26	-318	-232	-330	-96	-66
NON-MUSK-197	197_1+252	225	-186	-144	-69	-117	51	56	-166	-40	6	-324	-114	-112	-285	-259	-304	52	-159	-98	-44	-30	-22	3	189	80	-34	50	-89	-66	104	-117	302	-122	4	-138	163	-164	2	-144	41	-147	367	-32	-326	-235	-334	-97	-74
NON-MUSK-197	197_1+253	223	-194	-145	-70	-117	54	56	-174	-40	9	-320	-112	-101	-276	-255	-300	54	-146	-101	-47	-27	-22	1	184	81	-34	45	-87	-65	104	-117	-121	-58	5	-156	195	-163	5	-132	36	-172	213	-26	-318	-232	-330	-96	-66
NON-MUSK-197	197_1+254	225	-186	-144	-69	-117	51	56	-166	-40	6	-324	-114	-112	-285	-259	-304	52	-159	-98	-44	-30	-22	3	189	80	-34	50	-89	-66	104	-117	302	-122	4	-138	165	-164	2	-144	41	-147	367	-32	-326	-235	-334	-97	-74
NON-MUSK-197	197_1+255	225	-186	-144	-69	-117	51	56	-166	-40	6	-324	-114	-112	-285	-259	-304	52	-159	-98	-44	-30	-22	3	189	80	-34	50	-89	-66	104	-117	302	-122	4	-138	163	-164	2	-144	41	-147	367	-32	-326	-235	-334	-97	-74
NON-MUSK-197	197_1+256	223	-194	-145	-70	-117	54	56	-174	-40	9	-320	-112	-102	-277	-255	-300	54	-146	-101	-47	-27	-22	1	184	81	-34	46	-88	-65	104	-117	-121	-58	6	-156	196	-163	5	-132	37	-172	210	-27	-318	-232	-330	-96	-67
NON-MUSK-197	197_1+257	224	-186	-144	-69	-117	51	56	-167	-40	6	-324	-114	-111	-284	-259	-304	52	-158	-98	-44	-30	-22	3	189	80	-34	49	-89	-66	104	-117	303	-122	4	-138	170	-164	2	-144	41	-148	367	-31	-326	-235	-334	-97	-74
NON-MUSK-197	197_1+258	223	-194	-145	-70	-117	54	56	-174	-40	9	-320	-112	-102	-276	-255	-300	54	-146	-101	-47	-27	-22	1	185	81	-34	45	-87	-65	104	-117	-120	-58	5	-156	195	-163	5	-132	36	-172	216	-26	-318	-232	-330	-96	-66
NON-MUSK-197	197_1+259	223	-194	-145	-70	-117	54	56	-174	-40	9	-320	-112	-102	-277	-255	-300	54	-146	-101	-47	-27	-22	1	184	81	-34	46	-87	-65	104	-117	-121	-58	6	-156	193	-163	5	-132	37	-172	210	-27	-318	-232	-330	-96	-67
NON-MUSK-197	197_1+26	291	-198	-112	-55	-117	11	27	-95	-21	-22	-242	-212	-67	-287	-285	-303	-59	-77	-192	-184	-61	-15	-43	104	112	23	-18	-132	25	68	-116	-111	84	12	-144	312	-175	73	-145	71	-178	-123	-27	-288	-279	-264	-138	-7
NON-MUSK-197	197_1+260	222	-194	-145	-70	-117	54	56	-173	-40	9	-320	-112	-102	-277	-256	-300	53	-147	-101	-47	-27	-22	2	184	81	-34	46	-87	-65	104	-117	-120	-59	6	-156	195	-162	5	-132	37	-171	208	-27	-319	-232	-330	-97	-67
NON-MUSK-197	197_1+261	222	-194	-145	-70	-117	54	56	-173	-40	9	-320	-112	-102	-277	-256	-300	53	-147	-101	-47	-27	-22	2	184	81	-34	46	-86	-65	104	-117	-120	-59	6	-156	195	-163	5	-132	37	-171	207	-27	-319	-232	-330	-97	-67
NON-MUSK-197	197_1+262	222	-194	-145	-70	-117	54	56	-174	-40	9	-320	-112	-101	-276	-255	-300	54	-146	-101	-47	-27	-22	1	184	81	-34	46	-87	-65	104	-117	-120	-59	6	-156	194	-163	5	-132	37	-171	208	-26	-318	-232	-330	-96	-67
NON-MUSK-197	197_1+263	224	-185	-144	-69	-117	51	56	-166	-40	6	-324	-114	-111	-285	-259	-305	52	-160	-98	-44	-30	-22	3	188	80	-34	50	-88	-66	104	-117	304	-123	4	-138	167	-164	2	-144	41	-147	367	-32	-327	-235	-334	-97	-74
NON-MUSK-197	197_1+264	222	-194	-145	-70	-117	54	56	-174	-40	9	-320	-112	-101	-276	-255	-300	54	-146	-101	-47	-27	-22	1	184	81	-34	45	-87	-65	104	-117	-120	-59	6	-156	194	-163	5	-132	37	-171	208	-26	-318	-232	-330	-96	-67
NON-MUSK-197	197_1+265	224	-186	-144	-69	-117	51	56	-166	-40	6	-324	-114	-112	-285	-259	-304	52	-159	-98	-44	-30	-22	3	189	80	-34	50	-89	-66	104	-117	303	-122	4	-138	72	-164	2	-144	41	-147	367	-32	-326	-235	-334	-97	-74
NON-MUSK-197	197_1+266	222	-194	-145	-70	-117	54	56	-174	-40	9	-320	-112	-102	-276	-255	-300	54	-146	-101	-47	-27	-22	1	184	81	-34	45	-87	-65	104	-117	-120	-59	6	-156	194	-163	5	-132	36	-172	209	-27	-318	-232	-330	-96	-66
NON-MUSK-197	197_1+267	222	-194	-145	-70	-117	54	56	-174	-40	9	-320	-112	-101	-277	-255	-300	53	-147	-101	-47	-27	-22	1	184	81	-34	46	-86	-65	104	-117	-120	-59	6	-156	195	-163	5	-132	36	-171	208	-26	-319	-232	-330	-97	-67
NON-MUSK-197	197_1+268	222	-194	-145	-70	-117	54	56	-174	-40	9	-320	-112	-101	-276	-255	-300	54	-146	-101	-47	-27	-22	1	184	81	-34	45	-87	-65	104	-117	-120	-59	5	-156	194	-163	5	-132	36	-172	208	-26	-318	-232	-330	-96	-66
NON-MUSK-197	197_1+269	222	-194	-145	-70	-117	54	56	-174	-40	9	-320	-112	-101	-277	-255	-300	53	-147	-101	-47	-27	-22	1	184	81	-34	46	-86	-65	104	-117	-120	-59	6	-156	195	-163	5	-132	36	-171	208	-26	-319	-232	-330	-97	-67
NON-MUSK-197	197_1+27	291	-198	-112	-55	-117	11	27	-95	-21	-22	-242	-212	-67	-287	-285	-303	-59	-77	-192	-184	-61	-15	-43	104	112	23	-18	-132	25	68	-116	-111	84	12	-144	312	-175	73	-145	71	-178	-123	-27	-288	-279	-264	-138	-7
NON-MUSK-197	197_1+270	224	-186	-144	-69	-117	50	56	-166	-40	6	-324	-114	-112	-285	-259	-305	52	-160	-98	-44	-30	-22	3	189	80	-34	50	-89	-66	104	-117	302	-122	4	-138	71	-164	2	-144	41	-147	367	-32	-327	-235	-334	-97	-74
NON-MUSK-197	197_1+271	223	-186	-144	-69	-117	51	56	-166	-40	6	-324	-114	-111	-285	-259	-304	52	-159	-98	-44	-30	-22	3	189	80	-34	50	-89	-66	104	-117	303	-123	4	-138	170	-164	2	-144	41	-147	367	-32	-326	-235	-334	-97	-74
NON-MUSK-197	197_1+272	224	-185	-144	-69	-117	51	56	-166	-40	6	-324	-114	-112	-285	-259	-304	52	-159	-98	-44	-30	-22	3	189	80	-34	50	-89	-66	104	-117	303	-123	4	-138	72	-164	2	-144	41	-147	367	-32	-326	-235	-334	-97	-74
NON-MUSK-197	197_1+273	224	-185	-144	-69	-117	50	56	-166	-40	6	-324	-114	-111	-285	-259	-305	52	-160	-98	-44	-31	-22	3	188	80	-34	50	-88	-66	104	-117	303	-123	4	-138	73	-164	2	-144	41	-147	367	-32	-327	-235	-334	-97	-75
NON-MUSK-197	197_1+274	224	-186	-144	-69	-117	50	56	-166	-40	6	-324	-114	-112	-285	-259	-305	52	-159	-98	-44	-30	-22	3	188	80	-34	50	-89	-66	104	-117	303	-122	4	-138	164	-164	2	-144	42	-147	367	-32	-327	-235	-334	-97	-74
NON-MUSK-197	197_1+275	224	-186	-144	-69	-117	50	56	-166	-40	6	-324	-114	-112	-285	-260	-305	52	-160	-98	-44	-30	-22	3	188	80	-34	50	-89	-66	104	-117	302	-122	4	-138	69	-164	2	-144	42	-147	367	-32	-327	-235	-334	-97	-74
NON-MUSK-197	197_1+276	222	-194	-145	-70	-117	54	56	-174	-40	9	-320	-112	-101	-277	-255	-300	53	-147	-101	-47	-27	-22	1	184	81	-34	46	-86	-65	104	-117	-120	-59	5	-156	195	-163	5	-132	36	-171	209	-26	-319	-232	-330	-97	-67
NON-MUSK-197	197_1+277	224	-186	-143	-69	-117	50	56	-166	-40	6	-324	-114	-112	-286	-260	-305	53	-160	-98	-44	-31	-22	3	188	80	-34	50	-90	-66	104	-117	303	-122	5	-138	71	-164	2	-144	42	-147	367	-32	-327	-235	-334	-97	-74
NON-MUSK-197	197_1+28	288	-198	-112	-76	-117	12	26	-96	-21	-24	-241	-215	-68	-286	-283	-298	-53	-76	-189	-180	-64	-14	-41	96	112	22	-20	-136	25	69	-116	-19	-87	16	-35	302	-175	73	-145	70	-178	-82	-29	-289	-280	-259	-136	-6
NON-MUSK-197	197_1+29	288	-198	-112	-76	-117	12	26	-96	-21	-24	-241	-215	-68	-286	-283	-298	-53	-76	-189	-180	-64	-14	-41	96	112	22	-21	-136	25	69	-116	-19	-87	16	-35	302	-175	73	-145	70	-178	-81	-29	-289	-280	-258	-136	-6
NON-MUSK-197	197_1+3	288	-198	-112	-70	-117	55	26	-104	-21	9	-302	-215	-97	-283	-281	-298	-53	-76	-189	-48	-64	-15	-41	185	81	22	-20	-136	-64	104	-116	-21	-83	5	-31	301	-162	73	-146	69	-178	-81	-24	-287	-280	-327	-136	-6
NON-MUSK-197	197_1+30	287	-198	-112	-76	-117	13	26	-96	-21	-25	-241	-215	-68	-286	-283	-298	-53	-76	-189	-180	-64	-14	-41	95	112	22	-20	-136	25	69	-116	-19	-87	16	-34	302	-175	73	-145	70	-178	-81	-29	-289	-280	-258	-136	-6
NON-MUSK-197	197_1+31	287	-198	-112	-76	-117	12	26	-96	-21	-25	-241	-215	-68	-286	-283	-298	-53	-76	-189	-179	-64	-14	-41	95	112	22	-20	-136	25	69	-116	-19	-87	16	-35	302	-175	73	-145	70	-178	-81	-29	-289	-280	-258	-136	-6
NON-MUSK-197	197_1+32	287	-198	-112	-76	-117	12	26	-96	-21	-25	-241	-215	-68	-286	-283	-298	-53	-76	-189	-179	-64	-14	-41	95	112	22	-20	-136	25	69	-116	-19	-87	16	-35	302	-175	73	-145	70	-178	-81	-29	-289	-280	-258	-136	-6
NON-MUSK-197	197_1+33	287	-198	-112	-76	-117	12	26	-96	-21	-25	-241	-215	-68	-286	-283	-298	-53	-76	-189	-179	-64	-14	-41	95	112	22	-20	-136	25	69	-116	-19	-87	16	-35	302	-175	73	-145	70	-178	-82	-29	-289	-280	-258	-136	-6
NON-MUSK-197	197_1+34	288	-198	-112	-76	-117	12	26	-96	-21	-25	-241	-215	-68	-286	-283	-298	-53	-76	-189	-179	-64	-14	-41	95	112	22	-20	-136	25	69	-116	-19	-87	16	-35	302	-175	73	-145	70	-178	-82	-29	-289	-280	-258	-136	-6
NON-MUSK-197	197_1+35	287	-198	-112	-76	-117	12	26	-96	-21	-25	-241	-215	-68	-286	-283	-298	-53	-76	-189	-179	-64	-14	-41	95	112	22	-20	-136	25	69	-116	-19	-87	16	-35	302	-175	73	-145	70	-178	-82	-29	-289	-280	-258	-136	-6
NON-MUSK-197	197_1+36	292	-198	-112	-57	-117	50	27	-102	-21	6	-309	-212	-109	-283	-283	-303	-59	-76	-192	-44	-61	-15	-44	184	81	23	-18	-132	-67	105	-116	-112	88	8	-144	312	-163	73	-145	70	-178	-122	-31	-291	-279	-331	-138	-7
NON-MUSK-197	197_1+37	288	-199	-112	-70	-117	55	26	-104	-22	9	-301	-215	-98	-283	-281	-298	-53	-76	-189	-48	-64	-15	-41	185	81	22	-21	-136	-64	104	-116	-20	-84	4	-31	300	-163	73	-145	69	-179	-81	-25	-287	-280	-327	-136	-6
NON-MUSK-197	197_1+38	288	-199	-112	-70	-117	55	26	-104	-22	9	-301	-215	-98	-283	-281	-298	-53	-76	-189	-48	-64	-15	-41	185	81	22	-21	-136	-64	104	-116	-20	-84	4	-32	300	-163	73	-145	69	-179	-81	-25	-287	-280	-327	-136	-6
NON-MUSK-197	197_1+39	292	-198	-112	-57	-117	50	27	-102	-21	6	-309	-212	-110	-283	-283	-303	-59	-77	-192	-44	-61	-15	-44	184	81	23	-18	-132	-67	105	-116	-112	87	8	-144	312	-163	73	-145	70	-178	-122	-31	-291	-279	-331	-138	-7
NON-MUSK-197	197_1+4	288	-198	-112	-70	-117	55	26	-104	-21	9	-302	-215	-97	-283	-281	-298	-53	-76	-189	-48	-64	-15	-41	185	81	22	-21	-136	-64	104	-116	-21	-84	5	-31	300	-162	73	-146	69	-178	-81	-25	-287	-280	-327	-136	-6
NON-MUSK-197	197_1+40	292	-198	-112	-57	-117	50	27	-102	-21	6	-309	-212	-109	-283	-283	-303	-59	-76	-192	-44	-61	-15	-44	184	81	23	-18	-132	-67	105	-116	-112	88	8	-144	312	-163	73	-145	70	-178	-122	-31	-291	-279	-331	-138	-7
NON-MUSK-197	197_1+41	288	-199	-112	-70	-117	55	26	-104	-22	9	-302	-215	-98	-283	-281	-298	-53	-75	-189	-48	-64	-15	-41	185	81	22	-21	-136	-64	104	-116	-20	-83	4	-31	300	-163	73	-145	69	-179	-81	-25	-287	-280	-327	-136	-6
NON-MUSK-197	197_1+42	289	-198	-112	-70	-117	55	26	-104	-21	9	-301	-215	-97	-283	-281	-298	-53	-76	-189	-48	-64	-15	-41	185	81	22	-21	-136	-64	104	-116	-20	-84	5	-32	301	-162	73	-146	69	-178	-82	-25	-287	-280	-327	-136	-6
NON-MUSK-197	197_1+43	289	-198	-112	-70	-117	55	26	-104	-21	9	-301	-215	-97	-283	-281	-298	-53	-76	-189	-48	-64	-15	-41	185	81	22	-21	-136	-64	104	-116	-20	-84	5	-32	301	-162	73	-146	69	-178	-82	-24	-287	-280	-327	-136	-6
NON-MUSK-197	197_1+44	288	-198	-112	-70	-117	55	26	-104	-21	9	-302	-215	-97	-283	-281	-298	-53	-76	-189	-48	-64	-15	-41	185	81	22	-20	-136	-64	104	-116	-20	-84	4	-32	301	-162	73	-146	70	-178	-81	-25	-287	-280	-327	-136	-6
NON-MUSK-197	197_1+45	292	-198	-112	-57	-117	50	27	-102	-21	6	-309	-212	-110	-283	-283	-303	-59	-77	-192	-44	-61	-15	-43	184	81	23	-18	-132	-67	105	-116	-112	87	8	-144	312	-163	73	-145	70	-178	-122	-31	-291	-279	-331	-138	-7
NON-MUSK-197	197_1+46	288	-199	-112	-70	-117	55	26	-104	-22	9	-301	-215	-98	-283	-281	-298	-53	-76	-189	-48	-64	-15	-41	185	81	22	-21	-136	-64	104	-116	-20	-83	4	-31	300	-163	73	-145	69	-179	-81	-25	-287	-280	-327	-136	-6
NON-MUSK-197	197_1+47	292	-199	-112	-58	-117	50	27	-102	-21	6	-309	-212	-109	-283	-283	-302	-58	-76	-192	-44	-61	-15	-43	185	81	23	-19	-133	-67	105	-116	-112	88	7	-144	312	-163	73	-145	70	-179	-122	-31	-291	-279	-331	-138	-7
NON-MUSK-197	197_1+48	288	-199	-112	-70	-117	55	26	-104	-22	9	-301	-215	-98	-283	-281	-298	-53	-75	-189	-48	-64	-15	-41	185	81	22	-21	-136	-64	104	-116	-20	-84	4	-32	300	-163	73	-145	69	-179	-81	-25	-287	-280	-327	-136	-6
NON-MUSK-197	197_1+49	292	-198	-112	-58	-117	50	27	-102	-21	6	-309	-212	-109	-283	-283	-303	-59	-77	-192	-45	-61	-15	-44	185	81	23	-18	-132	-67	105	-116	-112	87	7	-144	312	-163	73	-145	70	-178	-122	-31	-291	-279	-331	-138	-7
NON-MUSK-197	197_1+5	288	-198	-112	-70	-117	55	26	-104	-21	9	-302	-215	-98	-283	-281	-298	-53	-76	-189	-48	-64	-15	-41	185	81	22	-21	-136	-64	104	-116	-21	-83	5	-31	300	-162	73	-146	69	-178	-80	-25	-287	-280	-327	-136	-6
NON-MUSK-197	197_1+50	288	-198	-112	-70	-117	55	26	-104	-21	9	-302	-215	-97	-283	-281	-298	-53	-76	-189	-48	-64	-15	-41	185	81	22	-20	-136	-64	104	-116	-20	-84	4	-32	301	-162	73	-146	70	-178	-81	-24	-287	-280	-327	-136	-6
NON-MUSK-197	197_1+51	292	-199	-112	-58	-117	50	27	-102	-21	6	-309	-212	-109	-283	-283	-302	-58	-76	-192	-44	-61	-15	-43	185	81	23	-19	-133	-67	105	-116	-112	88	7	-144	312	-163	73	-145	70	-179	-122	-31	-291	-279	-331	-138	-7
NON-MUSK-197	197_1+52	292	-199	-112	-58	-117	50	27	-102	-21	6	-309	-212	-109	-283	-283	-302	-58	-76	-192	-45	-61	-15	-43	185	81	23	-19	-132	-67	105	-116	-112	87	7	-145	311	-163	73	-145	70	-179	-122	-31	-291	-279	-331	-138	-7
NON-MUSK-197	197_1+53	292	-198	-112	-57	-117	50	27	-102	-21	6	-309	-212	-109	-283	-283	-303	-59	-76	-192	-44	-61	-15	-43	184	81	23	-18	-132	-67	105	-116	-112	88	8	-144	312	-163	73	-145	70	-178	-122	-31	-291	-279	-331	-138	-7
NON-MUSK-197	197_1+54	291	-198	-112	-54	-117	11	27	-95	-21	-22	-242	-212	-67	-287	-285	-303	-58	-76	-193	-185	-61	-15	-43	104	112	23	-19	-132	25	68	-116	-112	83	11	-144	312	-175	73	-145	70	-179	-123	-27	-288	-279	-264	-138	-7
NON-MUSK-197	197_1+55	291	-198	-112	-55	-117	11	27	-95	-21	-22	-242	-212	-67	-287	-285	-303	-59	-76	-193	-185	-60	-15	-44	104	112	23	-18	-132	25	68	-116	-112	84	11	-144	312	-175	73	-145	70	-178	-123	-27	-288	-279	-264	-138	-7
NON-MUSK-197	197_1+56	291	-198	-112	-55	-117	11	27	-95	-21	-22	-242	-212	-67	-287	-285	-303	-59	-77	-193	-184	-60	-15	-44	104	112	23	-18	-132	25	68	-116	-112	84	12	-144	312	-175	73	-145	71	-178	-123	-27	-288	-279	-264	-138	-7
NON-MUSK-197	197_1+57	291	-198	-112	-54	-117	10	27	-95	-21	-22	-242	-212	-67	-287	-285	-303	-58	-76	-192	-184	-61	-15	-43	104	112	23	-19	-132	25	68	-116	-112	84	12	-144	312	-175	73	-145	70	-179	-123	-27	-288	-279	-264	-138	-7
NON-MUSK-197	197_1+58	291	-198	-112	-55	-117	11	27	-95	-21	-22	-242	-212	-67	-287	-285	-303	-59	-76	-193	-185	-60	-15	-44	104	112	23	-18	-132	25	68	-116	-112	84	11	-144	312	-175	73	-145	70	-178	-123	-27	-288	-279	-264	-138	-7
NON-MUSK-197	197_1+59	291	-198	-112	-55	-117	11	27	-95	-21	-22	-242	-212	-67	-287	-285	-303	-59	-76	-193	-184	-60	-15	-44	104	112	23	-19	-132	25	68	-116	-112	84	12	-144	312	-175	73	-145	70	-178	-123	-27	-288	-279	-264	-138	-7
NON-MUSK-197	197_1+6	288	-198	-112	-70	-117	55	26	-104	-21	9	-302	-215	-97	-283	-281	-298	-53	-76	-189	-48	-64	-15	-41	185	81	22	-21	-136	-64	104	-116	-21	-84	4	-31	300	-162	73	-146	69	-178	-81	-25	-287	-280	-327	-136	-6
NON-MUSK-197	197_1+60	291	-198	-112	-55	-117	11	27	-95	-21	-22	-242	-212	-67	-287	-285	-303	-59	-77	-192	-184	-61	-15	-44	104	112	23	-18	-132	25	68	-116	-112	84	12	-144	312	-175	73	-145	71	-178	-123	-27	-288	-279	-264	-138	-7
NON-MUSK-197	197_1+61	291	-198	-112	-54	-117	10	27	-95	-21	-22	-242	-212	-67	-287	-285	-303	-58	-76	-192	-184	-61	-15	-43	104	112	23	-19	-132	25	68	-116	-112	84	12	-144	312	-175	73	-145	70	-179	-123	-27	-288	-279	-264	-138	-7
NON-MUSK-197	197_1+62	288	-198	-112	-76	-117	12	26	-96	-21	-24	-241	-216	-68	-286	-283	-298	-53	-76	-189	-180	-64	-14	-41	96	112	21	-21	-136	25	69	-116	-18	-87	16	-35	302	-175	73	-145	70	-178	-82	-29	-289	-280	-258	-136	-6
NON-MUSK-197	197_1+63	288	-198	-112	-76	-117	12	26	-96	-22	-25	-241	-216	-68	-286	-283	-298	-53	-76	-189	-180	-64	-14	-41	96	112	21	-21	-136	25	69	-116	-19	-87	16	-35	302	-175	73	-145	69	-179	-82	-29	-289	-280	-258	-136	-6
NON-MUSK-197	197_1+64	288	-198	-112	-75	-117	12	26	-96	-22	-25	-241	-216	-68	-286	-283	-298	-53	-76	-189	-179	-64	-14	-41	95	112	22	-21	-136	25	69	-116	-18	-87	16	-35	302	-175	73	-145	69	-179	-82	-29	-289	-280	-258	-136	-6
NON-MUSK-197	197_1+65	288	-198	-112	-75	-117	12	26	-96	-22	-25	-241	-216	-68	-286	-283	-298	-53	-76	-189	-179	-64	-14	-41	95	112	21	-21	-136	25	69	-116	-18	-87	16	-35	302	-175	73	-145	69	-179	-82	-29	-289	-280	-258	-136	-6
NON-MUSK-197	197_1+66	288	-198	-112	-76	-117	12	26	-96	-21	-25	-241	-216	-68	-286	-283	-298	-53	-76	-189	-180	-64	-14	-41	95	112	22	-20	-136	25	69	-116	-19	-87	16	-35	302	-175	73	-145	70	-178	-82	-29	-289	-280	-258	-136	-6
NON-MUSK-197	197_1+67	288	-198	-112	-75	-117	12	26	-96	-21	-25	-241	-216	-68	-286	-283	-298	-53	-76	-189	-179	-64	-14	-41	95	112	22	-21	-136	25	69	-116	-18	-87	16	-35	302	-175	73	-145	70	-178	-82	-29	-289	-280	-258	-136	-6
NON-MUSK-197	197_1+68	291	-198	-112	-55	-117	11	27	-95	-21	-22	-242	-212	-67	-287	-285	-303	-58	-76	-193	-185	-61	-15	-43	104	112	23	-19	-132	25	68	-116	-112	83	11	-144	311	-175	73	-145	70	-179	-123	-27	-288	-279	-264	-138	-7
NON-MUSK-197	197_1+69	288	-198	-112	-75	-117	12	26	-96	-21	-25	-241	-216	-68	-286	-283	-298	-53	-76	-189	-179	-64	-14	-41	95	112	22	-21	-136	25	69	-116	-18	-87	16	-35	302	-175	73	-145	69	-179	-82	-29	-289	-280	-258	-136	-6
NON-MUSK-197	197_1+7	288	-198	-112	-70	-117	55	26	-104	-21	9	-302	-215	-97	-283	-281	-298	-53	-76	-189	-48	-64	-15	-41	185	81	22	-20	-136	-64	104	-116	-21	-83	4	-31	300	-162	73	-146	70	-178	-80	-24	-287	-280	-327	-136	-6
NON-MUSK-197	197_1+70	288	-198	-112	-76	-117	12	26	-96	-22	-25	-241	-215	-68	-286	-283	-298	-53	-75	-189	-180	-64	-14	-41	95	112	22	-21	-136	25	69	-116	-18	-88	16	-36	303	-175	73	-145	69	-179	-83	-29	-289	-280	-258	-136	-6
NON-MUSK-197	197_1+71	288	-198	-112	-75	-117	12	26	-96	-21	-25	-241	-216	-68	-286	-283	-298	-53	-76	-188	-179	-64	-14	-40	95	112	21	-20	-136	25	69	-116	-19	-86	16	-34	302	-175	73	-145	70	-178	-82	-29	-289	-280	-258	-136	-6
NON-MUSK-197	197_1+72	291	-193	-145	-55	-117	11	56	-164	-40	-22	-293	-113	-67	-276	-285	-304	52	-155	-99	-184	-29	-22	3	104	112	-33	48	-85	25	68	-116	-111	85	11	-144	311	-175	4	-145	39	-172	-123	-27	-297	-245	-328	-98	-72
NON-MUSK-197	197_1+73	291	-193	-144	-55	-117	11	56	-164	-40	-22	-293	-113	-67	-276	-285	-304	52	-156	-99	-184	-29	-22	3	104	111	-33	48	-85	25	68	-116	-111	84	11	-144	312	-175	4	-145	39	-172	-123	-27	-297	-245	-328	-98	-72
NON-MUSK-197	197_1+74	291	-193	-144	-55	-117	11	56	-164	-40	-22	-293	-113	-67	-276	-285	-304	52	-155	-99	-184	-29	-22	3	104	112	-33	48	-85	25	68	-116	-111	85	11	-144	311	-175	4	-145	39	-172	-123	-27	-297	-245	-328	-98	-72
NON-MUSK-197	197_1+75	291	-193	-144	-55	-117	11	56	-164	-40	-22	-293	-113	-67	-276	-285	-304	52	-155	-99	-184	-29	-22	3	104	112	-33	48	-85	25	68	-116	-111	85	11	-144	311	-175	4	-145	39	-172	-123	-27	-297	-245	-328	-98	-72
NON-MUSK-197	197_1+76	291	-193	-145	-55	-117	11	56	-164	-40	-22	-293	-113	-67	-276	-285	-304	52	-155	-99	-184	-29	-22	3	104	112	-33	48	-85	25	68	-116	-111	85	11	-144	312	-175	4	-145	39	-172	-123	-27	-297	-245	-328	-98	-72
NON-MUSK-197	197_1+77	291	-193	-144	-55	-117	11	56	-164	-40	-22	-293	-113	-67	-276	-285	-304	52	-156	-99	-184	-29	-22	3	104	111	-33	48	-85	25	68	-116	-111	85	11	-144	312	-175	4	-145	39	-172	-123	-27	-297	-245	-328	-98	-72
NON-MUSK-197	197_1+78	291	-193	-145	-55	-117	11	56	-164	-40	-22	-293	-113	-67	-276	-285	-304	52	-155	-99	-184	-29	-22	3	104	112	-33	48	-85	25	68	-116	-111	84	11	-144	311	-175	4	-145	39	-172	-123	-27	-297	-245	-328	-98	-72
NON-MUSK-197	197_1+79	291	-193	-145	-55	-117	11	56	-164	-40	-22	-293	-113	-67	-276	-285	-304	52	-155	-99	-184	-29	-22	3	104	112	-33	48	-85	25	68	-116	-111	85	11	-144	311	-175	4	-145	39	-172	-123	-27	-297	-245	-328	-98	-72
NON-MUSK-197	197_1+8	292	-198	-112	-57	-117	50	27	-102	-21	6	-309	-212	-110	-283	-283	-303	-59	-76	-193	-44	-60	-15	-44	184	81	23	-19	-132	-67	105	-116	-111	88	8	-144	311	-163	73	-145	70	-178	-121	-31	-291	-279	-331	-138	-7
NON-MUSK-197	197_1+80	287	-194	-145	-76	-117	12	57	-172	-40	-25	-285	-112	-68	-273	-282	-299	55	-146	-101	-180	-27	-22	1	95	111	-35	46	-92	25	69	-116	-20	-86	16	-34	302	-175	4	-146	38	-172	-81	-29	-293	-243	-323	-95	-67
NON-MUSK-197	197_1+81	287	-194	-145	-76	-117	12	57	-172	-40	-25	-285	-112	-68	-273	-282	-299	55	-146	-101	-180	-27	-22	1	95	111	-35	46	-92	25	69	-116	-20	-86	16	-34	302	-175	4	-146	38	-172	-81	-29	-293	-243	-323	-95	-67
NON-MUSK-197	197_1+82	287	-194	-145	-76	-117	12	57	-172	-40	-25	-285	-112	-68	-273	-282	-299	55	-146	-101	-180	-27	-22	1	95	111	-35	46	-92	25	69	-116	-20	-86	16	-34	302	-175	4	-146	38	-172	-81	-29	-293	-243	-323	-95	-67
NON-MUSK-197	197_1+83	287	-194	-145	-76	-117	12	57	-172	-40	-24	-285	-112	-68	-273	-283	-299	55	-147	-101	-180	-27	-22	1	96	111	-35	46	-92	25	69	-116	-20	-86	16	-34	301	-175	4	-146	38	-172	-81	-29	-293	-243	-323	-95	-67
NON-MUSK-197	197_1+84	287	-194	-145	-76	-117	12	57	-172	-40	-25	-285	-112	-68	-273	-282	-299	55	-146	-101	-180	-27	-22	1	95	111	-35	46	-92	25	69	-116	-20	-86	16	-34	302	-175	4	-146	38	-172	-81	-29	-293	-243	-323	-95	-67
NON-MUSK-197	197_1+85	291	-193	-145	-55	-117	11	56	-164	-40	-22	-293	-113	-67	-276	-285	-304	52	-155	-99	-184	-29	-22	3	104	112	-33	48	-85	25	68	-116	-111	84	11	-144	311	-175	4	-145	39	-172	-123	-27	-297	-245	-328	-98	-72
NON-MUSK-197	197_1+86	287	-194	-145	-76	-117	12	57	-172	-40	-24	-285	-112	-68	-273	-283	-299	55	-147	-101	-180	-27	-22	1	96	111	-35	46	-92	25	69	-116	-20	-85	16	-33	301	-175	4	-146	38	-172	-81	-29	-293	-243	-323	-95	-67
NON-MUSK-197	197_1+87	287	-194	-145	-76	-117	12	57	-171	-40	-24	-285	-112	-68	-273	-283	-299	55	-147	-101	-180	-27	-22	1	96	111	-35	46	-92	25	69	-116	-20	-86	15	-34	302	-175	3	-146	39	-172	-81	-29	-293	-243	-323	-95	-67
NON-MUSK-197	197_1+88	291	-193	-144	-55	-117	11	56	-164	-40	-22	-293	-113	-67	-276	-285	-304	52	-156	-99	-184	-29	-22	3	104	112	-33	48	-85	25	68	-116	-112	84	11	-144	312	-175	4	-145	39	-172	-123	-27	-297	-245	-328	-98	-72
NON-MUSK-197	197_1+89	288	-194	-145	-76	-117	12	57	-172	-40	-24	-285	-112	-68	-273	-283	-299	55	-146	-101	-180	-27	-22	1	96	111	-35	46	-92	25	69	-116	-19	-86	16	-34	302	-175	4	-146	38	-172	-82	-29	-293	-243	-323	-95	-67
NON-MUSK-197	197_1+9	288	-198	-112	-70	-117	55	26	-104	-21	9	-301	-215	-97	-283	-281	-298	-53	-76	-189	-48	-64	-15	-41	185	81	22	-21	-136	-64	104	-116	-21	-84	5	-31	301	-162	73	-146	69	-178	-81	-24	-287	-280	-327	-136	-6
NON-MUSK-197	197_1+90	288	-194	-145	-76	-117	12	57	-171	-40	-25	-285	-112	-68	-273	-283	-299	55	-147	-101	-180	-27	-22	1	96	111	-35	46	-92	25	69	-116	-19	-87	16	-34	302	-175	4	-146	38	-172	-82	-29	-293	-243	-323	-95	-67
NON-MUSK-197	197_1+91	288	-194	-145	-76	-117	12	57	-172	-40	-24	-285	-112	-68	-273	-283	-299	55	-146	-101	-180	-27	-22	1	96	111	-35	46	-92	25	69	-116	-19	-86	16	-34	302	-175	4	-146	38	-172	-82	-29	-293	-243	-323	-95	-67
NON-MUSK-197	197_1+92	288	-194	-145	-76	-117	12	57	-172	-40	-24	-285	-112	-68	-273	-283	-299	55	-147	-101	-180	-27	-22	1	96	111	-35	46	-92	25	69	-116	-19	-86	16	-34	302	-175	4	-146	38	-172	-82	-29	-293	-243	-323	-95	-67
NON-MUSK-197	197_1+93	291	-193	-145	-55	-117	11	56	-164	-40	-22	-293	-113	-67	-276	-285	-304	52	-155	-99	-184	-29	-22	2	104	111	-33	48	-85	25	68	-116	-111	84	12	-144	311	-175	4	-145	39	-172	-123	-27	-297	-245	-328	-98	-72
NON-MUSK-197	197_1+94	291	-193	-144	-55	-117	11	56	-164	-40	-22	-293	-113	-67	-276	-285	-304	52	-155	-99	-184	-29	-22	3	104	112	-33	48	-85	25	68	-116	-112	84	11	-144	312	-175	4	-145	39	-172	-123	-27	-297	-245	-328	-98	-72
NON-MUSK-197	197_1+95	288	-194	-145	-76	-117	12	57	-172	-40	-24	-285	-112	-68	-273	-283	-299	55	-146	-101	-180	-27	-22	1	96	111	-35	46	-92	25	69	-116	-19	-87	16	-34	302	-175	4	-146	38	-172	-82	-29	-293	-243	-323	-95	-67
NON-MUSK-197	197_1+96	288	-194	-145	-76	-117	12	57	-172	-40	-24	-285	-112	-68	-273	-283	-299	55	-146	-101	-180	-27	-22	1	96	111	-35	46	-92	25	69	-116	-19	-87	16	-35	302	-175	4	-146	38	-172	-82	-29	-293	-243	-323	-95	-67
NON-MUSK-197	197_1+97	291	-193	-145	-55	-117	11	56	-164	-40	-22	-293	-113	-67	-276	-285	-304	52	-155	-99	-185	-29	-22	2	104	111	-33	48	-85	25	68	-116	-111	84	11	-144	311	-175	4	-145	39	-172	-123	-27	-297	-245	-328	-98	-72
NON-MUSK-197	197_1+98	288	-194	-145	-76	-117	13	57	-172	-40	-25	-284	-112	-68	-273	-282	-299	55	-146	-101	-180	-27	-22	1	96	111	-35	46	-92	25	69	-116	-19	-86	16	-34	301	-175	4	-146	38	-172	-82	-29	-293	-243	-323	-95	-67
NON-MUSK-197	197_1+99	288	-194	-145	-76	-117	12	57	-172	-40	-25	-284	-112	-68	-273	-282	-299	55	-146	-101	-179	-27	-22	1	95	111	-35	46	-92	25	69	-116	-19	-87	16	-35	302	-175	4	-146	38	-172	-82	-29	-293	-243	-323	-95	-67
NON-MUSK-199	199_1+1	44	75	34	-111	-117	-179	-156	70	-213	-37	-125	-88	-75	-73	-96	-293	-145	-33	-42	9	-146	-180	-203	-65	-90	-199	-67	-151	-139	-142	-115	25	-119	-264	-105	173	-175	69	97	46	79	-2	-42	-82	-94	-195	-150	-172
NON-MUSK-199	199_1+10	41	-27	32	-109	-115	-176	-149	54	-226	-31	-109	-98	-58	-76	-94	-275	-131	-25	-30	2	-164	-185	-197	-70	-90	-180	85	-144	-140	-135	-114	13	-98	-253	-130	171	-175	-26	49	81	41	89	-31	-77	-106	-166	50	-179
NON-MUSK-199	199_1+11	41	-27	32	-109	-115	-177	-149	54	-226	-31	-109	-98	-58	-76	-94	-275	-132	-25	-30	2	-164	-185	-197	-70	-90	-180	85	-144	-140	-135	-114	13	-98	-254	-130	171	-175	-25	49	81	41	89	-31	-77	-106	-166	50	-179
NON-MUSK-199	199_1+12	24	-198	-165	123	-114	114	-159	-43	-208	-120	-29	-37	-43	-107	-98	-273	-209	-100	-19	-29	-53	-174	-77	-61	-93	-208	-200	-159	82	-135	-116	35	122	-172	62	167	123	-181	-146	-174	-184	-129	-67	-57	-97	-81	-150	-138
NON-MUSK-199	199_1+13	41	-28	32	-109	-115	-176	-149	54	-226	-31	-109	-98	-57	-76	-94	-275	-130	-24	-30	2	-164	-185	-197	-70	-90	-181	85	-144	-140	-135	-114	12	-98	-253	-130	171	-175	-26	49	80	40	89	-30	-77	-106	-166	50	-179
NON-MUSK-199	199_1+14	41	-28	33	-109	-115	-177	-149	54	-226	-31	-109	-98	-58	-76	-94	-275	-130	-24	-30	2	-163	-185	-198	-70	-90	-181	85	-144	-140	-135	-114	12	-98	-253	-130	171	-175	-26	49	80	40	89	-31	-77	-106	-167	50	-179
NON-MUSK-199	199_1+15	24	-198	-165	124	-114	115	-160	56	-219	-43	-123	-89	-59	-80	-84	-279	-210	-12	-26	-5	-130	-178	-185	-76	-88	-196	-201	-159	83	-130	-116	35	122	-251	64	166	121	-182	-146	-175	-184	-130	-38	-89	-109	-189	-150	-140
NON-MUSK-199	199_1+16	41	-29	32	-109	-115	-177	-126	-55	-217	-95	-28	-37	-28	-111	-100	-280	-158	-99	-19	-23	-66	-178	-99	-64	-90	-188	85	-143	-140	-131	-114	12	-98	-198	-130	171	-175	-28	49	79	40	90	-48	-66	-88	-81	49	-157
NON-MUSK-199	199_1+17	41	-29	32	-109	-115	-177	-126	-55	-217	-95	-28	-37	-28	-111	-100	-280	-157	-99	-19	-23	-66	-179	-100	-64	-90	-188	85	-143	-140	-131	-114	12	-98	-198	-130	171	-175	-28	50	79	40	90	-48	-66	-87	-81	48	-157
NON-MUSK-199	199_1+18	24	-198	-165	124	-114	115	-160	56	-219	-43	-123	-89	-59	-80	-84	-279	-210	-12	-26	-5	-130	-178	-185	-76	-88	-196	-201	-159	83	-131	-116	35	122	-251	63	166	121	-182	-146	-175	-184	-129	-38	-89	-109	-189	-150	-140
NON-MUSK-199	199_1+19	24	-198	-165	124	-114	116	-160	56	-219	-43	-123	-89	-59	-80	-84	-279	-210	-12	-26	-5	-130	-178	-185	-76	-89	-196	-201	-159	83	-130	-116	35	122	-251	65	166	121	-182	-146	-175	-184	-130	-38	-89	-109	-190	-150	-140
NON-MUSK-199	199_1+2	30	-198	-165	139	-116	104	-157	-17	-214	-108	-42	-40	-43	-111	-85	-295	-213	-124	-12	-40	-59	-173	-72	-58	-76	-197	-198	-156	116	-98	-112	-11	19	-196	102	149	59	-181	-145	-172	-185	-127	-62	-63	-99	-107	-152	-159
NON-MUSK-199	199_1+20	24	-198	-165	124	-114	116	-160	56	-219	-43	-123	-89	-59	-80	-84	-279	-210	-13	-26	-5	-131	-178	-185	-76	-89	-196	-201	-159	83	-130	-116	35	122	-252	65	166	121	-182	-146	-175	-184	-130	-38	-89	-109	-189	-150	-141
NON-MUSK-199	199_1+21	41	-31	33	-109	-115	-177	-127	-55	-217	-95	-28	-38	-28	-111	-100	-281	-156	-100	-19	-23	-66	-179	-99	-64	-90	-188	85	-143	-140	-131	-114	12	-98	-198	-130	171	-175	-28	50	79	39	90	-48	-65	-88	-81	49	-158
NON-MUSK-199	199_1+3	44	75	34	-111	-117	-179	-156	70	-213	-37	-125	-88	-75	-73	-96	-293	-145	-33	-42	9	-147	-180	-203	-65	-90	-199	-67	-151	-139	-142	-115	25	-119	-264	-105	173	-175	69	97	46	79	-2	-42	-82	-94	-195	-150	-172
NON-MUSK-199	199_1+4	30	-198	-165	140	-116	104	-157	-17	-214	-108	-42	-40	-43	-111	-84	-295	-213	-124	-12	-41	-60	-173	-72	-57	-76	-196	-198	-155	116	-98	-112	-12	19	-197	102	149	59	-181	-145	-172	-185	-127	-62	-63	-99	-107	-152	-159
NON-MUSK-199	199_1+5	30	-198	-165	139	-116	104	-157	70	-221	-52	-138	-82	-82	-77	-90	-294	-213	-22	-36	4	-122	-177	-187	-65	-50	-188	-198	-156	117	-105	-112	-11	20	-267	102	149	58	-183	-145	-173	-185	-127	-53	-92	-98	-211	-152	-148
NON-MUSK-199	199_1+6	44	75	34	-111	-117	-179	-149	-33	-192	-89	-40	-41	-31	-117	-87	-299	-183	-134	-10	-30	-76	-147	-94	-55	-90	-207	-69	-151	-139	-136	-115	25	-118	-212	-105	172	-175	69	97	46	79	-1	-47	-69	-92	-106	-150	-186
NON-MUSK-199	199_1+7	44	75	34	-111	-117	-179	-148	-33	-192	-89	-40	-41	-32	-117	-87	-299	-183	-134	-10	-30	-76	-147	-94	-55	-90	-206	-69	-151	-139	-136	-115	25	-119	-212	-105	172	-175	69	97	46	79	-1	-47	-69	-92	-106	-150	-186
NON-MUSK-199	199_1+8	29	-198	-165	139	-116	104	-157	70	-221	-52	-138	-82	-82	-77	-90	-294	-213	-22	-36	4	-122	-177	-187	-65	-50	-189	-198	-156	117	-105	-112	-11	20	-267	102	149	58	-183	-145	-173	-185	-127	-53	-92	-98	-211	-152	-147
NON-MUSK-199	199_1+9	24	-198	-165	123	-114	114	-159	-43	-208	-120	-29	-37	-43	-107	-98	-273	-209	-99	-19	-29	-53	-174	-77	-61	-93	-208	-200	-159	82	-135	-116	35	122	-172	62	167	122	-181	-146	-174	-184	-129	-67	-57	-97	-81	-150	-138
NON-MUSK-200	200_1+1	20	81	34	-66	-116	60	-144	-221	-235	10	-321	-318	-114	-336	-283	-303	-205	-307	-280	-53	-289	-177	-245	186	84	-232	-11	-157	-60	106	-116	-46	-14	2	-126	21	-163	70	83	79	82	12	-30	-331	-306	-331	-130	-282
NON-MUSK-200	200_1+2	19	81	34	-66	-116	60	-145	-221	-235	9	-321	-318	-115	-336	-283	-303	-205	-307	-280	-53	-289	-177	-245	186	84	-232	-12	-157	-60	106	-116	-46	-15	3	-126	21	-163	70	83	78	82	11	-30	-331	-306	-331	-131	-282
NON-MUSK-200	200_1+3	20	81	35	-73	-116	18	-145	-221	-235	-23	-317	-319	-76	-338	-283	-303	-205	-307	-282	-191	-289	-176	-244	107	111	-232	-12	-157	34	74	-116	-46	-15	18	-126	21	-174	70	83	79	83	12	-31	-332	-308	-329	-130	-282
NON-MUSK-200	200_1+4	20	81	34	-73	-116	17	-144	-221	-235	-23	-316	-319	-76	-338	-283	-303	-205	-307	-282	-191	-289	-176	-245	107	111	-232	-10	-157	34	75	-116	-46	-14	18	-126	21	-174	70	83	79	82	12	-32	-332	-307	-329	-130	-282
NON-MUSK-200	200_1+5	20	81	34	-73	-116	17	-144	-221	-235	-24	-316	-319	-76	-338	-283	-302	-205	-307	-282	-190	-289	-176	-245	106	111	-232	-9	-157	34	75	-116	-46	-13	18	-127	21	-174	70	83	80	82	12	-32	-332	-307	-328	-130	-282
NON-MUSK-200	200_1+6	20	81	34	-73	-116	17	-144	-221	-235	-23	-316	-319	-76	-338	-283	-303	-205	-307	-282	-190	-289	-176	-245	107	111	-232	-10	-157	34	75	-116	-46	-14	18	-126	21	-174	70	83	79	82	12	-32	-332	-307	-329	-130	-282
NON-MUSK-200	200_1+7	20	81	35	-73	-116	17	-145	-221	-235	-23	-317	-320	-76	-338	-283	-303	-205	-307	-282	-191	-289	-176	-244	107	111	-232	-13	-157	34	74	-116	-46	-16	18	-125	21	-174	70	83	78	83	11	-31	-333	-308	-329	-131	-282
NON-MUSK-207	207_1+1	35	-15	36	147	-116	124	-160	66	-228	-178	-116	-93	-186	-71	-129	-288	-122	-30	-37	-122	-158	-181	-203	-68	-95	-203	70	-139	88	-145	-114	10	-29	-264	-23	172	109	-57	5	40	34	-36	-182	-77	-96	-182	31	-185
NON-MUSK-207	207_1+10	36	61	33	146	-116	122	-161	68	-228	-177	-120	-90	-188	-71	-129	-290	-115	-30	-40	-122	-151	-181	-205	-68	-95	-204	-22	-142	87	-144	-114	24	-29	-265	-23	175	111	36	-18	-25	69	-48	-181	-79	-95	-188	-131	-179
NON-MUSK-207	207_1+11	36	61	34	146	-116	122	-161	68	-228	-178	-119	-91	-188	-71	-129	-290	-115	-31	-40	-122	-153	-181	-205	-68	-95	-203	-22	-142	87	-145	-114	24	-29	-265	-23	175	111	36	-18	-25	69	-48	-182	-78	-95	-187	-131	-180
NON-MUSK-207	207_1+12	36	-18	35	145	-116	131	-160	-13	-234	-111	-39	-166	-43	-113	-83	-293	-179	-247	-131	-41	-229	-180	-219	-46	-92	-236	72	-140	118	-119	-112	-8	-20	-183	-15	169	-28	-60	8	43	32	-36	-63	-60	-153	-104	32	-270
NON-MUSK-207	207_1+13	36	62	32	144	-116	130	-161	69	-228	-178	-121	-89	-189	-71	-129	-291	-119	-31	-41	-122	-150	-181	-205	-67	-92	-204	-18	-138	120	-148	-110	12	-22	-266	-15	174	-42	37	-18	-23	68	-45	-182	-79	-94	-190	-132	-179
NON-MUSK-207	207_1+14	36	63	32	144	-116	130	-161	-12	-236	-110	-40	-166	-43	-113	-83	-294	-172	-250	-131	-42	-231	-180	-219	-38	-92	-233	-24	-144	120	-119	-111	11	-21	-186	-15	173	-48	37	-17	-22	69	-44	-63	-60	-152	-106	-133	-272
NON-MUSK-207	207_1+15	36	62	32	144	-116	130	-161	69	-228	-178	-121	-89	-189	-71	-129	-291	-119	-31	-41	-122	-150	-181	-205	-67	-92	-204	-19	-139	120	-148	-110	12	-22	-266	-15	174	-42	37	-18	-23	68	-44	-182	-79	-94	-190	-132	-179
NON-MUSK-207	207_1+16	36	62	32	144	-116	130	-161	-12	-236	-110	-40	-166	-43	-113	-83	-294	-171	-250	-131	-42	-230	-180	-219	-39	-92	-233	-21	-144	120	-119	-111	11	-21	-186	-15	174	-50	37	-17	-23	68	-44	-62	-60	-153	-105	-132	-272
NON-MUSK-207	207_1+17	39	75	30	142	-117	116	-162	-25	-234	-115	-34	-165	-42	-113	-88	-287	-214	-244	-133	-35	-228	-181	-220	-49	-95	-235	-119	-151	85	-137	-115	28	-24	-182	-17	177	119	-111	101	-121	78	-8	-65	-57	-157	-94	-148	-269
NON-MUSK-207	207_1+18	35	-36	32	142	-116	-127	-159	63	-226	-176	-113	-94	-184	-72	-133	-284	-138	-27	-34	-124	-160	-180	-201	-69	-95	-200	78	-141	9	-145	-111	-17	11	-263	103	165	70	-63	18	57	22	-32	-178	-76	-99	-176	35	-182
NON-MUSK-207	207_1+19	39	75	30	143	-117	116	-162	-26	-234	-115	-34	-165	-43	-112	-88	-287	-214	-243	-133	-35	-229	-181	-220	-49	-95	-235	-120	-152	85	-137	-115	28	-24	-182	-17	176	118	-111	101	-121	78	-8	-65	-57	-157	-94	-147	-269
NON-MUSK-207	207_1+2	35	-15	36	147	-116	124	-160	66	-228	-178	-115	-93	-186	-71	-129	-288	-123	-30	-37	-122	-158	-180	-203	-68	-95	-203	70	-139	88	-145	-114	11	-29	-264	-23	172	109	-57	5	40	34	-36	-182	-77	-96	-181	31	-185
NON-MUSK-207	207_1+20	35	-36	32	142	-116	-127	-159	63	-226	-176	-113	-94	-184	-72	-133	-284	-138	-27	-34	-124	-160	-180	-201	-69	-95	-200	78	-141	9	-145	-112	-17	12	-263	102	164	71	-63	18	57	22	-33	-178	-76	-99	-176	36	-183
NON-MUSK-207	207_1+21	40	75	30	143	-117	116	-163	63	-228	-173	-114	-94	-182	-72	-132	-284	-214	-28	-36	-124	-159	-181	-204	-71	-94	-206	-117	-152	85	-141	-115	29	-24	-261	-16	177	119	-111	101	-120	78	-8	-174	-76	-99	-177	-147	-183
NON-MUSK-207	207_1+22	35	-36	32	142	-116	-128	-159	-19	-232	-114	-34	-164	-42	-113	-88	-287	-185	-241	-133	-38	-225	-180	-220	-63	-95	-239	78	-142	9	-141	-112	-17	11	-218	102	164	71	-64	18	57	22	-33	-65	-57	-157	-95	37	-265
NON-MUSK-207	207_1+23	39	75	30	143	-117	116	-163	64	-228	-173	-115	-94	-183	-71	-132	-285	-214	-28	-36	-124	-157	-181	-204	-70	-94	-206	-118	-152	85	-141	-115	28	-24	-262	-17	177	119	-111	101	-120	78	-8	-175	-76	-98	-179	-147	-182
NON-MUSK-207	207_1+24	35	-36	33	142	-116	-127	-159	-18	-232	-114	-35	-164	-42	-113	-87	-287	-185	-242	-132	-38	-225	-180	-220	-63	-95	-239	78	-142	9	-141	-112	-18	11	-219	102	164	71	-64	18	57	22	-33	-64	-58	-157	-96	37	-266
NON-MUSK-207	207_1+25	35	70	30	138	-117	-134	-162	64	-226	-174	-118	-92	-185	-72	-134	-285	-127	-26	-37	-125	-151	-180	-204	-70	-95	-206	-44	-141	11	-144	-103	8	13	-263	101	171	76	47	-20	-5	69	-35	-174	-78	-98	-183	-138	-174
NON-MUSK-207	207_1+26	39	80	25	140	-117	126	-163	-19	-233	-111	-34	-164	-41	-114	-87	-288	-214	-245	-133	-38	-227	-181	-220	-50	-91	-236	-131	-153	123	-116	-104	19	-13	-183	-15	177	-162	-110	101	-116	78	-11	-62	-58	-158	-96	-146	-268
NON-MUSK-207	207_1+27	39	80	26	140	-117	126	-163	-17	-233	-110	-35	-164	-40	-115	-87	-288	-213	-246	-133	-39	-226	-181	-220	-49	-91	-237	-132	-153	123	-115	-104	19	-13	-183	-15	177	-162	-110	101	-116	79	-11	-61	-59	-159	-96	-145	-267
NON-MUSK-207	207_1+28	35	69	30	138	-117	-135	-162	64	-226	-174	-118	-92	-185	-72	-134	-285	-126	-26	-37	-125	-151	-180	-204	-70	-95	-206	-38	-141	11	-144	-104	8	13	-263	101	171	76	46	-19	-7	68	-36	-174	-78	-98	-183	-137	-174
NON-MUSK-207	207_1+29	35	69	30	138	-117	-135	-162	-17	-234	-113	-35	-164	-42	-113	-87	-287	-176	-245	-133	-39	-226	-180	-219	-64	-96	-235	-42	-146	11	-140	-105	7	13	-218	101	171	77	46	-19	-7	69	-35	-63	-58	-157	-96	-138	-268
NON-MUSK-207	207_1+3	35	-14	36	147	-116	124	-160	-19	-234	-114	-37	-166	-44	-112	-85	-291	-176	-245	-132	-38	-230	-180	-219	-42	-95	-236	70	-140	88	-137	-114	10	-29	-179	-23	171	109	-58	5	39	35	-36	-65	-58	-154	-100	32	-269
NON-MUSK-207	207_1+30	40	80	25	140	-117	126	-164	64	-227	-173	-116	-93	-183	-71	-133	-284	-213	-27	-37	-124	-156	-181	-205	-69	-91	-207	-130	-153	123	-145	-103	19	-14	-263	-15	177	-161	-109	101	-116	78	-11	-174	-77	-98	-180	-145	-181
NON-MUSK-207	207_1+31	39	80	25	140	-117	127	-163	64	-227	-173	-115	-94	-183	-71	-132	-284	-213	-27	-37	-124	-156	-181	-204	-69	-91	-207	-131	-153	123	-145	-103	19	-14	-263	-15	177	-161	-110	101	-115	78	-11	-175	-77	-98	-180	-145	-181
NON-MUSK-207	207_1+32	35	70	30	138	-116	-134	-162	-17	-234	-113	-35	-164	-42	-113	-87	-288	-177	-245	-133	-39	-226	-180	-219	-64	-96	-235	-47	-146	11	-140	-105	7	13	-218	101	171	77	47	-19	-6	69	-35	-63	-58	-157	-96	-138	-268
NON-MUSK-207	207_1+33	38	59	24	145	-114	130	-163	-13	-234	-109	-40	-167	-42	-113	-83	-295	-209	-248	-131	-41	-231	-181	-219	-48	-91	-236	-163	-157	119	-117	-112	20	-14	-185	-15	173	-62	-141	57	-70	77	55	-62	-60	-153	-106	43	-270
NON-MUSK-207	207_1+34	33	64	34	103	-116	55	-160	69	-227	-179	-121	-89	-189	-71	-129	-291	-117	-30	-40	-122	-149	-180	-204	-68	-95	-202	-37	-143	34	-144	-114	24	101	-265	43	173	145	40	-19	-20	71	-40	-183	-79	-94	-190	-134	-177
NON-MUSK-207	207_1+35	38	59	24	145	-113	130	-163	-14	-234	-109	-39	-167	-42	-113	-83	-294	-209	-248	-132	-41	-230	-181	-219	-48	-91	-236	-163	-158	119	-117	-112	20	-15	-184	-15	173	-56	-141	57	-70	77	55	-62	-60	-153	-105	43	-269
NON-MUSK-207	207_1+36	33	64	34	103	-116	55	-160	69	-227	-179	-122	-89	-189	-71	-129	-291	-117	-30	-41	-122	-149	-180	-204	-68	-95	-203	-37	-143	34	-144	-114	24	101	-265	43	173	144	40	-19	-20	71	-40	-183	-79	-94	-191	-134	-177
NON-MUSK-207	207_1+37	33	64	34	103	-116	56	-160	-18	-236	-115	-39	-167	-45	-110	-83	-293	-169	-245	-131	-39	-231	-180	-218	-61	-95	-232	-38	-145	35	-141	-114	23	101	-211	42	173	144	39	-18	-21	71	-40	-66	-58	-150	-103	-134	-272
NON-MUSK-207	207_1+38	39	60	24	145	-114	131	-163	68	-228	-178	-117	-92	-187	-71	-127	-290	-199	-32	-39	-121	-157	-181	-204	-65	-91	-205	-162	-158	119	-149	-112	21	-15	-265	-15	173	-49	-141	57	-69	78	54	-184	-77	-94	-184	42	-187
NON-MUSK-207	207_1+39	33	64	34	103	-116	57	-160	-18	-236	-115	-39	-167	-45	-110	-84	-293	-169	-245	-131	-39	-231	-180	-218	-61	-95	-232	-41	-145	35	-141	-114	23	101	-211	42	173	144	40	-18	-21	72	-40	-66	-58	-150	-103	-134	-272
NON-MUSK-207	207_1+4	35	-14	36	147	-116	124	-160	-19	-234	-114	-38	-166	-44	-111	-85	-291	-177	-245	-132	-38	-230	-180	-219	-42	-95	-236	70	-140	88	-137	-114	10	-29	-179	-24	171	108	-58	5	39	35	-36	-65	-58	-153	-101	32	-270
NON-MUSK-207	207_1+40	39	60	24	145	-114	131	-163	68	-228	-178	-116	-92	-186	-71	-127	-290	-199	-32	-39	-121	-158	-181	-204	-65	-91	-205	-163	-158	119	-149	-112	21	-15	-265	-15	173	-50	-141	57	-69	78	54	-184	-77	-95	-184	41	-187
NON-MUSK-207	207_1+41	32	-12	34	87	-116	97	-160	65	-227	-177	-117	-92	-186	-72	-132	-286	-118	-28	-36	-124	-154	-180	-203	-69	-96	-203	70	-138	60	-143	-114	21	114	-263	38	170	139	-51	3	38	34	-36	-179	-77	-98	-182	24	-181
NON-MUSK-207	207_1+42	39	29	25	147	-114	126	-163	-22	-233	-113	-36	-166	-42	-113	-86	-290	-197	-244	-132	-37	-229	-181	-220	-42	-94	-237	-136	-158	89	-135	-114	22	-28	-176	-24	174	105	-138	45	-72	68	73	-64	-58	-156	-98	62	-268
NON-MUSK-207	207_1+43	32	-12	34	88	-116	97	-160	65	-227	-178	-115	-93	-186	-71	-131	-286	-119	-28	-35	-123	-157	-180	-202	-69	-96	-203	70	-138	60	-143	-114	20	114	-263	38	170	139	-51	3	37	34	-36	-181	-77	-98	-180	25	-182
NON-MUSK-207	207_1+44	39	29	25	147	-114	126	-164	-24	-233	-114	-36	-166	-43	-112	-87	-289	-196	-243	-133	-36	-230	-181	-220	-42	-94	-238	-136	-159	90	-136	-114	22	-28	-177	-24	174	104	-138	45	-72	68	73	-64	-58	-156	-97	62	-268
NON-MUSK-207	207_1+45	32	-12	35	88	-116	98	-160	-19	-234	-116	-36	-165	-44	-110	-86	-289	-174	-242	-132	-38	-227	-180	-219	-63	-96	-236	70	-140	61	-140	-115	20	114	-192	38	170	139	-52	3	37	35	-36	-66	-57	-154	-98	26	-268
NON-MUSK-207	207_1+46	39	30	25	147	-115	126	-164	64	-228	-175	-111	-95	-182	-71	-129	-285	-165	-31	-35	-122	-165	-181	-203	-68	-94	-206	-134	-159	90	-145	-114	22	-28	-263	-24	174	105	-138	44	-71	69	72	-179	-74	-98	-175	61	-188
NON-MUSK-207	207_1+47	32	-11	35	88	-116	98	-160	-20	-234	-117	-36	-165	-45	-110	-86	-289	-173	-241	-131	-37	-228	-180	-218	-63	-96	-236	69	-140	61	-140	-115	20	114	-192	38	170	138	-51	2	36	36	-36	-67	-57	-154	-98	25	-268
NON-MUSK-207	207_1+48	39	30	25	147	-115	126	-164	64	-228	-176	-111	-96	-182	-71	-129	-285	-165	-31	-35	-122	-165	-181	-203	-68	-94	-206	-135	-159	90	-144	-113	22	-28	-262	-24	174	105	-138	44	-71	69	72	-179	-74	-98	-175	61	-188
NON-MUSK-207	207_1+5	36	61	34	146	-116	123	-161	-18	-236	-113	-39	-167	-44	-111	-84	-293	-168	-247	-131	-39	-231	-180	-219	-38	-95	-233	-24	-145	87	-138	-114	24	-29	-182	-23	175	110	36	-18	-26	70	-48	-65	-59	-152	-103	-131	-272
NON-MUSK-207	207_1+6	36	-19	35	145	-116	131	-160	68	-227	-179	-117	-92	-187	-71	-128	-289	-127	-31	-38	-122	-156	-180	-203	-66	-92	-202	72	-139	118	-148	-112	-8	-20	-265	-15	170	-25	-60	8	44	31	-36	-184	-77	-95	-184	32	-185
NON-MUSK-207	207_1+7	36	-19	35	145	-116	131	-160	68	-228	-179	-117	-92	-187	-71	-128	-290	-127	-31	-39	-121	-156	-180	-203	-66	-92	-202	72	-139	118	-149	-112	-7	-20	-266	-15	169	-26	-60	8	44	31	-37	-184	-77	-95	-185	32	-185
NON-MUSK-207	207_1+8	36	62	34	146	-116	123	-160	-17	-236	-113	-39	-167	-44	-111	-83	-293	-169	-248	-131	-40	-232	-180	-218	-37	-95	-232	-26	-145	87	-138	-115	24	-30	-182	-23	174	110	36	-18	-25	70	-48	-65	-59	-152	-104	-132	-272
NON-MUSK-207	207_1+9	36	-18	35	146	-116	131	-160	-12	-234	-110	-39	-166	-43	-113	-83	-294	-180	-248	-131	-42	-229	-180	-219	-45	-92	-236	72	-140	118	-119	-112	-9	-20	-183	-15	169	-26	-61	8	43	32	-36	-63	-60	-153	-105	32	-270
NON-MUSK-208	208_1+1	45	-118	-62	-71	-117	54	-67	-209	-126	10	-318	-300	-99	-324	-279	-299	-123	-271	-254	-47	-254	-101	-163	183	82	-101	42	-159	-66	105	-116	-86	-3	7	-150	119	-163	58	-40	36	-43	43	-25	-322	-297	-328	-152	-179
NON-MUSK-208	208_1+10	45	-119	-62	-100	-117	75	-67	-208	-126	17	-309	-301	-37	-326	-279	-299	-125	-273	-255	-157	-254	-101	-165	188	89	-100	42	-158	13	80	-116	-88	-3	-59	-151	120	-174	58	-40	36	-44	42	6	-324	-298	-327	-152	-179
NON-MUSK-208	208_1+11	46	-109	-60	-49	-117	-59	-62	-208	-117	-56	-323	-288	-244	-329	-284	-305	-98	-266	-265	-51	-209	-101	-192	-43	102	-106	-99	-156	-33	99	-116	123	-107	45	-120	63	-171	30	-28	71	-43	99	-123	-332	-300	-334	-153	-149
NON-MUSK-208	208_1+12	45	-119	-62	-99	-117	76	-67	-208	-126	17	-309	-301	-37	-326	-279	-299	-125	-273	-255	-154	-254	-101	-165	188	88	-100	42	-158	12	81	-116	-89	-3	-60	-151	120	-174	58	-40	36	-44	41	6	-324	-298	-327	-152	-179
NON-MUSK-208	208_1+13	42	-190	-145	24	-117	-7	57	-171	-39	-250	-319	-111	-287	-281	-281	-300	54	-148	-98	-238	-27	-22	2	-68	-9	-33	45	-91	28	-12	-116	79	-21	-134	-55	60	-175	2	-143	37	-154	112	-261	-318	-241	-329	-97	-69
NON-MUSK-208	208_1+14	46	-194	-145	28	-117	74	57	-169	-39	-226	-321	-111	-287	-283	-282	-302	53	-150	-98	-239	-28	-22	2	-63	-9	-33	46	-90	21	-20	-116	27	-12	-252	-40	68	-175	3	-129	37	-170	97	-251	-321	-242	-331	-98	-70
NON-MUSK-208	208_1+15	42	-190	-145	24	-117	-6	57	-170	-39	-250	-319	-111	-287	-281	-281	-300	54	-149	-98	-238	-27	-22	2	-68	-9	-33	46	-92	28	-12	-116	79	-21	-134	-55	60	-175	2	-143	38	-154	112	-261	-318	-241	-329	-97	-69
NON-MUSK-208	208_1+16	46	-194	-145	28	-117	74	57	-169	-39	-226	-321	-111	-287	-283	-282	-302	53	-150	-98	-239	-28	-22	2	-63	-9	-33	46	-90	21	-20	-116	27	-12	-252	-40	68	-175	3	-129	37	-170	97	-251	-321	-242	-331	-97	-70
NON-MUSK-208	208_1+17	46	-199	-105	28	-117	74	27	-105	-21	-227	-318	-211	-288	-285	-282	-301	-58	-74	-190	-240	-60	-13	-42	-63	-9	23	-21	-134	22	-19	-116	24	-11	-252	-40	70	-175	73	-111	69	-179	95	-252	-306	-278	-329	-138	-6
NON-MUSK-208	208_1+18	46	-199	-105	28	-117	74	27	-105	-21	-227	-318	-211	-288	-285	-282	-301	-58	-74	-190	-240	-60	-13	-41	-63	-9	23	-21	-134	22	-19	-116	23	-11	-252	-40	70	-175	73	-111	69	-179	95	-252	-306	-278	-329	-138	-6
NON-MUSK-208	208_1+19	42	-199	-101	24	-117	-9	27	-104	-21	-251	-317	-213	-288	-285	-281	-300	-56	-74	-188	-239	-62	-13	-40	-68	-9	22	-20	-136	28	-12	-116	83	-22	-135	-55	60	-175	73	-142	69	-171	113	-262	-305	-279	-327	-137	-6
NON-MUSK-208	208_1+2	46	-109	-60	-70	-117	49	-62	-207	-117	6	-324	-288	-112	-331	-283	-306	-100	-268	-264	-42	-209	-101	-191	189	81	-106	-98	-155	-67	105	-116	123	-105	5	-120	63	-165	29	-28	72	-43	99	-32	-334	-300	-334	-153	-150
NON-MUSK-208	208_1+20	42	-199	-101	24	-117	-11	27	-104	-21	-251	-317	-213	-288	-285	-281	-300	-56	-74	-188	-239	-62	-13	-40	-68	-9	22	-20	-136	28	-12	-116	83	-23	-135	-55	60	-175	73	-142	69	-171	113	-262	-305	-279	-327	-137	-6
NON-MUSK-208	208_1+3	46	-109	-60	-69	-117	49	-62	-207	-117	6	-324	-288	-113	-331	-283	-306	-100	-267	-264	-43	-208	-101	-191	189	81	-106	-97	-155	-67	105	-116	123	-104	5	-120	63	-164	29	-28	72	-43	99	-32	-334	-300	-334	-153	-150
NON-MUSK-208	208_1+4	45	-118	-62	-71	-117	54	-67	-209	-126	10	-318	-300	-99	-324	-279	-299	-123	-271	-254	-46	-254	-101	-164	184	81	-101	42	-159	-66	105	-116	-87	-3	7	-150	119	-163	58	-40	36	-43	43	-25	-322	-297	-328	-152	-179
NON-MUSK-208	208_1+5	46	-109	-60	-77	-117	9	-62	-207	-117	-19	-316	-289	-66	-331	-285	-306	-100	-268	-265	-186	-209	-100	-191	109	112	-106	-98	-155	24	68	-116	123	-106	9	-120	63	-175	30	-28	72	-43	99	-25	-334	-302	-330	-153	-150
NON-MUSK-208	208_1+6	46	-109	-60	-77	-117	10	-62	-207	-117	-19	-316	-289	-66	-331	-285	-306	-100	-268	-265	-187	-209	-100	-191	109	112	-106	-98	-155	25	68	-116	123	-106	9	-120	63	-175	30	-28	72	-43	99	-25	-334	-302	-330	-153	-150
NON-MUSK-208	208_1+7	45	-118	-62	-77	-117	12	-67	-209	-126	-24	-308	-301	-68	-325	-281	-299	-123	-272	-255	-179	-255	-101	-164	94	111	-100	42	-158	25	70	-116	-89	-3	16	-150	120	-175	58	-40	37	-43	42	-28	-322	-298	-322	-152	-179
NON-MUSK-208	208_1+8	46	-109	-60	-77	-117	10	-62	-207	-117	-19	-316	-289	-66	-331	-285	-306	-100	-268	-265	-187	-209	-100	-191	109	112	-106	-98	-155	25	68	-116	123	-106	9	-120	63	-175	30	-28	72	-43	99	-25	-334	-302	-330	-153	-150
NON-MUSK-208	208_1+9	45	-119	-62	-99	-117	76	-67	-208	-126	17	-309	-301	-37	-326	-279	-299	-125	-273	-255	-152	-255	-101	-165	188	88	-100	42	-158	11	81	-116	-89	-3	-60	-151	120	-174	58	-40	37	-44	41	6	-324	-298	-327	-152	-179
NON-MUSK-210	210_1+1	30	-168	-59	138	-115	100	32	-152	-15	-283	-321	-262	-303	-314	-283	-302	22	-186	-206	-249	-136	-13	-35	-66	-74	27	44	-144	116	-146	-111	-4	20	-274	101	156	62	63	-46	38	-49	-53	-293	-324	-294	-332	-113	-47
NON-MUSK-210	210_1+10	30	-87	-58	134	-116	93	42	-166	0	-282	-320	-236	-302	-301	-282	-301	-29	-122	-232	-249	-71	-15	-72	-68	-72	20	-19	-98	116	-145	-109	10	22	-272	101	162	64	27	-22	77	-43	-80	-292	-318	-285	-330	-140	-14
NON-MUSK-210	210_1+11	42	80	31	29	-117	79	-154	-220	-235	-29	-320	-321	-134	-340	-282	-303	-190	-306	-283	-226	-289	-178	-244	181	55	-232	-52	-153	29	89	-114	17	-69	12	-32	176	-175	71	98	58	78	-4	-54	-333	-309	-331	-150	-282
NON-MUSK-210	210_1+12	42	80	31	29	-117	79	-154	-220	-235	-29	-320	-321	-134	-341	-282	-303	-190	-306	-283	-226	-289	-178	-244	181	55	-232	-52	-153	29	89	-114	17	-69	12	-32	176	-175	71	98	57	78	-4	-54	-333	-309	-331	-150	-282
NON-MUSK-210	210_1+13	25	-158	-59	123	-114	114	32	-160	-16	-279	-314	-259	-297	-308	-279	-295	26	-183	-206	-252	-136	-12	-33	-74	-92	25	43	-147	81	-139	-115	31	121	-267	66	165	125	62	-42	37	-48	-64	-285	-313	-291	-325	-111	-47
NON-MUSK-210	210_1+14	41	-35	34	23	-115	-2	-149	-224	-230	-117	-315	-319	-236	-331	-279	-297	-174	-303	-286	-203	-287	-184	-248	78	56	-241	83	-145	46	102	-115	15	-42	45	-63	172	-171	-22	51	83	39	89	-191	-321	-306	-326	59	-275
NON-MUSK-210	210_1+15	41	-35	34	23	-115	-2	-149	-224	-230	-117	-315	-319	-236	-331	-279	-297	-174	-303	-286	-203	-287	-184	-248	78	56	-241	83	-144	46	102	-115	15	-42	45	-64	172	-171	-22	51	83	39	89	-191	-321	-306	-326	59	-275
NON-MUSK-210	210_1+16	25	-159	-59	123	-114	113	32	-160	-16	-279	-314	-259	-297	-308	-279	-295	26	-184	-206	-252	-136	-12	-33	-74	-92	25	43	-147	81	-139	-115	31	121	-267	65	166	125	62	-42	37	-48	-64	-286	-313	-291	-325	-111	-47
NON-MUSK-210	210_1+17	41	-36	34	23	-115	-2	-149	-224	-230	-117	-315	-319	-236	-331	-279	-297	-174	-303	-286	-203	-287	-184	-248	78	56	-241	83	-144	46	102	-115	15	-42	45	-63	172	-171	-22	51	82	39	89	-191	-321	-306	-326	59	-275
NON-MUSK-210	210_1+18	25	-158	-59	123	-114	114	32	-160	-16	-279	-314	-259	-297	-308	-279	-295	26	-184	-206	-252	-136	-12	-33	-74	-92	25	43	-147	81	-139	-115	30	121	-267	66	165	125	62	-42	37	-48	-64	-286	-313	-291	-325	-111	-47
NON-MUSK-210	210_1+19	26	-85	-58	122	-115	111	44	-173	0	-279	-314	-238	-297	-297	-279	-295	-25	-121	-234	-252	-73	-15	-73	-74	-91	19	-22	-101	81	-138	-115	33	121	-266	60	168	126	32	-21	75	-43	-88	-285	-310	-284	-325	-139	-13
NON-MUSK-210	210_1+2	30	-168	-59	138	-115	100	32	-152	-15	-283	-321	-262	-303	-314	-283	-302	23	-186	-206	-249	-137	-13	-35	-66	-73	27	44	-145	116	-146	-111	-4	19	-274	101	156	62	63	-46	38	-49	-53	-293	-324	-294	-331	-113	-47
NON-MUSK-210	210_1+20	41	-26	34	29	-115	80	-148	-225	-230	-31	-314	-319	-135	-330	-279	-296	-178	-302	-286	-228	-287	-184	-248	177	56	-242	83	-145	30	91	-114	15	-64	16	-30	173	-175	-20	48	84	43	88	-55	-321	-306	-325	57	-274
NON-MUSK-210	210_1+21	26	-85	-58	121	-115	111	44	-173	0	-279	-314	-238	-297	-297	-279	-295	-25	-121	-234	-252	-73	-15	-73	-74	-91	19	-22	-101	82	-138	-115	33	121	-266	60	168	126	32	-21	75	-43	-88	-285	-310	-284	-325	-139	-13
NON-MUSK-210	210_1+22	41	-27	34	29	-115	80	-148	-224	-230	-31	-314	-319	-134	-331	-279	-296	-178	-303	-286	-228	-287	-184	-248	177	56	-241	83	-145	30	91	-114	15	-64	16	-31	172	-175	-20	49	84	42	88	-55	-321	-306	-325	57	-275
NON-MUSK-210	210_1+23	26	-84	-58	122	-114	112	44	-173	0	-278	-314	-238	-297	-297	-279	-295	-25	-121	-234	-252	-73	-15	-73	-74	-91	19	-22	-101	82	-138	-115	33	121	-266	60	168	126	32	-21	75	-43	-88	-285	-310	-284	-325	-139	-13
NON-MUSK-210	210_1+24	41	-26	34	29	-115	80	-148	-225	-230	-31	-313	-319	-136	-330	-279	-296	-178	-302	-286	-228	-287	-184	-248	177	56	-242	83	-145	30	91	-114	15	-64	17	-30	172	-175	-20	48	84	43	88	-55	-320	-306	-325	56	-274
NON-MUSK-210	210_1+25	27	-87	-58	115	-115	80	44	-171	0	-280	-317	-237	-300	-299	-280	-297	-26	-122	-233	-251	-72	-15	-73	-72	-80	19	-21	-100	85	-142	-115	29	117	-269	43	168	142	31	-22	75	-43	-88	-288	-314	-284	-327	-140	-13
NON-MUSK-210	210_1+3	43	77	33	23	-117	-5	-155	-219	-236	-117	-322	-321	-244	-342	-283	-304	-185	-307	-282	-202	-290	-178	-244	89	56	-230	-61	-151	44	102	-115	22	-46	41	-57	175	-171	70	97	51	79	-3	-192	-335	-310	-332	-151	-284
NON-MUSK-210	210_1+4	43	77	33	23	-117	-5	-155	-219	-236	-117	-322	-321	-244	-342	-283	-304	-185	-307	-282	-202	-290	-178	-244	89	56	-230	-61	-151	44	102	-115	22	-46	41	-57	175	-171	70	97	50	79	-3	-192	-335	-310	-332	-151	-284
NON-MUSK-210	210_1+5	43	77	33	23	-117	-5	-155	-219	-236	-117	-322	-321	-244	-342	-283	-304	-185	-307	-282	-202	-290	-178	-244	89	56	-230	-61	-151	44	102	-115	22	-46	41	-57	175	-171	70	97	51	79	-3	-192	-335	-310	-332	-151	-284
NON-MUSK-210	210_1+6	30	-168	-59	138	-115	100	32	-152	-15	-283	-321	-262	-303	-314	-283	-302	23	-186	-206	-249	-137	-13	-35	-66	-73	27	44	-145	116	-146	-111	-3	20	-274	101	156	62	63	-46	38	-49	-53	-293	-324	-294	-331	-113	-47
NON-MUSK-210	210_1+7	30	-87	-58	134	-116	93	42	-166	0	-282	-320	-236	-302	-301	-282	-301	-29	-122	-232	-249	-71	-15	-72	-68	-72	20	-19	-98	116	-145	-109	10	22	-272	101	162	64	28	-22	77	-43	-80	-292	-318	-285	-330	-140	-14
NON-MUSK-210	210_1+8	30	-87	-58	135	-116	93	42	-166	0	-282	-320	-236	-302	-301	-282	-301	-29	-122	-232	-249	-71	-15	-72	-68	-72	20	-19	-98	116	-146	-109	10	22	-272	101	162	64	28	-22	77	-43	-80	-292	-318	-285	-330	-140	-14
NON-MUSK-210	210_1+9	42	80	31	29	-117	79	-154	-220	-235	-29	-320	-321	-134	-340	-282	-303	-190	-306	-283	-226	-289	-178	-244	181	55	-232	-52	-153	29	89	-114	17	-69	12	-32	176	-175	71	98	58	78	-4	-54	-333	-309	-331	-150	-282
NON-MUSK-216	216_1+1	202	-7	-60	-69	-117	49	40	-164	-8	5	-323	-219	-115	-298	-283	-306	-27	-104	-227	-42	-59	-22	-68	190	80	16	-27	-62	-67	105	158	239	-122	4	-123	105	-165	47	-25	63	-45	85	-33	-314	-282	-334	-143	-12
NON-MUSK-216	216_1+10	202	-8	-60	-77	-117	8	40	-163	-8	-18	-261	-220	-66	-298	-285	-306	-27	-104	-228	-187	-59	-22	-68	111	112	16	-27	-62	24	67	158	239	-122	8	-123	105	-175	47	-25	63	-44	85	-25	-302	-282	-297	-144	-12
NON-MUSK-216	216_1+100	61	-16	-79	22	-117	-8	27	-100	-21	-104	-296	-211	-235	-286	-284	-303	-60	-76	-192	-201	-59	-15	-43	92	49	24	-18	-83	35	96	149	144	-52	38	-71	96	-172	72	-143	70	-127	211	-170	-308	-278	-296	-138	-7
NON-MUSK-216	216_1+101	61	-19	-79	22	-117	-8	27	-100	-21	-103	-296	-210	-235	-286	-284	-303	-60	-76	-192	-201	-59	-15	-43	92	49	24	-18	-83	35	96	150	144	-52	38	-71	96	-172	72	-143	70	-128	211	-169	-308	-278	-296	-138	-7
NON-MUSK-216	216_1+102	41	-199	-97	27	278	75	26	-106	-22	-26	-270	-213	-110	-285	-282	-299	-55	-74	-190	-227	-62	-14	-41	176	51	22	-22	-135	24	82	-116	-105	-38	11	-34	181	-175	73	-19	69	-178	156	-46	-299	-279	-295	-67	-6
NON-MUSK-216	216_1+103	41	-199	-97	27	278	74	26	-106	-22	-26	-270	-213	-109	-285	-282	-300	-55	-74	-190	-227	-62	-14	-41	176	51	22	-22	-135	24	82	-116	-105	-38	10	-34	181	-175	73	-19	69	-178	156	-45	-299	-279	-295	-66	-6
NON-MUSK-216	216_1+104	42	-194	-146	27	286	75	57	-175	-40	-28	-316	-111	-111	-280	-281	-300	53	-142	-101	-227	-26	-22	1	174	51	-33	44	-86	24	82	-115	-115	-54	12	-33	190	-107	6	-50	34	-172	73	-47	-312	-241	-329	-18	-64
NON-MUSK-216	216_1+105	39	-160	-62	-71	287	54	24	-147	-19	10	-318	-258	-95	-311	-278	-299	20	-173	-202	-47	-131	-19	-33	184	81	23	41	-146	-65	104	-114	32	-124	6	17	202	14	61	-46	35	-49	-72	-23	-318	-294	-328	-48	-46
NON-MUSK-216	216_1+106	39	-160	-62	-71	287	54	24	-147	-18	10	-318	-258	-95	-311	-278	-299	20	-173	-202	-47	-131	-19	-33	184	81	23	41	-146	-65	104	-114	32	-124	6	17	202	14	61	-46	35	-49	-72	-23	-318	-294	-328	-49	-45
NON-MUSK-216	216_1+107	39	-195	-146	20	227	-6	58	-176	-40	-108	-317	-110	-234	-277	-280	-298	55	-140	-100	-197	-25	-22	0	73	50	-34	43	-93	37	97	-112	-27	-44	42	-60	184	-58	3	-98	35	-172	-130	-184	-314	-240	-327	-50	-63
NON-MUSK-216	216_1+108	39	-195	-146	20	227	-7	57	-176	-40	-108	-317	-110	-234	-277	-280	-298	55	-140	-100	-197	-25	-22	0	73	50	-34	43	-93	37	97	-112	-27	-44	42	-60	184	-58	3	-99	35	-172	-130	-184	-314	-240	-327	-50	-63
NON-MUSK-216	216_1+109	39	-160	-62	-71	286	54	24	-147	-18	10	-318	-258	-94	-311	-278	-299	20	-174	-202	-47	-131	-19	-33	184	81	23	41	-146	-65	104	-114	32	-124	5	16	202	14	61	-46	35	-49	-72	-23	-318	-294	-328	-49	-46
NON-MUSK-216	216_1+11	145	-148	-62	-77	286	12	19	-125	-19	-25	-288	-255	-68	-312	-281	-298	20	-175	-196	-177	-129	-21	-30	91	111	22	41	-147	25	70	-116	-103	-16	17	-156	287	-175	62	-43	36	-46	-3	-29	-318	-294	-287	-41	-46
NON-MUSK-216	216_1+110	66	-99	-83	22	-117	-8	26	-105	-23	-103	-293	-207	-234	-284	-284	-303	-60	-72	-194	-202	-58	-14	-44	94	50	24	-27	-86	36	96	180	162	-49	38	-73	100	-172	73	-144	67	-127	203	-167	-306	-277	-293	-139	-6
NON-MUSK-216	216_1+111	57	-90	-61	-78	269	16	40	-162	-6	-21	-260	-233	-64	-298	-282	-299	-26	-110	-232	-184	-70	-20	-72	101	111	18	-29	-101	25	68	-116	44	-20	13	101	188	-115	35	-24	70	-45	-77	-25	-304	-285	-285	-120	-13
NON-MUSK-216	216_1+112	63	-80	-81	27	-117	73	27	-105	-21	-24	-273	-210	-112	-287	-285	-304	-61	-76	-193	-226	-59	-15	-44	182	50	24	-18	-83	23	81	171	159	-80	5	-36	100	-175	72	-144	70	-124	205	-45	-301	-278	-304	-139	-7
NON-MUSK-216	216_1+113	40	-199	-103	22	284	-4	26	-102	-22	-104	-293	-214	-230	-285	-281	-299	-54	-75	-189	-200	-63	-14	-41	80	50	22	-22	-136	36	95	-115	-115	-29	42	-76	184	-112	73	-23	69	-178	127	-172	-304	-279	-290	-77	-6
NON-MUSK-216	216_1+114	40	-199	-104	22	284	-4	26	-102	-21	-103	-293	-213	-230	-285	-281	-299	-55	-75	-189	-200	-62	-14	-41	80	50	22	-21	-135	36	95	-115	-115	-29	42	-77	184	-112	73	-24	69	-178	127	-171	-304	-279	-290	-77	-6
NON-MUSK-216	216_1+115	40	-199	-103	22	284	-4	26	-102	-22	-104	-293	-214	-230	-285	-281	-299	-54	-74	-189	-200	-63	-14	-41	80	50	22	-22	-136	36	95	-115	-115	-29	42	-77	184	-113	73	-23	69	-178	127	-172	-304	-279	-290	-77	-6
NON-MUSK-216	216_1+116	63	-78	-81	27	-117	73	27	-104	-21	-24	-273	-211	-112	-287	-285	-304	-61	-76	-192	-226	-59	-15	-44	182	50	24	-17	-83	24	81	170	160	-80	5	-36	100	-175	72	-144	71	-124	206	-46	-301	-279	-303	-138	-7
NON-MUSK-216	216_1+117	63	-77	-81	27	-117	73	27	-104	-21	-24	-273	-210	-112	-287	-285	-304	-61	-76	-192	-226	-59	-15	-44	182	50	24	-17	-83	23	81	170	159	-80	5	-36	100	-175	72	-144	71	-124	206	-45	-301	-279	-303	-139	-7
NON-MUSK-216	216_1+118	39	-160	-62	-76	287	12	24	-130	-18	-24	-286	-258	-67	-312	-281	-299	20	-174	-202	-177	-131	-19	-33	93	111	23	41	-146	24	69	-114	32	-124	16	19	202	-80	61	-46	35	-49	-72	-28	-318	-295	-285	-47	-46
NON-MUSK-216	216_1+119	39	-160	-62	-77	287	13	24	-130	-18	-24	-285	-258	-66	-312	-281	-299	19	-173	-202	-178	-131	-19	-34	93	111	23	42	-145	24	69	-114	32	-124	16	17	202	-78	61	-46	35	-49	-72	-28	-318	-295	-285	-49	-45
NON-MUSK-216	216_1+12	202	-8	-60	-77	-117	9	40	-163	-8	-18	-261	-220	-66	-298	-285	-306	-28	-104	-228	-187	-59	-22	-68	111	112	16	-27	-61	24	67	158	239	-122	8	-123	105	-175	47	-25	63	-44	85	-25	-302	-282	-297	-144	-12
NON-MUSK-216	216_1+120	39	-199	-113	21	226	-6	25	-102	-22	-108	-295	-214	-235	-284	-281	-297	-53	-73	-187	-198	-63	-14	-40	73	50	21	-24	-137	37	97	-112	-26	-44	43	-60	185	-57	73	-72	68	-178	-130	-185	-302	-279	-292	-125	-6
NON-MUSK-216	216_1+121	39	-159	-62	-77	286	12	25	-130	-18	-24	-286	-258	-67	-312	-282	-299	20	-174	-202	-177	-131	-19	-34	92	111	23	42	-145	24	69	-114	31	-124	16	13	202	-75	61	-46	35	-49	-72	-28	-318	-295	-285	-49	-46
NON-MUSK-216	216_1+122	39	-199	-113	20	226	-6	25	-102	-22	-108	-296	-214	-235	-284	-281	-297	-53	-74	-187	-198	-64	-14	-40	72	50	21	-23	-137	37	97	-112	-25	-44	43	-59	185	-56	73	-73	68	-177	-130	-186	-302	-279	-292	-125	-6
NON-MUSK-216	216_1+123	39	-199	-113	21	226	-6	25	-102	-22	-108	-295	-214	-235	-284	-281	-297	-53	-74	-187	-198	-63	-14	-40	73	50	21	-23	-137	37	97	-112	-25	-44	42	-59	184	-57	73	-73	68	-177	-130	-185	-302	-279	-292	-125	-6
NON-MUSK-216	216_1+124	41	-199	-111	27	283	74	26	-107	-22	-26	-269	-214	-109	-285	-282	-299	-53	-75	-188	-228	-64	-14	-40	177	51	22	-22	-136	25	81	-115	-108	-58	10	-33	190	-69	73	-31	69	-178	54	-45	-299	-279	-293	-105	-6
NON-MUSK-216	216_1+125	32	-161	-62	-71	281	53	24	-145	-18	9	-319	-258	-98	-312	-279	-300	19	-176	-201	-46	-132	-19	-34	184	81	23	42	-145	-66	104	-113	-26	-102	7	-146	181	-75	61	-40	35	-49	13	-25	-320	-295	-329	-39	-46
NON-MUSK-216	216_1+126	32	-161	-62	-71	281	53	24	-144	-18	9	-319	-258	-98	-312	-279	-300	19	-176	-201	-46	-132	-19	-34	184	81	23	42	-145	-66	104	-113	-27	-102	7	-146	181	-75	61	-40	35	-49	14	-25	-320	-295	-329	-39	-46
NON-MUSK-216	216_1+127	32	-161	-62	-71	281	53	24	-145	-18	9	-319	-258	-98	-312	-279	-300	19	-176	-201	-46	-132	-19	-34	184	81	23	42	-145	-66	104	-113	-26	-102	6	-146	181	-75	61	-40	35	-49	13	-25	-320	-295	-329	-39	-46
NON-MUSK-216	216_1+128	107	-194	-146	20	267	-8	58	-174	-40	-109	-318	-110	-236	-279	-280	-299	55	-142	-100	-197	-26	-22	1	75	50	-34	44	-94	36	98	-114	32	-17	41	-3	254	-57	3	-147	37	-173	-134	-186	-316	-240	-328	-28	-65
NON-MUSK-216	216_1+129	108	-194	-146	20	267	-8	57	-174	-40	-109	-318	-110	-236	-279	-280	-299	55	-143	-100	-197	-26	-22	1	75	50	-34	44	-93	36	98	-114	32	-17	41	-2	254	-57	3	-147	37	-173	-134	-186	-316	-240	-328	-29	-65
NON-MUSK-216	216_1+13	114	-194	-145	28	253	73	57	-171	-40	-23	-317	-111	-104	-282	-282	-302	53	-148	-99	-226	-27	-22	2	178	50	-33	46	-89	22	80	-116	-114	-10	7	-36	234	-175	3	-133	37	-173	64	-42	-315	-242	-330	-30	-68
NON-MUSK-216	216_1+130	108	-194	-146	20	267	-8	57	-174	-40	-109	-318	-110	-236	-279	-280	-299	55	-143	-100	-197	-26	-22	1	75	50	-34	44	-94	36	98	-114	32	-17	41	-2	254	-57	3	-147	37	-173	-134	-186	-316	-240	-328	-29	-65
NON-MUSK-216	216_1+131	32	-160	-62	-77	281	12	24	-128	-18	-24	-287	-259	-66	-313	-282	-300	19	-177	-202	-179	-132	-19	-34	95	111	23	42	-145	24	69	-113	-27	-101	15	-145	181	-154	61	-39	35	-49	14	-28	-319	-295	-287	-38	-47
NON-MUSK-216	216_1+132	108	-199	-113	20	267	-8	25	-102	-22	-109	-297	-214	-237	-285	-281	-298	-53	-74	-187	-197	-64	-14	-40	74	50	21	-22	-137	36	98	-114	32	-16	42	-2	254	-56	73	-146	68	-178	-133	-187	-303	-279	-294	-120	-6
NON-MUSK-216	216_1+133	108	-199	-113	20	267	-8	25	-102	-22	-109	-297	-214	-237	-285	-281	-298	-53	-74	-187	-197	-64	-14	-40	75	50	21	-22	-137	36	98	-114	32	-16	42	-2	254	-57	73	-146	68	-178	-133	-187	-303	-279	-294	-120	-6
NON-MUSK-216	216_1+134	32	-160	-62	-77	281	12	24	-128	-18	-23	-287	-259	-66	-313	-282	-300	19	-177	-202	-179	-132	-19	-34	95	111	23	42	-145	24	69	-113	-27	-101	15	-145	181	-154	61	-39	35	-49	15	-28	-319	-295	-287	-38	-46
NON-MUSK-216	216_1+135	32	-161	-62	-77	281	12	24	-129	-18	-23	-287	-259	-66	-313	-282	-300	20	-176	-202	-179	-132	-19	-34	95	111	23	42	-145	24	69	-113	-27	-101	15	-145	181	-154	61	-39	35	-49	14	-28	-319	-295	-287	-38	-46
NON-MUSK-216	216_1+14	114	-194	-145	28	253	73	57	-171	-40	-23	-317	-111	-104	-282	-282	-302	53	-148	-99	-226	-27	-22	2	178	50	-33	45	-89	22	80	-116	-113	-10	7	-36	234	-175	3	-133	37	-173	65	-42	-314	-242	-330	-31	-68
NON-MUSK-216	216_1+15	115	-194	-145	28	253	73	57	-171	-40	-23	-317	-111	-104	-282	-282	-302	53	-148	-98	-226	-27	-22	2	178	50	-33	45	-88	22	80	-116	-113	-10	7	-36	234	-175	3	-132	37	-173	65	-42	-315	-242	-330	-31	-69
NON-MUSK-216	216_1+16	154	67	-145	21	-117	-9	57	-167	-39	-102	-321	-112	-232	-285	-282	-303	52	-155	-97	-197	-29	-22	3	84	49	-33	48	-86	33	96	66	216	-42	39	-61	113	-172	2	-145	39	-149	176	-169	-323	-243	-331	-98	-73
NON-MUSK-216	216_1+17	154	67	-145	21	-117	-9	57	-167	-39	-102	-321	-112	-232	-285	-282	-303	52	-155	-97	-197	-29	-22	3	84	49	-33	48	-87	33	96	67	216	-42	39	-61	113	-172	2	-145	39	-149	176	-169	-323	-243	-331	-98	-73
NON-MUSK-216	216_1+18	154	67	-145	21	-117	-9	57	-167	-39	-102	-321	-112	-232	-285	-282	-303	53	-155	-97	-197	-29	-22	3	85	49	-34	48	-88	33	96	68	217	-42	39	-61	113	-172	2	-145	40	-149	176	-169	-323	-243	-331	-98	-73
NON-MUSK-216	216_1+19	105	-80	-59	-69	-117	48	42	-165	-8	5	-323	-221	-115	-298	-283	-306	-26	-104	-228	-42	-60	-21	-69	190	80	16	-27	-92	-67	105	255	199	-82	4	-128	99	-165	48	-25	62	-44	226	-34	-314	-282	-334	-143	-12
NON-MUSK-216	216_1+2	202	-7	-60	-69	-117	49	40	-164	-8	5	-323	-219	-115	-298	-283	-306	-27	-104	-227	-42	-59	-22	-68	190	80	16	-27	-62	-67	105	158	239	-122	4	-123	105	-165	47	-25	63	-45	85	-33	-314	-282	-334	-144	-12
NON-MUSK-216	216_1+20	55	-145	-62	-71	-117	55	20	-141	-18	10	-317	-256	-95	-312	-278	-298	20	-179	-197	-48	-131	-21	-31	183	81	22	42	-146	-65	104	-116	-91	-37	6	-138	250	-163	61	-32	37	-47	191	-23	-318	-294	-328	-112	-47
NON-MUSK-216	216_1+21	104	-80	-59	-69	-117	48	42	-165	-8	4	-323	-221	-116	-298	-283	-306	-26	-104	-228	-41	-60	-21	-69	190	80	16	-27	-92	-68	105	255	199	-82	5	-128	99	-165	48	-25	62	-44	226	-34	-314	-282	-334	-143	-12
NON-MUSK-216	216_1+22	55	-145	-62	-71	-117	54	20	-141	-18	10	-317	-256	-96	-312	-278	-298	20	-178	-197	-47	-130	-21	-31	183	81	22	42	-146	-66	104	-116	-91	-36	7	-138	250	-163	61	-32	37	-46	191	-24	-318	-294	-328	-112	-47
NON-MUSK-216	216_1+23	55	-144	-62	-71	-117	54	20	-140	-18	10	-318	-256	-96	-312	-279	-299	20	-178	-197	-47	-130	-21	-32	182	81	22	42	-146	-66	104	-116	-91	-36	7	-138	251	-162	61	-32	37	-46	191	-24	-319	-294	-328	-112	-47
NON-MUSK-216	216_1+24	105	-80	-59	-69	-117	48	41	-165	-8	5	-323	-221	-114	-298	-283	-306	-26	-104	-228	-42	-60	-21	-69	190	80	16	-27	-92	-67	105	254	199	-82	4	-128	99	-165	48	-25	62	-44	226	-33	-314	-282	-334	-143	-12
NON-MUSK-216	216_1+25	55	-144	-62	-77	-117	13	20	-125	-18	-25	-288	-256	-68	-312	-281	-298	20	-179	-197	-177	-131	-20	-31	91	111	22	42	-146	25	70	-116	-92	-38	17	-137	250	-175	62	-32	37	-46	190	-29	-318	-295	-288	-112	-47
NON-MUSK-216	216_1+26	105	-80	-59	-77	-117	8	42	-164	-8	-18	-261	-221	-66	-298	-285	-306	-26	-105	-228	-187	-60	-21	-69	111	111	16	-27	-91	24	67	255	199	-81	8	-128	99	-175	48	-25	62	-44	226	-25	-303	-283	-296	-143	-12
NON-MUSK-216	216_1+27	104	-80	-59	-77	-117	7	42	-164	-8	-18	-261	-221	-66	-298	-285	-306	-26	-104	-229	-187	-60	-21	-69	112	112	16	-27	-92	24	67	255	199	-81	8	-128	99	-175	48	-25	62	-44	226	-25	-303	-283	-296	-143	-12
NON-MUSK-216	216_1+28	55	-145	-62	-77	-117	13	20	-125	-18	-25	-289	-256	-68	-312	-281	-298	20	-179	-197	-177	-131	-20	-31	92	111	22	42	-146	25	70	-116	-92	-38	17	-137	250	-175	62	-32	37	-46	190	-29	-318	-294	-288	-112	-47
NON-MUSK-216	216_1+29	55	-145	-62	-77	-117	13	20	-125	-18	-25	-289	-256	-68	-312	-281	-298	20	-179	-197	-177	-131	-20	-31	91	111	22	42	-146	25	70	-116	-92	-38	17	-137	250	-175	62	-32	37	-46	190	-29	-318	-294	-288	-112	-47
NON-MUSK-216	216_1+3	202	-8	-60	-69	-117	49	40	-164	-8	5	-323	-219	-114	-298	-283	-306	-28	-104	-227	-42	-59	-22	-68	190	81	16	-27	-61	-67	105	158	239	-122	5	-123	106	-165	47	-25	64	-44	85	-33	-314	-282	-334	-144	-12
NON-MUSK-216	216_1+30	105	-80	-59	-77	-117	8	42	-164	-8	-18	-261	-221	-65	-298	-285	-306	-26	-105	-228	-187	-60	-21	-69	112	111	16	-27	-91	24	67	256	199	-81	7	-128	99	-175	48	-25	63	-44	226	-25	-303	-283	-296	-143	-12
NON-MUSK-216	216_1+31	115	-199	-108	28	257	73	26	-105	-21	-23	-268	-211	-105	-285	-282	-301	-57	-74	-190	-227	-60	-14	-42	178	50	23	-21	-134	23	80	-116	-115	-11	8	-35	239	-175	73	-111	69	-178	55	-42	-298	-278	-296	-101	-6
NON-MUSK-216	216_1+32	158	61	-102	21	-117	-9	27	-100	-21	-102	-295	-211	-233	-286	-283	-302	-59	-75	-190	-198	-60	-14	-42	85	49	23	-19	-126	33	96	82	221	-44	39	-61	112	-172	72	-145	70	-125	171	-170	-307	-278	-294	-138	-6
NON-MUSK-216	216_1+33	158	60	-102	21	-117	-9	27	-100	-21	-102	-295	-211	-234	-286	-283	-302	-58	-75	-190	-198	-60	-14	-42	85	49	23	-19	-126	33	96	82	221	-44	39	-61	112	-172	72	-145	70	-125	171	-171	-307	-278	-294	-138	-6
NON-MUSK-216	216_1+34	158	60	-102	21	-117	-9	27	-100	-21	-102	-295	-212	-233	-286	-283	-302	-58	-75	-190	-198	-60	-14	-42	85	49	23	-19	-127	33	96	82	221	-44	39	-61	112	-172	72	-145	70	-125	171	-171	-307	-278	-294	-138	-6
NON-MUSK-216	216_1+35	115	-199	-108	28	258	73	26	-105	-21	-23	-268	-212	-105	-285	-282	-301	-57	-74	-190	-227	-61	-14	-42	177	50	23	-21	-134	23	80	-116	-115	-11	8	-35	240	-175	73	-111	69	-178	54	-43	-298	-278	-296	-100	-6
NON-MUSK-216	216_1+36	115	-199	-108	28	257	73	26	-105	-21	-23	-268	-211	-105	-285	-282	-301	-57	-74	-190	-227	-60	-14	-42	178	50	23	-21	-134	23	80	-116	-114	-11	8	-35	239	-175	73	-111	69	-178	56	-42	-298	-278	-296	-102	-6
NON-MUSK-216	216_1+37	133	-125	-141	21	-117	-9	57	-169	-39	-102	-321	-112	-232	-284	-282	-302	53	-152	-98	-197	-28	-22	2	83	49	-34	47	-91	32	96	-116	261	-37	39	-60	84	-172	2	29	39	-150	169	-169	-321	-242	-331	-97	-71
NON-MUSK-216	216_1+38	73	-190	-143	28	-117	72	57	-169	-40	-22	-318	-111	-103	-283	-282	-302	52	-151	-98	-226	-28	-22	2	178	50	-33	46	-86	22	79	-116	113	-9	7	-36	262	-175	4	-118	37	-110	207	-42	-316	-242	-331	-98	-70
NON-MUSK-216	216_1+39	73	-190	-143	28	-117	72	57	-169	-40	-22	-318	-111	-103	-283	-282	-302	52	-151	-98	-226	-28	-22	2	178	50	-33	46	-86	22	79	-116	112	-9	7	-36	262	-175	4	-118	37	-110	207	-42	-316	-242	-331	-98	-70
NON-MUSK-216	216_1+4	145	-147	-62	-71	286	55	19	-140	-18	10	-318	-255	-96	-311	-278	-298	20	-175	-196	-48	-129	-21	-31	183	82	22	41	-147	-65	104	-116	-103	-15	7	-157	287	-130	62	-43	36	-46	-2	-23	-318	-294	-328	-41	-46
NON-MUSK-216	216_1+40	133	-125	-141	21	-117	-9	57	-168	-39	-102	-321	-112	-232	-284	-282	-302	53	-153	-98	-197	-28	-22	2	83	49	-34	47	-91	32	96	-116	261	-37	39	-60	84	-172	2	29	39	-150	170	-169	-321	-243	-331	-97	-71
NON-MUSK-216	216_1+41	134	-124	-141	21	-117	-9	57	-168	-39	-102	-321	-112	-232	-284	-282	-302	53	-153	-97	-197	-29	-22	3	82	49	-34	47	-90	32	95	-116	261	-37	40	-60	84	-171	2	29	39	-150	170	-169	-322	-243	-331	-97	-71
NON-MUSK-216	216_1+42	73	-190	-142	28	-117	72	57	-169	-40	-23	-318	-111	-104	-283	-282	-302	52	-151	-98	-226	-28	-22	2	178	50	-33	46	-87	22	79	-116	112	-9	7	-36	263	-175	3	-118	37	-110	207	-42	-316	-242	-331	-98	-70
NON-MUSK-216	216_1+43	134	-194	-88	21	-117	-9	27	-100	-21	-102	-295	-212	-233	-286	-283	-302	-58	-75	-190	-197	-61	-14	-42	83	49	23	-19	-134	33	96	-116	260	-38	40	-60	85	-171	73	9	70	-144	173	-170	-306	-278	-293	-137	-6
NON-MUSK-216	216_1+44	73	-199	-75	28	-117	73	27	-104	-21	-23	-269	-211	-104	-285	-283	-301	-59	-75	-191	-226	-60	-14	-42	178	50	23	-20	-133	22	79	-116	109	-9	7	-36	264	-175	73	-106	70	-151	209	-42	-299	-278	-298	-138	-6
NON-MUSK-216	216_1+45	134	-194	-88	21	-117	-9	27	-100	-21	-102	-295	-212	-233	-286	-283	-302	-58	-75	-190	-197	-61	-14	-42	83	49	23	-19	-134	33	96	-116	260	-38	40	-60	85	-171	73	8	70	-144	173	-170	-306	-278	-293	-137	-6
NON-MUSK-216	216_1+46	134	-194	-88	22	-117	-9	27	-100	-21	-102	-294	-212	-232	-286	-283	-302	-58	-75	-190	-197	-61	-14	-42	83	49	23	-19	-134	33	96	-116	260	-38	40	-60	85	-172	72	8	70	-144	173	-169	-306	-278	-293	-138	-6
NON-MUSK-216	216_1+47	72	-199	-75	28	-117	73	27	-105	-21	-23	-269	-211	-104	-285	-283	-301	-58	-75	-191	-226	-60	-14	-42	178	50	23	-21	-134	22	80	-116	108	-9	7	-36	264	-175	73	-106	69	-153	209	-42	-299	-278	-297	-138	-6
NON-MUSK-216	216_1+48	72	-199	-75	28	-117	73	27	-104	-21	-23	-269	-211	-104	-285	-283	-301	-58	-75	-190	-226	-60	-14	-42	178	50	23	-20	-134	22	80	-116	107	-9	7	-36	265	-175	73	-106	70	-153	209	-42	-299	-278	-297	-138	-6
NON-MUSK-216	216_1+49	154	58	-144	27	-117	72	57	-164	-39	-24	-322	-113	-111	-288	-284	-306	51	-159	-97	-224	-30	-22	3	181	47	-33	49	-82	21	80	93	227	-61	4	-39	108	-175	2	-145	40	-150	174	-45	-324	-244	-334	-99	-74
NON-MUSK-216	216_1+5	146	-148	-62	-71	286	55	19	-140	-19	10	-317	-255	-96	-311	-278	-298	20	-175	-196	-48	-129	-21	-30	183	81	22	41	-147	-65	104	-116	-103	-15	6	-157	287	-130	62	-43	36	-46	-2	-24	-318	-294	-328	-41	-46
NON-MUSK-216	216_1+50	154	58	-144	27	-117	72	57	-164	-39	-24	-322	-113	-111	-288	-284	-305	51	-159	-96	-224	-30	-22	3	180	47	-33	49	-82	21	80	93	227	-61	4	-39	108	-175	2	-145	40	-150	174	-45	-324	-244	-334	-99	-74
NON-MUSK-216	216_1+51	109	-194	-146	24	263	3	57	-173	-40	-96	-317	-111	-220	-280	-280	-299	54	-145	-100	-199	-26	-22	1	78	48	-33	45	-90	31	92	-116	-115	-6	42	-67	241	-172	4	-131	36	-173	46	-144	-316	-241	-328	-22	-66
NON-MUSK-216	216_1+52	109	-194	-146	24	264	3	57	-173	-40	-96	-317	-111	-220	-280	-280	-299	54	-145	-100	-199	-26	-22	1	78	48	-33	45	-91	31	92	-116	-116	-6	42	-67	241	-172	4	-131	36	-173	45	-144	-316	-241	-328	-22	-66
NON-MUSK-216	216_1+53	154	57	-144	27	-117	72	56	-164	-39	-24	-322	-113	-111	-288	-284	-305	51	-159	-96	-224	-30	-22	3	180	47	-33	49	-82	21	80	93	227	-61	4	-39	108	-175	2	-145	40	-150	174	-45	-324	-244	-334	-99	-75
NON-MUSK-216	216_1+54	109	-194	-145	24	264	3	57	-173	-40	-96	-317	-111	-220	-280	-280	-299	54	-146	-99	-199	-26	-22	1	78	48	-33	45	-91	31	92	-116	-116	-6	42	-67	241	-172	4	-131	37	-173	45	-145	-316	-241	-328	-22	-67
NON-MUSK-216	216_1+55	159	46	-101	28	-117	73	27	-105	-21	-24	-272	-209	-112	-286	-285	-304	-61	-75	-193	-224	-58	-14	-43	181	47	24	-20	-115	22	81	109	232	-63	4	-39	107	-175	73	-145	70	-133	167	-45	-300	-278	-303	-139	-6
NON-MUSK-216	216_1+56	159	46	-101	28	-117	72	27	-105	-21	-24	-272	-209	-112	-286	-285	-304	-61	-75	-193	-224	-58	-14	-43	181	47	24	-20	-115	22	81	109	231	-63	4	-39	108	-175	73	-145	70	-133	167	-45	-300	-278	-303	-139	-6
NON-MUSK-216	216_1+57	159	45	-101	28	-117	73	27	-105	-21	-24	-272	-209	-112	-286	-285	-304	-61	-75	-193	-224	-58	-14	-43	181	47	24	-20	-115	22	81	109	231	-63	4	-39	108	-175	73	-145	70	-133	167	-46	-300	-278	-303	-139	-6
NON-MUSK-216	216_1+58	110	-199	-109	24	270	3	26	-101	-21	-97	-289	-214	-221	-285	-281	-298	-54	-75	-187	-200	-63	-14	-40	78	49	22	-20	-136	32	93	-116	-116	-7	42	-67	248	-172	73	-112	70	-178	31	-146	-303	-279	-285	-88	-6
NON-MUSK-216	216_1+59	110	-199	-110	24	270	3	26	-101	-21	-97	-289	-214	-221	-285	-281	-298	-54	-75	-187	-200	-63	-14	-40	78	49	22	-20	-136	32	93	-116	-115	-7	42	-67	248	-171	73	-112	70	-178	31	-147	-303	-279	-285	-88	-6
NON-MUSK-216	216_1+6	146	-148	-62	-71	286	54	19	-140	-19	10	-317	-255	-97	-311	-278	-298	20	-175	-196	-47	-129	-21	-30	183	81	22	41	-147	-65	104	-116	-103	-15	6	-157	287	-130	62	-43	36	-46	-2	-24	-318	-294	-328	-41	-46
NON-MUSK-216	216_1+60	110	-199	-110	24	270	3	26	-101	-21	-97	-289	-214	-221	-285	-281	-298	-54	-75	-187	-200	-63	-14	-40	78	49	22	-20	-136	32	93	-116	-115	-7	42	-67	248	-171	73	-112	70	-178	31	-146	-303	-279	-285	-88	-6
NON-MUSK-216	216_1+61	127	-121	-139	28	-117	72	57	-165	-39	-24	-322	-113	-111	-288	-284	-305	52	-158	-97	-223	-30	-22	3	179	47	-33	49	-90	21	80	-116	262	-51	5	-39	84	-175	2	35	40	-148	171	-46	-323	-244	-334	-98	-73
NON-MUSK-216	216_1+62	72	-190	-141	24	-117	4	57	-173	-39	-95	-317	-111	-219	-280	-280	-299	54	-146	-99	-198	-26	-22	2	78	48	-33	45	-89	31	92	-116	111	-4	42	-64	260	-172	4	-115	36	-109	207	-140	-316	-241	-327	-97	-67
NON-MUSK-216	216_1+63	128	-121	-139	28	-117	72	57	-165	-39	-24	-322	-113	-111	-287	-284	-305	52	-157	-97	-223	-30	-22	3	180	47	-33	49	-91	21	80	-116	262	-51	4	-39	84	-175	2	34	40	-148	171	-45	-323	-244	-334	-98	-73
NON-MUSK-216	216_1+64	127	-121	-139	28	-117	72	57	-166	-39	-24	-322	-113	-111	-287	-284	-305	52	-156	-97	-223	-29	-22	3	180	47	-33	48	-89	21	80	-116	262	-51	4	-39	84	-175	2	35	40	-148	171	-45	-322	-244	-334	-98	-73
NON-MUSK-216	216_1+65	72	-190	-142	24	-117	5	57	-173	-39	-95	-317	-111	-218	-280	-280	-299	53	-146	-99	-199	-27	-22	2	78	48	-33	45	-88	31	92	-116	110	-4	42	-64	260	-172	4	-114	36	-110	207	-139	-316	-241	-327	-98	-67
NON-MUSK-216	216_1+66	72	-191	-142	24	-117	5	57	-173	-39	-95	-317	-111	-218	-280	-280	-299	54	-146	-100	-199	-26	-22	2	79	48	-33	45	-89	31	92	-116	109	-4	42	-64	260	-172	4	-114	36	-111	207	-138	-316	-241	-327	-97	-67
NON-MUSK-216	216_1+67	132	-164	-59	-69	-117	49	28	-146	-19	5	-323	-256	-113	-309	-282	-303	5	-141	-207	-42	-119	-21	-39	189	81	24	35	-141	-67	105	246	199	-77	5	-129	96	-165	52	-39	43	-45	225	-33	-321	-294	-333	-116	-34
NON-MUSK-216	216_1+68	132	-164	-59	-69	-117	49	27	-146	-19	5	-323	-256	-113	-309	-282	-303	5	-141	-207	-42	-119	-21	-39	189	81	24	35	-141	-67	105	246	199	-77	5	-129	97	-165	52	-39	43	-45	225	-32	-321	-294	-333	-116	-34
NON-MUSK-216	216_1+69	58	-82	-61	-71	-117	54	30	-155	-6	10	-319	-233	-98	-300	-280	-300	-36	-115	-228	-47	-70	-23	-69	184	81	20	-17	-98	-66	104	-116	-93	-39	6	-137	265	-163	19	-17	77	-44	188	-25	-315	-285	-330	-140	-15
NON-MUSK-216	216_1+7	202	-8	-60	-77	-117	7	40	-163	-8	-19	-261	-220	-66	-298	-285	-306	-27	-104	-228	-187	-59	-22	-68	111	112	16	-27	-61	24	68	158	239	-122	8	-123	105	-175	47	-25	63	-44	85	-25	-302	-282	-297	-144	-12
NON-MUSK-216	216_1+70	133	-163	-59	-69	-117	49	27	-146	-19	5	-323	-256	-113	-309	-282	-303	4	-141	-207	-42	-119	-21	-40	188	81	24	35	-141	-67	105	246	199	-77	6	-129	97	-164	52	-39	43	-45	225	-33	-322	-294	-333	-116	-34
NON-MUSK-216	216_1+71	58	-82	-61	-70	-117	54	31	-155	-6	9	-319	-233	-99	-299	-280	-301	-36	-114	-228	-47	-70	-23	-69	184	81	20	-18	-98	-66	104	-116	-93	-39	6	-137	266	-163	19	-17	77	-44	188	-25	-315	-285	-330	-140	-15
NON-MUSK-216	216_1+72	58	-82	-61	-71	-117	54	30	-155	-6	10	-319	-233	-98	-299	-280	-300	-36	-115	-228	-47	-70	-23	-69	184	81	20	-17	-98	-65	104	-116	-93	-39	5	-137	266	-163	19	-17	77	-44	188	-24	-315	-285	-330	-140	-15
NON-MUSK-216	216_1+73	129	-192	-87	28	-117	72	27	-106	-21	-24	-272	-209	-111	-286	-285	-304	-61	-75	-193	-224	-58	-14	-43	180	47	24	-21	-132	21	80	-116	261	-54	4	-39	85	-175	73	1	69	-144	177	-45	-300	-278	-303	-139	-6
NON-MUSK-216	216_1+74	128	-193	-87	28	-117	72	27	-106	-21	-24	-272	-209	-112	-286	-285	-304	-60	-74	-193	-224	-58	-14	-43	180	47	24	-21	-132	21	80	-116	261	-53	4	-39	85	-175	73	0	69	-144	177	-45	-300	-278	-303	-139	-6
NON-MUSK-216	216_1+75	71	-199	-74	24	-117	4	27	-100	-21	-96	-289	-214	-220	-285	-281	-298	-55	-76	-187	-199	-63	-14	-40	78	48	22	-18	-136	31	92	-116	101	-5	42	-65	263	-172	73	-103	70	-157	209	-143	-304	-279	-285	-136	-6
NON-MUSK-216	216_1+76	128	-192	-87	28	-117	72	27	-106	-21	-24	-272	-209	-111	-286	-285	-305	-61	-75	-193	-224	-58	-14	-43	180	47	24	-21	-132	21	80	-116	261	-53	4	-39	85	-175	73	1	69	-143	177	-45	-300	-278	-303	-139	-6
NON-MUSK-216	216_1+77	70	-199	-74	24	-117	5	27	-100	-20	-96	-289	-214	-220	-285	-281	-299	-55	-76	-187	-199	-63	-14	-41	79	48	22	-18	-136	31	92	-116	100	-5	42	-65	263	-172	72	-103	71	-158	209	-141	-304	-279	-285	-137	-6
NON-MUSK-216	216_1+78	70	-199	-74	24	-117	4	27	-100	-20	-96	-289	-215	-220	-285	-281	-298	-55	-76	-187	-199	-63	-14	-40	77	49	22	-18	-136	31	92	-116	101	-5	42	-65	263	-171	72	-103	71	-158	209	-143	-304	-279	-285	-136	-6
NON-MUSK-216	216_1+79	58	-82	-61	-77	-117	15	31	-149	-5	-23	-264	-233	-66	-300	-282	-300	-36	-115	-229	-181	-70	-23	-69	97	111	20	-17	-98	26	69	-116	-93	-40	15	-136	265	-175	19	-17	77	-44	187	-28	-307	-285	-289	-140	-15
NON-MUSK-216	216_1+8	145	-149	-62	-77	286	13	19	-125	-18	-24	-288	-256	-68	-312	-281	-298	20	-175	-197	-178	-129	-21	-30	93	111	22	41	-147	25	70	-116	-103	-15	17	-156	287	-175	62	-43	36	-46	-3	-29	-318	-294	-287	-41	-46
NON-MUSK-216	216_1+80	132	-163	-59	-77	-117	7	28	-132	-18	-20	-276	-257	-67	-310	-284	-303	4	-141	-208	-184	-119	-21	-40	107	112	24	35	-141	24	68	247	199	-75	10	-129	97	-175	52	-39	44	-45	225	-26	-317	-295	-281	-117	-34
NON-MUSK-216	216_1+81	132	-163	-59	-76	-117	7	28	-132	-19	-20	-276	-257	-67	-310	-284	-303	4	-141	-207	-184	-119	-21	-40	106	112	24	35	-141	24	68	247	199	-76	10	-128	97	-175	52	-39	43	-45	225	-27	-317	-295	-281	-116	-34
NON-MUSK-216	216_1+82	58	-82	-61	-77	-117	15	31	-149	-5	-23	-264	-233	-66	-300	-282	-301	-36	-115	-229	-182	-70	-23	-69	97	111	20	-17	-98	26	69	-116	-93	-40	15	-136	265	-175	19	-17	77	-44	188	-27	-307	-285	-289	-140	-15
NON-MUSK-216	216_1+83	58	-82	-61	-77	-117	15	31	-149	-5	-23	-264	-234	-66	-300	-282	-300	-36	-115	-229	-182	-71	-23	-69	97	111	20	-16	-99	26	69	-116	-93	-40	15	-136	265	-175	19	-17	77	-44	187	-27	-307	-286	-289	-140	-15
NON-MUSK-216	216_1+84	131	-163	-59	-76	-117	7	28	-133	-19	-20	-276	-257	-67	-310	-284	-303	4	-141	-208	-184	-119	-21	-40	107	112	24	35	-141	24	68	248	199	-75	10	-129	97	-175	51	-39	44	-45	225	-27	-317	-295	-281	-116	-34
NON-MUSK-216	216_1+85	60	4	-144	22	-117	-8	56	-165	-39	-103	-323	-113	-234	-287	-283	-304	52	-159	-96	-200	-30	-22	3	91	49	-34	49	-58	35	96	142	140	-53	38	-70	95	-172	2	-142	40	-112	211	-169	-325	-244	-333	-98	-75
NON-MUSK-216	216_1+86	42	-194	-146	27	278	74	57	-173	-40	-26	-316	-111	-110	-281	-281	-300	54	-145	-99	-227	-26	-22	1	176	51	-34	45	-90	24	82	-116	-103	-37	10	-34	181	-175	3	-43	36	-172	158	-46	-314	-241	-329	5	-67
[truncated: 4,776 more rows]
[truncated: 119 more columns]
