# Supplementary material for: Anomaly detection for blueberry data using sparse autoencoder-support vector machine
Source: PeerJ Comput Sci. 2023 Mar 10;9:e1214. doi: 10.7717/peerj-cs.1214 (PMC10280483; doi:10.7717/peerj-cs.1214)
Supplement: Supplemental Information 1 [file peerj-cs-09-1214-s001.zip › dataset/optdigits.txt]

0	1	6	15	12	1	0	0	0	7	16	6	6	10	0	0	0	8	16	2	0	11	2	0	0	5	16	3	0	5	7	0	0	7	13	3	0	8	7	0	0	4	12	0	1	13	5	0	0	0
0	0	10	16	6	0	0	0	0	7	16	8	16	5	0	0	0	11	16	0	6	14	3	0	0	12	12	0	0	11	11	0	0	12	12	0	0	8	12	0	0	7	15	1	0	13	11	0	0	0
0	0	8	15	16	13	0	0	0	1	11	9	11	16	1	0	0	0	0	0	7	14	0	0	0	0	3	4	14	12	2	0	0	1	16	16	16	16	10	0	0	2	12	16	10	0	0	0	0	0
0	0	0	3	11	16	0	0	0	0	5	16	11	13	7	0	0	3	15	8	1	15	6	0	0	11	16	16	16	16	10	0	0	1	4	4	13	10	2	0	0	0	0	0	15	4	0	0	0	0
0	0	5	14	4	0	0	0	0	0	13	8	0	0	0	0	0	3	14	4	0	0	0	0	0	6	16	14	9	2	0	0	0	4	16	3	4	11	2	0	0	0	14	3	0	4	11	0	0	0
0	0	11	16	10	1	0	0	0	4	16	10	15	8	0	0	0	4	16	3	11	13	0	0	0	1	14	6	9	14	0	0	0	0	0	0	12	10	0	0	0	0	0	6	16	6	0	0	0	0
0	0	1	11	13	11	7	0	0	0	9	14	6	4	3	0	0	0	16	12	16	15	2	0	0	5	16	10	4	12	6	0	0	1	1	0	0	10	4	0	0	0	0	0	5	10	0	0	0	0
0	0	8	10	8	7	2	0	0	1	15	14	12	12	4	0	0	7	15	12	5	0	0	0	0	5	14	12	15	7	0	0	0	0	0	0	2	13	0	0	0	0	0	0	4	12	0	0	0	0
0	0	15	2	14	13	2	0	0	0	16	15	12	13	8	0	0	2	16	12	1	6	10	0	0	7	15	3	0	5	8	0	0	5	12	0	0	8	8	0	0	5	12	0	7	15	5	0	0	5
0	0	3	13	13	2	0	0	0	6	16	12	10	8	0	0	0	9	15	12	16	6	0	0	0	10	16	16	13	0	0	0	0	1	12	16	12	14	4	0	0	0	11	8	0	3	12	0	0	0
0	0	6	14	14	16	16	8	0	0	7	11	8	10	15	3	0	0	0	0	4	15	10	0	0	1	15	16	16	16	14	0	0	3	11	13	13	0	0	0	0	0	0	15	5	0	0	0	0	0
0	0	0	3	16	11	1	0	0	0	0	8	16	16	1	0	0	0	0	9	16	14	0	0	0	1	7	16	16	11	0	0	0	9	16	16	16	8	0	0	0	1	8	6	16	7	0	0	0	0
0	0	0	4	13	16	16	3	0	0	8	16	9	12	16	4	0	7	16	3	3	15	13	0	0	9	15	14	16	16	6	0	0	1	8	7	12	15	0	0	0	0	0	0	13	10	0	0	0	0
0	0	7	12	6	2	0	0	0	0	16	16	13	14	1	0	0	9	16	11	3	0	0	0	0	8	16	16	16	4	0	0	0	1	2	0	6	12	0	0	0	0	0	0	7	12	0	0	0	0
0	0	7	11	11	6	0	0	0	9	16	12	10	14	0	0	0	5	2	0	4	14	0	0	0	0	1	5	14	6	0	0	0	1	15	16	16	10	0	0	0	0	7	4	4	15	6	0	0	0
0	1	10	15	8	0	0	0	0	6	16	7	11	8	0	0	0	7	16	3	1	13	1	0	0	7	13	0	0	10	6	0	0	8	12	0	0	14	4	0	0	3	16	0	6	15	2	0	0	0
0	0	0	1	11	7	0	0	0	0	2	13	10	16	4	0	0	0	13	4	1	16	0	0	0	6	14	8	12	16	7	0	0	0	8	8	15	10	2	0	0	0	0	1	12	1	0	0	0	0
0	0	5	12	16	16	3	0	0	0	11	11	4	16	9	0	0	0	0	4	8	16	5	0	0	0	4	16	16	16	14	0	0	0	0	11	14	1	0	0	0	0	0	13	10	0	0	0	0	0
0	0	1	8	13	13	2	0	0	4	16	8	1	12	4	0	0	7	13	3	10	13	0	0	0	3	15	15	14	15	0	0	0	0	13	10	0	10	6	0	0	0	11	5	0	9	8	0	0	0
0	0	0	2	13	12	4	0	0	0	3	15	15	13	12	0	0	2	15	14	1	12	8	0	0	8	16	14	16	16	11	0	0	3	16	16	16	16	10	0	0	0	0	0	8	13	0	0	0	0
0	0	4	11	15	16	15	0	0	0	13	13	8	13	14	0	0	0	0	0	0	15	5	0	0	0	2	4	10	15	1	0	0	0	10	16	16	16	8	0	0	0	1	13	13	1	0	0	0	0
0	0	4	10	13	11	1	0	0	2	13	10	4	8	8	0	0	6	13	4	9	15	4	0	0	4	16	16	16	13	0	0	0	0	12	11	1	8	8	0	0	0	12	4	0	7	8	0	0	0
0	0	3	11	13	14	6	0	0	0	12	9	3	0	0	0	0	2	14	0	0	0	0	0	0	8	10	6	12	12	2	0	0	7	16	13	6	14	8	0	0	0	0	0	1	14	1	0	0	0
0	0	1	4	11	13	7	0	0	2	14	12	10	16	5	0	0	7	14	6	14	12	0	0	0	2	12	11	10	15	1	0	0	0	0	0	0	16	4	0	0	0	0	0	3	16	3	0	0	0
0	0	9	13	1	0	0	0	0	0	8	16	6	0	0	0	0	0	7	16	10	0	0	0	0	0	13	16	10	0	0	0	0	0	9	16	14	0	0	0	0	0	0	7	16	5	0	0	0	0
0	0	9	16	11	0	0	0	0	4	16	13	16	4	0	0	0	0	9	3	13	9	0	0	0	0	0	0	16	8	0	0	0	0	0	3	16	4	0	0	0	0	0	12	15	1	0	0	0	0
0	0	2	13	9	0	0	0	0	0	14	11	12	7	0	0	0	6	16	1	0	16	0	0	0	5	12	0	0	11	5	0	0	8	13	0	0	8	7	0	0	1	16	0	0	9	8	0	0	0
0	0	0	10	12	0	0	0	0	0	9	14	4	0	0	0	0	0	15	3	0	0	0	0	0	2	15	2	6	1	0	0	0	2	16	15	12	15	4	0	0	0	16	5	0	3	14	0	0	0
0	0	0	0	10	13	0	0	0	0	0	0	15	16	0	0	0	0	0	7	16	14	0	0	0	3	12	16	16	13	0	0	0	3	11	9	16	9	0	0	0	0	0	0	16	9	0	0	0	0
0	0	7	9	13	11	2	0	0	6	16	9	1	13	8	0	0	8	14	5	11	14	2	0	0	3	16	16	16	6	0	0	0	2	16	5	1	12	5	0	0	4	15	0	0	8	8	0	0	3
0	0	9	14	16	7	0	0	0	1	14	6	14	13	0	0	0	0	0	0	14	8	0	0	0	0	10	13	16	13	2	0	0	0	16	16	16	13	8	0	0	0	2	15	4	0	0	0	0	0
0	0	8	16	8	0	0	0	0	1	16	9	10	9	0	0	0	4	15	0	0	10	1	0	0	6	12	0	0	6	6	0	0	5	12	0	0	4	8	0	0	4	14	0	0	7	8	0	0	1
0	0	9	16	16	15	2	0	0	0	9	6	8	16	8	0	0	0	0	2	1	16	7	0	0	0	12	16	16	16	13	0	0	0	3	4	15	10	1	0	0	0	0	7	15	2	0	0	0	0
0	0	2	14	10	0	0	0	0	1	14	12	0	0	0	0	0	5	14	1	0	0	0	0	0	6	11	0	0	0	0	0	0	7	15	13	15	7	1	0	0	3	15	8	0	11	10	0	0	0
0	0	0	3	11	16	11	0	0	0	5	16	14	13	16	3	0	3	16	8	0	13	14	0	0	10	15	6	11	16	6	0	0	8	16	15	14	15	1	0	0	0	3	0	10	12	0	0	0	0
0	0	0	0	13	16	3	0	0	0	0	1	15	16	0	0	0	2	5	13	16	14	0	0	0	10	16	15	16	12	0	0	0	1	4	5	16	12	0	0	0	0	0	1	16	14	0	0	0	0
0	0	4	14	16	16	12	0	0	0	12	9	0	5	16	3	0	1	15	14	10	13	12	0	0	8	16	16	16	9	3	0	0	1	4	8	15	0	0	0	0	0	0	8	13	0	0	0	0	0
0	0	6	12	11	3	0	0	0	0	16	9	16	7	0	0	0	0	0	10	13	0	0	0	0	0	14	16	16	10	1	0	0	0	8	2	3	15	4	0	0	0	1	0	0	12	6	0	0	8
0	0	0	3	10	15	9	4	0	0	2	15	7	9	16	6	0	0	11	6	0	10	16	1	0	1	15	14	16	16	7	0	0	0	5	7	2	14	2	0	0	0	0	0	10	6	0	0	0	0
0	0	0	2	10	16	12	2	0	0	2	14	12	7	16	3	0	3	15	15	4	10	15	0	0	6	16	16	16	16	14	0	0	0	3	3	4	16	6	0	0	0	0	0	6	16	2	0	0	0
0	0	8	14	9	2	0	0	0	2	14	5	11	13	0	0	0	0	15	0	6	16	4	0	0	0	13	9	15	15	6	0	0	0	0	5	1	7	9	0	0	0	0	0	0	5	12	0	0	0
0	0	6	16	12	2	0	0	0	6	16	9	11	11	0	0	0	7	14	0	5	14	0	0	0	3	6	0	7	11	0	0	0	0	0	0	14	7	0	0	0	0	0	8	15	0	0	0	0	0
0	0	8	14	2	0	0	0	0	0	5	16	6	0	0	0	0	0	0	16	11	0	0	0	0	0	2	16	15	0	0	0	0	0	0	14	16	2	0	0	0	0	0	1	16	9	0	0	0	0
0	0	0	4	11	16	11	0	0	0	6	13	3	3	15	0	0	0	14	2	4	14	11	0	0	0	12	16	15	15	8	0	0	0	0	2	0	14	2	0	0	0	0	0	4	11	0	0	0	0
0	0	0	0	9	15	12	0	0	0	2	14	9	6	16	1	0	0	12	4	1	12	11	0	0	4	15	7	13	16	3	0	0	2	12	11	1	15	0	0	0	0	0	0	5	11	0	0	0	0
0	0	2	13	5	0	0	0	0	0	11	15	0	0	0	0	0	1	16	2	0	0	0	0	0	2	16	8	6	2	0	0	0	5	16	9	10	15	2	0	0	0	16	4	0	9	8	0	0	0
0	0	0	1	10	16	4	0	0	0	1	13	16	16	3	0	0	0	11	15	9	16	3	0	0	11	16	9	14	13	0	0	0	10	16	16	16	16	9	0	0	1	4	4	16	9	2	0	0	0
0	0	4	13	16	8	0	0	0	6	16	9	11	12	0	0	0	9	11	4	16	6	0	0	0	0	8	15	16	12	1	0	0	0	2	6	1	13	8	0	0	0	9	1	0	9	8	0	0	0
0	1	14	14	4	0	0	0	0	10	15	15	15	0	0	0	0	14	10	4	16	3	0	0	0	2	1	9	16	0	0	0	0	0	0	13	13	0	0	0	0	0	3	16	5	0	0	0	0	0
0	2	7	14	11	1	0	0	0	8	15	3	7	8	0	0	0	10	10	1	12	8	0	0	0	4	16	16	15	6	0	0	0	2	16	6	0	11	7	0	0	1	16	0	0	4	13	0	0	0
0	1	14	15	5	0	0	0	0	3	16	15	15	3	0	0	0	3	16	9	16	5	0	0	0	0	5	6	16	4	0	0	0	0	0	8	15	1	0	0	0	0	0	14	11	0	0	0	0	0
0	0	1	8	14	14	6	0	0	0	3	11	7	12	14	0	0	0	0	0	0	9	11	0	0	1	12	12	12	15	8	0	0	0	7	8	14	13	1	0	0	0	0	4	15	2	0	0	0	0
0	0	0	1	15	9	1	0	0	0	0	5	16	16	0	0	0	0	0	13	16	11	0	0	0	2	8	16	16	11	0	0	0	5	12	13	16	8	0	0	0	0	0	5	16	7	0	0	0	0
0	0	0	4	15	6	0	0	0	0	3	15	9	4	14	0	0	2	15	9	0	11	10	0	0	7	16	10	12	16	14	0	0	3	14	13	15	14	2	0	0	0	0	0	12	10	0	0	0	0
0	0	2	13	6	0	0	0	0	0	10	14	6	0	0	0	0	0	15	6	0	0	0	0	0	0	16	3	0	0	0	0	0	0	14	16	16	12	1	0	0	2	16	13	3	9	10	0	0	0
0	0	11	16	6	0	0	0	0	2	16	14	14	1	0	0	0	6	16	2	15	6	0	0	0	2	11	0	15	5	0	0	0	0	0	0	16	5	0	0	0	0	0	4	16	2	0	0	0	0
0	0	7	14	6	0	0	0	0	5	16	9	13	3	0	0	0	8	12	0	5	12	0	0	0	4	12	0	0	11	6	0	0	6	12	0	0	9	7	0	0	1	15	0	1	15	5	0	0	0
0	0	0	0	8	12	5	0	0	0	0	10	11	11	9	0	0	0	11	10	0	16	1	0	0	6	16	13	12	15	4	0	0	2	8	8	12	14	4	0	0	0	0	0	12	4	0	0	0	0
0	0	1	12	11	0	0	0	0	0	8	14	3	0	0	0	0	1	14	5	0	0	0	0	0	1	16	9	4	0	0	0	0	3	16	13	12	12	3	0	0	1	16	3	0	1	15	0	0	0
0	2	11	15	16	8	0	0	0	4	9	1	5	16	4	0	0	0	0	5	13	13	0	0	0	0	4	16	16	5	0	0	0	0	0	2	7	14	2	0	0	0	2	0	0	11	7	0	0	6
0	0	5	12	14	16	5	0	0	6	16	15	10	16	6	0	0	0	3	0	3	16	2	0	0	0	1	4	14	13	2	0	0	7	16	16	16	16	11	0	0	4	9	14	12	1	1	0	0	0
0	0	0	0	13	5	0	0	0	0	0	3	16	13	0	0	0	0	0	10	16	12	0	0	0	6	16	16	16	8	0	0	0	4	8	6	16	5	0	0	0	0	0	4	16	4	0	0	0	0
0	0	10	8	11	2	0	0	0	0	16	15	8	13	2	0	0	4	16	4	0	9	7	0	0	7	14	0	0	3	8	0	0	8	12	0	0	7	8	0	0	6	6	0	3	15	4	0	0	4
0	1	9	13	9	0	0	0	0	3	16	10	11	11	0	0	0	1	9	0	2	15	0	0	0	0	0	0	4	15	0	0	0	0	0	1	11	8	0	0	0	0	0	10	15	1	0	0	0	0
0	3	12	16	10	0	0	0	0	8	16	10	16	6	0	0	0	2	9	0	12	8	0	0	0	0	0	0	15	9	0	0	0	0	0	9	14	1	0	0	0	0	4	16	9	0	0	0	0	1
0	0	10	16	16	16	4	0	0	2	14	8	1	1	0	0	0	7	15	12	12	7	0	0	0	3	9	7	5	16	6	0	0	0	0	0	0	5	8	0	0	0	0	0	0	13	7	0	0	0
0	0	8	15	5	0	0	0	0	4	15	12	16	0	0	0	0	10	9	0	12	4	0	0	0	3	1	0	13	3	0	0	0	0	0	1	16	0	0	0	0	0	0	6	11	0	0	0	0	0
0	0	0	0	11	2	0	0	0	0	0	8	12	0	0	0	0	0	2	15	4	4	8	0	0	1	13	8	0	10	10	0	0	9	16	8	9	16	7	0	0	6	12	12	13	14	1	0	0	0
0	0	5	12	16	12	0	0	0	2	16	10	8	16	4	0	0	7	16	8	2	16	4	0	0	0	5	15	16	10	0	0	0	0	0	12	16	8	0	0	0	0	6	12	5	16	4	0	0	0
0	0	0	6	14	11	1	0	0	0	2	14	16	16	2	0	0	0	11	16	16	16	0	0	0	5	15	16	16	16	4	0	0	1	5	7	16	16	2	0	0	0	0	3	16	16	3	0	0	0
0	0	5	10	16	15	6	0	0	0	12	9	8	15	12	0	0	0	0	0	1	16	5	0	0	2	15	12	13	15	2	0	0	2	11	11	15	10	5	0	0	0	0	11	7	0	0	0	0	0
0	0	10	13	15	12	5	0	0	0	9	5	5	13	7	0	0	0	0	1	11	13	0	0	0	0	5	16	16	3	0	0	0	0	2	10	12	15	7	0	0	0	0	0	1	16	4	0	0	0
0	0	2	12	11	2	0	0	0	1	15	12	9	13	0	0	0	6	13	1	0	14	2	0	0	6	12	0	0	8	8	0	0	8	12	0	0	7	8	0	0	5	15	0	0	7	9	0	0	0
0	0	5	13	14	5	0	0	0	5	16	12	12	16	0	0	0	1	3	0	11	14	0	0	0	0	0	9	16	4	0	0	0	0	2	16	16	9	1	0	0	0	0	3	5	16	7	0	0	0
0	0	6	9	13	11	0	0	0	10	14	8	9	16	4	0	0	0	0	0	1	15	6	0	0	0	0	3	14	14	1	0	0	0	7	16	16	16	4	0	0	0	1	1	0	12	9	0	0	0
0	0	7	11	16	7	0	0	0	1	12	12	13	16	0	0	0	0	0	0	6	16	0	0	0	4	13	10	15	13	2	0	0	1	8	14	16	12	4	0	0	0	2	15	7	0	0	0	0	0
0	1	9	15	16	8	0	0	0	7	16	12	16	8	0	0	0	0	2	0	16	8	0	0	0	1	8	12	16	10	1	0	0	4	16	16	16	16	11	0	0	0	12	16	3	4	2	0	0	0
0	0	1	9	13	11	3	0	0	0	13	12	8	10	12	0	0	5	13	1	8	15	10	0	0	6	16	16	15	16	6	0	0	0	5	5	5	14	0	0	0	0	0	1	12	7	0	0	0	0
0	0	0	4	13	12	2	0	0	0	1	15	16	16	3	0	0	0	7	16	16	16	2	0	0	1	14	16	16	16	3	0	0	7	16	16	16	16	0	0	0	0	0	11	16	13	0	0	0	0
0	0	6	13	15	4	0	0	0	5	16	9	8	12	0	0	0	4	4	0	10	10	0	0	0	0	1	10	16	10	1	0	0	0	3	11	8	15	8	0	0	0	0	0	0	11	7	0	0	0
0	0	7	13	16	9	0	0	0	0	11	8	9	16	5	0	0	0	0	0	7	15	0	0	0	0	0	13	16	5	0	0	0	0	0	10	12	16	3	0	0	0	0	0	3	16	2	0	0	0
0	0	0	2	14	2	0	0	0	0	0	11	13	0	0	0	0	0	8	15	3	2	10	0	0	2	16	9	0	12	15	0	0	13	16	9	12	16	9	0	0	12	16	16	16	16	2	0	0	0
0	3	9	14	16	13	1	0	0	7	13	9	10	16	4	0	0	0	1	1	12	12	1	0	0	0	0	14	16	4	0	0	0	0	0	8	14	16	2	0	0	0	0	0	3	16	8	0	0	0
0	0	0	4	16	4	0	0	0	0	0	14	14	2	0	0	0	0	7	16	5	1	3	0	0	4	16	11	1	13	11	0	0	13	16	13	13	16	8	0	0	9	16	16	16	16	4	0	0	0
0	0	12	16	7	0	0	0	0	1	16	9	15	2	0	0	0	0	3	0	12	4	0	0	0	0	0	0	13	4	0	0	0	0	0	7	15	1	0	0	0	1	11	16	7	0	0	0	0	7
0	0	6	13	16	10	1	0	0	0	15	7	5	13	7	0	0	7	15	1	1	14	6	0	0	1	12	13	14	9	0	0	0	0	0	15	16	3	0	0	0	0	7	13	8	15	0	0	0	0
0	0	4	12	16	15	5	0	0	0	13	16	16	16	7	0	0	4	16	13	14	11	0	0	0	6	16	16	14	1	0	0	0	0	9	16	12	1	0	0	0	0	12	12	15	7	0	0	0	0
0	0	3	12	13	10	1	0	0	2	13	9	7	14	8	0	0	8	12	0	0	13	8	0	0	4	15	13	14	16	1	0	0	0	1	4	14	9	0	0	0	0	0	6	14	1	0	0	0	0
0	0	1	11	12	4	0	0	0	1	11	12	9	15	5	0	0	7	16	4	3	15	7	0	0	3	15	13	15	11	0	0	0	0	3	16	13	14	0	0	0	0	8	9	0	14	7	0	0	0
0	0	0	4	13	0	0	0	0	0	0	15	8	2	5	0	0	0	11	9	0	12	8	0	0	4	14	1	0	14	5	0	0	8	14	6	7	16	6	0	0	2	11	13	15	13	2	0	0	0
0	0	12	15	15	12	1	0	0	0	3	4	5	15	7	0	0	0	0	0	5	14	0	0	0	1	11	12	14	11	0	0	0	0	4	11	16	16	7	0	0	0	0	13	7	0	0	0	0	0
0	0	2	10	12	4	0	0	0	0	10	16	16	16	0	0	0	0	13	16	16	12	0	0	0	0	12	16	16	12	0	0	0	0	12	16	16	12	0	0	0	0	12	16	16	13	0	0	0	0
0	0	0	10	8	0	0	0	0	0	3	16	7	0	0	0	0	0	10	9	0	0	0	0	0	0	14	9	7	3	0	0	0	1	16	16	14	16	5	0	0	1	15	10	0	3	14	1	0	0
0	0	1	10	16	7	0	0	0	1	14	14	12	16	4	0	0	6	16	2	1	16	4	0	0	6	16	11	13	16	2	0	0	0	11	12	16	11	0	0	0	0	0	3	16	5	0	0	0	0
0	0	0	0	10	0	0	0	0	0	0	6	13	0	0	0	0	0	1	13	5	2	2	0	0	0	11	9	0	14	7	0	0	5	16	1	8	16	2	0	0	3	16	14	16	15	5	0	0	0
0	0	0	8	12	2	0	0	0	0	9	15	8	12	0	0	0	5	16	3	0	12	2	0	0	5	13	0	0	5	7	0	0	8	10	0	0	4	8	0	0	0	16	0	0	3	12	0	0	0
0	0	0	3	15	11	4	0	0	0	0	13	16	15	0	0	0	0	7	16	16	12	0	0	0	6	16	16	16	12	0	0	0	5	10	5	16	13	0	0	0	0	0	4	16	16	2	0	0	0
0	1	8	13	16	13	0	0	0	5	14	7	8	15	0	0	0	0	0	2	13	8	0	0	0	0	0	13	16	13	1	0	0	0	0	2	5	14	7	0	0	0	0	0	0	13	7	0	0	0
0	0	0	7	13	4	0	0	0	0	8	15	7	2	0	0	0	2	15	5	0	0	0	0	0	5	15	0	0	0	0	0	0	5	16	16	15	12	4	0	0	2	15	11	4	10	12	0	0	0
0	0	2	14	3	0	0	0	0	0	13	16	12	0	0	0	0	8	12	2	12	0	0	0	0	6	8	0	12	0	0	0	0	0	0	0	15	0	0	0	0	0	1	5	15	0	0	0	0	0
0	0	0	2	13	1	0	0	0	0	1	15	11	0	0	0	0	0	8	15	2	2	0	0	0	1	16	7	3	16	3	0	0	7	16	10	10	16	4	0	0	5	12	13	16	15	2	0	0	0
0	0	11	16	16	16	3	0	0	1	12	12	13	16	5	0	0	0	0	0	7	16	2	0	0	0	5	13	16	15	1	0	0	0	12	16	16	16	10	0	0	0	1	13	10	4	1	0	0	0
0	0	0	7	15	1	0	0	0	0	2	14	11	0	0	0	0	0	8	16	4	1	7	0	0	5	16	9	0	12	15	0	0	11	16	14	12	16	9	0	0	6	12	12	16	16	1	0	0	0
0	0	2	13	9	0	0	0	0	2	16	15	14	6	0	0	0	8	16	5	3	15	0	0	0	7	16	1	0	11	7	0	0	6	12	0	0	8	8	0	0	0	16	2	0	7	10	0	0	0
0	2	14	16	14	2	0	0	0	9	15	9	16	8	0	0	0	1	3	1	16	6	0	0	0	0	0	5	16	3	0	0	0	0	0	13	13	0	0	0	0	0	7	16	3	0	0	0	0	2
0	0	8	15	16	14	5	0	0	5	16	4	6	16	8	0	0	7	16	4	9	15	3	0	0	0	12	16	16	3	0	0	0	0	3	15	16	9	0	0	0	0	13	6	6	16	4	0	0	0
0	4	14	14	16	16	4	0	0	5	16	11	5	4	0	0	0	4	16	4	0	0	0	0	0	6	16	16	16	11	0	0	0	4	11	6	7	16	4	0	0	0	0	0	4	16	4	0	0	0
0	0	0	9	15	10	1	0	0	0	4	15	16	16	4	0	0	4	15	16	16	16	4	0	0	8	15	10	16	16	8	0	0	0	0	0	16	16	7	0	0	0	0	1	16	16	6	0	0	0
0	0	5	16	10	1	0	0	0	11	14	13	14	12	0	0	0	12	16	4	3	15	5	0	0	11	12	1	0	7	9	0	0	9	10	0	0	3	14	0	0	6	14	0	0	9	16	0	0	0
0	0	0	0	11	15	2	0	0	0	0	7	16	16	7	0	0	0	3	15	16	16	4	0	0	6	16	16	16	16	3	0	0	3	8	6	16	16	0	0	0	0	0	4	16	16	0	0	0	0
0	0	3	12	15	4	0	0	0	0	14	12	13	14	2	0	0	1	16	0	8	16	10	0	0	5	15	13	16	16	8	0	0	1	8	9	11	16	5	0	0	0	0	2	15	10	0	0	0	0
0	0	0	10	13	1	0	0	0	0	8	16	12	2	0	0	0	1	15	10	0	0	0	0	0	6	16	7	5	0	0	0	0	2	16	16	16	15	3	0	0	2	16	12	0	7	13	0	0	0
0	0	1	8	16	14	1	0	0	0	11	13	7	15	7	0	0	2	15	2	0	9	12	0	0	6	15	9	13	16	8	0	0	0	6	12	13	16	2	0	0	0	0	0	12	10	0	0	0	0
0	0	2	12	15	2	0	0	0	0	8	14	4	1	0	0	0	0	15	7	0	0	0	0	0	2	16	6	4	2	0	0	0	3	16	16	15	15	4	0	0	2	15	11	0	4	14	0	0	0
0	0	4	12	14	9	1	0	0	1	16	13	9	16	7	0	0	7	16	1	4	16	4	0	0	8	13	4	12	16	4	0	0	2	14	14	16	9	0	0	0	0	0	7	16	2	0	0	0	0
0	1	11	13	13	12	7	0	0	2	16	6	4	10	9	0	0	2	16	2	0	0	0	0	0	4	16	16	16	4	0	0	0	1	10	5	7	12	0	0	0	0	0	0	5	11	0	0	0	0
0	0	0	11	11	0	0	0	0	0	3	16	7	8	11	0	0	0	14	14	0	16	12	0	0	7	16	7	9	16	9	0	0	8	16	16	16	16	11	0	0	1	4	10	16	8	0	0	0	0
0	0	11	10	8	14	10	0	0	1	16	14	12	12	7	0	0	0	16	8	0	0	0	0	0	5	16	16	10	2	0	0	0	2	8	8	12	15	1	0	0	0	0	0	5	16	3	0	0	0
0	0	0	7	14	15	3	0	0	0	11	16	9	15	10	0	0	5	14	3	4	14	10	0	0	7	15	10	16	16	4	0	0	2	11	11	10	16	1	0	0	0	0	0	11	11	0	0	0	0
0	1	13	11	11	13	5	0	0	8	16	9	8	8	1	0	0	4	16	0	0	0	0	0	0	4	16	16	14	6	0	0	0	2	11	8	9	16	4	0	0	0	0	0	0	12	8	0	0	0
0	1	13	16	16	16	4	0	0	0	11	12	13	16	4	0	0	0	0	0	13	11	0	0	0	0	11	16	16	16	7	0	0	0	11	15	14	13	8	0	0	0	0	16	7	0	0	0	0	0
0	0	0	0	13	12	1	0	0	0	0	5	16	16	1	0	0	0	0	14	16	14	0	0	0	0	7	16	16	10	0	0	0	5	16	16	16	14	0	0	0	2	6	9	16	16	1	0	0	0
0	0	4	10	16	9	0	0	0	4	15	9	8	12	0	0	0	4	4	0	8	10	0	0	0	0	0	6	16	13	1	0	0	0	0	9	10	12	7	0	0	0	0	0	0	10	7	0	0	0
0	0	5	9	12	12	2	0	0	0	7	10	10	16	5	0	0	0	0	0	6	13	0	0	0	0	7	9	14	14	6	0	0	0	8	14	15	8	2	0	0	0	0	11	7	0	0	0	0	0
0	0	4	11	15	4	0	0	0	3	15	15	10	16	0	0	0	8	15	2	0	14	4	0	0	7	13	0	0	10	8	0	0	7	12	0	0	13	4	0	0	1	15	4	1	15	2	0	0	0
0	0	8	13	7	0	0	0	0	5	16	9	15	6	0	0	0	5	8	0	7	13	0	0	0	2	4	0	1	15	0	0	0	0	0	0	4	13	0	0	0	0	0	0	10	10	0	0	0	0
0	0	0	11	13	1	0	0	0	2	7	16	11	11	0	0	0	8	16	8	0	9	1	0	0	7	12	7	0	4	5	0	0	3	9	0	0	4	9	0	0	1	12	1	0	10	7	0	0	0
0	0	0	2	14	8	0	0	0	0	0	8	14	2	6	0	0	0	3	15	7	6	16	2	0	1	13	12	1	12	11	0	0	11	16	16	16	16	10	0	0	5	10	8	13	15	3	0	0	0
0	0	1	12	16	12	2	0	0	0	8	12	11	16	4	0	0	5	16	3	12	13	1	0	0	2	15	15	15	3	0	0	0	0	5	16	15	6	0	0	0	0	6	13	8	16	6	0	0	0
0	0	9	13	6	0	0	0	0	5	16	9	14	1	0	0	0	9	9	0	11	5	0	0	0	1	1	0	10	6	0	0	0	0	0	0	15	4	0	0	0	0	0	5	15	0	0	0	0	0
0	0	6	15	16	11	3	0	0	0	12	8	8	14	9	0	0	0	0	0	3	16	4	0	0	0	0	5	16	13	1	0	0	0	0	8	12	14	7	0	0	0	0	0	3	15	2	0	0	0
0	0	6	7	8	9	9	0	0	5	16	16	14	13	3	0	0	5	10	7	3	0	0	0	0	5	16	16	13	0	0	0	0	0	0	0	12	1	0	0	0	0	0	0	13	1	0	0	0	0
0	1	8	14	16	6	0	0	0	9	15	10	13	10	0	0	0	1	2	7	16	5	0	0	0	0	4	16	9	0	0	0	0	0	4	16	11	2	0	0	0	0	0	4	13	16	9	0	0	1
0	2	12	13	12	2	0	0	0	2	7	5	15	7	0	0	0	0	0	9	16	2	0	0	0	4	16	14	3	0	0	0	0	2	12	16	14	5	0	0	0	0	0	1	6	15	4	0	0	0
0	0	0	6	14	0	0	0	0	0	3	15	9	0	0	0	0	0	14	14	0	7	10	0	0	8	16	8	0	14	15	1	0	12	16	12	10	16	10	0	0	5	14	16	16	15	2	0	0	0
0	0	7	15	11	0	0	0	0	9	10	14	15	12	0	0	0	9	12	0	0	4	1	0	0	7	16	14	9	0	0	0	0	0	7	13	16	6	0	0	0	0	0	0	12	9	0	0	0	0
0	1	12	14	4	0	0	0	0	7	15	7	9	0	0	0	0	6	15	1	3	0	0	0	0	1	14	9	5	9	6	0	0	0	3	16	15	5	2	0	0	2	15	13	15	0	0	0	0	7
0	0	1	7	16	2	0	0	0	0	14	13	12	10	1	0	0	3	14	0	3	16	4	0	0	1	15	16	15	16	0	0	0	0	2	7	2	10	3	0	0	0	0	0	0	11	2	0	0	0
0	0	0	11	6	0	0	0	0	0	0	15	10	0	0	0	0	0	5	16	2	0	0	0	0	0	8	13	0	0	0	0	0	0	10	12	5	7	1	0	0	0	9	16	12	12	15	2	0	0
0	0	5	11	8	4	0	0	0	0	15	16	16	15	1	0	0	0	12	16	16	15	2	0	0	3	16	16	16	11	0	0	0	4	16	16	16	4	0	0	0	3	16	16	16	8	0	0	0	0
0	2	15	15	5	0	0	0	0	4	13	10	16	0	0	0	0	0	4	4	16	0	0	0	0	0	0	2	15	0	0	0	0	0	0	9	10	0	0	0	0	0	3	15	3	0	0	0	0	1
0	0	9	15	3	0	0	0	0	1	15	16	15	5	0	0	0	3	16	8	9	14	0	0	0	4	13	0	0	10	4	0	0	3	13	0	0	7	6	0	0	2	12	0	0	10	10	0	0	1
0	0	7	11	11	2	0	0	0	0	16	16	15	13	0	0	0	3	15	7	0	10	3	0	0	3	12	0	0	5	7	0	0	7	9	0	0	10	6	0	0	4	13	0	3	15	6	0	0	2
0	0	1	14	4	0	0	0	0	0	6	15	2	0	0	0	0	0	12	8	0	0	0	0	0	0	12	4	0	0	0	0	0	2	16	13	12	9	0	0	0	5	16	11	8	15	10	0	0	0
0	0	9	16	15	2	0	0	0	4	16	13	15	11	0	0	0	6	10	0	14	10	0	0	0	0	0	4	16	4	0	0	0	0	0	10	14	0	0	0	0	0	5	15	4	0	0	0	0	0
0	0	11	16	16	16	7	0	0	0	9	8	8	16	13	0	0	0	0	0	2	16	10	0	0	0	2	4	12	16	4	0	0	0	15	16	16	16	10	0	0	0	5	14	10	4	0	0	0	0
0	0	0	12	6	0	0	0	0	0	3	16	1	0	0	0	0	0	6	13	0	0	0	0	0	0	10	9	0	0	0	0	0	0	13	8	8	3	0	0	0	1	16	12	8	12	8	0	0	0
0	0	0	5	15	1	0	0	0	0	1	14	12	0	0	0	0	1	12	15	0	3	13	1	0	7	16	4	0	11	15	0	0	14	13	0	4	16	5	0	0	14	16	16	16	11	0	0	0	2
0	0	0	9	7	0	0	0	0	0	4	16	5	0	0	0	0	0	8	13	0	0	0	0	0	0	13	8	0	0	0	0	0	2	15	7	8	7	1	0	0	1	15	11	8	10	13	0	0	0
0	0	3	16	11	1	0	0	0	0	12	16	16	2	0	0	0	3	16	16	11	0	0	0	0	5	16	16	7	0	0	0	0	6	16	16	5	0	0	0	0	1	16	16	3	0	0	0	0	0
0	0	5	11	12	5	0	0	0	0	9	16	16	11	0	0	0	0	11	16	16	4	0	0	0	1	16	16	15	2	0	0	0	0	14	16	11	0	0	0	0	2	16	16	8	0	0	0	0	0
0	0	0	1	14	2	0	0	0	0	0	10	13	0	1	0	0	0	6	13	2	6	9	0	0	1	15	4	0	13	6	0	0	6	14	6	7	16	2	0	0	1	9	13	16	14	5	0	0	0
0	2	12	16	15	8	0	0	0	13	16	13	8	12	2	0	0	16	13	1	0	0	0	0	0	9	16	13	5	0	0	0	0	1	11	13	14	2	0	0	0	0	0	0	16	8	0	0	0	0
0	0	6	14	14	4	0	0	0	0	13	15	11	13	0	0	0	0	2	2	2	16	1	0	0	0	0	0	3	14	1	0	0	0	0	0	9	11	0	0	0	0	0	4	16	3	0	0	0	0
0	0	7	14	1	0	0	0	0	0	14	13	6	0	0	0	0	0	12	8	3	0	0	0	0	0	3	14	12	16	6	0	0	0	2	14	16	4	0	0	0	0	11	14	8	14	2	0	0	3
0	0	0	10	7	0	0	0	0	0	1	16	5	0	0	0	0	0	0	15	2	7	4	0	0	0	0	11	16	14	4	0	0	1	12	16	15	1	0	0	0	7	16	4	16	1	0	0	0	1
0	0	1	8	16	4	0	0	0	0	13	10	5	8	0	0	0	1	16	5	10	15	2	0	0	1	11	13	11	14	4	0	0	0	0	0	0	8	8	0	0	0	0	0	0	8	5	0	0	0
0	2	10	15	14	9	2	0	0	4	11	4	5	14	8	0	0	0	0	0	8	16	3	0	0	0	0	6	14	3	0	0	0	0	0	8	16	7	0	0	0	0	0	0	7	16	1	0	0	2
0	0	5	13	1	0	0	0	0	0	13	16	7	1	0	0	0	1	16	16	16	13	1	0	0	2	16	10	0	12	5	0	0	2	16	0	0	3	10	0	0	2	15	0	0	6	14	0	0	0
0	1	10	16	15	0	0	0	0	7	15	5	8	0	0	0	0	10	12	0	0	0	0	0	0	4	16	4	2	9	5	0	0	0	10	15	15	15	8	0	0	0	12	16	13	1	0	0	0	3
0	0	0	5	16	1	0	0	0	0	1	16	10	0	0	0	0	0	13	13	1	3	8	0	0	6	16	3	0	13	14	0	0	13	16	3	5	16	5	0	0	15	16	16	16	15	0	0	0	1
0	1	11	16	16	7	0	0	0	0	8	7	12	12	0	0	0	0	0	0	12	8	0	0	0	0	0	2	14	4	0	0	0	1	13	16	16	11	4	0	0	1	12	16	10	8	3	0	0	0
0	0	0	11	11	0	0	0	0	0	3	16	7	0	0	0	0	0	6	15	1	0	0	0	0	0	7	12	0	0	0	0	0	0	12	13	8	7	0	0	0	1	16	12	8	11	12	0	0	0
0	0	7	15	14	4	0	0	0	0	13	13	10	11	0	0	0	0	0	1	0	15	1	0	0	0	0	0	1	16	0	0	0	0	0	0	6	14	0	0	0	0	0	4	15	8	0	0	0	0
0	0	9	16	12	1	0	0	0	10	16	10	15	4	0	0	0	8	6	0	8	7	0	0	0	0	0	0	8	10	0	0	0	0	0	1	14	5	0	0	0	0	0	10	15	1	1	0	0	0
0	0	0	9	14	0	0	0	0	0	6	16	8	0	0	0	0	0	14	14	0	6	15	0	0	9	16	3	3	16	10	0	0	13	16	4	11	15	1	0	0	13	16	16	16	12	2	0	0	2
0	0	0	11	3	0	0	0	0	0	5	16	2	0	0	0	0	0	12	11	0	0	0	0	0	0	14	5	0	0	0	0	0	0	16	3	1	1	0	0	0	0	16	16	16	16	11	0	0	0
0	0	0	7	15	1	0	0	0	0	2	14	10	0	2	0	0	0	10	12	1	2	15	3	0	5	16	3	0	9	14	0	0	14	12	2	2	16	5	0	0	14	16	16	16	16	1	0	0	5
0	0	0	3	16	3	0	0	0	0	0	9	16	2	0	0	0	0	2	14	9	5	6	0	0	0	8	15	2	15	12	0	0	4	16	6	3	16	5	0	0	11	16	13	16	16	8	0	0	5
0	0	4	14	14	4	0	0	0	5	14	3	1	4	0	0	0	8	12	0	2	2	0	0	0	4	15	12	16	16	8	0	0	0	14	16	9	0	0	0	0	4	16	11	15	2	0	0	0	2
0	1	10	16	15	1	0	0	0	5	16	13	16	4	0	0	0	5	9	3	16	2	0	0	0	0	0	10	10	0	0	0	0	0	2	15	6	0	0	0	0	0	9	12	1	0	0	0	0	0
0	0	2	13	10	4	0	0	0	0	0	16	16	11	0	0	0	0	0	13	16	15	0	0	0	0	1	14	16	11	0	0	0	0	4	16	16	6	0	0	0	0	3	16	14	2	0	0	0	0
0	0	11	16	16	9	0	0	0	2	16	12	16	11	0	0	0	1	3	1	16	8	0	0	0	0	0	12	14	2	0	0	0	0	3	16	8	0	0	0	0	0	11	15	0	0	0	0	0	0
0	1	10	16	16	14	1	0	0	1	11	5	4	15	0	0	0	0	0	0	6	10	0	0	0	0	1	13	12	1	0	0	0	0	2	15	16	12	1	0	0	0	0	0	3	14	4	0	0	1
0	0	9	11	1	0	0	0	0	4	16	14	9	0	0	0	0	1	6	3	13	0	0	0	0	0	0	3	14	0	0	0	0	0	0	5	13	0	0	0	0	0	0	14	10	3	0	0	0	0
0	0	13	13	12	12	2	0	0	0	14	16	16	14	3	0	0	0	10	16	5	0	0	0	0	0	1	10	14	1	0	0	0	0	0	2	16	4	0	0	0	0	0	0	12	8	0	0	0	0
0	0	5	11	13	10	0	0	0	0	8	9	9	16	5	0	0	0	0	0	0	14	7	0	0	0	0	0	1	16	1	0	0	0	3	4	12	9	1	0	0	10	16	16	14	12	2	0	0	3
0	0	7	16	11	0	0	0	0	5	15	12	16	3	0	0	0	6	16	14	16	7	0	0	0	1	8	12	16	8	0	0	0	0	0	0	6	15	2	0	0	0	0	0	0	16	7	0	0	0
0	0	4	15	14	1	0	0	0	2	16	14	16	9	0	0	0	5	16	1	10	16	0	0	0	4	16	16	16	16	1	0	0	0	9	12	10	16	6	0	0	0	0	0	0	13	7	0	0	0
0	0	9	15	13	5	1	0	0	2	16	13	9	12	3	0	0	8	12	0	0	0	0	0	0	2	16	15	6	0	0	0	0	0	1	8	15	3	0	0	0	0	0	0	6	11	0	0	0	0
0	0	7	16	12	5	0	0	0	0	7	16	16	7	0	0	0	0	3	16	16	8	0	0	0	0	5	16	16	7	0	0	0	0	11	16	15	2	0	0	0	0	14	16	14	0	0	0	0	0
0	0	6	12	14	11	0	0	0	1	11	8	10	14	0	0	0	0	0	0	12	9	0	0	0	0	0	11	10	0	0	0	0	0	0	10	16	13	1	0	0	0	0	0	7	15	5	0	0	0
0	0	4	15	11	0	0	0	0	1	15	6	14	3	0	0	0	3	14	8	14	10	0	0	0	1	9	12	7	13	0	0	0	0	0	0	0	14	2	0	0	0	0	0	0	13	4	0	0	0
0	1	11	16	9	0	0	0	0	10	14	9	13	2	0	0	0	4	3	0	12	4	0	0	0	0	0	0	12	3	0	0	0	0	0	5	15	0	0	0	0	0	2	13	10	0	0	0	0	1
0	0	13	16	14	6	0	0	0	3	16	14	12	15	2	0	0	7	16	2	0	0	0	0	0	12	16	10	6	0	0	0	0	6	16	16	16	6	0	0	0	0	0	1	10	13	0	0	0	0
0	0	3	15	7	0	0	0	0	0	13	16	10	0	0	0	0	5	16	7	5	3	0	0	0	5	16	8	16	15	2	0	0	2	12	1	6	8	10	0	0	1	14	2	0	0	13	0	0	0
0	0	0	4	16	4	0	0	0	0	0	3	16	6	0	0	0	0	0	10	14	1	9	2	0	0	3	15	4	9	15	0	0	3	15	9	3	14	10	0	2	15	16	15	16	16	3	0	1	10
0	0	6	16	16	12	0	0	0	0	8	9	13	16	2	0	0	0	0	0	4	16	1	0	0	0	1	5	12	12	0	0	0	0	13	16	16	16	7	0	0	0	8	14	12	10	3	0	0	0
0	1	14	13	16	12	1	0	0	9	16	13	7	8	1	0	0	10	16	11	7	0	0	0	0	1	13	16	16	6	0	0	0	0	0	0	5	12	0	0	0	0	0	0	5	11	0	0	0	0
0	0	3	15	13	1	0	0	0	0	13	14	11	4	0	0	0	0	14	11	3	1	0	0	0	0	4	16	12	16	6	0	0	0	5	16	16	6	0	0	0	3	16	9	11	11	0	0	0	3
0	0	4	10	16	14	4	0	0	0	10	16	16	16	4	0	0	0	16	16	16	8	0	0	0	0	16	16	16	0	0	0	0	0	16	16	16	0	0	0	0	4	16	16	16	0	0	0	0	0
0	0	5	8	0	0	0	0	0	0	12	16	13	7	0	0	0	0	15	15	13	16	3	0	0	3	15	0	0	10	6	0	0	3	13	0	0	7	9	0	0	4	16	0	1	12	12	0	0	1
0	2	14	16	9	0	0	0	0	8	16	13	16	3	0	0	0	10	9	5	16	2	0	0	0	1	0	8	14	0	0	0	0	0	0	14	10	0	0	0	0	0	5	16	5	0	0	0	0	3
0	0	0	7	16	2	0	0	0	0	3	15	10	0	0	0	0	1	13	14	2	3	9	0	0	9	16	7	0	14	14	0	0	13	16	0	5	16	8	0	0	14	16	16	16	15	2	0	0	0
0	1	9	15	13	0	0	0	0	6	16	16	16	2	0	0	0	3	8	8	16	4	0	0	0	0	0	12	13	0	0	0	0	0	1	16	9	0	0	0	0	0	9	16	2	0	0	0	0	0
0	0	6	11	0	0	0	0	0	1	15	12	2	4	0	0	0	5	12	3	16	16	4	0	0	5	9	0	8	7	8	0	0	8	8	0	0	4	8	0	0	7	9	0	0	4	9	0	0	0
0	0	6	13	16	12	1	0	0	3	16	11	8	9	1	0	0	3	16	5	2	8	5	0	0	1	13	14	16	16	6	0	0	0	5	16	16	3	0	0	0	0	14	12	13	10	0	0	0	0
0	0	0	5	15	0	0	0	0	0	0	11	11	0	0	0	0	0	1	16	4	4	6	0	0	0	13	12	1	15	7	0	0	2	16	2	8	14	2	0	0	12	16	15	16	15	0	0	0	5
0	0	2	14	16	11	0	0	0	0	11	15	12	10	2	0	0	1	15	3	0	0	0	0	0	1	16	5	0	0	0	0	0	0	12	16	7	0	0	0	0	0	0	9	16	7	0	0	0	0
0	0	0	12	15	9	11	6	0	0	0	5	10	13	16	2	0	0	0	0	0	9	9	0	0	0	0	4	10	16	2	0	0	0	8	16	16	16	5	0	0	0	3	8	14	2	0	0	0	0
0	0	6	9	0	0	0	0	0	0	7	16	10	13	7	0	0	0	1	8	16	14	1	0	0	0	0	1	13	7	0	0	0	0	12	16	16	10	1	0	0	0	3	15	10	8	2	0	0	0
0	0	0	0	6	15	12	0	0	0	1	11	14	13	15	0	0	1	12	10	0	11	7	0	0	5	15	1	3	16	3	0	0	5	16	13	15	14	0	0	0	0	4	4	11	13	0	0	0	0
0	0	0	13	9	10	14	2	0	0	0	11	12	15	12	0	0	0	0	0	0	14	3	0	0	1	4	4	7	15	1	0	0	7	16	16	16	12	6	0	0	2	4	8	11	0	0	0	0	0
0	1	13	13	1	0	0	0	0	9	16	16	7	0	0	0	0	5	5	13	8	0	0	0	0	0	2	16	6	0	0	0	0	0	11	15	1	0	0	0	0	4	16	8	1	0	0	0	0	4
0	0	0	8	14	10	0	0	0	0	2	14	16	14	0	0	0	0	12	16	16	14	2	0	0	5	16	16	16	12	1	0	0	1	4	10	16	14	0	0	0	0	0	9	16	12	0	0	0	0
0	0	0	8	16	10	8	12	0	0	0	12	16	16	16	11	0	0	0	0	0	14	14	0	0	0	0	1	8	16	11	0	0	0	1	15	16	16	7	0	0	0	2	9	16	8	0	0	0	0
0	0	3	11	2	7	13	0	0	0	3	13	16	16	7	0	0	0	0	0	5	13	0	0	0	0	0	0	9	7	0	0	0	8	16	16	16	16	2	0	0	2	4	12	11	1	0	0	0	0
0	0	0	0	15	7	0	0	0	0	0	7	16	4	0	0	0	0	1	15	11	1	5	0	0	2	14	12	1	12	13	0	0	7	16	11	8	16	11	0	0	12	16	16	16	16	3	0	0	1
0	0	0	1	13	8	0	0	0	0	0	9	16	15	0	0	0	0	5	16	16	12	0	0	0	2	15	16	16	10	0	0	0	8	14	3	16	10	0	0	0	0	0	4	16	8	0	0	0	0
0	0	0	3	11	16	11	0	0	0	6	16	11	16	7	0	0	0	14	8	0	15	1	0	0	8	16	4	12	11	0	0	0	1	11	15	16	11	0	0	0	0	0	0	15	5	0	0	0	0
0	1	11	16	7	0	0	0	0	8	16	15	10	0	0	0	0	12	8	12	11	0	0	0	0	2	0	15	7	0	0	0	0	0	8	14	0	0	0	0	0	0	13	12	0	3	3	0	0	5
0	0	2	9	0	0	0	0	0	0	11	8	0	0	0	0	0	1	16	0	0	0	0	0	0	4	11	0	0	0	0	0	0	7	8	3	8	3	0	0	0	6	11	13	16	16	4	0	0	0
0	0	0	2	9	16	3	0	0	0	2	14	15	16	2	0	0	0	11	10	7	9	0	0	0	1	16	4	11	5	0	0	0	0	14	16	16	10	0	0	0	0	0	1	14	11	0	0	0	0
0	0	0	9	13	1	0	0	0	0	3	15	7	1	0	0	0	0	8	10	0	0	0	0	0	0	13	5	0	0	0	0	0	0	14	16	12	3	0	0	0	0	13	10	7	15	1	0	0	0
0	0	0	1	8	15	12	0	0	0	2	14	13	16	5	0	0	0	9	14	9	9	0	0	0	0	8	16	16	15	2	0	0	0	0	2	10	14	1	0	0	0	0	0	10	12	0	0	0	0
0	0	2	15	7	0	0	0	0	0	7	16	6	0	0	0	0	0	14	15	1	3	1	0	0	5	16	7	3	16	8	0	0	13	15	0	10	16	4	0	0	13	16	16	16	15	0	0	0	2
0	0	0	0	5	14	8	0	0	0	1	10	13	13	11	0	0	0	11	9	2	14	6	0	0	4	16	9	12	16	3	0	0	0	6	4	4	15	4	0	0	0	0	0	0	16	4	0	0	0
0	0	6	16	12	1	0	0	0	0	15	14	14	13	0	0	0	2	16	6	5	16	2	0	0	0	15	4	2	16	6	0	0	1	16	5	1	16	6	0	0	2	16	2	11	14	1	0	0	0
0	1	6	8	11	16	6	0	0	5	16	16	12	9	4	0	0	8	13	1	0	0	0	0	0	6	16	11	4	0	0	0	0	0	7	12	16	10	0	0	0	0	0	0	7	12	0	0	0	0
0	0	8	12	8	8	10	0	0	0	5	10	13	16	8	0	0	0	0	0	5	11	0	0	0	2	8	12	15	12	2	0	0	8	12	15	12	8	4	0	0	0	2	13	2	0	0	0	0	0
0	0	6	16	13	4	0	0	0	0	10	8	8	13	0	0	0	0	0	0	6	11	0	0	0	0	3	7	14	2	0	0	0	2	16	13	15	6	0	0	0	0	3	0	6	14	0	0	0	0
0	0	4	12	15	8	0	0	0	4	15	10	10	12	0	0	0	13	10	2	16	4	0	0	0	6	12	15	9	0	0	0	0	0	2	16	13	3	0	0	0	0	10	9	6	13	1	0	0	0
0	0	0	0	9	15	0	0	0	0	0	4	16	6	0	0	0	0	0	13	12	0	0	0	0	0	10	14	1	12	6	0	0	4	16	6	0	16	12	0	0	13	15	12	16	16	9	0	0	13
0	0	1	13	15	7	0	0	0	0	9	14	9	15	1	0	0	2	16	5	0	10	4	0	0	5	13	5	0	4	8	0	0	8	8	0	0	7	8	0	0	3	14	1	0	9	7	0	0	0
0	2	12	14	12	1	0	0	0	7	13	6	14	5	0	0	0	0	0	3	15	3	0	0	0	2	15	16	14	1	0	0	0	1	6	5	12	13	0	0	0	0	0	0	1	14	6	0	0	4
0	0	0	0	5	15	1	0	0	0	0	0	14	16	2	0	0	0	1	12	16	16	2	0	0	1	13	16	12	16	0	0	0	4	13	2	8	13	0	0	0	0	0	0	9	13	0	0	0	0
0	0	7	12	12	10	2	0	0	1	16	15	12	15	9	0	0	0	16	7	0	1	2	0	0	0	11	16	10	1	0	0	0	0	0	3	14	13	1	0	0	0	0	0	3	16	1	0	0	0
0	0	5	15	15	5	0	0	0	2	15	5	3	13	0	0	0	3	9	0	6	10	0	0	0	4	8	3	13	1	0	0	0	3	14	14	6	0	0	0	0	0	7	12	14	11	1	0	0	0
0	0	6	12	14	10	0	0	0	4	16	13	10	13	0	0	0	8	9	0	0	0	0	0	0	6	14	10	7	0	0	0	0	0	8	9	15	11	0	0	0	0	0	0	1	14	7	0	0	0
0	0	0	1	11	14	10	0	0	0	6	14	7	10	13	0	0	0	15	3	1	14	5	0	0	0	15	11	9	16	5	0	0	0	3	8	7	16	4	0	0	0	0	0	2	11	0	0	0	0
0	4	15	14	11	4	0	0	0	2	11	8	14	16	1	0	0	0	0	5	15	9	0	0	0	0	9	16	12	0	0	0	0	0	2	8	15	12	1	0	0	0	0	0	2	16	8	0	0	1
0	0	0	5	0	4	13	5	0	0	6	16	16	16	14	1	0	0	2	6	8	16	2	0	0	0	2	4	12	14	0	0	0	5	15	16	16	16	4	0	0	6	9	11	15	4	0	0	0	0
0	0	7	16	13	6	0	0	0	2	14	5	7	15	2	0	0	3	7	1	10	14	0	0	0	5	14	14	13	1	0	0	0	0	6	16	9	0	0	0	0	0	10	7	13	2	0	0	0	0
0	0	5	10	14	5	0	0	0	4	16	13	13	12	0	0	0	7	10	0	10	7	0	0	0	0	0	6	16	6	0	0	0	0	0	6	14	15	1	0	0	0	0	0	0	11	7	0	0	0
0	0	2	15	13	5	0	0	0	0	5	13	12	15	0	0	0	4	14	13	15	14	0	0	0	8	16	16	15	3	0	0	0	0	13	11	9	12	0	0	0	0	15	2	0	15	1	0	0	0
0	0	4	15	11	2	0	0	0	0	15	15	14	11	0	0	0	2	16	6	0	15	1	0	0	2	16	5	0	11	5	0	0	2	16	4	0	7	9	0	0	0	15	2	0	10	9	0	0	0
0	0	1	11	15	8	0	0	0	0	11	11	4	16	0	0	0	6	11	1	3	13	0	0	0	3	14	6	14	2	0	0	0	0	2	16	10	0	0	0	0	0	4	11	10	7	0	0	0	0
0	0	1	8	13	10	2	0	0	0	11	16	13	13	3	0	0	4	15	0	0	0	0	0	0	3	15	7	1	0	0	0	0	0	8	15	15	7	0	0	0	0	0	2	10	16	2	0	0	0
0	0	7	14	16	8	0	0	0	0	5	10	13	7	0	0	0	0	0	0	13	3	0	0	0	0	4	8	16	8	4	0	0	2	16	16	13	12	4	0	0	1	3	14	2	0	0	0	0	0
0	0	0	6	13	3	0	0	0	0	4	16	13	1	0	0	0	0	13	11	1	0	0	0	0	5	15	1	0	0	0	0	0	5	13	0	0	0	0	0	0	2	16	10	16	13	3	0	0	0
0	0	0	2	9	15	15	0	0	0	4	14	12	9	12	0	0	2	14	6	0	10	10	0	0	6	16	6	7	16	8	0	0	1	13	16	11	15	7	0	0	0	0	0	1	16	3	0	0	0
0	0	0	0	10	12	0	0	0	0	0	0	15	12	0	0	0	0	0	7	16	12	0	0	0	0	9	16	16	11	0	0	0	8	16	11	16	12	0	0	0	3	4	3	16	9	0	0	0	0
0	0	0	0	9	13	0	0	0	0	0	3	15	12	0	0	0	0	2	13	16	14	0	0	0	4	14	14	14	14	0	0	0	5	11	1	9	13	0	0	0	0	0	0	11	11	0	0	0	0
0	0	0	14	8	8	14	0	0	0	1	11	15	16	13	0	0	0	0	0	6	16	3	0	0	3	13	16	16	16	3	0	0	2	8	11	15	9	4	0	0	0	0	10	7	0	0	0	0	0
0	0	6	16	14	3	0	0	0	0	9	5	5	11	0	0	0	0	3	2	3	12	0	0	0	2	15	14	12	3	0	0	0	0	3	15	12	8	0	0	0	0	10	6	0	11	2	0	0	0
0	0	0	0	10	5	0	0	0	0	0	0	16	4	0	0	0	0	0	9	12	4	3	0	0	0	2	15	1	11	8	0	0	0	14	7	0	14	4	0	0	6	16	9	15	15	2	0	0	9
0	2	13	9	1	0	0	0	0	8	15	13	10	0	0	0	0	2	6	1	12	0	0	0	0	0	0	4	12	0	0	0	0	0	0	12	6	0	0	0	0	0	8	12	0	0	0	0	0	2
0	0	6	14	16	5	0	0	0	3	16	10	14	14	0	0	0	3	6	1	13	9	0	0	0	0	2	15	16	11	0	0	0	0	2	12	14	16	2	0	0	0	0	0	1	16	7	0	0	0
0	0	5	13	10	0	0	0	0	1	15	16	16	4	0	0	0	3	11	0	10	7	0	0	0	0	1	0	13	0	0	0	0	0	0	5	11	0	0	0	0	0	3	15	3	0	0	0	0	0
0	0	1	13	16	16	9	0	0	0	13	14	12	12	11	0	0	9	16	5	0	0	0	0	0	9	16	6	2	0	0	0	0	3	15	16	15	3	0	0	0	0	3	11	16	10	0	0	0	0
0	0	0	4	13	6	0	0	0	0	0	11	16	12	0	0	0	0	8	16	16	10	0	0	0	6	16	16	16	6	0	0	0	5	12	12	16	3	0	0	0	0	0	10	15	0	0	0	0	0
0	0	3	0	6	15	0	0	0	9	16	14	16	15	0	0	0	5	7	8	14	11	0	0	0	0	1	4	13	11	2	0	0	0	8	16	16	16	12	0	0	0	1	8	15	11	2	0	0	0
0	0	0	11	4	0	0	0	0	0	6	15	2	0	0	0	0	0	14	7	0	0	0	0	0	3	16	9	12	6	0	0	0	4	16	15	10	12	9	0	0	2	16	9	0	0	12	0	0	0
0	0	3	12	12	1	0	0	0	0	15	15	13	11	0	0	0	3	16	4	0	14	2	0	0	5	15	5	0	5	7	0	0	8	8	0	0	4	8	0	0	4	14	0	0	7	11	0	0	0
0	0	2	10	12	11	1	0	0	0	11	14	9	16	3	0	0	2	16	1	11	11	0	0	0	6	16	15	14	3	0	0	0	0	7	16	12	0	0	0	0	0	5	14	11	13	0	0	0	0
0	0	0	0	3	13	4	0	0	0	0	0	11	16	8	0	0	0	0	8	16	16	6	0	0	1	9	16	9	16	2	0	0	7	16	5	5	16	0	0	0	0	2	0	8	13	0	0	0	0
0	0	0	0	9	8	0	0	0	0	0	4	16	2	0	0	0	0	0	15	10	0	0	0	0	0	6	11	1	6	6	0	0	1	14	2	0	9	7	0	0	9	7	0	3	16	2	0	0	7
0	0	0	0	12	14	0	0	0	0	0	1	16	16	1	0	0	0	5	14	16	12	0	0	0	5	16	16	16	8	0	0	0	9	15	9	16	8	0	0	0	0	1	2	16	7	0	0	0	0
0	0	0	2	11	16	12	0	0	0	4	15	14	16	8	0	0	1	16	13	14	16	6	0	0	2	16	16	11	15	5	0	0	0	6	12	16	10	0	0	0	0	0	0	15	6	0	0	0	0
0	0	7	14	12	1	0	0	0	2	16	12	16	8	0	0	0	2	10	0	12	8	0	0	0	0	5	12	16	3	0	0	0	0	5	12	15	13	1	0	0	0	0	0	5	16	3	0	0	0
0	0	3	14	16	16	12	0	0	2	15	16	11	8	6	0	0	9	16	4	0	0	0	0	0	9	16	16	14	3	0	0	0	0	9	9	14	14	0	0	0	0	0	0	5	16	0	0	0	0
0	0	0	1	15	4	0	0	0	0	0	6	16	1	0	0	0	0	0	14	12	0	0	0	0	0	10	16	2	3	0	0	0	4	16	8	3	16	4	0	0	12	16	13	15	16	4	0	0	8
0	0	8	16	11	0	0	0	0	1	14	10	16	5	0	0	0	1	4	7	15	1	0	0	0	0	6	16	15	4	0	0	0	0	0	5	10	16	5	0	0	0	4	0	1	16	4	0	0	0
0	0	10	16	16	16	2	0	0	0	7	8	10	16	0	0	0	0	0	0	10	14	5	0	0	0	8	15	16	16	8	0	0	0	14	16	11	0	0	0	0	0	3	16	2	0	0	0	0	0
0	0	2	11	0	0	0	0	0	0	8	10	0	0	0	0	0	0	14	6	0	0	0	0	0	0	15	3	3	0	0	0	0	3	16	16	16	16	5	0	0	2	15	5	0	5	13	0	0	0
0	0	1	11	14	12	1	0	0	0	11	12	9	16	3	0	0	7	6	6	12	6	0	0	0	6	13	10	14	1	0	0	0	0	12	16	4	0	0	0	0	0	14	13	14	4	0	0	0	0
0	0	11	15	9	0	0	0	0	0	13	9	13	10	0	0	0	0	13	6	1	11	3	0	0	4	12	0	0	4	8	0	0	8	7	0	0	5	8	0	0	7	8	0	5	15	3	0	0	2
0	0	9	16	10	0	0	0	0	0	4	10	15	2	0	0	0	0	13	0	4	13	0	0	0	4	16	0	0	13	2	0	0	7	12	0	0	10	6	0	0	8	13	1	2	13	8	0	0	5
0	3	14	9	5	0	0	0	0	0	7	10	16	0	0	0	0	0	0	2	14	0	0	0	0	0	0	10	6	0	0	0	0	0	3	15	1	0	0	0	0	1	13	8	0	0	0	0	0	8
0	0	7	15	6	0	0	0	0	0	5	8	14	7	0	0	0	0	7	2	4	13	2	0	0	0	14	3	0	12	4	0	0	2	16	0	1	14	5	0	0	5	13	0	7	16	3	0	0	1
0	0	0	5	16	2	0	0	0	0	1	15	8	0	0	0	0	0	10	13	0	2	2	0	0	6	15	6	10	16	12	0	0	13	16	16	14	16	10	0	0	8	12	5	7	16	4	0	0	0
0	0	2	14	11	1	0	0	0	0	8	13	2	0	0	0	0	0	12	8	0	0	0	0	0	0	16	4	0	0	0	0	0	0	16	12	15	11	4	0	0	2	16	12	4	5	14	0	0	0
0	0	1	11	2	0	0	11	0	0	5	16	3	0	7	15	0	0	8	16	0	1	15	7	0	0	8	16	8	13	12	0	0	0	7	16	16	16	6	0	0	0	0	4	14	12	0	0	0	0
0	0	1	13	1	0	0	0	0	0	7	14	0	0	0	0	0	0	12	7	0	0	0	0	0	0	14	5	0	0	0	0	0	1	16	4	4	4	1	0	0	0	14	15	11	10	12	0	0	0
0	0	0	4	12	15	5	0	0	1	10	15	14	16	7	0	0	3	16	16	16	16	7	0	0	0	3	4	3	13	8	0	0	0	0	0	2	16	4	0	0	0	0	0	11	11	0	0	0	0
0	0	15	16	16	16	3	0	0	0	7	8	10	16	4	0	0	0	0	0	8	15	0	0	0	0	4	7	16	15	6	0	0	9	16	16	14	13	3	0	0	2	11	15	2	0	0	0	0	0
0	0	6	13	16	11	0	0	0	11	16	11	4	16	4	0	0	3	13	13	9	16	1	0	0	0	0	10	16	8	0	0	0	0	0	13	16	9	0	0	0	0	7	14	6	13	0	0	0	0
0	0	0	2	8	13	14	2	0	0	5	14	9	4	16	5	0	1	14	0	5	14	13	0	0	0	16	16	13	16	5	0	0	0	1	0	7	9	0	0	0	0	0	0	13	2	0	0	0	0
0	0	0	2	13	14	1	0	0	2	9	16	16	16	2	0	0	12	16	16	16	16	2	0	0	10	12	3	16	12	0	0	0	0	0	5	16	8	0	0	0	0	0	5	16	5	0	0	0	0
0	0	3	10	16	11	0	0	0	3	12	10	6	16	2	0	0	9	16	6	12	11	1	0	0	0	5	16	15	0	0	0	0	0	7	12	15	2	0	0	0	0	10	5	6	11	0	0	0	0
0	0	0	12	14	6	0	0	0	1	5	1	8	16	3	0	0	4	15	12	16	16	3	0	0	0	12	16	12	2	0	0	0	4	16	14	11	0	0	0	0	4	15	5	15	2	0	0	0	0
0	0	3	14	14	3	0	0	0	0	7	6	5	14	0	0	0	0	7	7	3	13	3	0	0	0	2	15	15	5	0	0	0	0	8	16	11	0	0	0	0	1	14	3	10	4	0	0	0	1
0	0	4	12	16	4	0	0	0	0	15	15	6	15	0	0	0	3	16	11	0	8	4	0	0	4	11	3	0	4	8	0	0	5	8	0	0	9	7	0	0	1	12	0	0	13	5	0	0	0
0	0	0	6	12	0	0	0	0	0	5	14	4	0	0	0	0	1	15	3	0	1	12	0	0	2	16	2	0	8	11	0	0	3	16	15	10	15	6	0	0	0	2	12	14	13	1	0	0	0
0	0	0	0	6	15	1	0	0	0	0	3	14	16	4	0	0	0	4	15	16	16	2	0	0	4	16	13	6	16	0	0	0	5	7	0	7	16	0	0	0	0	0	0	8	16	0	0	0	0
0	1	9	15	16	13	4	0	0	6	9	4	4	13	8	0	0	0	0	0	7	15	4	0	0	0	0	10	16	8	0	0	0	0	0	4	12	13	1	0	0	0	0	0	0	14	8	0	0	0
0	0	0	12	3	0	0	0	0	0	6	13	0	0	0	0	0	0	11	7	0	0	0	0	0	0	13	2	2	2	0	0	0	1	16	11	16	16	6	0	0	0	15	12	4	14	13	0	0	0
0	0	4	11	7	1	0	0	0	0	9	16	16	12	0	0	0	0	10	16	16	8	0	0	0	0	10	16	16	10	0	0	0	2	15	16	16	8	0	0	0	0	16	16	16	4	0	0	0	0
0	0	1	8	14	8	0	0	0	7	16	15	10	5	0	0	0	14	10	2	0	0	0	0	0	4	14	8	0	0	0	0	0	0	2	13	11	0	0	0	0	0	0	1	12	7	0	0	0	0
0	2	16	9	0	0	0	0	0	2	16	16	10	1	0	0	0	0	1	7	16	13	0	0	0	1	5	0	8	16	3	0	0	4	8	0	0	12	7	0	0	5	10	0	5	15	4	0	0	8
0	2	8	10	13	15	8	0	0	1	16	15	10	7	2	0	0	0	10	14	2	0	0	0	0	0	0	12	12	0	0	0	0	0	0	0	11	10	0	0	0	0	0	0	1	14	3	0	0	0
0	1	7	16	16	16	8	0	0	10	16	14	12	10	3	0	0	12	14	1	0	0	0	0	0	2	15	13	1	0	0	0	0	0	2	16	11	0	0	0	0	0	1	5	15	7	0	0	0	0
0	1	13	16	14	6	1	0	0	0	13	7	8	16	4	0	0	0	2	1	12	15	2	0	0	0	2	15	13	3	0	0	0	0	3	14	15	6	0	0	0	0	0	1	8	16	3	0	0	4
0	0	0	12	12	0	0	0	0	0	9	16	9	0	0	0	0	3	16	14	5	5	2	0	0	6	16	16	16	16	9	0	0	0	5	8	13	16	6	0	0	0	0	1	15	16	2	0	0	0
0	0	11	14	16	8	0	0	0	1	12	12	14	16	3	0	0	0	0	0	4	16	4	0	0	0	0	0	7	16	3	0	0	0	7	8	15	16	11	0	0	5	16	16	16	8	0	0	0	0
0	0	6	14	15	4	0	0	0	3	16	10	11	14	0	0	0	2	8	0	6	16	2	0	0	0	0	0	8	10	0	0	0	0	0	0	14	7	0	0	0	0	0	7	13	0	0	0	0	0
0	0	0	5	12	0	0	0	0	0	0	13	13	0	0	0	0	0	5	16	3	0	0	0	0	0	8	15	0	0	0	0	0	0	10	12	8	6	0	0	0	2	15	15	12	14	9	0	0	0
0	0	7	10	12	16	14	1	0	0	10	15	12	15	15	1	0	0	0	0	1	13	11	0	0	0	0	0	5	16	10	0	0	0	7	12	15	16	9	0	0	0	9	15	16	3	0	0	0	0
0	0	3	8	12	14	15	3	0	0	4	8	4	8	16	3	0	0	0	0	0	6	14	0	0	0	2	10	12	15	8	0	0	0	9	8	15	12	4	0	0	0	0	5	15	3	0	0	0	0
0	0	1	15	0	0	0	0	0	0	4	15	1	0	0	0	0	0	12	9	0	0	0	0	0	1	16	9	2	0	0	0	0	5	16	13	14	10	2	0	0	2	16	5	0	10	9	0	0	1
0	0	5	12	13	9	5	0	0	1	14	8	6	14	14	0	0	0	6	0	3	15	9	0	0	0	3	12	13	4	0	0	0	0	12	16	14	6	0	0	0	0	0	1	10	16	3	0	0	0
0	0	5	10	15	9	0	0	0	6	14	8	9	16	4	0	0	4	2	2	13	13	0	0	0	0	0	8	16	1	0	0	0	0	0	0	9	13	1	0	0	0	1	2	0	12	7	0	0	0
0	2	16	16	11	2	0	0	0	0	8	11	16	8	0	0	0	0	4	14	15	1	0	0	0	0	13	16	12	1	0	0	0	0	2	8	15	14	1	0	0	0	4	0	3	16	6	0	0	5
0	1	9	12	15	16	7	0	0	10	16	15	12	11	3	0	0	13	16	2	0	0	0	0	0	5	16	13	2	0	0	0	0	0	4	15	15	1	0	0	0	0	2	4	15	9	0	0	0	0
0	0	4	15	13	0	0	0	0	1	15	9	9	9	1	0	0	4	16	6	13	16	4	0	0	0	8	9	6	16	4	0	0	0	0	0	0	16	4	0	0	0	0	0	0	16	5	0	0	0
0	0	0	6	10	14	6	0	0	0	14	16	12	16	8	0	0	0	8	16	16	16	8	0	0	5	12	8	1	13	6	0	0	0	0	0	4	16	3	0	0	0	0	0	12	11	0	0	0	0
0	0	0	13	3	0	0	0	0	0	10	13	1	0	0	0	0	3	16	7	0	1	3	0	0	8	16	8	5	13	15	0	0	4	16	16	16	15	4	0	0	0	3	11	16	5	0	0	0	0
0	0	0	0	13	13	0	0	0	0	2	12	16	16	0	0	0	3	15	16	16	13	0	0	0	11	15	4	14	12	0	0	0	2	2	0	16	11	0	0	0	0	0	0	15	11	0	0	0	0
0	0	3	15	3	0	0	0	0	0	12	14	0	0	5	3	0	2	16	10	0	5	16	5	0	3	16	14	12	15	14	0	0	0	13	16	16	14	3	0	0	0	0	8	16	5	0	0	0	0
0	0	0	4	10	16	14	0	0	0	6	16	12	11	16	2	0	3	15	15	10	15	16	2	0	1	15	16	10	15	14	0	0	0	0	0	1	16	8	0	0	0	0	0	7	15	3	0	0	0
0	7	16	16	16	5	0	0	0	1	8	8	15	7	0	0	0	0	0	3	15	2	0	0	0	0	0	11	13	4	1	0	0	0	8	16	16	16	11	0	0	0	13	14	8	4	2	0	0	5
0	0	2	8	15	14	0	0	0	1	14	12	8	16	0	0	0	6	12	1	5	13	0	0	0	1	2	1	14	5	0	0	0	0	0	9	13	0	0	0	0	0	0	15	4	0	0	0	0	0
0	0	1	14	8	0	0	0	0	0	9	14	2	0	3	3	0	4	16	3	0	2	16	3	0	5	16	9	8	13	12	0	0	2	16	16	16	14	2	0	0	0	0	0	13	9	0	0	0	0
0	0	5	10	14	6	0	0	0	13	16	15	10	3	0	0	0	15	8	0	0	0	0	0	0	8	11	1	0	0	0	0	0	0	7	13	3	0	0	0	0	0	0	5	13	5	0	0	0	0
0	0	0	1	10	15	2	0	0	0	6	14	12	16	6	0	0	4	16	15	13	16	7	0	0	6	16	14	9	16	2	0	0	0	1	0	2	14	0	0	0	0	0	0	8	10	0	0	0	0
0	1	6	13	13	4	0	0	0	9	16	14	15	15	0	0	0	5	5	0	6	13	0	0	0	0	0	1	12	11	0	0	0	0	0	7	14	1	0	0	0	0	1	16	8	0	0	0	0	0
0	0	11	16	7	0	0	0	0	4	16	16	16	0	0	0	0	12	9	4	16	0	0	0	0	8	5	1	16	2	0	0	0	0	0	11	13	0	0	0	0	0	3	16	14	7	9	0	0	0
0	0	1	13	7	0	0	0	0	0	12	15	1	0	0	0	0	6	16	5	0	3	5	0	0	10	16	9	11	16	14	0	0	6	14	16	16	16	5	0	0	0	0	1	16	11	0	0	0	0
0	0	8	13	16	12	1	0	0	6	16	13	14	16	5	0	0	5	14	14	16	14	0	0	0	0	0	4	16	6	0	0	0	0	0	11	12	0	0	0	0	0	3	16	11	0	0	0	0	0
0	0	0	9	14	1	0	0	0	0	5	16	4	0	1	1	0	0	14	13	0	3	13	6	0	1	16	16	16	16	14	1	0	0	7	12	14	16	2	0	0	0	0	0	14	10	0	0	0	0
0	0	5	12	14	4	0	0	0	10	16	15	14	15	0	0	0	8	5	1	10	13	0	0	0	0	0	0	14	10	0	0	0	0	0	11	16	3	0	0	0	0	4	15	13	0	0	0	0	0
0	0	0	12	16	5	0	0	0	0	2	13	16	8	0	0	0	6	15	16	16	10	0	0	0	4	8	9	16	14	0	0	0	0	0	0	14	16	4	0	0	0	0	0	7	16	12	0	0	0
0	0	5	10	13	9	0	0	0	7	16	16	16	14	0	0	0	4	6	5	16	7	0	0	0	0	0	1	16	8	0	0	0	0	0	0	16	16	0	0	0	0	0	0	12	16	3	0	0	0
0	0	0	1	16	1	0	0	0	0	0	7	12	0	0	0	0	0	3	15	4	0	0	0	0	1	14	8	0	10	9	0	0	8	13	0	3	16	2	0	0	8	16	13	16	13	0	0	0	0
0	0	13	10	5	10	0	0	0	4	16	10	8	14	0	0	0	0	14	6	15	10	0	0	0	0	4	16	14	0	0	0	0	0	2	16	8	0	0	0	0	0	8	16	12	0	0	0	0	0
0	0	5	16	16	8	0	0	0	0	10	16	16	11	0	0	0	0	12	13	1	0	0	0	0	0	5	16	1	0	0	0	0	0	0	14	6	0	0	0	0	0	6	10	11	0	0	0	0	0
0	0	0	10	12	0	0	0	0	0	8	16	9	4	0	0	0	0	15	10	0	0	0	0	0	2	16	6	0	0	0	0	0	3	16	10	10	0	0	0	0	1	15	16	16	10	0	0	0	0
0	3	10	12	15	10	1	0	0	6	11	8	14	16	4	0	0	0	0	4	16	12	0	0	0	0	1	15	12	1	0	0	0	0	0	14	12	0	0	0	0	0	0	8	16	1	0	0	0	1
0	1	9	14	16	16	3	0	0	2	16	16	15	12	3	0	0	0	10	16	1	0	0	0	0	0	1	15	7	0	0	0	0	0	0	12	12	0	0	0	0	0	0	9	16	0	0	0	0	2
0	0	0	8	15	5	0	0	0	0	0	15	16	11	0	0	0	0	8	16	16	13	0	0	0	7	16	16	16	16	4	0	0	2	4	0	10	16	10	0	0	0	0	0	8	16	11	0	0	0
0	0	3	10	8	0	0	0	0	4	16	13	12	11	0	0	0	6	16	11	15	16	1	0	0	0	7	13	16	12	0	0	0	0	0	0	13	10	0	0	0	0	0	0	15	9	0	0	0	0
0	0	4	10	14	12	10	0	0	0	7	8	8	12	13	0	0	0	0	0	0	10	12	0	0	0	1	5	8	16	6	0	0	0	5	16	16	13	1	0	0	0	0	7	15	4	0	0	0	0
0	0	6	14	15	6	0	0	0	14	16	16	16	16	0	0	0	8	8	10	16	13	0	0	0	0	0	14	16	7	0	0	0	0	0	6	16	12	0	0	0	0	0	0	12	16	6	0	0	0
0	0	0	9	11	0	0	0	0	0	0	13	16	6	0	0	0	0	7	15	16	5	0	0	0	7	16	16	16	5	0	0	0	1	7	4	15	10	0	0	0	0	0	0	12	14	0	0	0	0
0	0	0	8	14	4	0	0	0	0	8	16	13	1	0	0	0	1	15	13	0	0	0	0	0	2	16	4	0	0	0	0	0	7	16	3	8	7	1	0	0	0	16	16	16	16	11	0	0	0
0	0	14	16	9	12	1	0	0	0	16	10	10	16	6	0	0	0	12	12	13	13	1	0	0	0	4	16	14	1	0	0	0	0	6	16	7	0	0	0	0	1	15	15	12	0	0	0	0	5
0	0	9	14	7	0	0	0	0	2	16	16	16	15	0	0	0	3	16	16	16	10	0	0	0	0	9	16	16	10	0	0	0	0	0	3	16	10	0	0	0	0	0	11	14	9	0	0	0	0
0	0	0	7	14	6	0	0	0	0	11	16	9	2	0	0	0	4	15	10	0	0	0	0	0	9	12	0	3	1	0	0	0	7	13	2	16	12	2	0	0	3	16	2	2	13	9	0	0	0
0	2	9	14	8	7	0	0	0	11	16	16	16	16	0	0	0	6	16	16	16	16	2	0	0	0	0	0	8	16	7	0	0	0	0	0	8	16	4	0	0	0	0	1	15	16	0	0	0	0
0	0	0	8	11	0	0	0	0	0	3	16	5	0	0	0	0	0	11	13	0	0	0	0	0	1	16	5	0	1	0	0	0	7	15	0	3	16	3	0	0	8	13	1	10	16	4	0	0	7
0	1	12	16	8	2	0	0	0	2	16	8	16	15	0	0	0	0	16	9	16	6	0	0	0	0	8	16	8	0	0	0	0	0	9	16	1	0	0	0	0	0	15	16	8	0	0	0	0	3
0	0	0	2	14	1	0	0	0	0	0	10	12	0	0	0	0	0	8	15	1	2	1	0	0	3	15	5	0	12	7	0	0	10	14	0	6	16	2	0	0	8	16	16	16	12	0	0	0	0
0	0	5	11	14	9	1	0	0	6	15	12	13	16	2	0	0	8	5	4	16	9	0	0	0	0	0	4	16	8	0	0	0	0	0	2	15	11	0	0	0	0	0	0	10	16	3	0	0	0
0	0	0	0	10	10	2	0	0	0	0	6	16	7	0	0	0	0	3	16	7	0	0	0	0	0	14	13	0	3	0	0	0	4	16	6	4	16	4	0	0	5	16	9	13	16	6	0	0	0
0	0	9	12	16	16	3	0	0	0	14	16	16	11	0	0	0	0	7	16	2	0	0	0	0	0	1	16	7	0	0	0	0	0	0	12	10	0	0	0	0	0	0	8	15	0	0	0	0	3
0	0	5	11	12	2	0	0	0	5	16	14	14	12	0	0	0	5	7	0	10	10	0	0	0	0	0	1	14	6	0	0	0	0	0	14	12	1	0	0	0	0	11	16	1	0	0	0	0	0
0	0	2	10	15	16	16	5	0	0	10	13	12	14	16	6	0	0	0	0	0	8	16	1	0	0	0	4	4	14	12	0	0	0	6	16	16	16	8	0	0	0	2	11	16	11	1	0	0	0
0	0	4	14	15	3	0	0	0	0	14	16	16	9	0	0	0	0	11	16	16	15	0	0	0	0	3	13	16	16	1	0	0	0	0	0	3	16	6	0	0	0	0	0	13	16	1	0	0	0
0	0	0	7	16	6	0	0	0	2	9	16	16	11	0	0	0	10	16	12	13	16	1	0	0	2	4	1	7	16	5	0	0	0	0	0	2	16	10	0	0	0	0	0	2	16	13	0	0	0
0	0	6	16	16	11	0	0	0	0	15	16	14	8	0	0	0	0	9	13	0	0	0	0	0	0	3	15	1	0	0	0	0	0	0	11	8	0	0	0	0	0	2	13	14	0	0	0	0	0
0	0	0	13	14	2	0	0	0	0	7	16	12	2	0	0	0	0	14	14	1	0	0	0	0	0	15	11	0	0	0	0	0	4	16	16	14	14	4	0	0	2	16	16	13	10	14	0	0	0
0	0	0	8	14	16	6	0	0	3	13	16	13	15	14	0	0	3	12	6	0	11	16	0	0	0	0	0	4	15	13	0	0	0	0	12	16	16	11	0	0	0	1	11	16	11	0	0	0	0
0	0	2	7	13	3	0	0	0	0	10	16	12	13	0	0	0	0	15	9	1	12	4	0	0	1	15	0	0	8	7	0	0	5	8	0	0	12	5	0	0	1	11	0	1	15	4	0	0	0
0	0	0	14	8	1	0	0	0	0	9	16	16	4	0	0	0	11	16	16	14	0	0	0	0	5	8	14	16	2	0	0	0	0	0	7	16	6	0	0	0	0	0	4	16	12	0	0	0	0
0	0	3	12	13	1	0	0	0	0	14	16	15	11	0	0	0	0	15	15	15	14	0	0	0	0	11	16	15	16	2	0	0	0	1	5	3	16	6	0	0	0	0	0	1	16	6	0	0	0
0	0	9	16	7	5	0	0	0	0	9	16	16	16	0	0	0	0	7	16	15	6	0	0	0	0	7	16	7	0	0	0	0	0	14	16	5	0	0	0	0	3	16	16	4	0	0	0	0	1
0	0	0	1	11	5	0	0	0	0	0	13	12	1	0	0	0	0	8	14	3	0	0	0	0	2	16	6	2	12	4	0	0	7	16	7	8	15	5	0	0	2	16	16	16	11	0	0	0	0
0	0	1	14	15	3	0	0	0	0	9	16	16	8	0	0	0	9	16	16	14	10	0	0	0	0	3	8	16	14	0	0	0	0	0	2	16	16	2	0	0	0	0	0	13	16	9	0	0	0
0	0	4	12	16	9	0	0	0	0	13	10	4	14	3	0	0	5	13	1	0	12	4	0	0	4	12	0	0	8	8	0	0	6	12	0	0	10	7	0	0	3	15	0	2	16	3	0	0	0
0	0	1	10	13	0	0	0	0	0	11	16	9	0	0	0	0	0	15	12	0	0	0	0	0	3	16	5	0	0	0	0	0	5	16	8	12	10	1	0	0	2	16	8	10	15	9	0	0	0
0	0	1	9	13	16	8	0	0	0	12	13	9	11	14	0	0	0	0	0	0	9	12	0	0	0	0	5	9	15	10	0	0	0	5	16	16	16	5	0	0	0	0	0	13	12	0	0	0	0
0	0	6	16	16	10	0	0	0	5	16	16	13	6	0	0	0	1	15	15	1	0	0	0	0	0	4	16	5	0	0	0	0	0	0	14	11	0	0	0	0	0	0	13	14	0	0	0	0	0
0	0	0	12	9	0	0	0	0	0	4	16	16	2	0	0	0	5	15	16	16	3	0	0	0	6	14	13	15	12	0	0	0	0	0	0	8	16	2	0	0	0	0	0	0	16	10	0	0	0
0	2	15	12	3	6	0	0	0	5	16	13	6	16	6	0	0	6	16	1	3	16	2	0	0	0	15	11	15	14	0	0	0	0	9	16	16	3	0	0	0	0	13	16	6	0	0	0	0	8
0	0	5	13	14	1	0	0	0	0	14	16	16	9	0	0	0	0	10	16	16	14	0	0	0	0	2	12	14	16	2	0	0	0	0	0	8	16	2	0	0	0	0	4	15	16	2	0	0	0
0	0	1	13	10	0	0	0	0	0	10	16	7	0	0	0	0	3	16	7	0	0	0	0	0	3	16	3	0	0	0	0	0	8	16	6	8	7	0	0	0	3	15	16	16	16	8	0	0	0
0	1	7	14	16	11	0	0	0	11	16	12	15	16	1	0	0	8	4	3	16	10	0	0	0	0	0	1	16	7	0	0	0	0	0	0	16	11	0	0	0	0	0	0	12	16	0	0	0	0
0	1	9	14	7	2	0	0	0	8	16	11	16	14	2	0	0	5	16	14	16	16	4	0	0	0	4	7	10	16	7	0	0	0	0	0	4	16	8	0	0	0	0	0	6	16	9	0	0	0
0	0	0	0	13	6	0	0	0	0	1	10	13	3	0	0	0	0	5	16	5	0	0	0	0	2	15	9	0	1	0	0	0	7	16	1	5	16	6	0	0	8	16	12	16	14	0	0	0	2
0	0	5	12	13	1	0	0	0	3	15	14	7	10	0	0	0	0	15	7	14	16	2	0	0	0	8	16	16	9	0	0	0	0	3	16	16	1	0	0	0	0	12	16	16	6	0	0	0	1
0	0	9	16	16	8	0	0	0	2	16	16	13	4	0	0	0	3	16	6	1	0	0	0	0	0	11	11	0	0	0	0	0	0	2	14	5	0	0	0	0	0	0	12	10	0	0	0	0	0
0	0	13	10	2	8	0	0	0	2	16	13	13	14	0	0	0	0	14	4	12	11	0	0	0	0	12	13	16	5	0	0	0	0	3	16	13	0	0	0	0	0	9	16	9	0	0	0	0	0
0	1	12	16	10	1	0	0	0	11	15	15	16	8	0	0	0	9	16	16	16	14	0	0	0	0	11	7	6	16	8	0	0	0	0	0	8	13	2	0	0	0	0	8	15	12	0	0	0	0
0	0	0	0	11	9	0	0	0	0	0	8	15	3	0	0	0	0	4	15	5	0	0	0	0	1	14	9	0	5	3	0	0	8	15	0	1	16	7	0	0	12	15	12	15	15	3	0	0	6
0	0	4	15	16	6	0	0	0	0	14	15	8	14	2	0	0	7	12	2	0	8	4	0	0	7	8	0	0	5	8	0	0	8	8	0	0	9	8	0	0	3	11	0	0	10	7	0	0	0
0	0	4	13	12	1	0	0	0	2	15	12	11	7	0	0	0	1	12	13	15	14	0	0	0	0	3	16	16	5	0	0	0	0	4	16	11	0	0	0	0	0	10	16	16	0	0	0	0	0
0	0	5	15	15	2	0	0	0	4	15	11	16	4	0	0	0	2	4	6	16	2	0	0	0	0	0	14	10	0	0	0	0	0	6	16	2	0	0	0	0	0	9	13	0	0	0	0	0	0
0	0	4	9	7	13	1	0	0	1	16	6	6	14	4	0	0	7	13	0	0	10	8	0	0	8	6	0	0	12	7	0	0	8	5	0	0	13	4	0	0	8	10	0	5	16	4	0	0	1
0	1	6	14	10	1	0	0	0	9	16	15	16	13	0	0	0	6	6	9	16	7	0	0	0	0	0	14	10	0	0	0	0	0	0	8	15	5	0	0	0	0	0	0	13	13	0	0	0	0
0	0	8	16	6	0	0	0	0	0	13	10	8	8	0	0	0	0	8	12	13	15	3	0	0	0	6	16	16	6	0	0	0	0	11	16	6	0	0	0	0	2	14	14	11	0	0	0	0	1
0	0	6	13	11	4	0	0	0	5	16	10	14	12	0	0	0	7	8	1	14	9	0	0	0	0	0	5	15	3	0	0	0	0	2	15	10	0	0	0	0	0	12	14	0	0	0	0	0	4
0	0	2	13	8	0	0	0	0	0	12	15	16	11	0	0	0	2	16	3	3	13	4	0	0	5	13	0	0	9	7	0	0	7	8	0	0	13	3	0	0	3	14	0	1	15	2	0	0	0
0	0	6	16	16	7	0	0	0	1	15	16	14	10	0	0	0	0	15	11	0	0	0	0	0	0	6	16	2	0	0	0	0	0	0	10	10	0	0	0	0	0	0	7	14	0	0	0	0	0
0	0	3	9	13	14	1	0	0	4	16	15	11	14	8	0	0	0	2	0	2	14	6	0	0	0	0	0	10	16	5	0	0	0	5	16	16	16	7	0	0	0	1	10	16	5	0	0	0	0
0	0	0	11	12	0	0	0	0	0	8	16	12	0	0	0	0	0	15	14	1	0	0	0	0	1	15	8	0	0	0	0	0	3	16	6	1	0	0	0	0	1	15	16	16	16	10	0	0	0
0	0	1	15	9	0	0	0	0	0	4	16	16	2	0	0	0	5	15	16	16	5	0	0	0	2	8	11	16	12	0	0	0	0	0	2	16	16	2	0	0	0	0	0	13	16	8	0	0	0
0	0	0	10	11	0	0	0	0	0	3	16	5	8	5	0	0	0	10	14	2	16	2	0	0	4	15	5	8	12	0	0	0	12	16	12	15	16	6	0	0	14	16	16	16	14	2	0	0	0
0	0	6	16	12	1	0	0	0	0	16	10	13	7	0	0	0	0	14	6	10	12	0	0	0	0	5	14	16	16	6	0	0	0	0	0	4	11	9	0	0	0	0	0	0	7	13	0	0	0
0	0	6	14	10	0	0	0	0	0	8	16	16	0	0	0	0	0	8	16	16	1	0	0	0	1	13	16	14	0	0	0	0	3	13	16	13	0	0	0	0	0	7	16	16	0	0	0	0	0
0	0	2	15	5	0	0	0	0	0	5	15	1	7	0	0	0	0	10	10	6	16	0	0	0	5	15	2	13	11	0	0	0	14	15	12	16	16	6	0	0	14	16	16	16	14	3	0	0	1
0	0	13	16	6	0	0	0	0	6	16	13	15	0	0	0	0	4	15	7	16	0	0	0	0	0	3	10	13	0	0	0	0	0	0	14	10	0	0	0	0	1	13	16	1	2	0	0	0	8
0	0	9	16	9	1	0	0	0	5	16	9	16	11	0	0	0	8	12	0	15	12	0	0	0	1	15	16	16	16	2	0	0	0	0	5	4	16	4	0	0	0	0	0	0	13	7	0	0	1
0	1	13	16	9	0	0	0	0	6	16	14	13	0	0	0	0	5	11	8	15	0	0	0	0	0	0	12	9	0	0	0	0	0	3	16	6	0	0	0	0	1	13	13	1	0	0	0	0	11
0	0	10	12	2	0	0	0	0	0	16	14	8	0	0	0	0	0	14	7	12	0	0	0	0	0	1	5	12	0	0	0	0	0	0	9	9	0	0	0	0	0	3	16	2	0	0	0	0	4
0	3	15	11	1	0	0	0	0	8	13	12	7	0	0	0	0	5	5	9	9	0	0	0	0	0	2	14	10	0	0	0	0	0	3	12	15	13	1	0	0	0	0	0	1	15	7	0	0	4
0	0	4	15	14	2	0	0	0	0	14	8	16	2	0	0	0	0	6	3	16	0	0	0	0	0	0	12	16	5	0	0	0	0	0	7	15	16	4	0	0	0	0	0	0	16	4	0	0	0
0	0	3	15	16	16	3	0	0	0	3	9	13	16	2	0	0	0	0	0	10	16	0	0	0	0	6	12	16	16	9	0	0	0	15	16	16	14	7	0	0	0	0	10	15	1	0	0	0	0
0	0	8	16	16	16	7	0	0	0	16	12	8	8	4	0	0	2	16	6	0	0	0	0	0	7	16	16	16	8	0	0	0	2	12	9	9	16	3	0	0	0	0	0	1	16	3	0	0	0
0	2	14	10	1	0	0	0	0	6	13	13	6	0	0	0	0	8	5	6	8	0	0	0	0	3	2	8	6	0	0	0	0	0	0	11	4	0	0	0	0	0	6	14	0	1	0	0	0	3
0	0	6	12	12	12	2	0	0	1	16	12	12	12	5	0	0	5	12	5	1	0	0	0	0	8	16	16	14	0	0	0	0	2	6	0	16	1	0	0	0	0	0	0	15	1	0	0	0	0
0	0	9	6	0	0	0	0	0	0	16	4	0	0	0	0	0	2	15	0	0	0	0	0	0	6	12	1	2	0	0	0	0	7	15	14	16	11	1	0	0	4	16	10	4	16	5	0	0	0
0	1	9	12	12	15	6	0	0	1	16	11	8	8	4	0	0	6	16	5	4	2	0	0	0	7	16	16	16	15	2	0	0	0	2	2	3	14	6	0	0	0	0	0	2	14	6	0	0	2
0	0	0	11	16	10	0	0	0	0	0	15	16	8	0	0	0	0	7	16	16	6	0	0	0	4	16	16	16	4	0	0	0	1	4	12	16	4	0	0	0	0	0	9	16	7	0	0	0	0
0	0	2	15	16	10	0	0	0	0	1	12	14	16	0	0	0	0	0	0	5	16	2	0	0	0	0	0	8	15	1	0	0	0	7	8	14	15	4	0	0	5	16	16	16	15	2	0	0	1
0	0	7	15	12	5	0	0	0	0	15	7	6	16	2	0	0	3	16	3	10	16	6	0	0	0	14	16	16	11	2	0	0	0	1	14	16	3	0	0	0	0	2	14	15	12	0	0	0	0
0	0	10	11	10	2	0	0	0	0	16	14	14	10	0	0	0	3	16	13	12	9	0	0	0	4	16	16	14	15	2	0	0	0	0	0	0	12	4	0	0	0	0	0	0	13	7	0	0	0
0	0	1	12	16	3	0	0	0	0	7	11	8	12	0	0	0	2	14	1	0	14	1	0	0	4	14	0	0	11	7	0	0	3	13	0	0	5	8	0	0	0	13	4	0	9	7	0	0	0
0	0	4	15	16	15	2	0	0	0	16	12	10	15	9	0	0	2	16	5	0	9	11	0	0	0	15	6	0	8	10	0	0	1	16	7	0	13	6	0	0	2	16	10	4	16	0	0	0	0
0	0	14	10	0	0	0	0	0	2	16	14	4	0	0	0	0	0	9	8	8	0	0	0	0	0	0	10	4	0	0	0	0	0	2	15	2	0	0	0	0	2	13	9	0	2	1	0	0	8
0	0	0	10	16	13	7	0	0	0	2	9	10	15	11	0	0	0	0	0	0	13	8	0	0	0	1	7	9	16	5	0	0	0	7	16	16	15	5	0	0	0	0	0	14	3	0	0	0	0
0	0	4	14	13	3	0	0	0	1	15	11	16	9	0	0	0	2	15	0	10	14	0	0	0	0	13	11	13	16	4	0	0	0	1	11	12	14	7	0	0	0	0	0	0	10	9	0	0	3
0	2	11	16	5	0	0	0	0	10	14	12	12	0	0	0	0	3	2	8	11	0	0	0	0	0	0	11	12	0	0	0	0	0	1	13	16	10	0	0	0	0	0	0	4	16	5	0	0	0
0	0	0	10	13	3	0	0	0	0	0	13	16	7	0	0	0	0	4	16	16	5	0	0	0	2	16	16	16	6	0	0	0	7	16	16	16	11	0	0	0	0	0	8	16	12	0	0	0	0
0	0	5	14	16	15	2	0	0	0	12	14	11	16	5	0	0	0	3	0	8	15	0	0	0	0	0	3	15	11	0	0	0	1	11	16	16	15	6	0	0	1	13	16	16	13	3	0	0	0
0	0	6	13	2	0	0	0	0	3	15	14	8	0	0	0	0	8	6	5	12	0	0	0	0	3	2	4	10	0	0	0	0	0	0	8	8	0	0	0	0	0	0	13	4	0	0	0	0	0
0	0	11	7	0	0	0	0	0	3	16	4	0	0	0	0	0	2	15	2	0	0	0	0	0	3	16	4	0	0	0	0	0	8	16	16	16	10	1	0	0	5	16	7	3	16	8	0	0	0
0	0	3	14	16	16	4	0	0	0	4	9	10	16	5	0	0	0	0	0	7	16	2	0	0	0	3	8	13	16	7	0	0	1	16	16	16	16	9	0	0	0	7	11	15	3	0	0	0	0
0	0	0	6	15	10	1	0	0	0	1	11	16	16	5	0	0	0	8	16	16	16	6	0	0	8	16	16	16	16	6	0	0	0	3	7	16	16	4	0	0	0	0	4	16	16	4	0	0	0
0	0	4	14	11	2	0	0	0	0	8	11	5	16	0	0	0	0	8	13	9	15	6	0	0	0	3	16	16	12	1	0	0	0	11	14	12	0	0	0	0	4	11	1	15	3	0	0	0	6
0	0	7	15	13	2	0	0	0	4	16	6	13	8	0	0	0	0	7	1	13	7	0	0	0	0	0	2	16	11	0	0	0	0	0	1	12	15	6	0	0	0	0	0	0	5	11	0	0	3
0	0	5	12	12	5	0	0	0	0	13	4	5	16	0	0	0	0	15	1	12	14	0	0	0	0	9	16	16	6	0	0	0	0	7	16	16	1	0	0	0	1	13	4	7	11	0	0	0	2
0	1	11	14	0	0	0	0	0	4	15	14	6	0	0	0	0	6	9	7	8	0	0	0	0	3	5	6	11	0	0	0	0	0	0	9	8	0	0	0	0	0	1	14	7	0	0	0	0	1
0	0	5	16	16	16	6	0	0	0	5	10	11	16	3	0	0	0	0	0	10	14	0	0	0	0	1	4	16	10	0	0	0	0	10	16	16	16	6	0	0	0	6	14	13	12	3	0	0	0
0	0	1	9	13	1	0	0	0	0	11	11	13	9	0	0	0	2	15	0	4	16	4	0	0	8	9	0	0	13	6	0	0	5	12	0	0	9	8	0	0	0	15	3	0	8	8	0	0	0
0	0	5	13	15	12	1	0	0	0	16	12	4	4	1	0	0	6	16	5	4	3	0	0	0	6	16	16	16	15	2	0	0	0	3	0	0	12	6	0	0	0	0	0	0	14	5	0	0	0
0	0	10	12	12	5	0	0	0	0	8	16	16	14	0	0	0	0	8	16	16	11	0	0	0	0	13	16	16	7	0	0	0	0	9	16	16	1	0	0	0	0	9	16	16	7	0	0	0	1
0	0	6	13	12	2	0	0	0	6	16	12	16	13	3	0	0	7	13	5	16	16	8	0	0	1	14	16	15	7	0	0	0	0	3	16	14	1	0	0	0	0	4	16	16	11	0	0	0	0
0	0	4	11	10	2	0	0	0	2	16	5	14	9	0	0	0	1	15	4	13	16	3	0	0	0	4	16	15	4	0	0	0	0	2	16	11	0	0	0	0	0	9	11	14	7	0	0	0	0
0	0	8	15	12	3	0	0	0	5	16	6	10	14	0	0	0	7	14	7	14	16	2	0	0	0	11	16	13	6	1	0	0	0	11	16	12	0	0	0	0	0	16	7	10	12	0	0	0	4
0	0	2	9	16	5	0	0	0	0	14	9	10	15	4	0	0	4	16	2	10	16	11	0	0	2	15	16	16	9	0	0	0	0	2	16	16	11	0	0	0	0	10	9	7	16	0	0	0	0
0	0	0	5	14	0	0	0	0	0	0	14	11	0	0	0	0	0	1	16	5	0	0	0	0	0	5	16	1	0	0	0	0	0	12	16	12	4	0	0	0	0	16	16	12	15	7	0	0	0
0	0	0	2	12	3	0	0	0	0	0	9	11	0	0	0	0	0	2	15	6	6	7	0	0	0	13	7	0	16	3	0	0	7	15	3	2	16	2	0	0	13	16	16	16	13	1	0	0	1
0	1	10	16	15	3	0	0	0	8	14	4	16	12	0	0	0	8	13	1	16	12	0	0	0	2	13	16	16	13	0	0	0	0	0	3	9	16	0	0	0	0	6	4	4	16	4	0	0	0
0	0	0	9	16	9	0	0	0	0	0	14	16	11	0	0	0	0	5	16	16	8	0	0	0	3	15	16	16	6	0	0	0	5	15	16	16	7	0	0	0	0	4	16	16	5	0	0	0	0
0	0	4	14	15	9	1	0	0	0	0	14	16	16	4	0	0	0	0	15	16	16	0	0	0	0	7	16	16	13	0	0	0	2	16	16	16	12	0	0	0	0	4	15	16	8	0	0	0	0
0	0	2	15	11	1	0	0	0	0	9	12	14	13	2	0	0	2	15	2	1	13	6	0	0	7	16	0	0	9	8	0	0	4	16	0	0	10	7	0	0	3	16	3	2	14	2	0	0	0
0	0	11	15	8	0	0	0	0	6	16	10	16	0	0	0	0	2	7	8	16	0	0	0	0	0	0	13	16	2	0	0	0	0	0	8	14	13	1	0	0	0	3	0	3	16	5	0	0	0
0	0	0	14	8	0	0	0	0	0	3	16	5	0	0	0	0	0	12	12	10	14	0	0	0	4	16	6	13	11	0	0	0	12	16	7	16	14	3	0	0	15	16	16	16	16	6	0	0	2
0	0	0	5	15	0	0	0	0	0	1	14	12	7	3	0	0	0	10	15	5	16	6	0	0	5	16	7	5	16	3	0	0	12	16	13	15	16	9	0	0	4	12	13	16	13	3	0	0	0
0	1	11	16	8	0	0	0	0	8	16	5	16	3	0	0	0	8	11	0	13	10	0	0	0	3	15	9	11	15	2	0	0	0	1	7	7	15	7	0	0	0	0	0	0	8	12	0	0	1
0	0	5	13	1	0	0	0	0	0	13	11	0	0	0	0	0	0	16	2	0	0	0	0	0	5	16	0	0	0	0	0	0	8	15	9	14	6	0	0	0	7	16	16	10	16	2	0	0	1
0	0	1	11	16	16	13	0	0	0	3	7	4	9	13	0	0	0	0	0	0	10	6	0	0	0	2	4	8	15	6	0	0	0	9	13	15	14	5	0	0	0	1	2	15	0	0	0	0	0
0	0	5	12	14	16	8	0	0	0	16	16	13	12	4	0	0	0	16	14	8	2	0	0	0	1	16	16	16	15	2	0	0	5	16	9	6	16	4	0	0	0	0	0	4	16	4	0	0	0
0	0	2	12	15	5	0	0	0	0	11	9	9	15	3	0	0	0	15	1	0	15	4	0	0	4	10	0	0	13	3	0	0	3	14	0	0	12	8	0	0	0	15	3	0	13	5	0	0	0
0	1	13	9	0	0	0	0	0	10	14	15	2	0	0	0	0	8	6	10	6	0	0	0	0	2	3	10	5	0	0	0	0	0	3	16	2	0	0	0	0	0	6	11	0	0	0	0	0	4
0	2	12	8	0	0	0	0	0	11	16	16	0	0	0	0	0	7	8	14	6	0	0	0	0	1	2	12	8	0	0	0	0	0	0	14	4	0	0	0	0	0	2	16	1	0	0	0	0	2
0	0	13	10	8	8	3	0	0	3	16	16	13	11	3	0	0	5	16	8	0	0	0	0	0	6	16	16	15	6	0	0	0	0	3	2	10	15	3	0	0	0	0	0	5	16	2	0	0	0
0	0	2	11	15	16	15	0	0	0	8	13	12	16	13	0	0	0	0	0	6	16	5	0	0	0	0	6	13	16	7	0	0	0	9	16	16	16	9	0	0	0	5	9	16	5	0	0	0	0
0	0	10	16	15	12	0	0	0	0	14	9	4	4	0	0	0	0	16	0	0	0	0	0	0	5	16	12	12	8	0	0	0	7	15	10	8	15	6	0	0	2	1	0	2	16	4	0	0	0
0	0	6	13	15	8	0	0	0	4	16	12	12	16	5	0	0	6	16	2	5	16	5	0	0	1	15	13	13	16	1	0	0	0	0	7	13	16	1	0	0	0	0	0	4	16	0	0	0	4
0	0	0	9	16	11	0	0	0	0	6	15	12	16	6	0	0	0	16	11	0	9	12	0	0	5	16	3	0	8	8	0	0	4	16	0	0	8	8	0	0	2	16	7	0	12	5	0	0	0
0	0	5	15	2	0	0	0	0	1	15	10	0	0	0	0	0	8	16	2	0	0	0	0	0	10	13	1	4	6	0	0	0	8	16	13	16	15	9	0	0	6	16	13	1	4	12	0	0	1
0	0	1	12	16	2	0	0	0	0	5	16	15	0	0	0	0	0	13	16	11	0	0	0	0	8	16	16	12	0	0	0	0	7	10	16	15	0	0	0	0	0	0	14	16	2	0	0	0	0
0	0	5	8	11	13	10	0	0	0	12	12	7	4	4	0	0	3	12	0	4	0	0	0	0	5	16	16	16	14	0	0	0	1	7	1	0	14	6	0	0	0	0	0	0	12	4	0	0	7
0	0	2	12	13	7	0	0	0	2	14	5	0	13	2	0	0	10	6	0	2	16	4	0	0	6	13	7	9	16	4	0	0	0	8	12	8	13	4	0	0	0	0	0	0	7	7	0	0	0
0	0	8	16	15	9	0	0	0	2	15	5	3	16	6	0	0	8	12	0	3	16	8	0	0	8	15	10	14	16	5	0	0	1	9	10	3	15	7	0	0	0	0	0	0	15	5	0	0	0
0	0	3	15	15	3	0	0	0	2	14	10	13	9	0	0	0	6	16	1	6	12	0	0	0	9	14	7	14	13	0	0	0	2	12	12	14	14	0	0	0	0	0	0	6	16	0	0	0	0
0	0	0	7	16	2	0	1	0	0	0	11	13	1	13	8	0	0	6	16	4	8	15	1	0	0	15	16	16	16	12	0	0	0	8	8	13	16	3	0	0	0	0	0	13	11	0	0	0	0
0	0	0	8	16	16	16	9	0	0	0	8	8	9	16	8	0	0	0	0	0	7	16	1	0	0	0	0	1	12	14	0	0	0	3	14	16	16	6	0	0	0	4	6	11	10	0	0	0	0
0	0	0	8	15	1	0	0	0	0	0	8	16	5	0	0	0	0	0	14	16	4	0	0	0	0	8	16	16	4	0	0	0	2	15	12	16	6	0	0	0	3	8	1	16	10	0	0	0	0
0	0	1	9	16	16	16	8	0	0	7	15	9	12	13	1	0	0	0	0	0	14	6	0	0	0	0	0	5	15	1	0	0	0	13	16	16	16	8	0	0	1	9	8	14	5	0	0	0	0
0	2	14	16	9	0	0	0	0	10	15	10	16	0	0	0	0	8	12	0	16	5	0	0	0	3	3	3	16	5	0	0	0	0	0	5	16	1	0	0	0	0	0	11	13	0	0	0	0	0
0	1	12	16	16	8	0	0	0	8	14	8	16	8	0	0	0	1	2	9	15	3	0	0	0	0	12	15	3	0	0	0	0	0	10	15	9	1	0	0	0	0	1	9	16	11	0	0	0	0
0	0	1	16	13	0	0	0	0	0	3	16	15	0	0	0	0	0	12	16	16	0	0	0	0	3	16	16	16	0	0	0	0	7	7	12	16	0	0	0	0	0	0	7	16	3	0	0	0	0
0	0	0	7	15	1	0	0	0	0	1	15	5	2	4	0	0	0	10	10	2	16	6	0	0	4	16	3	9	14	0	0	1	15	14	12	15	10	0	0	5	15	12	11	16	4	0	0	0	0
0	0	9	15	15	3	0	0	0	8	15	11	16	6	0	0	0	2	1	12	15	1	0	0	0	0	6	16	7	0	0	0	0	0	2	15	15	3	0	0	0	0	0	1	7	15	5	0	0	0
0	0	11	16	10	0	0	0	0	2	16	14	15	0	0	0	0	0	13	7	16	1	0	0	0	0	0	6	16	1	0	0	0	0	0	10	12	0	0	0	0	0	1	15	8	0	0	0	0	0
0	0	0	3	15	5	0	0	0	0	1	12	15	1	6	5	0	0	10	16	2	5	16	4	0	2	16	10	0	13	10	0	0	12	16	11	11	16	1	0	0	4	14	16	16	9	0	0	0	0
0	0	8	16	16	8	0	0	0	6	14	8	16	9	0	0	0	3	3	9	13	3	0	0	0	0	0	11	15	2	0	0	0	0	0	1	13	13	1	0	0	0	0	0	1	16	5	0	0	0
0	0	0	2	15	5	0	0	0	0	0	10	14	0	3	0	0	0	3	16	3	6	16	2	0	1	14	8	0	14	10	0	1	12	14	8	11	16	5	0	5	16	16	15	16	11	1	0	1	3
0	0	9	16	15	1	0	0	0	6	14	9	16	4	0	0	0	3	4	11	15	0	0	0	0	0	8	16	1	0	0	0	0	0	3	14	10	0	0	0	0	0	0	2	15	8	0	0	0	0
0	1	14	15	2	0	0	0	0	9	15	15	12	0	0	0	0	9	12	8	15	0	0	0	0	3	5	9	10	0	0	0	0	0	0	11	11	0	0	0	0	0	1	15	7	0	0	0	0	0
0	0	12	16	10	0	0	0	0	3	16	6	14	9	0	0	0	7	14	0	3	15	3	0	0	9	12	0	0	8	10	0	0	8	12	0	0	4	12	0	0	7	13	0	0	5	12	0	0	2
0	0	15	16	13	2	0	0	0	3	15	2	10	15	2	0	0	8	12	0	0	10	8	0	0	8	12	0	0	4	12	0	0	9	12	0	0	4	12	0	0	8	12	0	0	9	8	0	0	6
0	0	11	16	16	16	6	0	0	4	16	13	10	4	2	0	0	4	16	0	0	0	0	0	0	1	15	10	0	0	0	0	0	0	6	15	9	0	0	0	0	2	1	3	16	1	0	0	0	9
0	0	2	14	11	0	0	0	0	0	13	7	9	6	0	0	0	0	12	0	1	12	2	0	0	3	12	0	2	15	4	0	0	1	13	14	12	14	7	0	0	0	0	0	0	12	4	0	0	0
0	0	0	14	7	0	0	0	0	0	0	16	12	0	0	0	0	0	5	16	13	0	0	0	0	1	14	14	16	1	0	0	0	3	3	1	16	5	0	0	0	0	0	0	11	8	0	0	0	0
0	0	6	16	15	2	0	0	0	1	16	10	7	2	0	0	0	6	15	0	0	0	0	0	0	8	15	0	0	0	0	0	0	9	12	5	11	4	0	0	0	5	15	16	14	14	10	0	0	0
0	0	0	7	15	6	0	0	0	0	7	16	4	1	3	0	0	2	16	10	0	14	13	0	0	6	16	7	4	16	8	0	0	6	16	16	14	16	6	0	0	1	7	9	16	13	0	0	0	0
0	4	16	16	6	0	0	0	0	4	14	8	16	0	0	0	0	3	8	5	16	0	0	0	0	0	0	5	16	0	0	0	0	0	0	14	9	0	0	0	0	0	5	15	2	0	0	0	0	1
0	1	13	16	15	1	0	0	0	5	13	10	16	5	0	0	0	0	0	10	14	1	0	0	0	0	7	16	3	0	0	0	0	0	4	16	13	1	0	0	0	0	0	5	16	12	0	0	0	0
0	2	13	16	13	9	2	0	0	1	13	5	4	4	2	0	0	0	12	5	0	0	0	0	0	0	14	16	13	3	0	0	0	0	1	4	8	12	0	0	0	0	0	0	3	16	0	0	0	7
0	0	11	16	16	10	1	0	0	8	16	10	8	10	6	0	0	14	7	0	0	0	0	0	0	9	14	0	0	0	0	0	0	2	15	10	0	0	0	0	0	0	2	15	12	0	0	0	0	3
0	0	0	13	15	2	0	0	0	0	4	16	14	1	0	0	0	0	15	16	11	0	0	0	0	6	9	16	14	0	0	0	0	0	0	10	15	2	0	0	0	0	0	6	16	4	0	0	0	0
0	0	11	14	4	0	0	0	0	3	13	2	12	0	0	0	0	4	12	2	8	0	0	0	0	0	12	12	6	0	0	0	0	0	8	16	10	1	0	0	0	2	15	1	5	10	8	0	0	0
0	0	1	10	16	16	4	0	0	0	7	8	6	16	7	0	0	0	0	0	3	16	5	0	0	1	4	4	10	14	3	0	0	12	16	16	16	10	5	0	0	2	0	9	13	1	0	0	0	0
0	0	0	10	16	16	16	9	0	0	0	2	5	10	16	12	0	0	0	0	0	6	16	2	0	0	0	0	0	14	10	0	0	1	8	14	16	16	5	0	0	5	10	8	16	10	1	0	0	0
0	0	0	4	15	6	0	3	0	0	0	13	14	1	11	11	0	0	8	16	4	4	16	4	0	2	16	6	3	11	13	0	0	12	16	16	16	16	7	0	0	11	9	7	13	14	1	0	0	0
0	1	10	16	16	16	16	5	0	1	16	13	6	1	1	0	0	4	16	15	10	3	0	0	0	1	8	11	16	16	2	0	0	0	1	0	1	14	7	0	0	7	9	0	0	12	8	0	0	5
0	0	8	16	12	1	0	0	0	3	15	5	13	13	0	0	0	10	12	0	1	15	6	0	0	12	9	0	0	7	12	0	0	12	10	0	0	5	12	0	0	8	14	0	0	7	12	0	0	3
0	0	6	16	16	10	0	0	0	1	15	11	6	15	3	0	0	7	16	2	0	11	9	0	0	12	14	0	0	9	11	0	0	8	16	0	0	8	12	0	0	4	16	5	0	9	11	0	0	1
0	0	4	16	14	0	0	0	0	0	8	16	6	0	0	0	0	1	15	16	4	0	0	0	0	10	16	16	4	0	0	0	0	0	5	16	10	0	0	0	0	0	1	16	12	0	0	0	0	0
0	0	1	11	16	16	15	1	0	0	6	9	8	14	14	0	0	0	0	0	0	12	10	0	0	0	1	4	6	16	4	0	0	0	10	16	16	15	7	0	0	0	3	5	16	6	0	0	0	0
0	0	12	16	9	0	0	0	0	3	16	7	5	0	0	0	0	11	13	0	0	0	0	0	0	9	12	0	0	0	0	0	0	9	13	10	15	8	0	0	0	5	16	15	8	11	10	0	0	4
0	0	4	13	15	2	0	0	0	2	16	11	10	8	1	0	0	8	15	1	0	13	10	0	0	8	15	9	13	16	9	0	0	0	10	16	12	16	4	0	0	0	0	0	4	16	4	0	0	0
0	0	0	3	14	7	0	0	0	0	0	12	12	0	3	8	0	0	9	14	0	2	16	6	0	4	16	2	0	10	14	0	1	15	8	3	8	16	4	0	7	16	16	16	16	12	0	0	2	9
0	0	13	15	4	0	0	0	0	8	15	8	10	0	0	0	0	11	12	0	0	0	0	0	0	12	7	0	4	1	0	0	0	11	10	11	16	14	3	0	0	4	16	16	6	7	14	0	0	1
0	0	7	15	13	9	2	0	0	4	15	0	0	10	9	0	0	1	15	5	3	13	5	0	0	0	7	16	13	1	0	0	0	0	10	12	15	4	0	0	0	0	8	1	8	13	0	0	0	11
0	0	7	13	14	2	0	0	0	5	12	0	4	7	0	0	0	8	8	0	0	16	3	0	0	5	11	0	1	16	1	0	0	0	10	13	14	15	5	0	0	0	0	0	0	10	8	0	0	0
0	0	7	15	3	0	0	0	0	0	15	6	0	0	0	0	0	6	13	0	0	0	0	0	0	7	13	0	0	0	0	0	0	8	11	7	13	11	2	0	0	3	16	15	5	4	11	0	0	0
0	2	12	16	16	3	0	0	0	11	10	5	16	4	0	0	0	0	0	11	13	0	0	0	0	0	1	15	9	0	0	0	0	0	0	4	16	5	0	0	0	0	0	0	6	15	3	0	0	0
0	0	1	15	16	13	1	0	0	3	11	11	3	13	9	0	0	12	13	0	0	8	12	0	0	9	15	0	0	8	12	0	0	4	16	2	0	8	12	0	0	2	15	9	0	8	12	0	0	0
0	0	6	12	12	2	0	0	0	4	14	0	9	6	0	0	0	5	13	0	12	3	0	0	0	0	7	14	12	0	0	0	0	0	1	12	13	10	0	0	0	0	10	3	1	12	6	0	0	7
0	0	9	13	16	6	0	0	0	2	16	14	16	2	0	0	0	0	2	14	8	0	0	0	0	0	4	16	13	6	0	0	0	0	0	4	12	16	6	0	0	0	0	0	0	13	7	0	0	0
0	1	12	16	3	0	0	0	0	5	14	14	4	0	0	0	0	9	7	7	8	0	0	0	0	6	2	8	8	0	0	0	0	0	0	10	5	0	0	0	0	0	0	14	2	0	0	0	0	0
0	0	8	16	14	4	0	0	0	1	15	7	9	15	2	0	0	8	11	0	0	12	9	0	0	9	5	0	0	6	12	0	0	9	8	0	0	4	12	0	0	8	12	0	0	9	12	0	0	3
0	0	5	14	9	0	0	0	0	1	14	4	9	0	0	0	0	0	16	0	6	4	0	0	0	0	13	3	13	2	0	0	0	0	1	13	13	0	0	0	0	0	4	14	9	13	3	0	0	0
0	0	1	15	16	16	15	0	0	0	0	8	8	14	10	0	0	0	0	0	4	15	1	0	0	0	0	3	12	12	2	0	0	2	12	16	16	14	7	0	0	3	6	9	10	0	0	0	0	0
0	2	15	9	0	0	0	0	0	8	13	15	0	0	0	0	0	10	4	14	3	0	0	0	0	11	2	12	4	0	0	0	0	1	0	12	4	0	0	0	0	0	2	16	0	0	0	0	0	0
0	0	6	13	12	2	0	0	0	0	14	2	2	10	0	0	0	4	10	0	6	13	0	0	0	4	10	0	8	12	0	0	0	0	11	12	13	13	0	0	0	0	0	3	0	11	0	0	0	0
0	0	8	12	12	0	0	0	0	5	14	2	9	8	0	0	0	4	14	1	11	4	0	0	0	0	7	14	12	1	0	0	0	0	11	11	12	4	0	0	0	3	14	0	2	12	5	0	0	4
0	2	15	13	11	8	1	0	0	7	16	14	13	12	3	0	0	8	16	4	0	0	0	0	0	4	16	16	14	3	0	0	0	0	3	4	13	14	0	0	0	0	0	0	1	15	7	0	0	0
0	0	8	16	9	0	0	0	0	2	15	9	15	3	0	0	0	6	14	0	11	11	0	0	0	7	15	10	16	14	0	0	0	2	13	11	5	16	3	0	0	0	0	0	0	13	6	0	0	0
0	0	1	11	16	16	4	0	0	0	8	10	8	16	3	0	0	0	0	0	3	14	0	0	0	0	0	0	8	8	0	0	0	0	7	11	16	16	8	0	0	11	13	12	11	0	0	0	0	0
0	0	8	12	16	15	8	0	0	3	15	3	0	0	0	0	0	4	12	0	0	0	0	0	0	4	14	12	12	3	0	0	0	0	7	5	5	14	2	0	0	3	2	0	0	11	4	0	0	2
0	0	9	15	2	0	0	0	0	3	16	10	1	0	0	0	0	7	14	0	0	0	0	0	0	9	11	3	8	8	1	0	0	10	11	13	14	15	8	0	0	7	16	14	0	7	12	0	0	3
0	0	0	8	16	6	0	0	0	0	5	15	16	1	0	0	0	5	16	16	13	0	0	0	0	4	9	16	14	0	0	0	0	0	0	16	14	0	0	0	0	0	0	12	15	0	0	0	0	0
0	0	12	16	16	15	2	0	0	0	5	8	10	16	7	0	0	0	0	0	8	15	1	0	0	0	10	13	15	15	8	0	0	0	12	16	15	12	5	0	0	0	1	14	6	0	0	0	0	0
0	0	9	14	8	0	0	0	0	7	12	6	15	3	0	0	0	3	1	0	12	8	0	0	0	0	0	7	15	11	0	0	0	0	0	10	11	15	5	0	0	0	0	0	0	9	8	0	0	0
0	0	11	12	12	14	4	0	0	0	16	8	4	4	5	0	0	2	16	8	4	0	0	0	0	5	16	15	15	9	0	0	0	1	4	1	4	16	3	0	0	0	0	0	0	14	7	0	0	3
0	3	13	12	12	13	2	0	0	3	16	8	5	7	3	0	0	3	14	2	3	0	0	0	0	4	16	15	16	9	0	0	0	0	4	0	2	15	2	0	0	0	0	0	0	12	5	0	0	1
0	0	5	14	11	3	0	0	0	2	16	14	16	14	0	0	0	4	13	4	2	13	4	0	0	8	9	0	0	8	8	0	0	8	10	0	0	7	8	0	0	4	13	0	0	9	8	0	0	0
0	0	0	3	15	1	0	0	0	0	0	7	14	0	0	0	0	0	0	12	10	0	0	0	0	0	3	15	3	0	0	0	0	0	11	14	8	6	0	0	0	5	16	11	16	11	0	0	1	13
0	2	12	12	13	12	1	0	0	8	14	8	4	6	0	0	0	8	14	8	7	1	0	0	0	8	15	12	14	12	0	0	0	0	0	0	1	14	4	0	0	0	0	0	0	12	8	0	0	2
0	1	12	12	1	0	0	0	0	4	14	12	10	0	0	0	0	7	11	4	12	0	0	0	0	2	12	7	12	0	0	0	0	0	0	8	12	0	0	0	0	0	1	14	9	0	0	0	0	0
0	0	0	5	15	1	0	0	0	0	0	11	13	0	0	0	0	0	0	14	10	0	0	0	0	0	7	15	4	0	0	0	0	1	13	9	13	6	0	0	1	12	16	14	16	14	3	0	1	11
0	0	0	13	5	0	0	0	0	0	8	15	3	0	0	0	0	0	12	8	0	0	0	0	0	3	16	13	12	5	0	0	0	5	16	12	12	15	5	0	0	4	12	0	0	8	12	0	0	1
0	0	0	0	11	9	1	0	0	0	0	0	14	15	0	0	0	1	7	11	16	12	0	0	0	6	15	12	16	13	0	0	0	0	0	0	16	12	0	0	0	0	0	0	13	15	1	0	0	0
0	0	0	9	6	0	0	0	0	0	3	15	5	0	0	0	0	0	14	9	0	0	0	0	0	2	16	6	8	2	0	0	0	5	16	16	12	15	4	0	0	3	16	5	0	5	12	0	0	0
0	0	1	13	4	0	0	0	0	0	10	11	0	0	0	0	0	1	16	3	0	0	0	0	0	3	16	16	10	3	0	0	0	6	16	11	10	14	1	0	0	4	16	1	0	7	11	0	0	1
0	1	8	15	13	1	0	0	0	6	14	9	16	4	0	0	0	3	6	1	14	4	0	0	0	0	4	14	16	3	0	0	0	0	9	12	14	16	1	0	0	0	0	0	0	16	8	0	0	3
0	0	4	13	16	7	0	0	0	1	15	13	16	15	1	0	0	5	13	0	7	14	4	0	0	6	9	0	0	8	7	0	0	5	11	0	0	8	8	0	0	4	13	0	0	8	8	0	0	0
0	0	7	15	11	0	0	0	0	5	14	4	12	14	3	0	0	8	11	0	0	16	4	0	0	2	15	9	11	16	4	0	0	0	5	10	8	12	8	0	0	0	0	0	0	9	8	0	0	0
0	0	7	15	16	16	9	0	0	2	15	6	15	15	11	0	0	1	13	0	7	15	3	0	0	1	14	12	15	3	0	0	0	0	10	16	16	4	0	0	0	2	13	2	10	12	0	0	0	1
0	0	7	15	12	1	0	0	0	3	15	5	10	11	0	0	0	0	8	0	4	16	0	0	0	0	0	5	13	9	0	0	0	0	0	8	13	13	1	0	0	0	0	0	1	14	6	0	0	5
0	0	0	15	4	0	0	0	0	0	8	14	0	0	0	0	0	0	14	7	0	0	0	0	0	1	16	9	8	2	0	0	0	2	16	16	15	15	2	0	0	3	16	7	0	6	12	0	0	0
0	0	11	16	16	12	5	0	0	1	16	10	8	8	5	0	0	2	16	10	7	1	0	0	0	3	16	13	14	12	1	0	0	0	5	0	2	15	5	0	0	0	0	0	0	13	7	0	0	0
0	0	10	16	15	13	10	0	0	0	4	4	6	16	6	0	0	0	0	0	8	13	0	0	0	0	9	16	16	16	6	0	0	0	5	13	14	13	5	0	0	0	1	14	3	0	0	0	0	0
0	3	16	15	4	0	0	0	0	8	13	12	12	0	0	0	0	9	8	8	12	0	0	0	0	1	5	5	16	0	0	0	0	0	0	11	12	0	0	0	0	0	1	16	8	0	0	0	0	3
0	0	4	13	7	4	4	0	0	0	12	12	13	16	6	0	0	0	11	0	6	13	0	0	0	0	4	4	13	5	0	0	0	0	16	16	16	16	4	0	0	0	0	12	10	10	1	0	0	0
0	0	6	15	11	3	0	0	0	1	14	16	16	14	0	0	0	4	16	1	9	16	2	0	0	6	16	0	0	13	7	0	0	5	13	0	0	12	8	0	0	4	16	1	0	14	8	0	0	0
0	0	2	13	6	0	0	0	0	0	11	11	3	0	0	0	0	1	16	3	0	0	0	0	0	3	16	11	5	0	0	0	0	3	16	15	4	6	3	0	0	2	16	4	0	7	10	0	0	0
0	0	6	12	13	4	0	0	0	1	16	5	8	15	3	0	0	4	13	0	0	16	5	0	0	2	15	9	11	16	7	0	0	0	1	8	8	14	8	0	0	3	5	0	0	11	8	0	0	2
0	0	0	1	16	8	0	0	0	0	0	5	16	8	0	0	0	0	5	12	16	4	0	0	0	8	16	16	16	3	0	0	0	0	0	9	16	5	0	0	0	0	0	11	16	6	0	0	0	0
0	0	12	13	14	5	0	0	0	0	16	9	8	6	0	0	0	3	16	2	3	0	0	0	0	5	16	16	16	8	0	0	0	0	2	0	4	16	3	0	0	0	0	0	0	15	8	0	0	0
0	0	6	13	13	12	2	0	0	4	15	5	6	11	8	0	0	8	11	0	0	10	6	0	0	3	14	13	13	13	1	0	0	0	8	16	14	9	0	0	0	0	16	4	1	15	0	0	0	0
0	0	5	15	13	3	0	0	0	0	15	7	10	15	1	0	0	0	16	4	2	15	8	0	0	1	10	16	16	16	4	0	0	0	0	0	0	12	7	0	0	5	2	0	3	16	5	0	0	7
0	0	8	13	4	0	0	0	0	2	16	11	15	1	0	0	0	0	12	0	11	5	0	0	0	0	4	2	9	9	0	0	0	0	0	0	12	11	0	0	0	0	0	6	15	4	0	0	0	0
0	0	3	14	12	11	11	0	0	0	7	10	7	13	11	0	0	0	15	3	4	14	0	0	0	0	4	0	10	7	0	0	0	0	11	15	16	16	3	0	0	0	3	10	11	4	0	0	0	0
0	0	0	8	10	0	0	0	0	0	0	15	7	0	0	0	0	0	6	15	1	0	0	0	0	1	14	7	4	2	0	0	0	6	14	4	15	2	0	0	0	14	15	13	16	12	3	0	0	15
0	0	0	0	8	13	0	0	0	0	0	0	16	16	0	0	0	0	0	1	16	14	0	0	0	4	12	15	16	12	0	0	0	0	3	4	16	14	0	0	0	0	0	0	15	16	0	0	0	0
0	1	9	13	14	13	8	0	0	4	14	4	4	4	2	0	0	4	12	0	0	0	0	0	0	5	15	16	16	6	0	0	0	0	4	0	4	16	3	0	0	0	0	0	0	13	7	0	0	0
0	0	0	1	11	10	0	0	0	0	0	6	16	15	0	0	0	4	13	16	16	11	0	0	0	3	8	10	16	10	0	0	0	0	0	4	16	12	0	0	0	0	0	0	16	14	0	0	0	0
0	0	7	14	9	3	0	0	0	0	15	7	15	15	1	0	0	4	12	0	3	13	6	0	0	4	12	0	0	8	8	0	0	5	8	0	0	5	8	0	0	4	12	0	0	8	7	0	0	2
0	0	7	12	14	16	8	0	0	0	16	11	8	8	4	0	0	0	16	1	5	3	0	0	0	5	16	16	16	13	1	0	0	2	9	4	2	14	6	0	0	0	0	0	0	15	5	0	0	0
0	0	4	13	0	0	0	0	0	0	11	9	0	0	0	0	0	3	16	0	0	0	0	0	0	4	16	13	14	6	0	0	0	8	16	10	7	16	3	0	0	4	15	0	0	8	10	0	0	0
0	0	12	14	16	12	0	0	0	1	15	9	5	9	0	0	0	4	16	12	12	5	0	0	0	0	5	5	7	16	3	0	0	0	0	0	0	12	8	0	0	0	0	0	0	9	11	0	0	0
0	0	4	13	13	13	3	0	0	3	16	9	12	16	8	0	0	7	14	0	4	16	5	0	0	2	15	13	15	11	0	0	0	0	10	16	16	10	0	0	0	1	16	5	3	16	4	0	0	0
0	0	2	12	1	0	0	0	0	0	11	12	0	0	0	0	0	0	16	5	0	0	0	0	0	2	16	5	4	1	0	0	0	2	16	16	16	13	2	0	0	1	15	8	0	7	12	0	0	0
0	0	5	12	12	3	0	0	0	1	16	8	13	14	3	0	0	2	16	1	3	16	9	0	0	2	14	11	14	16	6	0	0	0	2	7	5	16	8	0	0	2	3	0	1	15	5	0	0	5
0	0	6	14	15	12	11	0	0	2	15	5	4	4	3	0	0	2	16	11	12	7	0	0	0	5	11	6	6	16	3	0	0	0	0	0	0	13	7	0	0	0	0	0	2	16	3	0	0	4
0	0	0	14	3	0	0	0	0	0	7	15	3	0	0	0	0	0	15	7	0	0	0	0	0	2	16	9	7	2	0	0	0	2	16	13	12	14	5	0	0	0	15	3	0	3	13	0	0	0
0	0	9	13	14	1	0	0	0	2	16	4	16	13	0	0	0	3	16	1	11	14	0	0	0	0	10	16	16	4	0	0	0	1	13	13	15	13	1	0	0	5	13	1	4	16	5	0	0	8
0	0	0	0	12	11	0	0	0	0	0	1	16	9	0	0	0	5	12	13	16	7	0	0	0	2	8	10	16	8	0	0	0	0	0	0	16	9	0	0	0	0	0	0	12	11	0	0	0	0
0	0	14	16	16	16	9	0	0	0	6	8	10	16	6	0	0	0	0	0	9	14	2	0	0	0	13	14	16	14	4	0	0	0	8	16	16	16	11	0	0	0	3	16	4	3	1	0	0	0
0	0	6	14	9	1	0	0	0	0	14	9	13	12	0	0	0	2	13	0	2	15	2	0	0	5	8	0	0	8	4	0	0	8	8	0	0	5	8	0	0	6	11	0	0	6	5	0	0	0
0	0	3	11	16	13	2	0	0	0	14	8	8	15	8	0	0	0	15	11	5	13	12	0	0	0	6	16	16	13	0	0	0	0	13	12	12	15	1	0	0	3	12	0	0	16	5	0	0	1
0	0	0	0	14	12	0	0	0	0	0	0	16	16	0	0	0	1	6	12	16	16	0	0	0	6	12	10	16	14	0	0	0	0	0	0	16	16	0	0	0	0	0	0	16	15	0	0	0	0
0	0	0	12	3	0	0	0	0	0	10	14	1	0	0	0	0	0	14	9	1	0	0	0	0	1	16	16	15	6	0	0	0	3	16	10	5	14	6	0	0	2	16	1	0	5	12	0	0	0
0	1	7	12	12	0	0	0	0	3	12	4	15	3	0	0	0	0	0	1	15	3	0	0	0	0	5	15	13	2	0	0	0	0	1	4	8	15	2	0	0	0	0	0	0	16	5	0	0	3
0	1	10	16	13	2	0	0	0	6	14	9	16	6	0	0	0	0	1	0	13	11	0	0	0	0	1	13	16	11	1	0	0	0	2	12	11	16	8	0	0	0	5	0	0	15	9	0	0	3
0	0	13	16	7	0	0	0	0	0	16	13	16	2	0	0	0	0	11	8	13	8	0	0	0	0	1	1	16	8	0	0	0	0	0	3	16	6	0	0	0	0	0	10	15	2	0	0	0	0
0	0	10	16	16	16	16	4	0	0	4	8	8	14	14	1	0	0	0	0	6	15	4	0	0	0	4	12	15	14	4	0	0	0	11	16	16	16	9	0	0	0	0	14	10	3	0	0	0	0
0	0	0	1	12	16	2	0	0	0	0	0	16	16	1	0	0	6	12	13	16	16	0	0	0	8	16	15	16	16	0	0	0	0	0	0	16	16	0	0	0	0	0	0	16	16	3	0	0	0
0	0	5	11	14	7	0	0	0	4	16	6	9	15	1	0	0	7	12	0	1	16	4	0	0	2	16	9	11	16	6	0	0	0	2	5	4	12	8	0	0	0	0	0	0	10	8	0	0	3
0	1	14	15	4	0	0	0	0	6	15	12	14	0	0	0	0	4	16	4	16	4	0	0	0	0	6	4	16	3	0	0	0	0	0	9	15	0	0	0	0	0	1	14	11	0	0	0	0	0
0	0	8	12	7	0	0	0	0	0	14	8	15	14	0	0	0	3	14	0	6	15	2	0	0	5	11	0	0	9	8	0	0	8	8	0	0	5	8	0	0	5	11	0	0	8	8	0	0	1
0	0	0	3	10	0	0	0	0	0	0	9	8	0	0	0	0	0	4	15	0	0	0	0	0	0	9	9	1	0	0	0	0	3	16	2	10	6	0	0	0	13	16	6	14	12	0	0	0	15
0	0	1	11	4	0	0	0	0	0	5	14	1	0	0	0	0	0	12	7	0	0	0	0	0	1	15	0	4	1	0	0	0	4	15	14	16	14	1	0	0	2	14	5	1	6	11	0	0	1
0	2	12	16	14	1	0	0	0	12	12	8	16	7	0	0	0	2	1	1	16	8	0	0	0	0	2	14	16	10	0	0	0	0	1	11	12	16	7	0	0	0	0	0	0	15	12	0	0	3
0	0	8	12	15	12	0	0	0	8	15	7	4	4	0	0	0	6	14	4	3	0	0	0	0	7	16	13	16	8	0	0	0	1	4	0	5	16	5	0	0	0	0	0	0	15	9	0	0	1
0	0	11	15	7	0	0	0	0	2	16	10	16	14	4	0	0	5	13	0	6	16	6	0	0	4	16	9	10	16	8	0	0	0	7	12	11	14	8	0	0	0	0	0	0	12	8	0	0	1
0	0	9	16	16	3	0	0	0	5	16	10	14	7	0	0	0	1	10	0	14	10	0	0	0	0	2	15	16	9	0	0	0	0	1	8	11	16	6	0	0	0	0	0	3	16	8	0	0	1
0	0	3	16	7	0	0	0	0	0	0	13	13	0	0	0	0	0	2	15	11	0	0	0	0	8	16	16	16	12	3	0	0	6	12	15	16	16	12	0	0	0	0	8	16	7	1	0	0	0
0	1	10	16	16	9	0	0	0	11	15	8	15	12	0	0	0	3	2	2	16	9	0	0	0	0	0	7	16	4	0	0	0	0	0	2	15	11	0	0	0	0	0	0	5	16	6	0	0	0
0	0	0	7	14	6	0	0	0	0	1	15	11	2	0	0	0	0	8	13	0	0	0	0	0	1	14	13	8	1	0	0	0	3	16	14	12	10	0	0	0	0	15	2	0	7	9	0	0	0
0	1	10	14	7	0	0	0	0	7	12	5	15	0	0	0	0	4	7	5	15	1	0	0	0	0	2	15	9	0	0	0	0	0	0	9	16	4	0	0	0	0	0	0	4	14	4	0	0	0
0	0	7	15	10	1	0	0	0	1	16	10	14	7	0	0	0	0	11	2	0	15	0	0	0	0	0	0	0	15	3	0	0	0	0	0	5	16	0	0	0	0	0	3	15	9	0	0	0	0
0	0	6	14	15	3	0	0	0	0	8	15	12	2	0	0	0	0	8	14	12	11	1	0	0	0	0	0	0	9	6	0	0	0	0	0	0	3	9	0	0	0	3	1	0	1	12	0	0	0
0	0	9	13	6	0	0	0	0	0	15	16	15	5	0	0	0	4	13	1	3	14	0	0	0	5	11	0	0	10	7	0	0	8	8	0	0	8	6	0	0	4	12	0	0	7	7	0	0	2
0	0	0	6	16	3	0	0	0	0	5	16	8	1	0	0	0	0	10	14	0	0	0	0	0	0	14	15	8	3	0	0	0	0	14	15	12	15	4	0	0	0	16	6	0	6	11	0	0	0
0	1	15	10	0	0	0	0	0	9	13	12	9	0	0	0	0	10	8	8	16	10	0	0	0	3	14	16	16	12	0	0	0	0	0	0	6	14	0	0	0	0	0	0	2	14	3	0	0	3
0	0	7	10	2	0	0	0	0	3	16	16	16	10	0	0	0	5	16	12	11	16	2	0	0	6	12	0	0	9	8	0	0	4	12	0	0	8	8	0	0	4	16	0	0	8	8	0	0	1
0	0	4	15	10	0	0	0	0	0	14	8	16	7	0	0	0	0	15	0	13	10	0	0	0	1	15	16	16	9	0	0	0	0	0	0	5	12	0	0	0	2	1	0	3	15	0	0	0	8
0	0	7	14	5	0	0	0	0	3	16	16	16	5	0	0	0	6	16	0	5	14	0	0	0	4	12	0	0	13	3	0	0	8	8	0	0	12	8	0	0	7	9	0	0	12	7	0	0	1
0	0	14	16	8	3	0	0	0	5	15	8	16	16	3	0	0	9	11	1	12	15	2	0	0	1	13	16	15	3	0	0	0	0	11	14	15	3	0	0	0	1	16	4	4	14	5	0	0	4
0	0	1	11	13	2	0	0	0	0	9	14	13	3	0	0	0	1	15	12	0	0	0	0	0	3	15	9	2	0	0	0	0	2	16	16	16	11	0	0	0	0	13	7	4	14	7	0	0	0
0	0	0	10	14	1	0	0	0	0	8	16	10	1	0	0	0	2	16	9	0	0	0	0	0	7	16	7	4	1	0	0	0	5	16	15	12	13	0	0	0	0	15	6	0	4	11	0	0	0
0	1	9	16	10	0	0	0	0	6	12	4	15	2	0	0	0	0	0	0	13	3	0	0	0	0	0	10	16	1	0	0	0	0	0	6	13	11	0	0	0	0	0	0	0	14	4	0	0	3
0	0	6	15	2	0	0	0	0	0	3	16	8	0	0	0	0	0	4	16	10	0	0	0	0	0	7	16	13	0	0	0	0	0	0	9	16	2	0	0	0	0	0	1	16	7	0	0	0	0
0	0	3	12	11	1	0	0	0	0	9	13	10	10	0	0	0	0	5	13	11	13	0	0	0	0	0	7	12	14	5	0	0	0	0	0	0	6	10	0	0	0	0	0	0	1	15	0	0	0
0	0	14	12	0	0	0	0	0	3	13	16	0	0	0	0	0	12	16	16	4	0	0	0	0	5	10	16	6	0	0	0	0	0	1	15	9	0	0	0	0	0	0	12	15	0	0	0	0	0
0	0	0	0	11	15	0	0	0	0	0	2	15	11	0	0	0	0	0	9	16	4	0	0	0	0	8	16	8	7	3	0	0	9	16	16	12	16	11	0	0	4	11	12	14	16	5	0	0	0
0	0	12	16	12	0	0	0	0	4	16	12	16	6	0	0	0	1	8	0	12	8	0	0	0	0	0	0	15	5	0	0	0	0	0	3	16	3	0	0	0	0	8	16	8	0	0	0	0	3
0	0	10	16	7	0	0	0	0	1	16	16	15	3	0	0	0	4	16	16	16	13	0	0	0	4	16	10	11	14	2	0	0	6	16	0	0	12	4	0	0	5	15	0	0	10	7	0	0	4
0	0	10	16	11	8	3	0	0	0	6	12	13	16	7	0	0	0	0	0	5	15	1	0	0	0	4	6	13	8	0	0	0	0	15	16	16	16	4	0	0	0	1	14	11	13	4	0	0	0
0	0	0	3	12	5	0	0	0	0	8	16	12	4	0	0	0	2	16	8	0	0	0	0	0	6	16	14	9	2	0	0	0	4	16	11	10	15	3	0	0	0	14	3	0	6	10	0	0	0
0	0	11	15	4	0	0	0	0	0	7	16	16	16	11	0	0	0	0	1	7	16	11	0	0	2	4	2	15	12	1	0	0	13	16	16	16	12	3	0	0	2	6	16	11	14	4	0	0	0
0	1	14	12	1	0	0	0	0	7	16	16	13	0	0	0	0	6	14	3	16	2	0	0	0	2	12	0	14	6	0	0	0	0	0	0	15	8	0	0	0	0	0	8	16	4	0	0	0	2
0	0	7	14	12	0	0	0	0	5	16	16	16	6	0	0	0	8	16	8	5	15	3	0	0	8	12	0	0	10	7	0	0	8	11	0	0	12	5	0	0	4	13	0	0	12	5	0	0	0
0	0	9	9	0	0	0	0	0	0	7	16	2	0	0	0	0	0	8	16	3	0	0	0	0	0	6	16	9	0	0	0	0	0	0	6	14	0	0	0	0	0	0	1	15	4	0	0	0	0
0	4	16	13	0	0	0	0	0	12	11	15	4	0	0	0	0	12	6	10	10	0	0	0	0	1	1	8	10	0	0	0	0	0	0	15	7	0	0	0	0	0	4	16	1	0	0	0	0	0
0	0	11	8	0	0	0	0	0	0	9	15	0	0	0	0	0	12	15	16	6	0	0	0	0	8	15	16	9	0	0	0	0	0	1	13	13	0	0	0	0	0	0	6	16	2	0	0	0	0
0	0	5	13	5	0	0	0	0	4	16	11	12	11	2	0	0	7	8	0	12	16	6	0	0	3	15	14	16	12	1	0	0	0	9	14	14	10	0	0	0	0	11	1	2	13	5	0	0	0
0	0	0	1	11	14	0	0	0	0	0	2	16	10	0	0	0	0	0	11	16	4	0	0	0	0	12	15	3	5	1	0	0	7	16	13	9	16	10	0	0	5	16	16	16	16	5	0	0	0
0	0	0	0	11	13	0	0	0	0	0	2	16	10	0	0	0	0	0	13	15	2	0	0	0	0	11	15	8	11	4	0	0	9	16	15	14	16	11	0	0	2	7	11	13	16	4	0	0	0
0	0	0	1	15	8	0	0	0	0	0	2	16	9	0	0	0	0	0	7	16	4	0	0	0	1	7	16	15	15	2	0	0	11	16	16	13	16	5	0	0	7	12	12	14	16	5	0	0	0
0	0	6	12	12	1	0	0	0	4	16	8	13	7	0	0	0	5	10	0	11	8	0	0	0	0	0	0	14	3	0	0	0	0	0	0	13	8	0	0	0	0	0	0	3	14	2	0	0	0
0	0	5	14	15	2	0	0	0	4	15	7	11	8	0	0	0	4	6	1	15	5	0	0	0	0	0	4	15	4	0	0	0	0	0	0	7	15	1	0	0	0	0	0	0	9	7	0	0	3
0	0	10	13	16	5	0	0	0	0	15	15	10	12	0	0	0	3	14	1	0	14	2	0	0	6	12	0	0	9	7	0	0	4	12	0	0	4	8	0	0	0	12	0	0	11	6	0	0	0
0	0	4	15	8	0	0	0	0	0	12	16	15	3	0	0	0	1	16	11	7	14	2	0	0	4	14	0	0	12	8	0	0	4	12	0	0	14	5	0	0	4	14	1	0	15	5	0	0	0
0	0	10	9	0	0	0	0	0	0	7	16	2	0	0	0	0	11	14	16	3	0	0	0	0	5	15	16	5	0	0	0	0	0	1	10	10	0	0	0	0	0	0	5	15	0	0	0	0	0
0	0	4	15	11	1	0	0	0	0	9	13	10	11	0	0	0	0	7	11	3	16	1	0	0	0	1	14	16	16	5	0	0	0	0	0	2	11	6	0	0	0	0	0	0	6	10	0	0	0
0	0	4	16	16	16	12	0	0	0	1	7	8	13	15	0	0	0	0	0	0	14	10	0	0	0	2	8	11	15	1	0	0	0	4	14	16	16	4	0	0	0	0	8	15	13	4	0	0	0
0	0	7	13	12	3	0	0	0	2	14	8	14	8	0	0	0	2	15	4	14	8	0	0	0	0	8	12	12	8	0	0	0	0	0	0	4	12	0	0	0	0	0	0	1	15	0	0	0	0
0	1	6	13	16	5	0	0	0	6	16	9	15	4	0	0	0	4	9	5	16	2	0	0	0	0	0	8	13	0	0	0	0	0	0	3	15	7	0	0	0	0	0	0	6	15	0	0	0	0
0	0	10	16	16	15	2	0	0	0	5	8	8	16	6	0	0	0	0	0	4	16	3	0	0	0	6	8	12	11	0	0	0	1	16	16	16	15	1	0	0	0	1	13	10	11	3	0	0	0
0	3	14	16	4	0	0	0	0	8	10	11	11	0	0	0	0	5	9	0	13	2	0	0	0	0	0	0	12	4	0	0	0	0	0	2	15	1	0	0	0	0	0	14	11	0	0	0	0	1
0	0	7	14	1	0	0	0	0	0	6	16	8	0	0	0	0	8	16	16	10	0	0	0	0	0	11	13	16	1	0	0	0	0	0	3	16	6	0	0	0	0	0	1	13	12	0	0	0	0
0	0	5	15	10	10	4	0	0	0	12	12	15	14	8	0	0	0	11	7	1	15	5	0	0	0	6	15	8	14	0	0	0	0	4	14	16	2	0	0	0	3	16	11	12	5	0	0	0	7
0	0	5	16	11	3	0	0	0	0	14	15	10	15	2	0	0	5	13	6	0	11	8	0	0	8	8	0	0	5	8	0	0	8	7	0	0	8	5	0	0	4	10	0	1	13	1	0	0	0
0	1	14	14	2	0	0	0	0	7	16	16	8	0	0	0	0	11	11	10	14	0	0	0	0	0	0	8	16	0	0	0	0	0	0	10	13	0	0	0	0	0	5	16	12	0	0	0	0	4
0	0	0	8	11	0	0	0	0	0	3	16	12	0	0	0	0	0	11	15	1	0	0	0	0	1	15	12	5	0	0	0	0	2	16	16	13	12	1	0	0	0	14	9	1	4	13	0	0	0
0	0	11	11	0	0	0	0	0	0	12	14	0	0	0	0	0	13	16	15	0	0	0	0	0	6	11	16	3	0	0	0	0	0	1	16	4	0	0	0	0	0	0	11	9	0	0	0	0	0
0	0	0	11	11	0	0	0	0	0	2	16	13	0	0	0	0	0	6	16	5	0	0	0	0	0	11	16	5	0	0	0	0	0	13	16	14	12	1	0	0	0	11	14	2	8	14	0	0	0
0	0	8	16	7	0	0	0	0	0	11	14	16	4	0	0	0	0	0	1	14	3	0	0	0	0	8	14	16	6	0	0	0	0	6	16	16	16	7	0	0	0	0	12	9	13	5	0	0	0
0	0	4	14	3	0	0	0	0	0	9	16	16	4	0	0	0	0	14	16	16	14	0	0	0	2	16	6	1	16	4	0	0	5	15	0	0	12	4	0	0	5	13	0	0	12	8	0	0	0
0	0	11	14	5	0	0	0	0	5	13	4	16	6	0	0	0	3	14	11	15	8	0	0	0	0	2	6	6	13	0	0	0	0	0	0	0	14	2	0	0	0	0	0	0	5	10	0	0	1
0	0	2	13	10	1	0	0	0	0	8	16	16	14	1	0	0	0	11	8	3	15	1	0	0	0	6	12	9	11	0	0	0	0	9	16	16	2	0	0	0	1	16	7	9	10	0	0	0	2
0	2	15	10	1	0	0	0	0	8	15	16	9	0	0	0	0	8	10	11	12	0	0	0	0	1	5	7	16	0	0	0	0	0	0	10	13	0	0	0	0	0	2	15	10	0	0	0	0	5
0	0	3	14	11	1	0	0	0	1	15	10	16	5	0	0	0	2	10	2	16	3	0	0	0	0	0	1	16	6	0	0	0	0	0	0	9	15	3	0	0	0	6	0	0	10	9	0	0	2
0	0	7	13	9	0	0	0	0	0	13	11	13	11	0	0	0	0	14	8	12	16	2	0	0	0	5	13	13	15	3	0	0	0	0	0	0	11	7	0	0	0	0	0	0	3	13	0	0	0
0	0	14	14	11	2	0	0	0	1	16	16	16	15	0	0	0	4	16	9	7	14	6	0	0	8	15	0	0	8	8	0	0	8	11	0	0	8	8	0	0	8	12	0	0	12	5	0	0	4
0	0	2	15	3	0	0	0	0	0	2	14	10	0	0	0	0	0	15	16	14	0	0	0	0	0	6	12	16	0	0	0	0	0	0	1	16	2	0	0	0	0	0	0	13	6	0	0	0	0
0	1	12	10	2	0	0	0	0	5	14	13	12	0	0	0	0	4	8	3	16	0	0	0	0	0	1	0	15	0	0	0	0	0	0	5	12	0	0	0	0	0	4	15	6	0	0	0	0	4
0	0	5	14	15	2	0	0	0	0	11	16	12	1	0	0	0	0	7	16	13	2	0	0	0	0	1	11	14	15	2	0	0	0	0	0	0	10	10	0	0	1	8	1	0	2	15	1	0	2
0	0	10	15	8	2	0	0	0	0	5	13	16	15	1	0	0	0	0	0	4	16	4	0	0	0	1	4	7	16	3	0	0	0	9	16	16	16	1	0	0	0	1	12	15	12	4	0	0	0
0	0	0	8	13	0	0	0	0	0	6	15	8	0	0	0	0	2	16	10	0	0	0	0	0	2	16	13	10	1	0	0	0	2	16	11	9	13	1	0	0	0	10	6	0	5	13	0	0	0
0	0	11	8	0	0	0	0	0	0	12	15	1	0	0	0	0	0	13	16	5	0	0	0	0	0	12	16	6	0	0	0	0	0	2	15	7	0	0	0	0	0	0	10	14	1	0	0	0	0
0	0	1	14	9	0	0	0	0	0	5	15	13	6	0	0	0	0	9	12	4	12	0	0	0	0	6	15	10	16	4	0	0	0	0	10	16	16	10	0	0	0	0	0	0	2	16	0	0	0
0	0	6	15	16	7	0	0	0	10	16	9	14	11	0	0	0	5	3	1	14	10	0	0	0	0	0	9	16	5	0	0	0	0	0	8	16	16	4	0	0	0	1	0	1	12	8	0	0	3
0	0	1	13	15	3	0	0	0	6	16	16	16	9	0	0	0	9	15	16	16	6	0	0	0	3	16	16	10	0	0	0	0	0	12	16	11	0	0	0	0	0	14	6	10	15	2	0	0	0
0	0	3	9	8	0	0	0	0	2	15	14	14	4	0	0	0	9	16	5	13	16	1	0	0	5	16	16	16	16	7	0	0	0	6	8	8	16	6	0	0	0	0	0	0	15	9	0	0	0
0	0	6	11	11	1	0	0	0	0	9	16	16	14	0	0	0	0	11	16	16	10	0	0	0	0	7	16	16	12	0	0	0	0	12	16	16	11	0	0	0	0	9	16	16	12	0	0	0	0
0	0	0	1	12	2	0	0	0	0	1	16	16	2	0	0	0	0	10	15	3	0	0	0	0	0	14	11	0	0	0	0	0	1	16	16	15	7	0	0	0	0	14	16	11	15	5	0	0	0
0	0	7	15	16	15	3	0	0	0	15	8	6	4	0	0	0	0	16	5	4	2	0	0	0	3	16	14	16	10	0	0	0	7	16	13	10	14	0	0	0	0	4	0	6	16	1	0	0	0
0	0	0	11	13	0	0	0	0	2	12	16	16	7	0	0	0	12	16	8	3	14	2	0	0	6	16	10	0	14	6	0	0	0	15	9	0	11	5	0	0	0	11	13	0	9	9	0	0	0
0	0	0	2	15	5	0	0	0	0	0	9	15	2	2	0	0	0	3	16	7	5	16	2	0	1	12	16	8	14	13	0	0	11	16	16	16	16	10	0	0	10	10	4	14	14	1	0	0	0
0	0	0	4	13	1	0	0	0	0	3	16	13	0	0	0	0	0	8	15	4	0	0	0	0	0	12	14	0	0	0	0	0	0	15	11	6	6	0	0	0	0	13	16	16	16	10	0	0	0
0	0	0	6	14	3	0	0	0	0	2	15	14	4	0	0	0	0	9	16	2	0	0	0	0	0	13	13	0	0	0	0	0	0	14	14	16	16	5	0	0	0	14	16	15	13	11	0	0	0
0	0	3	14	10	0	0	0	0	2	14	15	13	3	0	0	0	2	16	8	4	10	0	0	0	0	15	14	13	16	4	0	0	0	2	10	14	15	10	0	0	0	3	0	0	11	9	0	0	0
0	0	0	2	13	0	0	0	0	0	0	11	12	0	0	0	0	0	3	16	6	1	4	0	0	0	11	10	0	12	8	0	0	6	16	7	7	16	1	0	0	9	16	16	16	16	3	0	0	0
0	0	8	12	13	16	8	0	0	0	9	9	9	16	5	0	0	0	0	0	7	15	0	0	0	0	6	11	15	11	1	0	0	0	9	14	15	15	6	0	0	0	0	16	8	0	0	0	0	0
0	0	2	10	12	1	0	0	0	0	10	15	14	8	0	0	0	6	16	7	8	8	0	0	0	5	16	16	16	10	0	0	0	0	8	16	16	16	2	0	0	0	11	14	1	13	6	0	0	0
0	0	0	10	15	2	0	0	0	0	0	13	16	11	0	0	0	0	0	15	16	9	0	0	0	0	6	16	16	7	0	0	0	1	15	16	16	3	0	0	0	1	14	16	16	2	0	0	0	0
0	0	7	12	14	12	8	0	0	0	10	8	9	16	14	0	0	0	0	0	2	16	6	0	0	0	6	16	13	14	1	0	0	0	3	10	16	10	0	0	0	0	0	14	11	0	0	0	0	0
0	1	11	14	14	4	0	0	0	3	14	8	10	16	0	0	0	0	0	0	5	16	1	0	0	0	0	3	16	14	0	0	0	0	0	4	12	16	7	0	0	0	0	0	0	9	12	0	0	0
0	0	9	15	12	10	7	0	0	0	5	8	12	16	12	0	0	0	0	0	4	16	6	0	0	0	1	5	14	10	0	0	0	0	13	16	16	12	0	0	0	1	8	16	10	2	0	0	0	0
0	0	1	10	9	0	0	0	0	1	10	13	8	7	0	0	0	5	16	2	0	9	0	0	0	0	16	12	14	16	1	0	0	0	11	16	13	13	3	0	0	0	2	15	5	6	3	0	0	0
0	0	0	1	10	0	0	0	0	0	0	11	8	2	1	0	0	0	3	13	0	8	8	0	0	0	10	8	2	15	3	0	0	6	16	15	16	16	5	0	0	12	15	12	15	14	3	0	0	0
0	0	0	4	14	4	0	0	0	0	3	16	14	4	0	0	0	0	8	16	5	0	0	0	0	0	15	12	11	8	1	0	0	0	16	16	16	16	8	0	0	2	16	16	4	3	14	0	0	0
0	0	13	16	16	11	0	0	0	0	10	7	4	16	0	0	0	0	0	0	10	12	0	0	0	0	0	3	13	14	2	0	0	0	0	10	13	14	6	0	0	0	0	0	0	6	11	0	0	1
0	0	10	15	16	15	1	0	0	7	16	10	4	3	1	0	0	8	13	8	0	0	0	0	0	7	16	16	7	0	0	0	0	1	8	10	8	0	0	0	0	0	0	5	15	0	0	0	0	0
0	0	3	14	9	1	0	0	0	0	10	15	13	8	0	0	0	0	13	10	4	14	0	0	0	0	12	16	16	16	4	0	0	0	0	6	8	12	10	0	0	0	0	0	0	4	13	0	0	0
0	0	4	10	16	4	0	0	0	4	16	13	10	10	0	0	0	8	16	8	7	12	0	0	0	3	15	16	16	9	0	0	0	5	16	16	16	16	2	0	0	1	13	12	1	9	9	0	0	0
0	0	9	13	7	0	0	0	0	2	15	10	14	6	0	0	0	12	13	0	9	16	2	0	0	8	16	12	14	16	6	0	0	1	8	8	10	16	2	0	0	0	0	0	1	16	5	0	0	0
0	0	0	5	11	0	0	0	0	0	7	16	14	1	0	0	0	3	16	3	9	11	0	0	0	4	16	13	16	14	3	0	0	0	7	16	13	4	4	0	0	0	1	16	6	3	5	0	0	0
0	0	3	9	9	0	0	0	0	0	9	16	16	5	0	0	0	0	9	16	16	8	0	0	0	0	7	16	16	7	0	0	0	0	12	16	16	7	0	0	0	0	16	16	16	8	0	0	0	0
0	0	9	15	16	16	14	0	0	1	15	10	8	14	13	0	0	0	0	0	2	15	9	0	0	0	0	10	14	16	4	0	0	0	1	16	16	16	11	0	0	0	0	13	15	4	1	0	0	0
0	0	4	16	12	0	0	0	0	9	16	16	16	8	0	0	0	9	16	9	6	14	0	0	0	6	16	2	0	12	5	0	0	6	16	1	0	8	9	0	0	3	16	1	0	12	10	0	0	0
0	0	0	9	7	0	0	0	0	0	3	16	8	0	0	0	0	0	8	14	2	0	0	0	0	0	13	10	0	0	0	0	0	0	15	16	16	15	5	0	0	0	15	16	11	11	12	0	0	0
0	0	4	8	10	13	8	0	0	0	10	12	12	14	12	0	0	0	0	0	0	13	8	0	0	0	5	12	13	16	6	0	0	0	7	13	16	12	3	0	0	0	0	8	14	1	0	0	0	0
0	0	6	16	12	12	14	6	0	0	5	8	8	11	15	2	0	0	0	0	1	14	5	0	0	0	0	1	12	12	0	0	0	0	0	11	16	15	1	0	0	0	0	10	11	1	0	0	0	0
0	0	6	12	12	15	7	0	0	0	14	15	12	16	9	0	0	0	0	0	0	16	8	0	0	0	1	1	9	14	0	0	0	3	15	16	16	16	2	0	0	3	8	14	16	5	0	0	0	0
0	0	0	9	13	0	0	0	0	0	5	16	16	4	0	0	0	0	15	15	7	0	0	0	0	1	16	13	0	0	0	0	0	3	16	15	16	16	6	0	0	1	14	16	16	16	15	1	0	0
0	0	1	15	1	0	0	0	0	0	6	16	0	2	0	0	0	0	11	13	2	16	2	0	0	6	16	8	9	14	0	0	0	8	16	16	16	14	3	0	0	0	8	15	16	16	8	0	0	0
0	0	1	12	11	2	0	0	0	0	2	16	16	3	0	0	0	0	5	16	16	3	0	0	0	1	15	16	14	2	0	0	0	5	16	16	13	0	0	0	0	1	11	16	14	0	0	0	0	0
0	3	11	15	14	2	0	0	0	10	13	8	14	10	0	0	0	5	1	0	13	8	0	0	0	0	0	9	16	8	0	0	0	0	0	5	9	16	3	0	0	0	0	0	0	16	9	0	0	4
0	0	7	13	12	12	5	0	0	3	15	8	7	8	3	0	0	4	15	5	6	0	0	0	0	5	16	16	16	2	0	0	0	2	8	1	12	4	0	0	0	0	0	0	12	4	0	0	0	0
0	0	11	16	15	8	0	0	0	0	9	13	5	3	0	0	0	0	12	13	0	0	0	0	0	0	12	13	8	2	0	0	0	0	15	16	16	7	0	0	0	0	0	0	9	11	0	0	0	0
0	0	3	11	14	11	8	4	0	0	3	8	8	10	16	6	0	0	0	0	0	13	9	0	0	0	0	3	11	16	9	0	0	0	0	11	16	8	3	0	0	0	0	10	13	0	0	0	0	0
0	0	10	16	16	14	1	0	0	0	15	9	8	8	2	0	0	4	16	0	0	0	0	0	0	6	16	15	14	0	0	0	0	5	13	12	16	3	0	0	0	0	0	0	13	7	0	0	0	0
0	0	0	0	13	9	0	0	0	0	0	10	16	16	1	0	0	1	12	16	16	13	0	0	0	7	16	16	16	15	0	0	0	0	7	12	16	13	0	0	0	0	0	4	16	16	0	0	0	0
0	0	7	15	16	9	0	0	0	1	16	12	8	7	0	0	0	0	14	3	0	0	0	0	0	0	14	16	13	1	0	0	0	0	12	16	15	7	0	0	0	0	0	0	9	9	0	0	0	0
0	0	8	12	12	14	8	0	0	2	11	12	12	16	12	0	0	0	0	0	3	16	5	0	0	0	3	7	15	13	0	0	0	0	15	16	16	16	4	0	0	0	1	15	9	0	0	0	0	0
0	0	6	15	10	0	0	0	0	4	16	15	15	5	0	0	0	10	11	1	12	4	0	0	0	11	9	0	15	3	0	0	0	4	8	1	14	4	0	0	0	0	0	8	16	2	1	0	0	0
0	0	9	15	16	8	0	0	0	0	7	7	9	15	1	0	0	0	0	0	9	12	0	0	0	0	5	13	16	13	3	0	0	0	1	11	14	4	2	0	0	0	0	15	4	0	0	0	0	0
0	0	5	14	16	13	1	0	0	0	15	14	9	10	2	0	0	1	16	5	0	0	0	0	0	4	16	16	5	0	0	0	0	2	8	12	12	0	0	0	0	0	0	6	15	0	0	0	0	2
0	0	1	8	12	3	0	0	0	0	9	16	16	12	0	0	0	0	11	16	7	11	0	0	0	0	14	11	0	7	2	0	0	0	14	8	0	9	4	0	0	0	16	7	2	13	1	0	0	0
0	0	6	16	13	0	0	0	0	7	16	14	15	10	0	0	0	12	16	3	7	16	1	0	0	11	13	0	7	16	1	0	0	0	0	0	14	14	0	0	0	0	2	9	16	10	5	0	0	0
0	0	0	8	14	4	0	0	0	0	5	16	10	0	0	0	0	0	12	13	1	0	0	0	0	1	16	7	1	0	0	0	0	4	16	16	16	12	1	0	0	2	16	14	9	14	5	0	0	0
0	0	6	13	16	7	0	0	0	5	16	16	12	14	1	0	0	9	16	11	0	16	4	0	0	6	16	4	0	13	7	0	0	8	13	0	0	12	7	0	0	4	16	0	0	11	8	0	0	2
0	0	1	9	10	1	0	0	0	0	5	16	16	8	0	0	0	0	6	16	16	10	0	0	0	0	7	16	16	10	0	0	0	0	2	16	16	7	0	0	0	0	1	16	16	10	0	0	0	0
0	0	13	16	16	15	0	0	0	4	16	13	7	3	0	0	0	5	16	11	1	0	0	0	0	7	16	16	12	0	0	0	0	3	9	6	16	1	0	0	0	0	0	3	16	4	0	0	0	0
0	0	3	14	10	0	0	0	0	4	15	12	15	2	0	0	0	11	15	1	11	5	0	0	0	9	12	0	10	7	0	0	0	1	1	0	15	7	0	0	0	0	0	7	16	6	2	0	0	0
0	0	10	16	8	0	0	0	0	3	16	14	14	2	0	0	0	6	13	6	16	2	0	0	0	2	7	8	16	1	0	0	0	0	2	16	10	0	0	0	0	1	12	16	5	2	2	0	0	4
0	1	13	16	16	10	0	0	0	2	16	13	9	11	2	0	0	5	16	4	0	0	0	0	0	7	16	16	12	0	0	0	0	1	7	7	16	0	0	0	0	0	0	3	16	3	0	0	0	0
0	0	6	15	6	0	0	0	0	4	16	14	15	2	0	0	0	4	16	7	13	12	0	0	0	3	16	16	16	16	3	0	0	0	5	11	10	14	10	0	0	0	0	0	0	12	10	0	0	0
0	0	11	16	14	5	0	0	0	0	15	10	8	8	0	0	0	0	12	7	0	0	0	0	0	0	16	16	9	0	0	0	0	0	15	11	15	1	0	0	0	0	0	0	8	5	0	0	0	0
0	0	8	15	10	0	0	0	0	3	16	16	15	1	0	0	0	9	13	1	16	1	0	0	0	7	11	2	16	1	0	0	0	0	0	9	14	0	0	0	0	0	1	16	9	2	4	0	0	0
0	0	0	7	14	2	0	0	0	0	5	16	16	4	0	0	0	0	13	16	7	0	0	0	0	0	14	13	0	0	0	0	0	0	16	16	16	5	2	0	0	0	14	16	15	13	15	1	0	0
0	0	0	5	12	5	0	0	0	0	2	16	14	7	0	0	0	0	8	16	2	0	0	0	0	0	14	7	0	0	0	0	0	0	15	14	16	16	5	0	0	1	16	16	12	6	14	0	0	0
0	0	6	15	16	13	1	0	0	3	16	16	16	16	6	0	0	7	16	8	12	14	1	0	0	0	12	16	14	1	0	0	0	0	11	14	16	6	0	0	0	0	14	0	2	15	3	0	0	0
0	0	1	14	15	2	0	0	0	2	12	16	16	5	0	0	5	16	16	16	16	2	0	0	1	8	5	11	14	0	0	0	0	0	0	10	16	1	0	0	0	0	0	8	15	0	0	0	0	0
0	0	7	16	12	1	0	0	0	0	9	12	9	11	0	0	0	0	5	13	10	16	3	0	0	0	0	9	16	16	9	0	0	0	0	0	0	6	13	0	0	0	0	0	0	3	15	0	0	0
0	0	6	15	13	2	0	0	0	0	11	16	13	12	0	0	0	0	8	13	6	16	2	0	0	0	0	2	2	16	5	0	0	0	0	0	4	16	4	0	0	0	0	0	10	16	3	0	0	0
0	1	10	14	15	6	0	0	0	6	13	1	4	9	0	0	0	3	14	2	1	9	3	0	0	0	7	15	16	16	3	0	0	0	0	0	6	10	0	0	0	0	0	0	4	11	0	0	0	0
0	0	0	12	14	0	0	0	0	0	4	16	14	1	0	0	0	0	10	15	2	0	0	0	0	0	14	14	1	0	0	0	0	0	14	16	15	5	0	0	0	0	10	11	4	14	1	0	0	0
0	0	0	9	10	2	0	0	0	0	5	16	16	2	0	0	0	4	14	16	16	4	0	0	0	8	11	10	16	6	0	0	0	0	0	7	16	3	0	0	0	0	0	10	16	2	0	0	0	0
0	0	14	4	4	0	0	0	0	9	16	16	16	9	0	0	0	3	11	5	14	15	0	0	0	0	0	14	16	10	0	0	0	0	0	9	16	16	6	0	0	0	1	0	0	7	16	0	0	2
0	0	15	16	16	15	2	0	0	0	5	8	11	16	3	0	0	0	0	0	15	8	0	0	0	3	8	8	16	7	2	0	0	6	15	16	16	16	8	0	0	0	2	15	7	3	0	0	0	0
0	0	5	14	15	4	0	0	0	1	16	2	3	13	2	0	0	7	12	4	0	5	4	0	0	0	13	3	0	1	7	0	0	2	12	0	0	1	8	0	0	0	13	0	0	2	12	0	0	0
0	0	8	12	11	1	0	0	0	0	13	12	6	12	0	0	0	1	14	4	0	12	0	0	0	2	16	1	0	5	4	0	0	5	11	0	0	8	4	0	0	4	12	0	0	9	5	0	0	2
0	0	5	13	14	12	1	0	0	0	9	16	7	7	7	0	0	0	16	4	0	1	8	0	0	4	12	0	0	4	8	0	0	4	8	0	0	6	5	0	0	5	8	0	0	11	2	0	0	1
0	0	9	15	16	4	0	0	0	0	8	7	6	16	0	0	0	0	0	0	10	12	0	0	0	0	3	15	15	1	0	0	0	0	1	9	12	11	2	0	0	0	0	0	0	5	10	0	0	0
0	0	12	16	15	6	0	0	0	0	15	13	11	16	3	0	0	0	1	7	5	16	5	0	0	0	1	13	16	11	0	0	0	0	1	10	15	15	1	0	0	0	0	0	0	13	11	0	0	2
0	3	16	16	16	16	8	0	0	0	5	8	12	16	6	0	0	0	0	0	13	12	0	0	0	8	12	12	16	10	1	0	0	8	16	16	16	15	1	0	0	0	8	15	3	0	0	0	0	2
0	0	0	4	16	5	0	0	0	0	1	12	16	6	0	0	0	5	14	16	16	1	0	0	0	13	16	14	16	3	0	0	0	1	2	9	16	4	0	0	0	0	0	5	16	4	0	0	0	0
0	0	0	0	15	8	0	0	0	0	0	2	16	8	0	0	0	0	0	11	16	3	0	0	0	0	5	16	16	3	0	0	0	9	16	11	16	1	0	0	0	1	7	1	16	2	0	0	0	0
0	0	13	16	16	12	0	0	0	0	9	12	8	7	0	0	0	0	11	16	7	0	0	0	0	0	11	15	14	3	0	0	0	0	1	2	6	11	0	0	0	0	0	0	3	14	0	0	0	0
0	0	8	16	16	7	0	0	0	2	16	14	7	16	0	0	0	3	15	1	5	16	1	0	0	1	14	13	13	16	3	0	0	0	1	8	8	14	6	0	0	0	0	0	0	10	10	0	0	0
0	0	0	8	11	0	0	0	0	0	3	16	6	0	0	0	0	0	9	10	0	0	0	0	0	0	11	4	1	0	0	0	0	0	13	15	16	14	4	0	0	0	13	10	4	4	14	1	0	0
0	0	0	9	14	1	0	0	0	0	2	16	11	0	0	0	0	0	7	16	5	0	0	0	0	0	11	14	0	0	0	0	0	0	14	10	4	0	0	0	0	0	16	16	16	13	2	0	0	0
0	0	0	3	16	9	0	0	0	0	0	8	16	10	0	0	0	0	5	15	16	11	0	0	0	5	16	16	16	12	0	0	0	7	12	3	16	11	0	0	0	0	0	0	15	9	0	0	0	0
0	0	4	10	14	3	0	0	0	0	16	11	10	12	0	0	0	4	12	0	0	10	3	0	0	5	11	0	0	7	4	0	0	6	8	0	0	10	4	0	0	3	9	0	0	10	3	0	0	0
0	2	16	14	12	9	2	0	0	0	6	12	16	16	12	0	0	1	1	1	15	11	2	0	0	10	13	12	16	7	0	0	0	3	14	16	16	16	5	0	0	0	10	14	6	6	1	0	0	2
0	0	3	12	13	3	0	0	0	0	12	14	7	12	0	0	0	1	16	1	0	14	0	0	0	0	14	0	0	15	0	0	0	0	1	0	4	12	0	0	0	0	0	0	14	8	0	0	0	0
0	0	8	16	15	5	0	0	0	7	16	14	5	15	2	0	0	10	16	8	0	9	9	0	0	10	16	3	0	4	12	0	0	9	14	0	0	6	12	0	0	7	13	0	0	14	7	0	0	2
0	0	0	11	13	0	0	0	0	0	3	15	9	0	0	0	0	0	10	13	1	5	11	0	0	5	16	4	3	14	11	0	0	10	16	9	15	15	3	0	0	9	16	13	16	9	0	0	0	0
0	2	11	11	16	16	4	0	0	3	16	12	10	8	0	0	0	7	16	11	1	0	0	0	0	11	16	16	13	0	0	0	0	1	4	0	16	4	0	0	0	0	0	0	12	8	0	0	0	0
0	2	6	16	11	0	0	0	0	9	16	8	10	10	0	0	0	7	11	0	0	11	1	0	0	8	13	0	0	7	5	0	0	6	13	0	0	8	7	0	0	2	14	0	0	14	4	0	0	0
0	0	6	16	16	13	1	0	0	0	11	13	7	16	6	0	0	0	1	3	0	16	7	0	0	0	0	2	8	15	2	0	0	0	8	16	16	8	0	0	0	0	0	5	11	15	6	0	0	0
0	0	0	12	15	2	0	0	0	0	6	16	11	1	0	0	0	0	14	14	0	0	0	0	0	0	16	11	3	0	0	0	0	2	16	16	16	7	0	0	0	0	16	13	4	14	5	0	0	0
0	0	3	8	14	9	0	0	0	0	11	14	6	13	3	0	0	3	16	3	0	6	6	0	0	6	15	0	0	8	5	0	0	4	12	0	0	11	1	0	0	1	12	0	4	10	0	0	0	0
0	0	8	16	16	10	0	0	0	1	15	15	9	15	1	0	0	0	14	3	0	15	5	0	0	0	0	0	0	15	6	0	0	0	0	0	5	16	4	0	0	0	0	0	12	14	0	0	0	0
0	0	0	4	16	5	0	0	0	0	0	11	16	8	0	0	0	2	9	16	16	4	0	0	0	11	16	16	16	4	0	0	0	3	4	6	16	4	0	0	0	0	0	4	16	3	0	0	0	0
0	0	0	4	12	1	0	0	0	0	2	16	11	3	0	0	0	0	7	15	1	0	0	0	0	0	11	11	4	2	0	0	0	0	13	16	13	15	4	0	0	0	13	7	0	0	15	1	0	0
0	0	0	10	16	2	0	0	0	0	4	16	13	1	0	0	0	0	10	16	2	0	0	0	0	0	13	10	0	0	0	0	0	0	16	15	10	0	0	0	0	0	14	16	13	10	0	0	0	0
0	0	0	10	13	0	0	0	0	0	3	16	10	0	0	0	0	0	6	15	1	0	0	0	0	0	10	13	0	0	0	0	0	0	8	16	15	7	0	0	0	0	11	15	12	13	7	0	0	0
0	0	5	16	16	8	0	0	0	0	6	14	10	16	1	0	0	0	0	4	13	16	1	0	0	0	6	16	16	5	0	0	0	0	1	9	15	10	0	0	0	0	6	0	3	15	5	0	0	0
0	0	0	8	16	5	0	0	0	0	0	13	16	7	0	0	0	0	5	16	8	0	0	0	0	0	7	16	4	0	0	0	0	0	9	15	8	8	5	0	0	0	15	16	16	16	16	4	0	0
0	1	7	15	13	6	0	0	0	7	13	2	4	15	0	0	0	4	12	6	13	4	0	0	0	0	10	16	8	0	0	0	0	0	14	12	6	0	0	0	0	2	12	0	12	3	0	0	0	0
0	0	5	12	14	3	0	0	0	0	9	10	7	12	0	0	0	0	0	0	6	15	0	0	0	0	1	5	15	7	0	0	0	0	2	14	16	1	0	0	0	0	0	0	8	13	1	0	0	0
0	3	15	16	16	16	4	0	0	1	10	8	12	16	0	0	0	0	0	0	14	10	0	0	0	5	16	13	16	14	9	0	0	3	12	16	13	8	2	0	0	0	9	14	1	0	0	0	0	2
0	0	0	13	8	0	0	0	0	0	11	13	3	0	0	0	0	2	16	5	0	4	2	0	0	7	14	1	5	16	5	0	0	6	15	12	16	11	0	0	0	0	6	11	16	1	0	0	0	0
0	0	6	16	14	5	0	0	0	0	9	15	12	15	0	0	0	0	0	6	2	16	5	0	0	0	0	0	6	16	3	0	0	0	0	0	13	15	0	0	0	0	1	9	16	8	0	0	0	0
0	7	16	16	16	16	3	0	0	3	12	12	13	15	1	0	0	0	0	2	14	6	0	0	0	3	8	11	15	8	5	0	0	5	16	16	14	12	6	0	0	0	7	13	0	0	0	0	0	2
0	0	5	16	16	7	0	0	0	0	6	15	8	15	3	0	0	0	0	0	0	15	6	0	0	0	0	1	10	16	5	0	0	0	0	10	16	8	0	0	0	0	4	1	13	13	0	0	0	3
0	0	1	15	10	0	0	0	0	0	11	15	3	0	0	0	0	5	16	7	0	9	5	0	0	11	13	0	8	16	11	0	0	11	15	12	16	12	0	0	0	3	11	16	16	1	0	0	0	0
0	0	5	16	0	0	0	0	0	0	12	9	2	13	1	0	0	4	16	1	8	15	0	0	0	8	13	1	14	15	11	0	0	7	16	16	16	9	2	0	0	1	8	14	13	0	0	0	0	0
0	0	0	4	15	12	0	0	0	0	0	10	16	14	0	0	0	2	9	16	16	13	0	0	0	14	16	13	14	14	0	0	0	5	12	0	11	16	0	0	0	0	0	0	13	14	0	0	0	0
0	0	6	15	12	2	0	0	0	3	16	5	8	12	0	0	0	3	14	4	5	16	0	0	0	0	6	12	12	14	1	0	0	0	0	0	0	6	6	0	0	0	0	0	0	3	9	0	0	0
0	0	0	12	13	1	0	0	0	0	1	14	16	3	0	0	0	2	13	16	16	2	0	0	0	15	16	16	16	3	0	0	0	5	3	10	16	2	0	0	0	0	0	6	16	5	0	0	0	0
0	4	16	16	16	16	6	0	0	3	11	8	14	15	2	0	0	0	0	0	15	7	0	0	0	0	2	7	16	8	3	0	0	7	16	16	16	16	11	0	0	1	9	16	3	0	0	0	0	0
0	2	16	16	16	16	5	0	0	0	4	8	10	16	6	0	0	0	0	0	10	9	0	0	0	3	4	4	15	5	3	0	0	9	16	16	16	16	8	0	0	1	12	14	5	2	0	0	0	1
0	1	14	16	6	0	0	0	0	4	15	10	13	0	0	0	0	1	3	4	15	0	0	0	0	0	0	2	15	0	0	0	0	0	0	9	9	0	0	0	0	0	1	15	4	0	0	0	0	1
0	0	0	1	13	2	0	0	0	0	0	8	16	4	0	0	0	0	0	16	8	0	0	0	0	0	3	16	2	0	0	0	0	0	13	16	11	5	0	0	0	1	15	12	6	12	4	0	0	0
0	1	12	14	16	11	0	0	0	3	15	11	13	16	2	0	0	0	2	11	16	5	0	0	0	0	8	16	16	6	0	0	0	0	0	3	12	16	3	0	0	0	0	0	0	12	15	0	0	3
0	0	11	12	16	15	2	0	0	0	14	13	4	4	0	0	0	0	14	9	0	0	0	0	0	1	16	16	11	1	0	0	0	0	3	4	14	7	0	0	0	0	0	0	6	12	0	0	0	2
0	3	16	16	16	16	0	0	0	0	13	12	8	4	0	0	0	0	12	12	0	0	0	0	0	0	16	16	8	0	0	0	0	0	11	5	14	7	0	0	0	0	0	0	8	16	0	0	0	2
0	0	9	15	16	6	0	0	0	7	16	12	11	14	1	0	0	7	16	4	9	16	5	0	0	0	11	16	16	16	3	0	0	0	0	3	8	16	2	0	0	0	0	0	3	16	4	0	0	0
0	2	13	16	14	3	0	0	0	11	15	8	14	14	0	0	0	9	6	0	6	15	2	0	0	0	0	0	11	13	0	0	0	0	0	2	16	6	0	0	0	0	1	12	13	0	0	0	0	1
0	0	9	16	16	8	0	0	0	0	15	13	12	12	0	0	0	0	11	2	13	11	0	0	0	0	0	4	16	8	0	0	0	0	5	15	10	0	0	0	0	3	16	13	0	0	0	0	0	7
0	3	16	14	12	13	7	0	0	0	7	8	13	15	5	0	0	0	0	3	15	4	0	0	0	0	0	9	10	0	0	0	0	9	14	16	13	12	9	0	0	3	13	13	9	8	5	0	0	2
0	0	0	14	6	0	0	0	0	0	4	16	6	0	0	0	0	0	8	15	0	0	0	0	0	0	12	11	4	3	0	0	0	0	15	16	16	16	10	0	0	0	16	12	4	3	12	6	0	0
0	0	0	15	2	0	0	0	0	0	10	12	0	0	0	0	0	5	15	1	0	6	6	0	0	12	9	0	3	16	11	0	0	6	16	12	14	13	1	0	0	0	3	11	16	2	0	0	0	0
0	0	5	16	16	10	0	0	0	0	14	12	10	13	0	0	0	0	11	12	15	10	0	0	0	0	3	16	14	1	0	0	0	0	7	16	15	0	0	0	0	0	16	9	14	6	0	0	0	1
0	5	15	15	3	0	0	0	0	12	14	13	12	0	0	0	0	7	9	3	16	2	0	0	0	0	0	0	16	4	0	0	0	0	0	5	16	0	0	0	0	0	0	9	12	0	0	0	0	1
0	0	7	10	10	2	0	0	0	0	12	16	16	4	0	0	0	0	5	16	16	4	0	0	0	0	4	16	16	5	0	0	0	0	1	15	16	7	0	0	0	0	4	16	16	12	0	0	0	0
0	7	16	13	2	0	0	0	0	8	14	12	14	0	0	0	0	1	2	4	16	0	0	0	0	0	0	0	16	4	0	0	0	0	0	5	16	2	0	0	0	0	0	11	15	0	0	0	0	1
0	0	8	15	16	8	0	0	0	5	16	12	11	16	0	0	0	3	8	1	12	13	0	0	0	0	0	11	16	13	1	0	0	0	0	5	8	15	9	0	0	0	2	1	0	9	11	0	0	0
0	0	8	16	12	2	0	0	0	0	13	4	6	12	0	0	0	3	15	1	3	13	0	0	0	6	14	10	4	16	1	0	0	0	8	12	11	13	4	0	0	0	0	0	0	6	8	0	0	0
0	0	5	16	16	6	0	0	0	1	15	13	10	15	1	0	0	5	16	9	0	12	7	0	0	8	11	0	0	7	12	0	0	12	9	0	0	4	12	0	0	9	13	0	0	6	13	0	0	1
0	0	3	11	9	3	0	0	0	0	8	16	16	15	1	0	0	0	1	16	16	16	0	0	0	0	2	16	16	15	2	0	0	0	4	16	16	16	3	0	0	0	6	16	16	16	0	0	0	0
0	3	16	16	7	0	0	0	0	4	16	11	16	5	0	0	0	0	3	1	12	12	0	0	0	0	0	0	10	12	0	0	0	0	0	0	10	11	0	0	0	0	0	3	15	8	0	0	0	0
0	1	12	12	13	13	4	0	0	3	14	6	4	2	1	0	0	5	11	6	2	0	0	0	0	6	16	12	15	4	0	0	0	1	1	0	5	14	0	0	0	0	0	0	2	16	0	0	0	0
0	2	11	16	15	4	0	0	0	11	15	8	15	10	0	0	0	3	3	8	16	7	0	0	0	0	4	16	16	9	0	0	0	0	0	4	7	16	4	0	0	0	0	0	0	13	11	0	0	2
0	0	9	16	10	1	0	0	0	9	16	9	16	6	0	0	0	16	9	3	16	5	0	0	0	3	6	12	16	10	0	0	0	0	1	10	9	15	8	0	0	0	0	0	0	9	15	0	0	0
0	0	2	10	13	3	0	0	0	1	13	7	7	13	0	0	0	7	7	0	2	16	1	0	0	2	11	2	0	13	4	0	0	0	6	15	13	16	8	0	0	0	0	0	0	8	8	0	0	0
0	0	0	1	14	7	0	0	0	0	0	5	16	1	0	0	0	0	2	14	7	0	0	0	0	0	10	15	1	6	12	0	0	3	15	3	1	14	6	0	1	15	10	4	10	15	0	0	10	16
0	0	1	12	7	0	0	0	0	0	10	13	0	0	0	0	0	2	15	3	0	0	0	0	0	4	15	0	3	0	0	0	0	4	14	15	16	15	2	0	0	0	16	11	2	6	12	0	0	0
0	0	0	9	15	10	0	0	0	0	6	10	4	14	4	0	0	0	12	2	0	12	5	0	0	5	15	3	6	13	2	0	0	0	5	16	14	1	0	0	0	0	2	14	12	5	0	0	0	0
0	1	12	16	15	3	0	0	0	11	13	5	13	8	0	0	0	3	1	8	16	5	0	0	0	0	3	16	16	13	1	0	0	0	0	0	1	14	6	0	0	0	1	0	0	9	11	0	0	2
0	0	8	12	13	14	4	0	0	0	15	8	2	4	1	0	0	1	16	5	2	0	0	0	0	4	12	13	14	8	0	0	0	0	0	0	1	12	4	0	0	0	0	0	0	8	5	0	0	0
0	0	6	12	0	0	0	0	0	0	12	9	0	0	0	0	0	0	15	3	0	0	0	0	0	1	16	1	0	0	0	0	0	3	16	15	10	4	2	0	0	2	16	9	0	6	12	0	0	0
0	0	0	1	12	10	0	0	0	0	0	1	16	7	0	0	0	0	0	12	12	0	4	0	0	0	5	15	3	7	13	0	0	2	15	5	1	15	6	0	0	12	14	8	11	16	5	0	1	15
0	0	0	11	6	0	0	0	0	0	5	16	3	0	0	0	0	0	10	14	0	0	0	0	0	0	14	8	0	0	0	0	0	0	16	15	16	14	5	0	0	0	15	9	0	4	14	0	0	0
0	0	12	15	16	8	0	0	0	0	11	13	0	2	0	0	0	0	11	6	1	0	0	0	0	2	16	16	15	8	0	0	0	0	3	0	0	11	2	0	0	0	0	0	0	8	8	0	0	4
0	0	0	10	2	0	0	0	0	0	2	16	5	0	0	0	0	0	6	11	0	0	0	0	0	0	12	13	7	1	0	0	0	1	16	14	12	14	2	0	0	2	16	10	0	6	13	0	0	0
0	0	6	12	9	4	0	0	0	0	2	14	16	14	0	0	0	0	0	12	16	16	0	0	0	0	0	15	16	13	0	0	0	0	0	16	16	12	0	0	0	0	5	16	16	5	0	0	0	0
0	0	3	13	0	0	0	0	0	0	11	9	0	0	0	0	0	0	14	6	0	0	0	0	0	0	16	1	0	0	0	0	0	2	16	15	16	8	0	0	0	1	16	13	5	11	10	0	0	0
0	0	13	16	15	13	4	0	0	0	11	14	4	2	1	0	0	0	6	12	15	7	0	0	0	0	0	0	1	11	2	0	0	0	0	0	0	5	7	0	0	1	3	0	0	5	8	0	0	7
0	0	9	12	12	12	7	0	0	0	10	12	4	4	2	0	0	0	14	9	5	0	0	0	0	3	16	15	14	12	0	0	0	3	9	0	0	15	5	0	0	0	0	0	0	10	7	0	0	0
0	0	3	10	15	13	2	0	0	3	14	12	9	12	7	0	0	4	14	4	2	14	2	0	0	0	5	15	14	8	0	0	0	0	3	15	12	13	1	0	0	0	10	8	0	12	7	0	0	0
0	0	9	16	16	12	14	0	0	0	4	8	11	14	13	0	0	0	0	0	3	15	2	0	0	0	0	6	13	15	8	0	0	0	6	16	15	8	2	0	0	0	1	14	9	0	0	0	0	0
0	0	13	15	16	16	3	0	0	1	14	4	4	0	0	0	0	2	14	11	7	1	0	0	0	2	15	9	13	11	0	0	0	0	0	0	0	15	2	0	0	0	0	0	0	14	3	0	0	3
0	0	12	16	12	1	0	0	0	8	15	10	15	6	0	0	0	3	6	1	15	3	0	0	0	0	0	10	16	9	1	0	0	0	2	14	12	16	6	0	0	0	4	0	0	10	9	0	0	0
0	0	0	0	12	7	0	0	0	0	0	2	16	4	0	0	0	0	0	12	13	9	3	0	0	0	8	15	4	16	1	0	0	1	15	8	4	16	0	0	0	14	14	8	11	15	1	0	0	9
0	0	10	16	15	14	8	0	0	0	7	9	8	14	13	0	0	0	0	0	3	15	2	0	0	0	0	6	13	13	6	0	0	0	1	16	15	12	4	0	0	0	0	12	6	0	0	0	0	0
0	0	6	13	15	6	0	0	0	1	16	5	3	13	0	0	0	8	13	0	4	12	0	0	0	3	12	5	15	4	0	0	0	0	7	16	11	0	0	0	0	0	14	7	12	7	0	0	0	0
0	3	15	15	3	0	0	0	0	6	16	10	14	2	0	0	0	0	4	0	16	5	0	0	0	0	0	0	15	7	0	0	0	0	0	3	16	2	0	0	0	0	0	8	14	0	0	0	0	0
0	0	0	13	6	0	0	0	0	0	4	15	1	0	0	0	0	0	11	9	0	0	0	0	0	1	15	6	0	0	0	0	0	1	16	12	16	12	3	0	0	0	15	16	5	6	14	0	0	0
0	0	4	12	9	0	0	0	0	0	8	15	9	9	0	0	0	0	15	6	0	12	2	0	0	3	12	0	0	8	7	0	0	7	11	0	0	5	8	0	0	6	12	0	0	7	8	0	0	3
0	0	5	12	15	11	2	0	0	7	11	5	5	16	4	0	0	7	6	0	11	13	0	0	0	0	13	14	11	1	0	0	0	0	14	14	13	2	0	0	0	3	13	0	8	12	2	0	0	0
0	0	6	12	8	4	0	0	0	0	6	16	16	10	0	0	0	0	2	16	16	14	0	0	0	0	0	14	16	16	1	0	0	0	1	14	16	13	0	0	0	0	7	16	16	10	0	0	0	0
0	2	14	16	10	1	0	0	0	11	15	8	15	9	0	0	0	8	5	0	11	12	0	0	0	0	0	0	11	15	0	0	0	0	0	1	16	7	0	0	0	0	0	8	16	4	0	0	0	0
0	0	7	16	16	10	0	0	0	0	13	16	16	7	0	0	0	0	9	16	16	14	1	0	0	0	7	16	16	13	0	0	0	0	2	16	16	10	0	0	0	0	6	16	16	10	0	0	0	0
0	0	3	14	3	0	0	0	0	0	12	11	0	0	0	0	0	0	15	4	0	0	0	0	0	4	16	10	6	0	0	0	0	3	16	15	13	11	1	0	0	2	16	4	0	9	9	0	0	0
0	0	5	12	14	5	0	0	0	0	6	16	16	13	1	0	0	0	0	16	16	16	0	0	0	0	0	13	16	16	1	0	0	0	0	14	16	10	0	0	0	0	2	16	16	8	0	0	0	0
0	0	0	6	14	1	0	0	0	0	0	13	7	0	0	0	0	0	6	14	2	0	6	0	0	1	14	5	0	9	15	0	0	9	14	0	2	16	6	0	1	15	15	12	14	15	3	0	1	12
0	0	2	10	16	13	0	0	0	2	15	9	1	15	3	0	0	8	10	0	6	14	0	0	0	6	14	12	14	3	0	0	0	2	16	13	11	0	0	0	0	7	10	0	11	8	0	0	0	0
0	0	9	15	12	2	0	0	0	4	15	5	8	15	0	0	0	7	13	0	4	16	1	0	0	2	16	7	8	16	4	0	0	0	5	12	11	14	6	0	0	0	0	0	0	12	8	0	0	0
0	1	14	15	2	0	0	0	0	2	13	12	12	0	0	0	0	0	0	4	16	3	0	0	0	0	0	1	16	6	0	0	0	0	0	5	16	0	0	0	0	0	0	8	12	0	0	0	0	0
0	0	4	15	0	0	0	0	0	0	11	9	0	0	0	0	0	0	16	3	0	0	0	0	0	3	16	4	7	0	0	0	0	3	16	16	14	11	1	0	0	3	16	9	0	8	10	0	0	0
0	2	12	13	15	16	7	0	0	2	16	6	0	0	1	0	0	1	16	12	8	0	0	0	0	2	12	6	11	13	0	0	0	0	0	0	0	11	6	0	0	1	1	0	0	8	8	0	0	6
0	0	3	12	13	1	0	0	0	1	14	11	10	8	0	0	0	4	16	3	0	12	2	0	0	4	13	1	0	9	6	0	0	6	12	0	0	5	8	0	0	3	13	0	0	4	9	0	0	0
0	0	7	16	16	4	0	0	0	5	15	14	8	13	0	0	0	8	12	0	0	12	6	0	0	8	8	0	0	6	12	0	0	12	8	0	0	4	12	0	0	8	10	0	0	7	11	0	0	2
0	0	3	11	13	10	0	0	0	3	15	7	4	14	2	0	0	8	13	1	1	14	2	0	0	7	13	14	10	13	0	0	0	0	1	14	16	1	0	0	0	0	10	11	10	10	0	0	0	0
0	0	0	4	15	2	0	0	0	0	0	9	12	0	1	2	0	0	1	15	4	0	12	8	0	1	12	9	0	5	15	1	0	8	13	0	0	12	10	0	4	16	13	12	14	15	1	0	7	14
0	0	0	0	15	11	0	0	0	0	0	1	16	8	0	0	0	0	0	12	13	1	0	0	0	0	7	15	2	12	3	0	0	1	15	7	2	16	4	0	0	10	16	11	11	16	3	0	0	15
0	0	14	16	16	15	5	0	0	0	13	8	4	5	2	0	0	0	13	6	2	0	0	0	0	0	16	13	14	2	0	0	0	0	0	0	5	11	0	0	0	0	0	0	0	16	0	0	0	4
0	1	6	14	11	0	0	0	0	7	10	2	15	4	0	0	0	5	10	1	13	9	0	0	0	2	14	4	12	16	0	0	0	0	5	12	5	11	7	0	0	0	0	0	0	8	8	0	0	0
0	0	6	14	16	9	0	0	0	5	16	10	12	12	0	0	0	1	7	0	9	12	0	0	0	0	2	13	16	8	0	0	0	0	2	13	14	16	7	0	0	0	1	0	0	10	9	0	0	0
0	0	11	15	0	0	0	0	0	0	9	16	1	0	0	0	0	0	9	16	0	0	0	0	0	0	11	13	0	9	5	0	0	0	13	11	0	11	13	0	0	1	15	10	6	12	16	1	0	4
0	0	0	10	15	6	0	0	0	0	7	16	10	12	2	0	0	1	15	5	1	11	4	0	0	3	14	0	0	5	6	0	0	7	10	0	0	3	8	0	0	4	12	0	0	4	11	0	0	0
0	0	0	1	16	6	0	0	0	0	0	9	15	2	0	0	0	0	3	16	4	1	4	0	0	1	13	11	0	11	13	0	0	6	15	2	2	16	7	0	0	13	15	12	15	16	6	0	0	4
0	0	4	13	14	3	0	0	0	6	15	6	5	11	0	0	0	11	8	0	4	12	0	0	0	8	11	4	16	5	0	0	0	1	10	16	15	2	0	0	0	1	14	7	6	15	4	0	0	1
0	0	3	16	13	6	0	0	0	1	9	13	12	16	2	0	0	10	16	10	6	16	4	0	0	7	16	16	16	16	8	0	0	0	4	8	5	10	10	0	0	0	0	0	0	8	12	0	0	0
0	2	12	16	16	13	1	0	0	11	15	4	3	16	7	0	0	7	11	1	13	13	0	0	0	0	0	10	16	15	3	0	0	0	0	1	4	14	11	0	0	1	4	0	0	12	12	0	0	8
0	0	7	15	16	11	1	0	0	0	0	15	16	16	1	0	0	0	0	13	16	16	6	0	0	0	0	13	16	16	3	0	0	0	0	14	16	14	2	0	0	0	2	16	16	12	0	0	0	0
0	0	12	16	14	6	0	0	0	2	16	16	16	6	0	0	0	4	16	16	12	2	0	0	0	3	16	16	16	1	0	0	0	2	16	16	16	0	0	0	0	4	16	16	12	0	0	0	0	3
0	0	0	8	16	5	0	0	0	0	9	13	7	14	0	0	0	0	15	2	0	9	4	0	0	3	13	0	0	4	8	0	0	4	7	0	0	4	8	0	0	3	12	0	0	4	9	0	0	0
0	0	14	16	12	16	16	0	0	0	8	12	8	16	11	0	0	0	0	0	7	15	3	0	0	0	2	7	14	14	3	0	0	0	12	16	14	12	6	0	0	0	1	15	5	0	0	0	0	0
0	6	16	12	2	0	0	0	0	1	13	16	12	0	0	0	0	0	0	12	12	0	0	0	0	0	1	15	9	0	0	0	0	0	4	16	1	0	0	0	0	0	14	11	0	0	0	0	0	5
0	0	0	5	16	4	0	0	0	0	1	13	13	1	0	0	0	0	7	16	5	2	3	0	0	3	16	15	10	15	13	0	0	10	16	16	16	16	8	0	0	1	4	5	16	15	3	0	0	0
0	0	6	9	13	7	0	0	0	7	16	12	13	14	0	0	0	5	3	1	15	7	0	0	0	0	0	5	16	1	0	0	0	0	0	4	16	6	0	0	0	0	0	0	10	16	10	0	0	0
0	5	14	15	9	1	0	0	0	7	14	12	16	15	1	0	0	0	1	0	9	16	4	0	0	0	0	0	7	16	4	0	0	0	0	0	12	14	0	0	0	0	1	11	16	4	0	0	0	3
0	0	3	10	12	0	0	0	0	0	9	16	16	11	0	0	0	0	14	12	2	15	3	0	0	1	16	9	0	9	7	0	0	4	15	1	0	8	8	0	0	3	16	0	0	7	11	0	0	2
0	0	1	14	10	0	0	0	0	0	10	13	1	0	0	0	0	2	15	4	0	0	0	0	0	5	16	2	0	0	0	0	0	8	15	2	0	0	0	0	0	4	16	16	16	14	2	0	0	0
0	0	1	10	2	3	0	0	0	0	8	16	15	16	0	0	0	0	12	16	16	4	0	0	0	0	12	16	7	0	0	0	0	3	16	13	13	1	0	0	0	1	16	4	12	10	0	0	0	0
0	0	9	15	4	0	0	0	0	8	16	11	7	0	0	0	0	11	11	0	2	10	0	0	0	6	16	6	13	14	1	0	0	0	7	16	16	4	0	0	0	0	5	16	16	9	0	0	0	0
0	0	7	15	10	8	1	0	0	4	16	7	11	16	8	0	0	8	16	2	7	16	5	0	0	0	14	16	16	9	0	0	0	0	6	16	16	3	0	0	0	0	9	14	15	14	2	0	0	0
0	0	1	11	10	0	0	0	0	0	11	16	13	3	0	0	0	2	16	14	14	16	10	0	0	2	13	16	16	16	8	0	0	0	0	2	0	16	7	0	0	0	0	0	2	16	3	0	0	0
0	0	11	8	0	0	0	0	0	0	11	12	0	0	0	0	0	0	14	8	0	0	0	0	0	4	16	10	5	1	0	0	0	3	16	16	16	13	2	0	0	0	16	10	10	16	8	0	0	0
0	1	8	14	13	2	0	0	0	8	15	12	16	10	0	0	0	3	3	3	16	4	0	0	0	0	0	4	14	0	0	0	0	0	0	3	16	5	0	0	0	0	0	0	8	16	5	0	0	0
0	1	3	15	14	4	0	0	0	6	13	16	14	14	0	0	0	10	6	9	2	14	3	0	0	8	4	0	0	7	8	0	0	7	6	0	0	8	8	0	0	1	13	1	0	13	5	0	0	0
0	0	0	7	15	0	0	0	0	0	0	14	13	0	0	0	0	0	5	16	3	0	0	0	0	1	13	13	0	6	11	0	0	8	16	9	2	15	10	0	1	14	16	16	16	16	6	0	0	4
0	0	4	15	10	7	0	0	0	0	8	16	16	16	1	0	0	0	8	16	16	16	0	0	0	0	3	16	16	10	1	0	0	0	10	16	16	4	0	0	0	3	16	14	15	11	0	0	0	3
0	0	4	12	12	1	0	0	0	1	15	16	16	8	0	0	0	6	16	16	16	16	1	0	0	1	4	5	7	16	4	0	0	0	0	0	1	16	8	0	0	0	0	0	2	16	7	0	0	0
0	0	5	12	15	10	1	0	0	6	16	16	16	15	2	0	0	4	14	16	16	5	0	0	0	0	5	16	8	0	0	0	0	0	3	16	16	10	1	0	0	0	0	3	16	16	7	0	0	0
0	0	10	10	7	0	0	0	0	0	13	16	16	12	1	0	0	3	16	14	6	15	7	0	0	6	12	2	0	8	8	0	0	4	8	0	1	14	7	0	0	4	10	0	8	15	1	0	0	2
0	0	6	9	0	0	0	0	0	0	5	16	12	0	0	0	0	4	5	3	13	11	0	0	0	6	11	0	1	14	5	0	0	3	13	0	0	8	9	0	0	0	15	1	5	12	12	0	0	0
0	0	3	14	12	0	0	0	0	1	16	16	16	7	0	0	0	6	16	12	16	16	2	0	0	3	16	16	12	16	4	0	0	0	0	0	0	16	6	0	0	0	0	0	2	16	7	0	0	0
0	0	0	3	13	8	0	0	0	0	0	12	16	10	0	0	0	0	0	15	16	11	0	0	0	1	15	16	16	12	0	0	0	7	16	16	16	12	0	0	0	4	13	14	16	13	0	0	0	0
0	0	0	9	8	0	0	0	0	0	2	15	16	8	0	0	0	0	9	16	16	8	0	0	0	0	13	16	16	12	0	0	0	1	13	16	16	12	0	0	0	0	1	16	16	15	0	0	0	0
0	0	6	11	16	8	0	0	0	1	15	15	11	2	0	0	0	8	16	7	0	0	0	0	0	6	16	5	0	0	0	0	0	0	10	16	13	4	0	0	0	0	0	1	14	16	0	0	0	0
0	0	3	13	16	16	2	0	0	0	10	14	13	16	7	0	0	0	0	0	6	16	4	0	0	0	2	11	15	16	12	0	0	0	9	14	16	9	1	0	0	0	0	9	15	0	0	0	0	0
0	0	5	15	2	0	0	0	0	0	16	15	0	0	0	0	0	5	16	6	0	0	0	0	0	8	16	11	11	4	0	0	0	8	16	16	16	16	2	0	0	6	16	8	6	16	5	0	0	2
0	0	0	11	15	6	0	0	0	0	11	16	16	11	0	0	0	2	16	16	16	12	0	0	0	0	12	16	16	9	0	0	0	0	5	16	16	15	1	0	0	0	7	16	3	15	2	0	0	0
0	0	4	14	16	8	0	0	0	3	16	16	16	16	0	0	0	3	9	4	16	16	4	0	0	0	2	16	16	16	14	0	0	0	2	13	16	12	2	0	0	0	0	7	16	4	0	0	0	0
0	0	0	0	13	4	0	0	0	0	0	9	12	1	0	0	0	0	4	14	4	0	0	0	0	1	14	12	4	4	1	0	0	7	16	16	16	16	7	0	0	4	7	2	9	16	3	0	0	0
0	0	9	15	8	2	0	0	0	3	15	15	16	9	0	0	0	0	11	16	16	12	0	0	0	0	0	0	2	14	2	0	0	0	0	0	0	15	8	0	0	0	0	0	0	9	12	0	0	0
0	0	11	3	8	7	0	0	0	1	15	11	16	16	7	0	0	0	16	4	5	13	10	0	0	3	13	0	0	8	9	0	0	5	13	0	0	8	8	0	0	6	13	0	7	16	2	0	0	2
0	0	0	1	11	7	0	0	0	0	0	13	16	15	2	0	0	0	4	16	16	16	4	0	0	2	16	16	16	16	0	0	0	1	8	9	16	16	1	0	0	0	0	10	16	16	1	0	0	0
0	0	0	1	13	9	0	0	0	0	0	8	16	2	0	0	0	0	7	16	4	0	0	0	0	4	16	7	3	11	4	0	0	12	16	13	16	16	5	0	0	11	12	12	16	15	0	0	0	0
0	0	0	1	13	7	0	0	0	0	0	12	14	0	0	0	0	0	8	15	3	0	2	0	0	6	16	7	4	10	13	0	0	13	16	16	16	16	10	0	0	1	8	8	9	15	2	0	0	0
0	0	4	15	6	0	0	0	0	3	16	16	16	5	0	0	0	7	11	4	8	14	1	0	0	7	10	0	0	14	6	0	0	7	10	0	0	11	9	0	0	2	14	0	0	9	10	0	0	0
0	0	8	13	1	0	0	0	0	0	12	16	0	0	0	0	0	0	15	11	0	0	0	0	0	0	15	13	6	3	0	0	0	0	15	16	16	16	5	0	0	0	15	16	14	16	12	0	0	0
0	1	10	12	16	12	3	0	0	0	12	16	10	11	3	0	0	0	7	14	0	0	0	0	0	0	7	16	7	1	0	0	0	0	1	12	15	12	0	0	0	2	11	13	3	16	2	0	0	8
0	2	15	12	12	12	7	0	0	0	12	16	14	14	9	0	0	0	10	10	0	0	0	0	0	0	8	13	3	0	0	0	0	0	0	7	15	4	0	0	0	0	0	0	10	11	0	0	0	2
0	0	3	13	16	15	2	0	0	0	10	12	10	16	10	3	0	0	0	0	8	16	15	4	0	0	0	8	16	15	1	0	0	0	0	2	10	10	0	0	0	0	0	4	15	1	0	0	0	0
0	0	11	16	14	9	1	0	0	0	15	13	13	16	4	0	0	0	0	0	4	16	5	0	0	0	0	0	10	15	2	0	0	0	0	8	16	6	0	0	0	0	8	16	8	0	0	0	0	6
0	4	16	13	0	0	0	0	0	10	16	16	2	0	0	0	0	8	7	16	4	0	0	0	0	0	5	16	2	0	0	0	0	0	10	14	0	0	0	0	0	1	15	10	0	0	0	0	0	8
0	0	8	0	8	7	0	0	0	0	16	4	13	16	2	0	0	2	14	2	7	16	6	0	0	7	12	0	0	13	7	0	0	5	13	0	0	12	8	0	0	5	16	8	4	15	7	0	0	3
0	4	16	14	1	0	0	0	0	9	16	16	8	0	0	0	0	5	9	12	7	0	0	0	0	0	1	16	3	0	0	0	0	0	6	15	0	0	0	0	0	1	15	10	0	0	0	0	0	6
0	0	5	16	10	0	0	0	0	0	12	15	15	5	0	0	0	0	10	3	11	9	0	0	0	0	0	0	12	8	0	0	0	0	0	0	15	6	0	0	0	0	2	7	16	2	0	0	0	0
0	0	5	13	3	0	0	0	0	0	12	16	11	0	0	0	0	0	5	13	16	1	0	0	0	0	0	3	16	3	0	0	0	0	0	9	16	1	0	0	0	0	1	16	9	0	0	0	0	0
0	0	4	13	12	3	0	0	0	0	15	16	16	7	0	0	0	0	16	16	16	16	3	0	0	0	11	16	16	5	0	0	0	0	15	10	12	15	1	0	0	2	16	4	1	16	10	0	0	1
0	0	0	6	16	2	0	0	0	0	0	12	13	0	0	0	0	0	8	15	2	0	0	0	0	3	16	8	1	11	7	0	0	14	16	16	16	16	10	0	0	5	12	12	16	16	4	0	0	0
0	0	6	15	16	9	0	0	0	2	15	14	15	16	0	0	0	0	2	0	13	15	0	0	0	0	2	6	14	15	2	0	0	0	12	16	16	16	10	0	0	0	2	11	16	2	0	0	0	0
0	0	8	13	16	11	1	0	0	0	16	8	8	12	2	0	0	4	15	0	0	0	0	0	0	4	12	0	0	0	0	0	0	2	15	14	9	1	0	0	0	0	2	7	12	11	1	0	0	2
0	0	6	14	16	10	0	0	0	3	15	14	16	16	1	0	0	0	3	0	10	16	4	0	0	0	0	5	12	16	8	0	0	0	0	13	16	15	6	0	0	0	0	5	16	10	0	0	0	0
0	0	1	11	14	10	4	0	0	0	8	16	16	16	12	0	0	1	15	14	14	16	12	0	0	7	16	16	16	16	8	0	0	0	4	3	8	16	1	0	0	0	0	0	16	12	0	0	0	0
0	0	1	10	14	7	1	0	0	4	16	12	11	16	4	0	0	6	6	0	5	15	1	0	0	0	0	3	16	6	0	0	0	0	0	6	16	11	0	0	0	0	0	0	10	16	4	0	0	0
0	0	11	15	8	0	0	0	0	4	16	9	15	5	0	0	0	6	15	1	15	13	0	0	0	1	15	15	16	16	4	0	0	0	1	7	5	16	6	0	0	0	0	0	0	16	5	0	0	0
0	0	5	12	16	9	0	0	0	1	16	15	15	13	0	0	0	0	4	1	13	14	2	0	0	0	0	5	16	16	13	0	0	0	0	12	16	11	4	0	0	0	0	8	15	1	0	0	0	0
0	0	5	14	10	0	0	0	0	2	15	14	13	0	0	0	0	6	16	3	9	14	1	0	0	8	16	16	16	16	7	0	0	0	8	5	6	16	8	0	0	0	0	0	8	15	6	0	0	0
0	0	5	10	16	8	0	0	0	1	16	16	16	6	0	0	0	4	16	15	4	0	0	0	0	3	16	10	0	0	0	0	0	0	11	16	6	0	0	0	0	0	1	15	15	2	0	0	0	0
0	0	5	11	14	2	0	0	0	8	16	16	14	4	0	0	0	12	15	8	1	0	0	0	0	2	15	10	0	0	0	0	0	0	2	13	13	3	0	0	0	0	0	1	9	15	4	0	0	0
0	1	10	13	16	9	0	0	0	11	16	14	16	16	2	0	0	7	6	3	16	11	0	0	0	0	0	5	16	9	0	0	0	0	0	3	16	12	0	0	0	0	0	0	9	16	5	0	0	0
0	0	0	8	15	10	0	0	0	0	1	16	16	16	0	0	0	0	6	16	16	15	1	0	0	3	14	16	16	12	0	0	0	8	16	16	16	12	0	0	0	5	7	13	16	13	0	0	0	0
0	0	7	15	8	0	0	0	0	7	16	16	12	0	0	0	0	12	14	11	11	0	0	0	0	8	3	16	7	0	0	0	0	0	5	16	3	0	0	0	0	0	9	14	0	0	0	0	0	0
0	0	7	9	15	6	0	0	0	2	16	16	16	16	3	0	0	7	15	8	1	13	8	0	0	8	10	0	0	8	8	0	0	8	9	0	0	8	8	0	0	7	14	0	3	15	5	0	0	2
0	0	8	12	5	0	0	0	0	3	15	13	15	0	0	0	0	0	0	9	13	0	0	0	0	0	0	13	12	0	0	0	0	0	0	7	16	11	3	0	0	0	0	0	3	14	14	0	0	0
0	0	0	1	14	4	0	0	0	0	0	9	15	2	0	0	0	0	2	16	8	0	0	0	0	0	13	14	0	3	2	0	0	7	16	7	10	16	9	0	1	14	16	16	16	16	6	0	0	7
0	1	9	12	14	6	0	0	0	6	16	10	16	12	0	0	0	1	14	13	12	16	0	0	0	0	0	0	2	16	4	0	0	0	0	0	0	15	9	0	0	0	0	0	0	10	9	0	0	0
0	0	0	11	9	0	0	0	0	0	3	16	3	0	0	0	0	0	10	14	0	1	2	0	0	3	16	5	0	13	9	0	0	10	16	8	10	16	8	0	3	16	16	16	16	15	4	0	0	4
0	0	0	6	14	3	0	0	0	0	2	14	16	12	0	0	0	0	4	16	16	16	0	0	0	1	11	16	16	12	0	0	0	6	16	16	16	12	0	0	0	0	8	16	16	9	0	0	0	0
0	0	1	11	14	13	0	0	0	1	13	16	9	5	0	0	0	2	16	9	1	8	6	0	0	0	13	16	15	16	6	0	0	0	1	13	16	13	0	0	0	0	1	16	16	16	2	0	0	0
0	0	1	11	5	0	0	0	0	0	8	16	1	0	0	0	0	2	15	10	0	0	0	0	0	6	16	5	3	0	0	0	0	8	16	16	16	14	0	0	0	3	16	9	1	16	10	0	0	0
0	0	3	12	16	10	0	0	0	0	16	10	5	16	1	0	0	4	16	11	10	14	0	0	0	0	14	16	16	13	1	0	0	0	2	8	8	16	7	0	0	0	0	0	1	16	3	0	0	0
0	0	1	14	6	2	6	0	0	0	10	13	1	10	10	0	0	4	16	3	3	16	5	0	0	10	16	12	14	16	9	0	0	3	16	16	16	10	2	0	0	0	0	5	15	1	0	0	0	0
0	0	0	14	4	1	1	0	0	0	4	16	1	12	7	0	0	1	15	8	5	16	3	0	0	9	14	0	10	11	0	0	0	11	16	14	16	14	4	0	0	6	8	14	16	14	5	0	0	0
0	0	0	0	8	16	2	0	0	0	0	6	16	16	3	0	0	0	1	15	16	16	0	0	0	0	13	16	16	12	0	0	0	4	16	7	16	12	0	0	0	5	4	3	16	9	0	0	0	0
0	0	0	4	14	5	9	0	0	0	4	16	6	11	13	0	0	2	14	9	2	16	4	0	0	7	16	16	16	15	0	0	0	3	16	16	16	13	2	0	0	0	2	9	16	1	0	0	0	0
0	0	9	12	13	15	16	3	0	1	14	13	12	16	14	1	0	0	0	0	6	15	3	0	0	0	5	13	16	16	10	0	0	1	16	16	15	12	3	0	0	0	5	16	7	0	0	0	0	0
0	0	6	13	16	14	1	0	0	5	15	4	1	12	4	0	0	1	16	10	15	10	2	0	0	0	10	13	3	0	0	0	0	0	9	15	1	0	0	0	0	0	13	11	10	0	0	0	0	0
0	0	7	12	15	13	3	0	0	2	16	6	2	11	7	0	0	7	14	9	13	11	1	0	0	2	16	12	6	7	2	0	0	2	16	15	8	2	0	0	0	2	16	14	2	0	0	0	0	0
0	0	0	0	10	12	1	0	0	0	0	1	15	16	3	0	0	0	2	10	16	11	0	0	0	1	11	16	16	12	0	0	0	5	8	3	16	9	0	0	0	0	0	1	16	10	0	0	0	0
0	0	0	8	11	3	7	0	0	0	6	15	4	10	9	0	0	3	15	6	1	16	5	0	0	7	16	12	14	16	14	0	0	5	16	16	16	14	7	0	0	0	4	7	16	5	0	0	0	0
0	0	0	0	2	15	3	0	0	0	0	0	12	16	4	0	0	0	0	6	16	16	0	0	0	0	7	16	16	14	0	0	0	6	16	11	16	12	0	0	0	1	3	0	15	13	0	0	0	0
0	0	0	7	12	2	0	0	0	1	10	16	15	6	0	0	0	0	15	13	1	0	0	0	0	2	16	8	0	0	0	0	0	2	16	11	12	9	0	0	0	2	16	14	10	14	10	0	0	0
0	0	4	14	15	6	0	0	0	2	16	12	15	14	0	0	0	7	9	0	0	12	4	0	0	8	6	0	0	6	7	0	0	5	8	0	0	4	8	0	0	2	14	1	0	7	7	0	0	0
0	0	0	9	16	7	0	0	0	0	7	16	8	0	0	0	0	0	14	10	0	0	0	0	0	1	16	4	0	0	0	0	0	2	16	8	8	2	0	0	0	1	14	14	9	15	7	0	0	0
0	0	0	0	3	13	3	0	0	0	0	0	11	16	4	0	0	0	0	11	16	16	2	0	0	0	9	16	16	16	0	0	0	3	16	5	13	16	0	0	0	3	2	0	12	15	1	0	0	0
0	0	5	15	13	2	0	0	0	3	16	16	16	16	0	0	0	8	7	1	3	14	7	0	0	3	1	0	0	5	8	0	0	5	10	0	0	5	8	0	0	3	16	12	8	14	8	0	0	0
0	0	3	13	0	0	0	0	0	0	11	14	0	0	0	0	0	2	16	3	0	0	0	0	0	7	14	0	0	0	0	0	0	8	13	8	12	7	1	0	0	6	16	10	10	16	6	0	0	0
0	0	3	15	16	16	9	0	0	0	1	9	14	16	5	0	0	0	0	1	11	15	0	0	0	0	5	16	16	16	14	0	0	0	1	12	14	5	2	0	0	0	1	15	8	0	0	0	0	0
0	0	0	0	9	10	0	0	0	0	0	5	16	15	0	0	0	0	3	14	16	12	0	0	0	3	15	16	16	10	0	0	0	4	4	8	16	8	0	0	0	0	0	3	16	9	0	0	0	0
0	0	4	15	8	0	0	0	0	1	14	12	16	1	0	0	0	2	10	1	16	0	0	0	0	0	3	11	8	0	0	0	0	0	0	10	15	6	0	0	0	0	0	2	12	15	2	0	0	0
0	0	0	4	13	15	0	0	0	0	6	16	9	1	0	0	0	0	15	9	0	0	0	0	0	3	15	0	0	0	0	0	0	8	12	0	0	0	0	0	0	4	15	12	12	7	1	0	0	0
0	0	0	12	15	4	0	0	0	0	7	9	8	15	0	0	0	2	12	0	0	9	4	0	0	5	11	0	0	4	8	0	0	8	4	0	0	8	6	0	0	2	12	0	1	14	5	0	0	0
0	0	0	9	14	13	4	0	0	0	6	14	6	10	12	0	0	0	9	12	6	15	7	0	0	1	11	16	15	5	0	0	0	7	16	16	10	0	0	0	0	7	16	9	16	9	0	0	0	1
0	0	8	15	16	16	12	0	0	0	4	12	13	16	8	0	0	0	0	0	10	14	0	0	0	1	9	12	16	13	4	0	0	5	16	16	16	14	5	0	0	0	2	16	5	0	0	0	0	0
0	0	2	11	16	9	0	0	0	0	9	14	15	14	0	0	0	0	0	0	13	10	0	0	0	0	4	9	16	12	5	0	0	9	16	16	16	16	11	0	0	3	8	12	11	0	0	0	0	0
0	0	1	10	16	16	7	0	0	0	13	14	10	7	3	0	0	6	16	2	0	0	0	0	0	10	16	16	16	8	1	0	0	1	6	11	13	16	9	0	0	0	0	0	4	16	8	0	0	0
0	0	0	6	15	16	6	0	0	0	3	16	5	9	12	0	0	0	4	15	7	13	4	0	0	0	14	16	16	10	0	0	0	5	16	13	11	0	0	0	0	5	15	1	16	3	0	0	0	0
0	0	1	11	15	2	0	0	0	6	6	16	16	9	0	0	0	8	14	13	3	13	4	0	0	7	16	1	0	6	6	0	0	3	12	0	0	6	9	0	0	0	14	5	2	13	12	0	0	0
0	0	4	12	13	11	0	0	0	3	15	3	7	16	1	0	0	4	12	9	15	4	0	0	0	0	11	15	1	0	0	0	0	1	13	16	12	0	0	0	0	3	14	1	14	3	0	0	0	0
0	0	10	15	2	0	0	0	0	5	16	16	8	0	0	0	0	9	13	8	12	0	0	0	0	12	7	4	14	0	0	0	0	3	1	7	12	0	0	0	0	0	0	15	13	1	0	0	0	0
0	0	2	11	16	16	11	0	0	0	13	11	4	13	13	0	0	0	12	14	15	14	2	0	0	0	12	16	15	5	0	0	0	0	8	16	11	0	0	0	0	2	16	9	16	4	0	0	0	4
0	0	0	8	13	1	0	0	0	0	6	16	11	1	0	0	0	0	12	12	0	0	0	0	0	2	16	6	0	0	0	0	0	0	15	10	9	6	2	0	0	2	15	12	10	16	11	0	0	0
0	2	15	14	3	0	0	0	0	7	15	14	13	0	0	0	0	9	11	2	16	4	0	0	0	7	4	0	14	6	0	0	0	0	0	0	14	7	0	0	0	0	0	3	16	3	0	0	0	0
0	0	0	8	13	10	5	0	0	0	8	16	11	14	15	0	0	0	9	16	16	14	11	0	0	0	3	10	16	16	7	0	0	0	0	0	2	16	4	0	0	0	0	0	4	16	2	0	0	0
0	0	3	12	13	9	0	0	0	0	12	8	2	12	2	0	0	0	11	8	12	11	0	0	0	0	7	16	5	0	0	0	0	3	12	6	11	0	0	0	0	4	8	0	7	9	0	0	0	1
0	0	9	15	16	15	8	0	0	5	16	16	13	12	13	1	0	6	16	5	1	0	0	0	0	11	16	16	10	0	0	0	0	8	15	11	16	0	0	0	0	0	0	10	12	0	0	0	0	0
0	0	7	11	15	13	0	0	0	1	14	12	16	9	0	0	0	0	0	3	16	6	0	0	0	0	2	11	16	8	1	0	0	1	15	16	16	16	10	0	0	0	10	16	9	4	1	0	0	0
0	0	0	4	13	10	0	0	0	0	0	12	10	14	4	0	0	0	0	14	4	15	4	0	0	1	9	15	14	8	0	0	0	5	14	10	8	0	0	0	0	4	8	2	12	0	0	0	0	0
0	0	2	14	1	0	0	0	0	0	9	11	0	0	0	0	0	0	16	4	0	0	0	0	0	4	16	0	0	0	0	0	0	3	13	2	8	8	3	0	0	0	16	14	8	12	12	0	0	1
0	0	0	2	10	16	2	0	0	0	0	10	13	16	6	0	0	0	0	0	5	16	7	0	0	1	7	8	10	16	3	0	0	5	16	13	16	13	3	0	0	0	0	2	16	9	0	0	0	0
0	0	6	12	16	16	11	0	0	0	5	15	13	4	0	0	0	0	1	14	0	0	0	0	0	0	7	16	14	4	0	0	0	0	1	6	12	15	0	0	0	0	0	0	0	16	2	0	0	0
0	1	13	16	1	0	0	0	0	7	16	16	3	0	0	0	0	12	9	16	4	0	0	0	0	5	3	15	4	0	0	0	0	0	6	15	1	0	0	0	0	0	14	10	0	0	0	0	0	4
0	0	0	10	10	1	0	0	0	0	5	16	5	11	7	0	0	2	16	7	3	16	4	0	0	7	16	2	9	15	2	0	0	7	16	12	16	15	7	0	0	1	10	14	16	10	1	0	0	0
0	0	0	3	10	13	12	4	0	0	3	16	6	5	14	9	0	0	12	16	13	12	14	4	0	0	11	16	16	16	12	0	0	0	0	0	2	15	2	0	0	0	0	0	10	6	0	0	0	0
0	0	7	15	16	11	0	0	0	0	9	11	13	12	0	0	0	0	0	0	12	8	0	0	0	0	5	8	16	7	0	0	0	10	16	16	16	16	7	0	0	5	6	16	11	4	1	0	0	0
0	0	7	14	0	0	0	0	0	0	9	16	2	0	0	0	0	1	14	16	4	0	0	0	0	8	16	16	9	0	0	0	0	12	13	9	16	0	0	0	0	1	2	3	16	5	0	0	0	0
0	2	14	4	0	0	0	0	0	6	16	10	0	0	0	0	0	8	8	14	0	0	0	0	0	2	3	15	0	0	0	0	0	0	4	12	0	0	0	0	0	1	13	8	0	0	0	0	0	6
0	0	4	13	16	16	5	0	0	0	13	16	12	7	0	0	0	0	8	15	0	0	0	0	0	0	10	16	16	15	2	0	0	0	6	13	15	16	7	0	0	0	0	0	1	15	6	0	0	0
0	0	1	12	2	0	0	0	0	0	10	8	0	9	9	0	0	1	16	1	0	15	5	0	0	3	16	5	7	16	2	0	0	2	16	16	16	16	7	0	0	0	6	10	16	1	0	0	0	0
0	1	9	14	16	16	13	0	0	8	16	12	7	4	2	0	0	10	15	4	2	0	0	0	0	8	16	16	15	3	0	0	0	0	3	6	15	13	0	0	0	0	0	0	5	16	2	0	0	0
0	0	12	9	0	0	0	0	0	4	15	15	5	0	0	0	0	7	10	3	11	0	0	0	0	10	6	0	12	2	0	0	0	5	3	0	12	5	0	0	0	0	1	3	16	4	0	0	0	0
0	0	1	10	7	0	0	0	0	0	9	15	2	0	0	0	0	0	13	7	0	0	0	0	0	0	16	1	0	0	0	0	0	5	16	16	16	10	0	0	0	2	14	8	5	13	7	0	0	0
0	1	13	16	7	0	0	0	0	8	15	15	9	0	0	0	0	12	8	8	12	0	0	0	0	10	7	8	12	0	0	0	0	1	0	11	10	0	0	0	0	0	3	16	5	0	0	0	0	0
0	0	0	4	10	13	12	0	0	0	9	16	13	10	16	0	0	2	15	16	16	16	10	0	0	0	0	0	0	14	6	0	0	0	0	0	5	15	1	0	0	0	0	0	11	9	0	0	0	0
0	0	6	15	10	0	0	0	0	0	15	16	9	0	0	0	0	5	16	16	3	0	0	0	0	8	16	16	16	9	0	0	0	0	4	8	13	16	4	0	0	0	0	2	4	16	6	0	0	0
0	0	2	16	16	11	0	0	0	0	13	15	15	16	5	0	0	4	14	3	3	14	9	0	0	8	15	0	0	6	8	0	0	4	12	0	0	6	8	0	0	1	16	11	10	16	7	0	0	0
0	0	6	16	15	3	0	0	0	0	16	13	8	1	0	0	0	0	12	7	4	0	0	0	0	0	14	16	16	13	2	0	0	0	3	4	4	13	8	0	0	0	0	0	0	9	4	0	0	0
0	0	0	1	12	14	0	0	0	0	0	5	16	12	0	0	0	0	1	14	16	12	0	0	0	3	15	16	16	8	0	0	0	9	15	7	16	8	0	0	0	1	2	6	16	5	0	0	0	0
0	0	4	13	16	16	9	0	0	1	15	14	13	16	7	0	0	0	6	0	10	15	2	0	0	0	0	5	16	7	0	0	0	0	0	4	15	15	1	0	0	0	0	1	8	16	5	0	0	0
0	0	3	12	14	16	2	0	0	0	8	12	15	16	1	0	0	0	0	1	16	8	0	0	0	2	8	13	16	8	3	0	0	9	16	16	16	16	10	0	0	1	9	16	5	4	1	0	0	0
0	0	13	13	2	0	0	0	0	2	16	15	11	0	0	0	0	2	16	9	16	1	0	0	0	2	16	8	16	0	0	0	0	0	8	9	15	0	0	0	0	0	2	15	13	4	0	0	0	0
0	0	0	9	10	0	0	0	0	0	6	16	7	0	0	0	0	0	15	7	0	0	0	0	0	3	16	2	0	0	0	0	0	5	16	16	16	7	0	0	0	2	16	12	10	16	4	0	0	0
0	0	5	9	13	13	0	0	0	0	11	16	9	4	0	0	0	0	7	12	0	0	0	0	0	0	10	15	12	12	2	0	0	0	3	12	8	14	7	0	0	0	0	0	0	13	4	0	0	0
0	0	9	16	16	16	12	0	0	0	8	12	10	14	10	0	0	0	2	5	4	15	1	0	0	0	9	16	16	16	13	0	0	0	2	14	15	7	1	0	0	0	0	14	7	0	0	0	0	0
0	0	16	13	16	16	10	0	0	0	11	7	4	2	2	0	0	0	11	1	0	0	0	0	0	5	15	6	1	0	0	0	0	2	8	10	15	4	0	0	0	0	0	0	4	11	0	0	0	2
0	0	3	14	10	1	0	0	0	0	12	9	9	12	0	0	0	2	16	5	0	8	6	0	0	4	8	1	0	3	7	0	0	5	7	0	0	4	8	0	0	2	12	0	0	7	5	0	0	0
0	0	8	16	15	4	0	0	0	2	16	5	7	8	0	0	0	0	6	0	5	8	0	0	0	0	0	0	12	5	0	0	0	0	0	9	14	0	0	0	0	1	11	15	4	0	0	0	0	3
0	0	6	10	16	12	0	0	0	1	16	13	11	12	0	0	0	1	4	0	10	8	1	0	0	0	5	8	15	16	13	0	0	1	16	16	14	8	1	0	0	0	4	16	4	0	0	0	0	0
0	1	11	13	12	4	0	0	0	1	8	8	12	11	0	0	0	0	0	1	11	10	0	0	0	0	7	12	13	1	0	0	0	7	16	16	8	0	0	0	0	0	4	9	14	12	2	0	0	1
0	0	0	0	11	16	3	0	0	0	1	11	16	16	8	0	0	3	13	16	16	16	5	0	0	10	16	11	9	16	6	0	0	1	4	0	11	16	4	0	0	0	0	0	12	16	2	0	0	0
0	0	1	11	12	4	0	0	0	1	13	11	6	15	0	0	0	7	13	0	3	15	0	0	0	1	12	13	15	6	0	0	0	0	4	15	13	11	0	0	0	2	15	4	1	14	6	0	0	3
0	0	4	14	8	0	0	0	0	0	15	13	15	8	0	0	0	3	14	0	1	14	5	0	0	4	12	0	0	9	8	0	0	4	12	0	0	8	8	0	0	4	13	0	0	14	6	0	0	0
0	0	10	13	16	16	12	0	0	0	6	12	8	13	11	0	0	0	0	0	2	16	5	0	0	0	6	8	14	16	13	0	0	0	15	16	15	9	1	0	0	0	0	13	6	0	0	0	0	0
0	6	16	16	13	1	0	0	0	13	11	8	15	9	0	0	0	5	1	0	10	14	0	0	0	0	0	0	12	11	0	0	0	0	0	3	16	2	0	0	0	0	0	13	13	0	0	0	0	3
0	0	0	9	14	4	0	0	0	0	10	14	4	1	0	0	0	0	14	4	0	0	0	0	0	6	16	16	10	3	0	0	0	3	16	2	5	14	4	0	0	0	14	2	0	12	10	0	0	0
0	0	0	1	12	14	0	0	0	0	0	6	16	4	0	0	0	0	3	16	4	9	3	0	0	2	13	15	6	16	6	0	0	11	16	16	16	16	9	0	0	3	4	4	10	16	1	0	0	0
0	0	7	16	16	16	3	0	0	0	8	15	12	16	3	0	0	0	13	12	0	0	0	0	0	1	13	16	14	5	0	0	0	0	1	4	13	13	0	0	0	1	5	0	4	16	3	0	0	4
0	0	0	4	13	5	0	0	0	0	2	14	12	5	0	0	0	0	7	12	1	0	0	0	0	0	11	7	0	0	0	0	0	0	12	14	12	8	0	0	0	1	14	14	8	12	8	0	0	0
0	3	13	16	16	12	1	0	0	1	8	4	5	15	6	0	0	0	0	1	9	15	2	0	0	0	6	16	15	5	0	0	0	0	5	14	16	8	0	0	0	0	0	0	8	16	2	0	0	6
0	0	6	14	16	9	0	0	0	5	15	5	8	16	1	0	0	4	14	1	3	16	6	0	0	0	7	16	15	14	8	0	0	0	0	0	0	8	8	0	0	0	0	0	0	8	9	0	0	0
0	0	0	4	16	11	0	0	0	0	0	13	16	10	0	0	0	0	12	16	16	7	0	0	0	5	14	13	16	5	0	0	0	0	0	8	16	4	0	0	0	0	0	4	16	7	0	0	0	0
0	0	1	10	16	9	0	0	0	0	10	13	5	3	0	0	0	1	16	3	0	0	0	0	0	4	13	0	0	0	0	0	0	3	15	15	13	5	0	0	0	1	16	11	4	15	4	0	0	0
0	0	4	16	16	16	16	12	0	0	2	8	8	11	16	4	0	0	0	0	1	15	8	0	0	0	2	4	10	16	11	0	0	11	16	16	16	6	0	0	0	9	9	13	11	0	0	0	0	0
0	1	13	16	16	3	0	0	0	0	2	2	10	14	0	0	0	0	0	0	5	14	0	0	0	0	0	11	16	3	0	0	0	0	0	11	15	8	1	0	0	0	0	0	9	16	4	0	0	0
0	0	10	15	13	8	0	0	0	1	12	4	11	10	0	0	0	0	0	8	13	3	0	0	0	3	13	16	5	0	0	0	0	1	8	13	16	13	2	0	0	0	0	0	1	13	6	0	0	5
0	0	2	13	16	7	0	0	0	0	7	15	12	16	2	0	0	0	4	16	11	16	8	0	0	0	0	8	16	13	10	0	0	5	4	0	0	7	13	0	0	4	13	0	0	9	11	0	0	1
0	0	0	5	16	1	0	0	0	0	1	13	8	2	7	0	0	0	9	12	0	10	10	0	0	7	16	4	4	16	11	0	0	11	16	16	16	16	7	0	0	2	8	7	14	8	0	0	0	0
0	0	6	10	10	15	3	0	0	4	13	6	9	8	8	0	0	3	11	0	7	13	1	0	0	0	14	14	9	0	0	0	0	1	14	13	3	0	0	0	0	3	8	1	14	1	0	0	0	0
0	0	0	6	15	10	1	0	0	0	0	12	16	14	2	0	0	1	12	16	16	7	0	0	0	7	16	16	16	7	0	0	0	1	4	10	16	4	0	0	0	0	0	5	16	7	0	0	0	0
0	2	13	16	16	16	2	0	0	1	10	8	10	16	0	0	0	0	7	8	12	15	7	0	0	3	16	16	16	12	5	0	0	0	2	11	14	0	0	0	0	0	3	15	3	0	0	0	0	0
0	0	0	6	15	2	2	0	0	0	3	15	10	4	15	0	0	2	14	9	0	12	11	0	0	9	16	4	3	16	14	0	0	11	16	16	16	15	7	0	0	1	10	11	16	8	0	0	0	0
0	2	15	16	10	0	0	0	0	8	16	10	16	2	0	0	0	4	7	0	16	6	0	0	0	0	0	2	16	4	0	0	0	0	0	8	14	0	0	0	0	0	2	16	7	0	0	0	0	2
0	4	15	16	12	0	0	0	0	12	15	7	16	5	0	0	0	3	3	0	15	4	0	0	0	0	0	0	13	7	0	0	0	0	0	5	15	2	0	0	0	0	1	14	11	0	0	0	0	1
0	0	7	15	13	3	0	0	0	0	11	6	8	14	0	0	0	0	0	3	8	12	0	0	0	0	0	16	14	2	0	0	0	0	0	10	15	7	0	0	0	0	0	0	2	11	10	0	0	1
0	0	10	16	12	0	0	0	0	1	14	13	16	4	0	0	0	0	2	3	16	5	0	0	0	0	0	4	16	2	0	0	0	0	0	11	14	0	0	0	0	0	2	16	8	0	3	0	0	1
0	0	5	16	16	15	1	0	0	0	10	9	10	16	2	0	0	0	0	1	12	10	0	0	0	0	0	9	16	8	0	0	0	0	0	2	14	16	5	0	0	0	0	4	0	16	5	0	0	0
0	0	11	16	15	2	0	0	0	0	12	10	14	8	0	0	0	0	0	0	11	8	0	0	0	0	0	1	15	3	0	0	0	0	1	11	11	0	0	0	0	6	15	15	2	0	0	0	0	9
0	0	1	9	15	12	0	0	0	0	13	8	5	14	4	0	0	0	14	1	5	14	1	0	0	0	7	13	16	4	0	0	0	0	11	12	14	12	1	0	0	4	13	0	0	11	7	0	0	1
0	3	15	16	11	0	0	0	0	10	15	13	16	2	0	0	0	10	7	4	16	0	0	0	0	1	0	9	12	0	0	0	0	0	1	16	6	0	0	0	0	0	10	15	0	0	0	0	0	7
0	0	9	13	15	10	1	0	0	0	7	4	4	12	13	0	0	0	0	0	0	7	11	0	0	0	2	12	13	12	2	0	0	0	0	10	15	1	0	0	0	0	0	1	11	9	0	0	0	0
0	2	16	10	9	8	0	0	0	0	10	16	16	12	0	0	0	1	5	10	16	10	6	0	0	11	16	16	16	15	7	0	0	3	5	14	9	2	0	0	0	0	6	16	0	0	0	0	0	0
0	0	3	14	16	12	1	0	0	3	16	14	3	11	4	0	0	2	13	1	3	15	4	0	0	0	10	16	16	8	0	0	0	2	15	10	14	4	0	0	0	5	14	0	3	14	1	0	0	0
0	0	0	9	14	0	0	0	0	0	5	16	4	4	9	0	0	4	16	3	0	13	9	0	0	6	16	15	12	16	13	0	0	0	8	11	15	14	3	0	0	0	0	0	16	5	0	0	0	0
0	0	0	0	8	13	1	0	0	0	1	9	15	14	1	0	0	6	14	16	16	10	0	0	0	5	11	4	16	9	0	0	0	0	0	3	16	5	0	0	0	0	0	3	16	7	0	0	0	0
0	0	1	13	14	2	0	0	0	0	7	16	10	12	0	0	0	3	15	10	0	12	3	0	0	7	9	0	0	8	7	0	0	5	9	0	0	8	7	0	0	1	13	0	0	11	2	0	0	0
0	0	0	0	15	15	1	0	0	0	0	2	16	16	4	0	0	0	2	11	16	15	1	0	0	9	16	16	16	12	0	0	0	3	10	8	16	8	0	0	0	0	0	0	16	11	0	0	0	0
0	0	2	14	15	8	0	0	0	0	8	10	3	15	1	0	0	0	5	11	1	15	4	0	0	0	0	12	15	16	5	0	0	0	0	0	2	8	6	0	0	1	3	0	0	7	5	0	0	1
0	0	9	15	14	1	0	0	0	2	16	8	15	10	0	0	0	2	14	4	13	14	1	0	0	0	7	15	15	14	6	0	0	0	0	1	1	7	9	0	0	0	0	0	0	3	12	0	0	0
0	0	7	10	13	5	0	0	0	6	16	12	16	12	0	0	0	6	15	6	16	14	1	0	0	1	13	16	12	16	2	0	0	0	0	0	0	13	4	0	0	0	0	0	0	11	7	0	0	0
0	0	8	16	16	16	16	2	0	0	8	10	7	12	13	0	0	0	0	0	3	15	2	0	0	0	4	11	15	16	13	0	0	0	11	16	14	6	0	0	0	0	1	14	6	0	0	0	0	0
0	0	10	12	13	11	2	0	0	0	14	9	8	8	2	0	0	0	15	0	0	0	0	0	0	6	16	6	0	0	0	0	0	3	12	13	15	5	0	0	0	0	0	0	6	13	1	0	0	0
0	0	2	13	13	4	0	0	0	0	12	13	11	14	0	0	0	0	9	13	13	14	1	0	0	0	0	4	8	13	3	0	0	0	0	0	0	7	9	0	0	0	0	0	0	3	13	0	0	0
0	0	0	5	12	15	7	0	0	0	3	14	4	13	6	0	0	0	4	13	0	14	7	0	0	0	0	13	14	16	8	0	0	0	0	0	3	8	8	0	0	1	3	0	0	10	8	0	0	5
0	0	6	12	15	15	9	0	0	0	8	12	4	4	3	0	0	0	12	3	0	0	0	0	0	1	15	6	3	0	0	0	0	8	16	12	16	6	0	0	0	3	4	0	4	11	0	0	0	4
0	0	3	10	13	5	0	0	0	0	15	12	5	14	1	0	0	4	12	1	0	10	4	0	0	5	8	0	0	8	7	0	0	5	8	0	0	8	8	0	0	4	11	0	0	11	5	0	0	1
0	0	0	2	15	7	0	0	0	0	0	11	12	1	0	0	0	0	6	15	1	14	2	0	0	5	15	5	3	16	1	0	0	7	16	14	13	16	8	0	0	1	6	12	15	14	3	0	0	0
0	0	5	13	12	15	2	0	0	0	13	13	8	8	2	0	0	3	16	5	0	0	0	0	0	7	16	13	5	0	0	0	0	1	7	10	16	10	0	0	0	0	0	0	4	16	4	0	0	0
0	0	0	2	14	5	1	0	0	0	1	12	13	1	15	4	0	0	9	15	2	6	16	2	0	7	16	13	8	14	12	0	0	9	16	16	16	16	10	0	0	0	0	3	11	15	1	0	0	0
0	0	7	13	12	9	1	0	0	3	15	5	5	16	4	0	0	3	15	2	7	16	1	0	0	0	5	15	16	15	4	0	0	0	0	0	0	11	7	0	0	1	4	0	0	9	7	0	0	3
0	0	2	14	12	2	0	0	0	0	12	13	7	13	0	0	0	5	16	1	0	12	3	0	0	6	12	2	0	4	8	0	0	7	8	0	0	7	8	0	0	1	14	1	0	9	6	0	0	0
0	0	2	8	15	7	0	0	0	0	11	15	6	14	3	0	0	0	16	6	0	4	9	0	0	8	4	0	0	4	8	0	0	6	7	0	0	5	8	0	0	3	13	0	0	13	1	0	0	0
0	3	16	16	10	0	0	0	0	2	12	11	16	3	0	0	0	0	0	2	16	5	0	0	0	0	0	3	16	2	0	0	0	0	1	15	10	0	0	0	0	0	13	16	1	0	0	0	0	7
0	0	14	16	14	5	0	0	0	0	3	0	2	16	3	0	0	0	0	4	10	15	1	0	0	6	16	16	14	2	0	0	0	1	4	6	12	12	0	0	0	0	0	0	0	12	9	0	0	0
0	0	0	13	16	16	16	1	0	0	0	7	8	13	11	0	0	0	0	0	0	14	10	1	0	6	12	13	16	14	9	0	0	6	14	10	16	6	0	0	0	0	0	7	13	1	0	0	0	0
0	0	6	12	13	12	6	0	0	0	6	8	2	5	7	0	0	0	12	2	0	0	0	0	0	7	15	12	7	2	0	0	0	2	8	8	9	15	4	0	0	0	0	0	0	7	7	0	0	0
0	0	1	8	15	8	0	0	0	0	14	11	14	16	0	0	0	3	12	0	6	9	0	0	0	1	15	10	14	1	0	0	0	0	1	15	16	5	0	0	0	0	5	12	3	15	3	0	0	0
0	0	5	8	12	12	13	0	0	0	14	12	8	4	4	0	0	0	14	0	2	0	0	0	0	3	16	16	16	10	0	0	0	0	5	1	2	15	2	0	0	0	0	0	0	16	0	0	0	0
0	0	4	15	10	0	0	0	0	3	16	9	10	7	0	0	0	7	15	3	1	11	2	0	0	8	6	0	0	6	7	0	0	8	5	0	0	4	8	0	0	4	10	0	0	7	8	0	0	0
0	0	0	3	15	4	0	0	0	0	0	13	9	0	0	0	0	0	8	12	0	7	4	0	0	4	14	3	0	15	5	0	0	11	16	16	16	16	10	0	0	5	9	9	13	12	0	0	0	0
0	0	0	2	11	1	0	0	0	0	0	7	13	1	0	0	0	0	6	15	2	4	7	0	0	1	14	11	0	14	8	0	0	7	16	16	16	16	3	0	0	0	0	3	13	14	0	0	0	0
0	0	4	14	5	0	0	0	0	0	12	15	14	0	0	0	0	0	12	8	15	9	0	0	0	0	5	16	15	16	4	0	0	0	0	0	6	12	10	0	0	0	0	0	0	5	15	0	0	0
0	0	0	3	12	0	0	0	0	0	0	12	9	1	1	0	0	0	3	16	3	10	7	0	0	1	13	10	1	16	3	0	0	8	16	13	13	16	2	0	0	3	6	8	16	14	2	0	0	0
0	0	2	13	14	2	0	0	0	1	15	16	16	9	0	0	0	7	16	8	5	16	1	0	0	6	16	3	0	11	7	0	0	5	16	4	0	8	8	0	0	0	16	9	0	10	11	0	0	0
0	0	3	15	8	0	0	0	0	0	8	16	16	7	0	0	0	0	7	11	9	12	0	0	0	0	2	5	9	11	0	0	0	0	0	0	13	7	0	0	0	0	7	10	16	4	0	0	0	0
0	0	0	6	11	6	0	0	0	0	8	13	9	16	3	0	0	2	15	4	0	13	3	0	0	0	7	14	9	13	0	0	0	0	1	15	16	6	0	0	0	0	11	10	10	12	0	0	0	0
0	0	4	16	7	1	0	0	0	0	10	13	15	11	0	0	0	2	15	3	4	15	3	0	0	4	16	0	0	12	8	0	0	5	16	1	0	9	8	0	0	4	16	2	1	13	7	0	0	0
0	0	5	12	6	0	0	0	0	0	11	16	15	6	0	0	0	0	10	11	11	15	2	0	0	0	4	15	15	16	6	0	0	0	0	4	8	13	9	0	0	0	0	0	0	8	13	0	0	0
0	0	1	13	10	0	0	0	0	0	9	16	11	0	0	0	0	3	16	11	0	0	0	0	0	5	16	11	7	1	0	0	0	4	16	16	16	15	3	0	0	3	16	12	2	12	11	0	0	0
0	0	2	9	3	0	0	0	0	5	14	9	13	9	0	0	0	7	14	0	10	10	0	0	0	0	9	14	15	6	0	0	0	0	7	16	16	0	0	0	0	0	12	6	7	12	1	0	0	0
0	0	6	12	8	4	0	0	0	1	14	5	7	16	1	0	0	2	16	4	6	13	0	0	0	0	9	14	15	2	0	0	0	0	7	14	12	1	0	0	0	0	15	2	9	11	0	0	0	0
0	1	8	15	10	0	0	0	0	6	15	13	16	8	0	0	0	0	0	3	14	12	0	0	0	0	4	15	16	10	0	0	0	0	7	12	13	16	6	0	0	0	0	0	0	14	8	0	0	0
0	1	13	12	0	0	0	0	0	7	16	16	8	0	0	0	0	8	10	4	14	0	0	0	0	2	6	2	15	0	0	0	0	0	0	9	10	0	0	0	0	0	5	16	5	0	0	0	0	2
0	0	8	12	9	1	0	0	0	3	16	16	16	10	0	0	0	3	16	16	16	10	0	0	0	0	8	16	16	4	0	0	0	0	12	16	16	8	0	0	0	1	15	16	16	9	0	0	0	0
0	0	6	14	16	5	0	0	0	3	16	13	13	12	0	0	0	1	4	1	12	12	0	0	0	0	4	14	16	6	0	0	0	0	6	14	16	15	2	0	0	0	0	0	8	16	2	0	0	2
0	0	6	12	12	8	0	0	0	0	11	16	16	16	0	0	0	0	9	16	16	16	1	0	0	0	12	16	16	15	2	0	0	0	12	16	16	16	4	0	0	0	12	16	16	11	1	0	0	0
0	0	1	12	14	16	10	0	0	0	3	10	8	16	6	0	0	0	0	0	3	15	1	0	0	0	1	7	14	14	3	0	0	0	4	13	16	12	5	0	0	0	0	7	13	0	0	0	0	0
0	0	10	16	6	0	0	0	0	0	15	14	16	0	0	0	0	0	14	4	16	0	0	0	0	0	0	2	15	0	0	0	0	0	0	6	10	0	0	0	0	0	1	14	6	0	0	0	0	1
0	0	0	4	15	0	0	0	0	0	1	13	11	0	0	0	0	0	7	16	7	12	0	0	0	2	16	11	10	16	2	0	0	6	16	16	16	16	3	0	0	0	4	4	15	13	1	0	0	0
0	0	2	16	15	6	0	0	0	7	11	15	12	16	0	0	0	9	16	10	10	16	1	0	0	0	11	16	16	6	0	0	0	0	15	16	15	2	0	0	0	0	14	5	10	13	1	0	0	0
0	0	0	4	15	0	0	0	0	0	3	15	10	0	0	0	0	0	11	15	0	4	0	0	0	5	16	8	4	16	3	0	0	3	16	14	13	16	2	0	0	0	4	6	15	14	2	0	0	0
0	1	9	13	12	6	0	0	0	5	16	13	8	10	2	0	0	4	14	1	0	0	0	0	0	2	16	14	4	0	0	0	0	5	16	15	16	4	0	0	0	0	0	1	11	16	3	0	0	0
0	0	9	16	15	5	0	0	0	4	16	12	12	16	7	0	0	5	16	4	0	1	1	0	0	8	16	15	11	3	0	0	0	4	14	12	14	15	2	0	0	0	0	0	4	16	4	0	0	0
0	0	0	0	9	6	0	0	0	0	0	9	14	2	0	0	0	0	3	15	4	3	6	0	0	1	13	11	0	13	7	0	0	7	16	13	13	16	3	0	0	0	4	4	13	13	1	0	0	0
0	1	15	12	3	0	0	0	0	1	12	16	15	4	0	0	0	0	0	4	16	10	0	0	0	0	0	15	16	5	0	0	0	0	0	12	14	13	1	0	0	0	0	0	0	8	12	0	0	0
0	3	14	14	4	0	0	0	0	8	15	11	16	6	0	0	0	1	4	4	16	7	0	0	0	0	5	16	16	4	0	0	0	0	2	9	15	16	3	0	0	0	0	0	4	16	8	0	0	0
0	0	4	14	15	4	0	0	0	1	16	14	15	13	0	0	0	4	16	7	4	16	3	0	0	5	16	3	0	12	4	0	0	4	16	2	0	11	8	0	0	2	16	6	1	15	4	0	0	0
0	0	6	14	9	0	0	0	0	3	16	13	16	6	0	0	0	2	16	3	9	13	0	0	0	1	16	1	1	15	4	0	0	3	16	0	0	12	6	0	0	0	16	1	0	13	4	0	0	0
0	0	4	14	11	0	0	0	0	3	16	9	15	7	0	0	0	9	15	0	4	14	2	0	0	8	13	0	0	12	6	0	0	8	12	0	0	11	7	0	0	6	14	1	0	14	4	0	0	0
0	0	1	8	6	0	0	0	0	0	14	16	16	16	0	0	0	0	16	16	16	16	0	0	0	0	16	16	16	16	0	0	0	0	16	16	16	15	0	0	0	0	16	16	16	13	0	0	0	0
0	2	10	15	8	0	0	0	0	6	16	15	16	8	0	0	0	8	16	5	13	16	0	0	0	4	16	12	16	16	5	0	0	0	5	11	13	16	7	0	0	0	0	0	1	16	8	0	0	0
0	2	15	13	2	0	0	0	0	6	16	14	15	1	0	0	0	7	12	0	15	8	0	0	0	4	7	0	16	8	0	0	0	0	0	1	16	3	0	0	0	0	0	9	15	0	0	0	0	2
0	0	13	14	4	0	0	0	0	4	16	13	14	2	0	0	0	0	16	4	16	14	2	0	0	0	11	14	16	14	0	0	0	0	0	8	11	15	0	0	0	0	0	0	4	16	2	0	0	0
0	1	12	16	15	11	3	0	0	7	16	14	11	9	4	0	0	3	16	8	2	0	0	0	0	5	16	16	15	3	0	0	0	2	14	16	16	14	0	0	0	0	0	0	12	16	1	0	0	2
0	0	8	16	15	5	0	0	0	0	7	8	15	10	0	0	0	0	0	0	14	10	0	0	0	0	5	12	16	14	2	0	0	0	16	16	15	10	6	0	0	0	1	14	7	0	0	0	0	0
0	0	8	12	3	0	0	0	0	5	16	16	14	4	0	0	0	10	15	2	14	16	2	0	0	3	16	10	13	16	7	0	0	0	5	8	10	16	8	0	0	0	0	0	0	12	12	0	0	0
0	0	3	8	6	1	0	0	0	2	15	16	16	12	0	0	0	0	13	16	16	13	0	0	0	0	10	16	16	16	0	0	0	0	12	16	16	16	0	0	0	0	14	16	16	16	2	0	0	0
0	0	5	14	12	1	0	0	0	0	14	15	16	10	0	0	0	4	13	1	3	15	0	0	0	5	7	0	0	11	7	0	0	4	13	0	0	6	8	0	0	4	16	2	0	9	8	0	0	0
0	1	9	13	9	2	0	0	0	6	16	10	16	7	0	0	0	0	0	2	16	6	0	0	0	0	2	13	14	0	0	0	0	0	2	13	16	13	0	0	0	0	0	0	4	15	8	0	0	0
0	0	8	13	16	10	3	0	0	5	16	10	8	10	6	0	0	6	12	0	0	0	0	0	0	6	15	12	3	0	0	0	0	4	12	14	16	1	0	0	0	0	0	0	16	8	0	0	0	0
0	0	0	6	7	0	0	0	0	0	2	15	6	0	0	0	0	0	10	11	1	1	0	0	0	4	16	5	10	9	0	0	0	8	16	16	16	15	2	0	0	1	4	7	16	10	0	0	0	0
0	0	2	12	5	0	0	0	0	1	13	16	13	2	0	0	0	3	16	10	14	11	0	0	0	7	16	8	5	16	4	0	0	7	16	8	1	14	5	0	0	2	15	9	1	15	5	0	0	0
0	0	1	8	12	7	0	0	0	2	15	8	5	14	0	0	0	0	11	5	3	15	0	0	0	0	1	14	16	12	0	0	0	0	5	15	15	9	0	0	0	1	15	6	1	12	1	0	0	0
0	0	2	12	16	14	10	0	0	0	1	8	4	11	13	0	0	0	0	0	0	14	5	0	0	0	0	3	9	15	0	0	0	0	5	16	16	15	3	0	0	0	2	10	13	3	0	0	0	0
0	0	0	12	7	0	0	0	0	0	7	16	3	0	0	0	0	2	15	6	0	0	0	0	0	4	16	10	7	0	0	0	0	5	16	16	16	12	0	0	0	6	16	9	5	16	3	0	0	1
0	0	9	16	8	1	0	0	0	5	16	9	14	11	1	0	0	10	10	0	8	16	4	0	0	4	16	15	15	16	8	0	0	0	4	8	7	13	8	0	0	0	0	0	0	9	11	0	0	0
0	0	0	11	12	0	0	0	0	0	7	16	11	1	0	0	0	2	16	12	0	0	0	0	0	2	16	7	0	0	0	0	0	8	16	16	8	1	0	0	0	4	16	13	13	14	3	0	0	0
0	0	7	14	7	0	0	0	0	0	15	14	16	3	0	0	0	0	15	12	16	6	0	0	0	0	6	16	16	4	0	0	0	0	8	16	16	11	0	0	0	0	15	12	3	16	8	0	0	2
0	0	1	14	13	1	0	0	0	0	12	16	16	12	0	0	0	1	11	14	11	16	5	0	0	3	8	16	2	8	10	0	0	0	5	14	0	8	7	0	0	0	7	12	0	15	3	0	0	0
0	3	12	16	15	4	0	0	0	4	11	8	14	11	0	0	0	0	0	6	16	3	0	0	0	0	3	15	15	1	0	0	0	0	1	11	15	14	1	0	0	0	0	0	4	12	6	0	0	1
0	0	2	6	9	4	0	0	0	3	15	5	8	13	0	0	0	4	15	3	5	16	0	0	0	0	9	13	15	7	0	0	0	0	3	16	12	0	0	0	0	0	9	9	13	6	0	0	0	0
0	0	7	15	14	3	0	0	0	0	8	11	10	12	0	0	0	0	0	0	5	13	0	0	0	0	0	5	15	9	0	0	0	0	0	5	12	15	6	0	0	0	0	0	0	8	12	0	0	0
0	1	8	15	16	12	3	0	0	4	16	13	5	6	2	0	0	0	16	7	1	0	0	0	0	6	16	16	15	8	0	0	0	1	12	8	12	16	5	0	0	0	0	0	5	16	5	0	0	0
0	0	4	15	6	0	0	0	0	0	13	13	16	0	0	0	0	4	15	1	16	2	0	0	0	0	0	2	16	0	0	0	0	0	0	8	12	0	0	0	0	1	12	16	6	4	0	0	0	7
0	0	0	8	12	1	0	0	0	0	8	16	14	8	0	0	0	6	16	2	2	16	0	0	0	8	16	2	0	10	6	0	0	4	16	3	0	8	8	0	0	0	10	9	0	8	8	0	0	0
0	0	10	12	13	9	4	0	0	2	16	11	8	5	3	0	0	3	16	1	0	0	0	0	0	7	16	16	15	3	0	0	0	6	12	9	14	15	1	0	0	0	0	0	6	16	2	0	0	0
0	0	13	15	3	0	0	0	0	2	16	11	15	4	0	0	0	4	16	2	16	16	0	0	0	2	13	16	16	16	2	0	0	0	0	4	5	15	2	0	0	0	0	0	0	12	7	0	0	0
0	0	12	16	6	0	0	0	0	6	16	11	15	5	0	0	0	8	16	0	11	15	1	0	0	8	14	0	2	16	5	0	0	8	14	0	0	12	7	0	0	5	16	2	1	16	4	0	0	3
0	0	11	16	12	1	0	0	0	0	16	12	16	12	0	0	0	0	3	2	12	12	0	0	0	0	5	16	16	6	0	0	0	0	4	12	16	15	2	0	0	0	0	0	5	15	7	0	0	1
0	0	3	11	7	0	0	0	0	4	16	16	16	0	0	0	0	4	16	16	16	0	0	0	0	4	16	16	10	0	0	0	0	1	14	16	16	0	0	0	0	0	12	16	16	6	0	0	0	0
0	0	6	11	14	3	0	0	0	2	16	12	11	16	0	0	0	4	16	9	7	15	0	0	0	0	14	15	16	12	0	0	0	0	10	16	16	3	0	0	0	1	16	6	11	15	1	0	0	3
0	2	12	16	16	10	2	0	0	7	16	8	6	8	2	0	0	6	15	0	0	0	0	0	0	6	16	13	8	0	0	0	0	6	15	12	16	6	0	0	0	0	0	0	11	13	0	0	0	0
0	0	6	16	5	0	0	0	0	6	16	16	16	7	0	0	0	11	15	2	16	14	0	0	0	9	16	10	16	16	7	0	0	2	13	16	16	16	8	0	0	0	0	0	0	13	12	0	0	0
0	0	3	15	13	2	0	0	0	2	15	14	16	8	0	0	0	5	15	6	4	15	0	0	0	1	15	1	1	15	3	0	0	3	16	2	0	12	5	0	0	3	16	3	0	12	6	0	0	0
0	0	2	14	1	0	0	0	0	0	11	13	0	0	0	0	0	2	16	1	0	0	0	0	0	4	16	1	3	0	0	0	0	8	12	12	16	13	0	0	0	4	16	9	4	13	6	0	0	0
0	0	8	12	11	6	0	0	0	1	14	16	16	13	0	0	0	4	16	16	16	8	0	0	0	1	15	16	16	3	0	0	0	3	15	16	16	7	0	0	0	2	13	16	16	8	0	0	0	1
0	0	1	12	14	1	0	0	0	0	8	15	7	0	0	0	0	1	14	7	0	0	0	0	0	1	16	16	16	10	2	0	0	1	16	15	5	11	10	0	0	1	16	4	0	8	13	0	0	0
0	1	10	16	12	1	0	0	0	7	16	10	13	5	0	0	0	1	6	0	9	8	0	0	0	0	0	7	15	10	0	0	0	0	0	6	12	14	7	0	0	0	0	0	0	2	14	0	0	0
0	0	8	15	10	1	0	0	0	0	15	13	15	10	0	0	0	0	16	2	0	14	1	0	0	0	14	5	7	16	2	0	0	0	7	12	11	15	3	0	0	0	0	0	0	13	4	0	0	0
0	4	16	16	16	16	13	0	0	5	12	12	13	16	14	0	0	0	0	0	10	15	4	0	0	0	0	3	16	9	0	0	0	0	0	7	16	2	0	0	0	0	3	15	9	0	0	0	0	0
0	0	1	16	15	5	0	0	0	0	9	16	16	12	0	0	0	2	16	16	16	7	0	0	0	0	12	16	16	2	0	0	0	0	8	16	16	5	0	0	0	0	15	16	16	11	0	0	0	0
0	0	2	16	10	1	0	0	0	0	8	15	13	7	0	0	0	0	3	9	4	13	0	0	0	0	0	0	6	13	0	0	0	0	0	0	12	8	0	0	0	0	0	4	16	3	0	0	0	0
0	0	1	12	13	2	0	0	0	0	12	16	10	2	0	0	0	2	16	7	0	0	0	0	0	1	16	12	8	2	0	0	0	2	16	13	13	14	2	0	0	0	13	7	0	12	12	0	0	0
0	0	4	9	9	0	0	0	0	1	16	15	12	10	0	0	0	3	16	5	0	0	0	0	0	6	16	16	7	0	0	0	0	3	16	15	16	1	0	0	0	0	1	0	12	5	0	0	0	0
0	0	12	14	8	3	0	0	0	3	16	15	16	16	3	0	0	0	14	12	14	13	1	0	0	0	7	16	16	3	0	0	0	0	12	16	16	2	0	0	0	1	15	4	9	14	0	0	0	3
0	0	2	9	16	6	0	0	0	1	15	16	11	5	0	0	0	2	16	7	0	0	0	0	0	5	16	0	3	0	0	0	0	4	16	16	16	14	3	0	0	2	16	6	1	10	10	0	0	0
0	1	11	9	14	11	1	0	0	8	16	14	14	16	2	0	0	7	16	0	11	12	0	0	0	1	1	1	15	5	0	0	0	0	0	10	14	0	0	0	0	0	2	15	5	0	0	0	0	0
0	0	11	15	16	16	16	7	0	0	14	14	12	16	16	3	0	0	1	0	4	16	6	0	0	0	0	0	13	12	0	0	0	0	0	7	15	4	0	0	0	0	3	16	9	0	0	0	0	0
0	0	11	12	2	0	0	0	0	3	16	12	7	0	0	0	0	2	14	3	10	0	0	0	0	0	0	5	8	0	0	0	0	0	0	11	5	0	0	0	0	0	3	16	1	0	0	0	0	0
0	0	2	16	11	0	0	0	0	1	11	16	16	7	0	0	0	10	16	16	16	9	0	0	0	2	9	15	16	11	0	0	0	0	0	12	16	8	0	0	0	0	4	16	16	5	0	0	0	0
0	4	8	8	12	16	5	0	0	8	16	16	16	15	3	0	0	2	3	7	16	7	0	0	0	0	0	12	14	1	0	0	0	0	9	16	7	0	0	0	0	0	14	16	0	0	0	0	0	6
0	0	9	16	16	7	0	0	0	0	13	15	13	11	0	0	0	1	15	11	1	0	0	0	0	2	16	16	15	3	0	0	0	0	7	12	12	10	0	0	0	0	0	0	9	14	0	0	0	0
0	0	5	7	13	7	0	0	0	7	16	16	10	15	0	0	0	5	15	5	6	11	0	0	0	1	9	15	15	4	0	0	0	0	5	16	16	3	0	0	0	0	14	7	13	8	0	0	0	0
0	0	4	15	9	1	0	0	0	0	11	16	16	9	0	0	0	0	1	10	16	11	0	0	0	0	0	8	16	12	0	0	0	0	0	11	16	10	0	0	0	0	1	16	16	7	0	0	0	0
0	4	15	9	8	8	1	0	0	4	16	16	16	16	8	0	0	9	15	2	15	14	1	0	0	5	5	5	16	4	0	0	0	0	0	12	12	0	0	0	0	0	7	15	2	0	0	0	0	3
0	0	3	13	14	1	0	0	0	0	8	15	7	2	0	0	0	0	10	12	2	0	0	0	0	0	13	16	16	10	1	0	0	0	15	14	11	10	10	0	0	0	13	5	0	6	14	0	0	0
0	0	0	10	13	3	0	0	0	0	7	16	12	6	0	0	0	0	12	13	1	0	0	0	0	0	16	16	16	10	0	0	0	2	16	15	1	12	8	0	0	0	16	4	0	6	15	0	0	0
0	0	10	13	11	10	0	0	0	0	12	16	16	16	0	0	0	0	13	11	0	2	0	0	0	0	14	16	13	1	0	0	0	0	5	10	14	9	0	0	0	0	0	0	10	13	0	0	0	0
0	0	3	14	3	0	0	0	0	3	15	16	15	1	0	0	0	6	15	5	8	11	0	0	0	7	10	0	0	12	5	0	0	4	11	0	0	6	10	0	0	2	14	0	0	6	12	0	0	0
0	0	8	12	13	2	0	0	0	7	16	10	10	15	2	0	0	10	11	0	1	16	4	0	0	6	15	12	16	16	7	0	0	0	5	8	4	12	8	0	0	0	0	0	0	12	12	0	0	0
0	0	5	13	12	2	0	0	0	0	14	12	12	13	0	0	0	0	11	4	2	15	0	0	0	0	8	8	4	16	1	0	0	0	2	14	16	16	6	0	0	0	0	0	0	7	10	0	0	0
0	0	0	15	12	3	0	0	0	0	0	16	16	8	0	0	0	0	9	16	16	9	0	0	0	0	0	10	16	13	0	0	0	0	0	4	16	16	2	0	0	0	1	8	16	16	10	0	0	0
0	0	14	15	12	12	6	0	0	1	16	12	12	16	7	0	0	0	6	1	12	12	0	0	0	0	0	8	15	2	0	0	0	0	0	13	7	0	0	0	0	0	6	15	1	0	0	0	0	0
0	1	12	13	9	5	0	0	0	5	16	11	15	16	0	0	0	4	16	5	8	16	4	0	0	2	13	16	16	16	5	0	0	0	0	3	4	15	6	0	0	0	0	0	1	15	6	0	0	0
0	0	0	7	8	0	0	0	0	0	0	14	4	5	0	0	0	0	2	14	4	12	0	0	0	0	9	7	7	9	0	0	0	1	16	2	10	12	3	0	0	10	16	16	16	16	3	0	0	4
0	0	4	16	14	2	0	0	0	0	16	11	11	10	0	0	0	1	4	1	11	10	0	0	0	0	1	11	16	6	0	0	0	0	6	16	14	13	2	0	0	0	1	2	1	10	11	0	0	0
0	0	9	11	8	5	0	0	0	2	16	14	16	15	0	0	0	6	16	11	2	0	0	0	0	8	16	16	13	2	0	0	0	1	3	0	12	9	0	0	0	0	0	0	9	12	0	0	0	0
0	0	4	14	10	0	0	0	0	0	14	15	15	6	0	0	0	1	16	5	5	11	0	0	0	0	5	4	6	13	0	0	0	0	0	0	14	6	0	0	0	0	0	3	16	2	0	0	0	0
0	0	6	15	16	6	0	0	0	5	15	16	16	11	0	0	0	8	16	16	16	9	0	0	0	0	4	16	16	6	0	0	0	0	2	16	16	0	0	0	0	0	8	16	16	2	0	0	0	0
0	0	5	3	10	10	0	0	0	4	16	13	14	13	0	0	0	4	14	0	8	8	0	0	0	1	13	13	15	0	0	0	0	0	0	14	16	1	0	0	0	0	13	13	8	5	0	0	0	1
0	0	5	10	12	7	0	0	0	1	14	16	16	16	0	0	0	11	16	4	7	15	0	0	0	5	12	0	11	14	0	0	0	0	0	5	16	9	0	0	0	0	2	14	13	5	1	0	0	0
0	0	9	14	9	2	0	0	0	2	16	10	14	8	0	0	0	2	16	2	6	16	1	0	0	0	14	9	11	16	5	0	0	0	2	11	11	14	9	0	0	0	0	0	0	13	11	0	0	0
0	0	11	16	14	7	1	0	0	7	15	7	13	16	4	0	0	10	12	0	5	16	6	0	0	3	16	12	15	16	8	0	0	0	2	4	7	16	6	0	0	0	0	0	3	16	4	0	0	0
0	0	5	15	12	3	0	0	0	0	9	12	10	3	0	0	0	0	14	6	0	0	0	0	0	0	15	16	16	3	0	0	0	0	7	8	10	10	0	0	0	0	0	0	5	13	0	0	0	0
0	0	5	12	11	2	0	0	0	1	14	15	13	14	0	0	0	2	15	4	6	16	0	0	0	0	0	2	13	12	0	0	0	0	0	11	16	13	2	0	0	0	0	1	5	12	12	0	0	0
0	0	0	11	15	5	0	0	0	0	8	16	13	6	0	0	0	0	11	14	0	0	0	0	0	0	15	15	12	8	0	0	0	0	16	14	12	15	9	0	0	0	16	6	0	11	14	0	0	0
0	0	11	12	16	10	1	0	0	5	16	15	7	15	4	0	0	5	16	6	8	15	1	0	0	0	7	16	16	10	0	0	0	0	6	16	16	7	0	0	0	0	14	10	10	12	0	0	0	4
0	0	2	13	16	6	0	0	0	0	11	16	11	5	0	0	0	0	15	6	0	0	0	0	0	4	16	4	10	2	0	0	0	3	14	15	16	14	1	0	0	3	16	8	0	14	9	0	0	0
0	0	0	5	4	1	0	0	0	0	0	14	8	12	0	0	0	0	4	13	4	12	0	0	0	0	12	5	7	9	0	0	0	2	16	4	13	16	7	0	0	10	16	16	16	11	1	0	0	5
0	0	0	11	8	0	0	0	0	0	0	13	7	0	0	0	0	0	3	16	6	15	0	0	0	0	9	11	7	14	0	0	0	1	15	6	12	13	1	0	0	7	16	16	16	16	11	0	0	5
0	0	10	16	16	8	0	0	0	0	15	14	9	9	0	0	0	3	16	5	0	0	0	0	0	2	16	16	10	0	0	0	0	0	11	13	15	6	0	0	0	0	0	0	10	11	0	0	0	0
0	0	5	12	8	2	0	0	0	0	12	6	8	13	0	0	0	2	10	0	0	12	2	0	0	0	14	12	12	10	0	0	0	0	1	15	16	7	0	0	0	0	14	8	0	9	1	0	0	0
0	0	4	11	4	0	0	0	0	0	12	15	16	14	0	0	0	4	15	0	5	12	6	0	0	6	10	0	0	7	8	0	0	7	8	0	0	8	8	0	0	6	13	0	1	13	3	0	0	2
0	0	3	16	11	0	0	0	0	0	5	16	16	0	0	0	0	1	11	16	15	0	0	0	0	3	15	16	15	0	0	0	0	0	2	16	14	0	0	0	0	0	0	15	16	0	0	0	0	0
0	0	3	14	7	1	0	0	0	0	11	15	16	12	0	0	0	0	14	8	0	13	4	0	0	1	16	2	0	12	6	0	0	1	16	2	0	13	7	0	0	2	16	0	4	16	1	0	0	0
0	0	9	13	4	0	0	0	0	1	16	9	11	0	0	0	0	2	11	0	13	0	0	0	0	0	2	3	13	0	0	0	0	0	0	11	5	0	0	0	0	0	3	14	1	0	0	0	0	0
0	0	7	11	13	7	0	0	0	1	15	15	13	15	2	0	0	4	16	4	5	14	4	0	0	0	10	16	16	13	2	0	0	0	7	15	16	3	0	0	0	1	16	9	8	15	0	0	0	3
0	0	4	14	15	8	1	0	0	0	14	14	12	15	7	0	0	3	15	1	0	9	7	0	0	6	12	0	0	8	8	0	0	8	11	0	0	9	8	0	0	8	12	0	0	14	5	0	0	3
0	2	12	16	16	16	14	0	0	9	16	16	15	16	6	0	0	11	13	0	11	14	0	0	0	0	0	2	16	6	0	0	0	0	0	12	14	1	0	0	0	0	4	16	6	0	0	0	0	0
0	0	1	7	12	5	0	0	0	0	4	16	9	6	0	0	0	0	11	8	0	0	0	0	0	0	15	8	8	5	0	0	0	0	16	16	12	16	2	0	0	0	15	5	0	15	5	0	0	0
0	0	5	10	12	2	0	0	0	2	16	13	11	11	0	0	0	7	14	0	4	15	0	0	0	1	6	0	10	12	0	0	0	0	0	2	16	6	0	0	0	0	0	9	12	0	0	0	0	0
0	0	7	13	16	8	0	0	0	9	16	12	8	16	2	0	0	4	7	0	6	15	1	0	0	0	4	13	16	8	0	0	0	0	6	13	15	16	3	0	0	0	0	0	2	11	12	0	0	0
0	0	10	15	10	0	0	0	0	10	15	10	16	6	0	0	0	2	2	13	15	1	0	0	0	0	4	16	16	5	0	0	0	0	0	3	7	15	5	0	0	0	0	0	0	9	13	0	0	0
0	0	0	11	14	2	0	0	0	0	9	16	12	6	0	0	0	2	15	8	0	0	0	0	0	0	16	4	3	1	0	0	0	0	16	14	16	15	3	0	0	0	13	14	2	4	14	1	0	0
0	0	10	14	11	9	0	0	0	0	9	12	8	9	0	0	0	0	11	9	1	0	0	0	0	0	15	16	14	2	0	0	0	0	12	2	10	6	0	0	0	0	0	0	0	13	0	0	0	0
0	1	11	14	12	6	0	0	0	8	15	7	11	15	0	0	0	11	9	0	8	16	4	0	0	8	14	13	16	16	7	0	0	0	6	9	4	15	8	0	0	0	0	0	0	11	10	0	0	0
0	0	8	11	15	4	0	0	0	0	14	14	12	6	0	0	0	0	11	9	0	0	0	0	0	0	10	16	14	2	0	0	0	0	4	8	9	14	2	0	0	0	0	0	0	15	2	0	0	0
0	0	8	12	14	15	15	1	0	3	15	16	14	16	15	2	0	0	10	2	5	16	7	0	0	0	0	1	14	12	0	0	0	0	0	6	16	5	0	0	0	0	0	15	12	0	0	0	0	0
0	0	7	8	8	8	0	0	0	0	12	16	14	12	0	0	0	0	15	5	2	0	0	0	0	0	14	16	13	2	0	0	0	0	7	4	12	9	0	0	0	0	0	0	6	12	0	0	0	0
0	0	3	12	15	3	0	0	0	0	14	15	14	4	0	0	0	1	16	15	1	0	0	0	0	3	16	16	5	2	1	0	0	2	16	11	4	8	10	0	0	2	16	2	0	6	13	0	0	0
0	0	5	15	11	9	1	0	0	0	10	16	12	14	7	0	0	0	15	2	0	10	8	0	0	2	12	0	0	11	8	0	0	4	10	0	0	12	5	0	0	8	10	0	3	15	1	0	0	2
0	0	0	10	14	0	0	0	0	0	4	16	7	0	0	0	0	0	8	16	6	8	0	0	0	0	14	9	8	15	0	0	0	4	16	3	11	15	6	0	0	10	16	16	16	16	9	0	0	6
0	0	1	10	14	13	2	0	0	0	9	15	13	16	5	0	0	0	0	0	0	11	5	0	0	0	0	0	4	13	0	0	0	0	8	16	16	13	2	0	0	0	8	14	16	10	1	0	0	0
0	0	7	15	8	2	0	0	0	0	12	16	14	5	0	0	0	0	12	16	16	4	0	0	0	0	12	16	16	2	0	0	0	0	13	16	16	2	0	0	0	0	14	16	16	0	0	0	0	1
0	0	6	9	4	1	0	0	0	0	6	16	16	9	1	0	0	0	4	16	1	13	7	0	0	0	0	14	5	12	8	0	0	1	10	15	16	10	0	0	0	6	15	9	16	1	0	0	0	7
0	0	5	12	8	1	0	0	0	0	15	16	16	8	0	0	0	0	15	16	16	6	0	0	0	1	14	16	16	4	0	0	0	2	15	16	16	9	0	0	0	0	6	16	16	14	1	0	0	0
0	0	0	2	15	3	0	0	0	0	0	8	14	0	0	0	0	0	0	12	8	2	4	0	0	0	4	15	2	15	8	0	0	4	13	14	9	16	6	0	3	16	16	16	16	14	0	0	1	6
0	0	7	16	10	0	0	0	0	1	13	14	16	8	0	0	0	5	16	4	7	13	0	0	0	4	16	4	0	13	5	0	0	7	16	0	0	12	8	0	0	2	15	7	0	10	11	0	0	0
0	0	4	14	16	11	0	0	0	0	12	12	16	15	0	0	0	0	0	1	16	11	0	0	0	0	2	9	16	9	0	0	0	0	13	16	16	16	9	0	0	0	2	15	12	8	1	0	0	0
0	0	3	12	15	3	0	0	0	0	9	15	15	7	0	0	0	0	12	14	12	1	0	0	0	0	8	16	16	14	0	0	0	0	0	0	0	13	7	0	0	0	0	0	0	7	12	0	0	2
0	0	0	3	15	5	0	0	0	0	0	6	16	2	0	0	0	0	0	6	16	3	0	0	0	0	2	13	5	12	2	0	0	5	13	13	9	16	1	0	4	16	16	16	16	15	0	0	2	9
0	3	13	16	16	6	0	0	0	4	16	9	14	12	0	0	0	0	8	3	14	7	0	0	0	0	0	12	16	3	0	0	0	0	0	5	15	15	1	0	0	0	0	0	1	16	10	0	0	2
0	1	14	16	9	0	0	0	0	8	16	12	15	6	0	0	0	6	16	7	5	14	0	0	0	4	16	4	0	14	4	0	0	4	16	3	0	10	6	0	0	6	16	1	0	10	8	0	0	3
0	0	8	16	11	0	0	0	0	1	15	15	14	9	0	0	0	1	15	12	0	12	6	0	0	0	16	7	0	10	4	0	0	0	16	6	0	10	8	0	0	3	16	3	0	15	3	0	0	1
0	0	8	14	12	2	0	0	0	3	16	12	15	6	0	0	0	3	7	7	13	9	0	0	0	0	5	15	16	3	0	0	0	0	0	7	14	14	1	0	0	0	0	0	3	16	5	0	0	0
0	1	9	15	5	0	0	0	0	6	16	13	15	3	0	0	0	12	11	0	12	14	0	0	0	5	15	11	15	16	3	0	0	0	4	8	10	16	5	0	0	0	0	0	0	12	12	0	0	0
0	2	14	16	11	0	0	0	0	8	15	7	16	0	0	0	0	1	2	0	15	1	0	0	0	0	2	12	14	0	0	0	0	0	1	11	14	11	0	0	0	0	0	0	2	14	5	0	0	2
0	0	3	11	16	16	10	0	0	0	11	10	8	16	7	0	0	0	0	0	4	16	2	0	0	0	1	4	13	11	0	0	0	0	10	16	16	16	9	0	0	0	4	13	13	8	2	0	0	0
0	0	1	13	12	14	7	0	0	0	5	12	9	16	2	0	0	0	0	0	3	13	0	0	0	0	0	0	10	7	0	0	0	0	7	16	16	10	1	0	0	0	9	14	16	11	1	0	0	0
0	0	0	0	10	7	0	0	0	0	0	0	15	5	0	0	0	0	0	4	16	3	0	0	0	0	0	7	15	3	0	0	0	3	7	14	12	16	1	0	1	14	16	16	16	15	0	0	0	9
0	0	4	16	16	8	0	0	0	2	16	10	12	16	4	0	0	4	16	4	10	16	4	0	0	3	16	16	16	16	1	0	0	0	0	0	4	16	4	0	0	0	0	0	2	16	1	0	0	0
0	1	11	16	15	2	0	0	0	4	12	8	14	8	0	0	0	1	1	2	15	6	0	0	0	0	0	7	16	4	0	0	0	0	0	1	13	13	0	0	0	0	0	0	2	16	7	0	0	0
0	0	0	8	14	5	0	0	0	0	0	9	16	14	2	0	0	0	0	11	16	13	1	0	0	0	6	16	16	7	0	0	0	3	13	16	16	4	0	0	0	3	11	15	16	12	0	0	0	0
0	0	3	15	12	2	0	0	0	1	16	14	13	11	0	0	0	5	16	12	0	11	5	0	0	4	11	11	0	3	8	0	0	6	8	0	0	4	8	0	0	4	11	0	0	9	7	0	0	0
0	0	0	10	13	3	0	0	0	0	0	16	16	8	0	0	0	0	4	16	16	7	0	0	0	2	15	16	16	10	0	0	0	6	16	16	16	13	0	0	0	0	0	8	16	14	0	0	0	0
0	0	0	9	14	14	12	6	0	0	3	8	8	11	16	7	0	0	0	0	1	12	12	0	0	0	3	4	11	14	0	0	0	0	13	16	16	15	4	0	0	0	0	10	11	0	0	0	0	0
0	0	2	14	16	13	0	0	0	0	15	9	7	9	0	0	0	0	14	6	5	4	0	0	0	0	11	16	16	16	3	0	0	0	1	5	4	11	8	0	0	0	3	0	0	7	9	0	0	2
0	0	4	13	16	15	4	0	0	3	16	10	8	16	4	0	0	3	10	0	3	16	4	0	0	0	0	11	16	15	0	0	0	0	0	3	14	16	6	0	0	0	0	0	2	16	9	0	0	0
0	0	8	14	13	1	0	0	0	3	16	16	16	7	0	0	0	4	16	3	11	8	0	0	0	0	4	0	15	4	0	0	0	0	0	3	15	1	0	0	0	0	7	14	15	5	2	0	0	1
0	0	6	11	4	0	0	0	0	0	12	16	14	0	0	0	0	0	12	16	6	1	0	0	0	0	5	16	16	5	0	0	0	0	12	16	16	4	0	0	0	0	12	16	16	9	0	0	0	0
0	0	0	16	11	4	0	0	0	0	2	16	16	12	0	0	0	0	10	16	16	8	0	0	0	2	16	16	16	4	0	0	0	2	11	16	16	4	0	0	0	0	1	16	16	6	0	0	0	0
0	0	0	9	15	10	0	0	0	0	2	16	16	16	0	0	0	0	0	15	16	16	0	0	0	0	2	16	16	12	0	0	0	0	14	16	16	12	0	0	0	4	16	16	16	11	0	0	0	0
0	0	13	14	5	0	0	0	0	3	16	15	16	3	0	0	0	7	11	1	13	4	0	0	0	1	2	2	15	2	0	0	0	0	0	9	12	0	0	0	0	0	8	16	4	1	1	0	0	0
0	0	7	13	14	6	0	0	0	2	16	16	16	14	0	0	0	3	16	9	4	2	0	0	0	2	16	16	14	5	0	0	0	0	6	8	9	15	7	0	0	0	0	0	0	8	12	0	0	0
0	0	9	16	14	1	0	0	0	4	16	14	15	8	0	0	0	8	16	5	3	15	2	0	0	7	13	0	0	15	4	0	0	8	12	0	0	12	5	0	0	5	14	1	2	14	4	0	0	0
0	0	0	7	8	2	0	0	0	0	2	15	16	8	0	0	0	0	4	16	16	8	0	0	0	0	8	16	16	9	0	0	0	3	16	16	16	16	0	0	0	1	6	9	16	16	0	0	0	0
0	0	3	14	8	0	0	0	0	8	16	16	16	6	0	0	0	11	14	4	7	14	0	0	0	9	10	0	0	12	7	0	0	6	11	0	0	6	8	0	0	0	16	4	0	4	12	0	0	0
0	0	12	13	9	2	0	0	0	3	16	16	16	7	0	0	0	2	16	5	0	0	0	0	0	0	14	16	14	3	0	0	0	0	1	4	10	15	3	0	0	0	0	0	0	9	12	0	0	0
0	0	2	11	15	8	0	0	0	0	14	13	13	8	0	0	0	0	14	8	8	4	0	0	0	0	7	16	16	14	2	0	0	0	1	4	1	13	6	0	0	0	0	0	0	7	13	0	0	0
0	0	12	10	2	0	0	0	0	2	16	8	10	2	0	0	0	0	16	0	10	10	0	0	0	0	5	10	12	15	0	0	0	0	0	6	8	14	3	0	0	0	0	0	0	5	12	0	0	0
0	0	1	12	7	0	0	0	0	0	14	16	6	0	0	0	0	2	16	5	0	0	0	0	0	1	16	2	0	0	0	0	0	3	16	11	5	3	0	0	0	1	16	15	14	16	8	0	0	0
0	1	11	14	14	3	0	0	0	9	14	10	11	14	0	0	0	8	8	0	9	12	0	0	0	3	3	8	16	6	0	0	0	0	0	8	14	16	2	0	0	0	0	0	0	10	12	0	0	0
0	0	0	1	16	8	0	0	0	0	0	3	16	6	0	0	0	0	0	7	15	9	3	0	0	0	3	14	8	16	4	0	0	7	15	14	12	16	3	0	3	15	16	16	16	16	1	0	1	4
0	0	3	15	16	16	6	0	0	0	11	15	12	16	2	0	0	0	0	0	11	13	0	0	0	0	4	8	16	8	2	0	0	0	14	16	16	16	10	0	0	0	3	13	12	6	1	0	0	0
0	0	0	4	16	1	0	0	0	0	0	6	14	0	0	0	0	0	0	11	10	9	2	0	0	0	4	16	8	16	4	0	0	5	14	11	11	16	2	0	3	15	16	16	16	14	0	0	3	12
0	0	10	16	14	6	0	0	0	0	14	16	9	15	3	0	0	0	10	16	5	15	4	0	0	0	3	16	16	13	1	0	0	0	12	16	16	10	0	0	0	2	16	5	10	14	0	0	0	7
0	1	12	8	0	0	0	0	0	9	16	14	9	0	0	0	0	9	8	0	16	0	0	0	0	1	0	4	13	0	0	0	0	0	0	9	7	0	0	0	0	0	1	13	3	0	0	0	0	1
0	0	0	1	16	5	0	0	0	0	0	4	16	6	0	0	0	0	0	7	15	3	2	0	0	0	1	14	8	16	7	0	0	3	12	15	9	16	2	0	2	15	16	16	16	15	0	0	0	3
0	0	6	8	0	0	0	0	0	0	11	14	0	0	0	0	0	0	13	7	0	0	0	0	0	0	16	7	0	0	0	0	0	0	16	9	6	0	0	0	0	4	16	16	16	14	2	0	0	2
0	0	0	9	9	1	0	0	0	0	10	16	10	12	1	0	0	0	5	14	1	12	4	0	0	0	0	11	15	16	2	0	0	0	3	12	16	9	0	0	0	1	12	10	4	16	7	0	0	2
0	0	13	16	5	0	0	0	0	4	15	13	13	0	0	0	0	7	8	3	16	1	0	0	0	9	3	4	16	0	0	0	0	0	0	8	10	0	0	0	0	0	2	15	5	0	0	0	0	0
0	0	10	16	14	3	0	0	0	2	16	10	14	12	0	0	0	0	7	4	14	8	0	0	0	0	0	8	16	9	0	0	0	0	0	0	7	16	4	0	0	0	0	0	0	13	7	0	0	8
0	0	0	9	14	0	0	0	0	0	0	13	11	0	4	0	0	0	2	16	6	6	15	0	0	0	9	14	0	14	10	0	0	12	16	14	13	15	1	0	0	11	14	14	16	12	0	0	0	0
0	0	11	15	6	0	0	0	0	0	10	16	8	0	0	0	0	0	8	16	16	0	0	0	0	2	12	16	14	2	0	0	0	0	6	16	16	7	0	0	0	0	8	16	16	9	0	0	0	0
0	0	6	9	13	11	2	0	0	7	16	16	16	16	3	0	0	8	16	10	6	0	0	0	0	5	16	16	16	13	1	0	0	0	0	3	6	16	4	0	0	3	0	0	0	12	5	0	0	5
0	1	10	10	6	0	0	0	0	4	15	11	15	7	0	0	0	2	14	1	11	14	0	0	0	0	11	16	16	16	0	0	0	0	0	0	0	16	3	0	0	0	0	0	0	11	8	0	0	2
0	0	8	16	15	4	0	0	0	0	8	16	16	10	0	0	0	0	8	16	16	7	0	0	0	0	8	16	16	4	0	0	0	2	16	16	16	4	0	0	0	0	12	16	16	4	0	0	0	0
0	0	7	11	15	6	0	0	0	3	16	15	12	4	0	0	0	5	16	13	14	8	0	0	0	6	15	11	8	15	6	0	0	0	0	0	0	8	8	0	0	0	0	0	0	4	8	0	0	0
0	1	12	16	16	8	0	0	0	4	10	8	8	4	0	0	0	9	11	6	7	0	0	0	0	4	16	16	16	11	0	0	0	0	0	0	1	16	4	0	0	0	0	0	0	16	6	0	0	0
0	0	7	13	16	8	0	0	0	0	16	14	10	16	2	0	0	0	9	14	4	16	1	0	0	0	1	16	16	14	0	0	0	0	8	16	16	3	0	0	0	2	16	13	14	15	1	0	0	4
0	0	6	16	8	0	0	0	0	0	14	10	11	7	0	0	0	0	16	1	3	16	1	0	0	0	11	10	13	16	5	0	0	0	2	8	8	9	10	0	0	0	0	0	0	2	14	0	0	0
0	1	9	15	2	0	0	0	0	10	14	14	7	0	0	0	0	5	3	10	8	0	0	0	0	0	0	14	4	0	0	0	0	0	2	16	0	0	0	0	0	0	10	12	1	0	0	0	0	2
0	0	5	15	10	0	0	0	0	1	15	12	13	10	0	0	0	5	16	2	1	11	3	0	0	5	14	2	0	4	8	0	0	4	12	0	0	4	8	0	0	3	14	2	0	9	9	0	0	0
0	0	0	8	11	0	0	0	0	0	5	14	7	0	0	0	0	0	12	10	0	0	0	0	0	4	16	3	0	0	0	0	0	5	15	12	10	3	0	0	0	4	16	12	8	15	5	0	0	0
0	0	2	14	11	4	0	0	0	1	14	16	13	16	2	0	0	4	16	10	3	15	3	0	0	0	9	16	14	14	2	0	0	1	12	16	16	4	0	0	0	5	16	9	11	13	0	0	0	1
0	0	9	14	10	1	0	0	0	3	13	2	8	9	0	0	0	4	12	0	4	16	1	0	0	1	14	8	11	16	6	0	0	0	1	6	3	10	7	0	0	0	0	0	0	8	8	0	0	3
0	0	11	12	4	0	0	0	0	4	16	8	14	7	0	0	0	5	16	7	6	15	1	0	0	0	12	16	16	16	2	0	0	0	0	1	0	7	9	0	0	0	0	0	0	4	12	0	0	0
0	0	10	16	16	16	5	0	0	0	2	4	10	16	5	0	0	0	0	0	9	12	0	0	0	0	4	14	16	13	6	0	0	0	6	15	16	15	7	0	0	0	0	14	10	0	0	0	0	0
0	1	12	12	11	5	0	0	0	5	15	8	12	15	2	0	0	7	12	0	9	16	3	0	0	3	15	9	10	16	7	0	0	0	5	11	16	16	8	0	0	0	0	0	1	14	10	0	0	0
0	1	10	16	13	4	0	0	0	9	13	4	11	15	0	0	0	0	0	0	4	16	1	0	0	0	0	3	13	11	0	0	0	0	0	7	16	14	2	0	0	0	0	0	4	15	8	0	0	0
0	0	8	16	8	0	0	0	0	0	10	16	16	0	0	0	0	0	6	10	16	4	0	0	0	0	0	0	16	2	0	0	0	0	0	7	13	0	0	0	0	0	1	14	8	0	0	0	0	0
0	0	3	12	6	0	0	0	0	0	16	16	16	8	0	0	0	0	14	14	7	15	0	0	0	0	5	16	15	8	0	0	0	0	0	13	16	0	0	0	0	2	14	10	13	7	0	0	0	3
0	1	11	13	5	0	0	0	0	7	12	7	15	4	0	0	0	8	4	0	8	12	0	0	0	2	6	0	0	13	0	0	0	0	0	1	8	3	0	0	0	0	0	11	8	0	0	0	0	1
0	3	13	16	13	1	0	0	0	11	11	8	14	8	0	0	0	5	1	0	5	14	0	0	0	0	0	0	5	11	0	0	0	0	0	1	14	3	0	0	0	0	0	9	11	0	0	0	0	0
0	3	14	16	12	2	0	0	0	11	12	4	12	8	0	0	0	1	1	0	12	7	0	0	0	0	0	9	16	6	0	0	0	0	0	4	11	16	2	0	0	0	0	0	0	8	11	0	0	1
0	0	8	10	16	13	0	0	0	4	16	16	16	16	1	0	0	6	16	12	8	15	5	0	0	6	16	1	0	12	8	0	0	5	13	0	1	14	6	0	0	4	14	2	12	16	2	0	0	2
0	0	6	15	8	0	0	0	0	0	13	15	16	4	0	0	0	0	15	6	15	13	0	0	0	0	15	12	16	16	1	0	0	0	3	11	7	12	6	0	0	0	0	0	0	6	11	0	0	0
0	2	16	14	2	0	0	0	0	6	14	12	14	0	0	0	0	7	12	8	15	0	0	0	0	2	5	8	12	0	0	0	0	0	0	15	1	0	0	0	0	0	5	13	0	0	0	0	0	1
0	1	5	11	13	5	0	0	0	10	16	16	15	3	0	0	0	10	13	0	0	0	0	0	0	10	14	8	8	3	0	0	0	2	12	13	13	16	5	0	0	0	0	0	0	11	14	0	0	0
0	1	10	12	12	2	0	0	0	7	15	8	12	8	0	0	0	0	2	0	13	7	0	0	0	0	0	7	16	4	0	0	0	0	0	5	13	13	1	0	0	0	0	0	1	11	9	0	0	0
0	0	14	14	13	15	5	0	0	0	16	14	12	6	0	0	0	4	16	11	8	1	0	0	0	3	16	16	16	9	0	0	0	0	0	0	5	16	2	0	0	0	0	0	3	16	4	0	0	0
0	0	0	1	16	14	1	0	0	0	0	10	16	14	0	0	0	3	9	16	16	3	0	0	0	5	16	16	16	4	0	0	0	0	0	14	16	4	0	0	0	0	0	9	16	8	0	0	0	0
0	1	9	12	12	2	0	0	0	7	12	4	11	10	0	0	0	0	1	0	11	8	0	0	0	0	2	15	16	2	0	0	0	0	2	8	12	12	0	0	0	0	0	0	1	16	6	0	0	1
0	0	2	12	16	10	0	0	0	0	11	12	11	16	4	0	0	0	1	1	1	16	4	0	0	0	0	0	8	14	2	0	0	0	0	4	15	5	0	0	0	0	8	16	5	0	0	0	0	5
0	0	6	15	12	10	8	0	0	0	11	16	16	16	7	0	0	1	14	11	12	6	0	0	0	4	16	16	16	13	0	0	0	2	11	8	10	16	2	0	0	0	0	0	1	16	1	0	0	0
0	0	7	12	8	0	0	0	0	0	15	16	15	2	0	0	0	0	11	16	16	2	0	0	0	0	12	16	16	4	0	0	0	0	12	16	16	7	0	0	0	0	9	16	16	11	0	0	0	0
0	0	12	16	12	2	0	0	0	12	15	9	15	12	0	0	0	12	7	0	8	16	0	0	0	3	1	0	8	14	0	0	0	0	0	4	16	6	0	0	0	0	1	13	15	1	0	0	0	0
0	0	14	14	16	15	0	0	0	4	16	13	12	8	0	0	0	6	13	0	0	0	0	0	0	5	16	12	4	0	0	0	0	3	14	16	14	0	0	0	0	0	0	0	12	12	0	0	0	0
0	0	0	2	13	10	0	0	0	0	0	6	16	4	0	0	0	0	0	14	12	0	0	0	0	0	11	15	1	6	1	0	0	6	16	5	6	16	6	0	4	15	16	12	14	16	2	0	1	8
0	0	6	15	16	14	0	0	0	2	11	5	7	16	2	0	0	0	0	0	4	16	0	0	0	0	8	13	16	6	0	0	0	0	5	13	16	14	3	0	0	0	0	14	8	14	4	0	0	0
0	0	6	16	16	16	12	0	0	0	6	12	11	15	16	1	0	0	0	0	0	15	12	0	0	0	1	11	12	16	3	0	0	0	3	16	16	16	4	0	0	0	0	9	16	13	3	0	0	0
0	0	9	15	7	1	0	0	0	5	16	7	12	14	0	0	0	10	10	0	8	16	0	0	0	6	12	0	5	16	4	0	0	0	12	13	15	16	3	0	0	0	0	0	1	13	10	0	0	0
0	1	7	12	10	1	0	0	0	1	14	16	16	12	0	0	0	0	12	16	16	14	0	0	0	0	7	16	16	14	1	0	0	0	5	16	16	13	0	0	0	0	7	16	16	14	0	0	0	1
0	0	4	14	13	4	0	0	0	0	13	14	6	15	0	0	0	0	4	15	8	16	0	0	0	0	0	3	14	14	0	0	0	0	0	9	16	12	0	0	0	0	8	15	4	15	3	0	0	0
0	0	6	13	12	4	0	0	0	2	16	9	12	13	0	0	0	0	9	0	13	10	0	0	0	0	0	6	16	4	0	0	0	0	0	0	8	14	1	0	0	0	0	0	0	14	9	0	0	0
0	1	15	16	14	2	0	0	0	1	11	12	16	8	0	0	0	0	0	5	16	4	0	0	0	0	2	15	16	3	0	0	0	0	4	16	16	14	4	0	0	0	5	16	12	16	7	0	0	0
0	0	11	16	13	12	3	0	0	3	16	11	8	8	1	0	0	5	16	9	9	1	0	0	0	8	16	16	16	6	0	0	0	6	11	3	9	11	0	0	0	0	0	0	4	12	0	0	0	0
0	0	4	6	14	14	1	0	0	0	16	16	16	16	5	0	0	3	16	7	3	12	8	0	0	4	16	0	0	9	8	0	0	4	16	0	0	8	8	0	0	1	15	1	1	13	7	0	0	0
0	0	5	15	12	2	0	0	0	0	7	16	16	1	0	0	0	0	10	16	16	6	0	0	0	0	11	16	16	2	0	0	0	0	7	16	16	3	0	0	0	0	7	16	16	7	0	0	0	0
0	1	13	14	6	0	0	0	0	3	16	9	15	4	0	0	0	2	16	8	15	4	0	0	0	0	0	0	16	4	0	0	0	0	0	6	12	0	0	0	0	0	0	14	6	0	0	0	0	0
0	0	0	8	15	0	0	0	0	0	0	16	10	0	0	0	0	0	4	16	4	0	0	0	0	0	12	12	0	0	0	0	0	9	16	5	7	14	0	0	3	16	16	13	16	13	0	0	1	7
0	0	0	5	16	2	0	0	0	0	0	12	14	0	0	0	0	0	4	16	5	0	0	0	0	1	12	12	0	4	6	0	0	8	16	3	2	16	10	0	2	16	16	16	15	16	2	0	1	4
0	0	8	15	11	4	0	0	0	7	15	13	14	16	2	0	0	8	14	0	10	16	4	0	0	0	14	15	16	12	1	0	0	0	9	16	13	1	0	0	0	0	14	16	11	0	0	0	0	0
0	0	9	12	9	0	0	0	0	0	16	16	16	4	0	0	0	0	13	16	16	4	0	0	0	0	12	16	16	2	0	0	0	0	12	16	16	4	0	0	0	0	13	16	16	4	0	0	0	0
0	0	7	12	14	7	0	0	0	0	12	11	12	16	0	0	0	0	0	2	4	12	0	0	0	0	0	14	15	14	1	0	0	0	0	12	15	15	6	0	0	0	0	12	8	1	1	0	0	0
0	0	3	14	13	2	0	0	0	0	16	14	14	11	0	0	0	7	15	2	1	16	1	0	0	5	12	0	0	12	8	0	0	8	10	0	0	11	8	0	0	1	15	0	0	8	11	0	0	0
0	1	14	13	9	2	0	0	0	2	16	16	16	14	2	0	0	0	14	10	3	16	3	0	0	0	5	15	14	13	0	0	0	0	1	15	15	3	0	0	0	0	8	16	16	2	0	0	0	0
0	0	9	16	4	0	0	0	0	0	14	14	13	7	0	0	0	4	15	12	16	16	5	0	0	4	12	7	8	14	8	0	0	7	12	0	0	12	8	0	0	5	13	0	0	13	8	0	0	2
0	0	8	14	10	2	0	0	0	0	15	14	11	13	0	0	0	0	0	0	5	16	1	0	0	0	0	0	11	14	0	0	0	0	0	0	3	15	3	0	0	0	0	0	0	9	13	0	0	0
0	0	0	8	16	1	0	0	0	0	0	14	16	2	0	0	0	0	3	15	13	0	0	0	0	0	9	16	3	3	1	0	0	1	14	11	4	16	7	0	1	12	16	14	14	16	2	0	1	11
0	0	0	2	13	7	0	0	0	0	0	9	15	3	0	0	0	0	2	14	10	0	0	0	0	0	13	13	2	6	0	0	0	8	15	2	14	14	0	0	4	15	16	16	16	12	0	0	1	4
0	0	0	4	15	0	0	0	0	0	0	11	13	0	0	0	0	0	1	15	7	0	0	0	0	0	11	11	0	0	0	0	0	2	16	2	11	8	0	0	2	13	14	10	16	8	0	0	2	6
0	0	8	16	15	11	0	0	0	0	5	7	11	16	3	0	0	0	0	0	9	13	0	0	0	0	7	15	15	5	0	0	0	0	8	14	16	14	4	0	0	0	0	10	9	4	1	0	0	0
0	0	0	0	10	13	2	0	0	0	0	4	16	16	2	0	0	0	0	10	16	16	2	0	0	1	13	16	16	16	4	0	0	5	12	10	16	16	0	0	0	0	0	0	15	16	1	0	0	0
0	0	4	12	10	3	0	0	0	0	9	16	16	5	0	0	0	0	10	16	16	3	0	0	0	0	12	16	16	3	0	0	0	0	4	16	15	2	0	0	0	0	7	16	16	4	0	0	0	0
0	0	5	14	0	0	0	0	0	0	12	14	0	0	0	0	0	0	15	12	0	0	0	0	0	1	16	9	5	2	0	0	0	5	16	16	16	15	2	0	0	7	16	15	10	16	9	0	0	1
0	0	8	15	12	2	0	0	0	4	16	13	11	12	1	0	0	9	14	1	13	15	2	0	0	9	15	0	14	15	0	0	0	2	15	16	16	16	0	0	0	0	1	4	4	16	4	0	0	0
0	1	12	15	16	9	0	0	0	2	16	16	12	9	0	0	0	6	14	1	0	0	0	0	0	7	15	5	1	0	0	0	0	7	16	16	12	0	0	0	0	0	4	4	15	4	0	0	0	0
0	0	15	14	14	15	10	0	0	0	16	8	11	10	6	0	0	5	14	0	0	0	0	0	0	8	16	16	16	4	0	0	0	4	14	9	12	12	0	0	0	0	0	0	5	15	0	0	0	0
0	2	14	12	16	13	1	0	0	4	16	15	4	10	7	0	0	2	16	5	2	14	2	0	0	0	9	12	14	6	0	0	0	0	2	16	11	0	0	0	0	0	11	13	12	0	0	0	0	2
0	0	0	2	16	6	0	0	0	0	0	6	16	2	0	0	0	0	0	13	13	0	0	0	0	0	6	16	4	9	4	0	0	3	15	10	4	16	6	0	2	15	16	16	14	16	5	0	1	8
0	0	0	7	15	6	0	0	0	0	10	13	14	13	0	0	0	2	13	0	12	6	0	0	0	0	2	3	12	1	0	0	0	0	1	15	3	0	0	0	0	2	13	8	0	0	0	0	0	10
0	1	8	15	16	11	1	0	0	5	16	13	10	13	7	0	0	4	13	0	0	9	8	0	0	1	13	8	6	15	4	0	0	0	2	15	16	9	0	0	0	0	8	14	15	8	0	0	0	0
0	0	6	9	16	10	1	0	0	2	15	15	9	15	8	0	0	6	16	1	0	12	8	0	0	0	14	13	14	12	2	0	0	0	4	16	15	1	0	0	0	0	11	11	16	3	0	0	0	2
0	0	9	16	13	2	0	0	0	3	16	9	12	12	0	0	0	4	16	0	0	16	0	0	0	1	8	0	2	16	0	0	0	0	0	0	5	13	0	0	0	0	0	1	11	9	0	0	0	0
0	0	5	14	16	14	1	0	0	2	15	4	7	16	1	0	0	0	5	0	12	12	0	0	0	0	0	6	16	3	0	0	0	0	0	0	7	15	1	0	0	0	0	0	2	16	2	0	0	0
0	0	7	15	13	3	0	0	0	0	16	16	16	16	1	0	0	5	15	7	7	16	5	0	0	8	12	0	0	15	5	0	0	6	16	0	0	13	7	0	0	5	16	1	2	16	4	0	0	3
0	0	0	7	12	7	0	0	0	0	13	13	13	12	0	0	0	3	12	0	9	9	0	0	0	0	0	7	16	9	0	0	0	0	0	2	8	16	0	0	0	0	0	0	1	15	3	0	0	0
0	0	7	14	0	0	0	0	0	0	12	15	0	0	0	0	0	0	16	9	0	0	0	0	0	1	15	7	2	0	0	0	0	1	16	16	15	10	2	0	0	3	16	12	4	14	12	0	0	0
0	0	9	15	16	10	0	0	0	0	16	16	16	16	4	0	0	0	14	11	14	16	2	0	0	0	7	16	16	7	0	0	0	0	10	16	11	0	0	0	0	2	16	15	14	1	0	0	0	4
0	1	14	16	16	12	1	0	0	0	13	8	4	4	0	0	0	0	12	4	0	0	0	0	0	0	8	16	16	9	0	0	0	0	4	7	5	14	0	0	0	0	0	0	0	13	0	0	0	0
0	0	0	13	7	0	0	0	0	5	14	16	16	8	0	0	0	12	10	0	6	16	0	0	0	2	14	12	5	16	3	0	0	0	0	11	16	11	0	0	0	0	2	15	9	16	5	0	0	0
0	0	7	12	14	6	0	0	0	7	16	14	14	6	0	0	0	5	16	10	3	0	0	0	0	6	16	16	16	6	0	0	0	3	7	4	10	14	0	0	0	0	0	0	10	15	1	0	0	0
0	0	5	15	2	0	0	0	0	0	15	16	16	13	2	0	0	4	16	16	14	16	8	0	0	7	12	0	0	8	8	0	0	4	12	0	0	8	8	0	0	4	15	0	0	9	7	0	0	1
0	0	2	12	14	5	0	0	0	2	15	6	8	14	6	0	0	5	9	0	5	16	4	0	0	5	9	4	15	12	0	0	0	0	14	13	16	5	0	0	0	0	0	4	12	0	0	0	0	0
0	0	0	12	15	0	0	0	0	0	5	16	9	0	0	0	0	3	14	10	0	1	0	0	0	10	14	1	4	15	9	0	0	11	15	15	16	16	4	0	0	1	8	10	16	12	0	0	0	0
0	6	16	16	13	3	0	0	0	12	16	12	15	16	5	0	0	10	14	1	0	4	1	0	0	2	15	8	0	0	0	0	0	0	7	16	2	0	0	0	0	0	2	15	9	0	0	0	0	1
0	0	11	16	9	0	0	0	0	9	12	6	14	10	0	0	0	11	5	0	13	13	0	0	0	1	11	14	12	15	6	0	0	0	0	0	0	12	8	0	0	0	0	0	0	10	10	0	0	0
0	0	12	16	16	10	0	0	0	0	15	13	13	16	1	0	0	0	3	14	16	14	1	0	0	0	0	15	14	2	0	0	0	0	0	7	16	5	0	0	0	0	0	0	9	16	2	0	0	0
0	0	0	4	13	13	0	0	0	0	3	16	14	3	0	0	0	1	15	11	1	1	0	0	0	10	15	0	0	11	9	0	0	7	15	9	9	16	6	0	0	0	4	8	16	15	1	0	0	0
0	2	13	16	15	7	0	0	0	10	16	15	6	14	3	0	0	8	16	1	0	0	0	0	0	3	14	8	0	0	0	0	0	0	4	15	4	0	0	0	0	0	0	5	16	0	0	0	0	0
0	0	1	12	9	0	0	0	0	0	7	16	5	0	0	0	0	0	10	9	0	0	0	0	0	0	15	11	11	1	0	0	0	0	13	16	14	14	1	0	0	0	10	13	0	12	5	0	0	0
0	0	3	16	8	1	0	0	0	0	4	16	16	2	0	0	0	7	16	16	16	0	0	0	0	9	10	15	14	0	0	0	0	0	1	16	13	0	0	0	0	0	0	16	11	0	0	0	0	0
0	0	8	16	16	12	0	0	0	3	16	9	11	16	3	0	0	4	7	0	8	14	1	0	0	0	5	8	14	12	1	0	0	5	16	16	16	16	10	0	0	6	5	9	11	0	0	0	0	0
0	2	12	15	16	14	2	0	0	6	16	15	11	12	5	0	0	4	16	2	0	0	0	0	0	1	13	5	0	0	0	0	0	0	11	8	0	0	0	0	0	0	5	16	0	0	0	0	0	2
0	1	6	12	15	4	0	0	0	6	16	12	12	16	3	0	0	12	8	0	5	16	2	0	0	1	2	0	12	13	0	0	0	0	0	6	16	2	0	0	0	0	0	16	9	0	0	0	0	0
0	0	7	16	6	5	0	0	0	0	16	12	9	14	1	0	0	4	15	0	0	16	2	0	0	4	14	0	0	15	3	0	0	5	12	0	3	14	0	0	0	3	16	0	6	10	0	0	0	1
0	0	0	10	12	0	0	0	0	0	3	16	9	0	0	0	0	0	8	12	0	0	0	0	0	0	10	10	1	0	0	0	0	0	12	16	16	15	3	0	0	0	10	15	4	8	16	1	0	0
0	3	15	16	16	15	1	0	0	14	13	7	8	16	8	0	0	2	1	0	8	16	7	0	0	0	0	7	16	10	0	0	0	0	0	14	13	0	0	0	0	0	0	10	14	2	0	0	0	2
0	1	10	16	16	13	0	0	0	6	15	6	9	16	3	0	0	3	5	0	8	16	3	0	0	0	1	10	16	14	3	0	0	0	6	16	16	9	8	0	0	0	0	15	9	0	0	0	0	0
0	3	15	14	5	1	0	0	0	12	16	16	16	16	5	0	0	9	16	15	7	8	3	0	0	1	13	13	0	0	0	0	0	0	6	16	5	0	0	0	0	0	1	15	11	0	0	0	0	0
0	0	0	13	3	0	0	0	0	0	5	16	7	0	0	0	0	0	9	14	0	0	0	0	0	0	10	14	8	3	0	0	0	0	15	15	12	14	6	0	0	0	15	9	0	4	15	1	0	0
0	0	0	10	11	0	0	0	0	0	2	16	7	0	0	0	0	0	7	12	0	0	0	0	0	0	10	10	0	0	0	0	0	0	10	16	16	9	0	0	0	0	10	14	2	14	3	0	0	0
0	0	8	16	15	5	0	0	0	0	14	16	11	15	0	0	0	0	16	2	0	8	4	0	0	2	12	0	0	8	6	0	0	3	11	0	0	11	5	0	0	3	12	0	2	15	1	0	0	1
0	0	1	16	14	0	0	0	0	0	3	16	16	1	0	0	0	0	1	15	16	4	0	0	0	0	0	14	16	6	0	0	0	0	2	16	16	2	0	0	0	0	1	16	16	1	0	0	0	0
0	0	6	15	13	3	0	0	0	5	15	6	13	15	3	0	0	10	11	0	13	16	5	0	0	4	15	14	16	15	1	0	0	0	0	1	12	9	0	0	0	0	0	8	15	1	0	0	0	0
0	0	6	15	11	2	0	0	0	1	16	10	14	16	3	0	0	4	11	0	14	16	3	0	0	3	15	16	12	15	5	0	0	0	1	2	0	12	7	0	0	0	0	0	1	13	6	0	0	0
0	4	16	16	12	1	0	0	0	8	14	5	15	6	0	0	0	3	5	0	13	8	0	0	0	0	0	3	15	7	0	0	0	0	1	13	13	0	0	0	0	0	11	15	2	0	0	0	0	6
0	2	14	16	13	1	0	0	0	10	14	10	15	8	0	0	0	5	2	0	12	12	0	0	0	0	0	4	16	6	0	0	0	0	1	15	10	0	0	0	0	0	11	14	1	0	0	0	0	4
0	1	9	12	15	14	4	0	0	6	14	4	4	14	8	0	0	3	8	0	7	15	2	0	0	0	0	6	14	2	0	0	0	0	0	8	11	0	0	0	0	0	0	1	15	2	0	0	0	0
0	0	14	11	7	1	0	0	0	2	16	16	16	14	4	0	0	0	15	11	0	6	3	0	0	0	7	14	0	0	0	0	0	0	2	16	4	0	0	0	0	0	1	12	12	0	0	0	0	4
0	0	15	2	0	0	0	0	0	5	16	15	11	5	0	0	0	7	16	15	12	13	4	0	0	1	15	7	0	0	0	0	0	0	5	16	5	0	0	0	0	0	0	10	14	0	0	0	0	0
0	0	8	9	15	11	0	0	0	9	15	15	4	15	2	0	0	8	9	0	8	12	0	0	0	2	14	11	14	2	0	0	0	0	11	16	7	0	0	0	0	0	14	2	13	6	0	0	0	2
0	0	6	15	8	0	0	0	0	2	15	7	16	5	0	0	0	6	11	1	10	14	2	0	0	7	7	0	0	10	6	0	0	7	5	0	0	8	8	0	0	4	10	0	0	10	7	0	0	0
0	4	15	16	16	12	1	0	0	15	13	5	5	16	8	0	0	7	3	0	10	16	4	0	0	0	1	11	16	10	0	0	0	0	7	16	10	0	0	0	0	0	1	7	16	6	0	0	0	3
0	0	8	16	16	15	0	0	0	3	16	9	8	16	4	0	0	9	8	0	6	16	2	0	0	1	8	13	16	16	5	0	0	0	15	12	16	13	8	0	0	0	0	9	15	1	0	0	0	0
0	0	0	5	16	5	0	0	0	0	6	15	16	9	0	0	3	16	16	16	16	3	0	0	0	9	11	13	16	3	0	0	0	0	0	14	14	0	0	0	0	0	0	14	13	0	0	0	0	0
0	0	6	15	16	5	0	0	0	5	16	13	15	11	0	0	0	10	12	1	16	9	0	0	0	3	3	9	16	2	0	0	0	0	4	16	7	0	0	0	0	0	11	13	0	0	0	0	0	0
0	0	0	13	11	0	0	0	0	0	6	16	6	0	0	0	0	0	15	13	0	5	1	0	0	6	16	6	4	16	9	0	0	11	16	5	13	16	2	0	0	1	11	16	16	9	0	0	0	0
0	0	9	13	15	10	0	0	0	2	15	5	6	16	6	0	0	0	3	0	2	16	6	0	0	0	0	0	11	13	0	0	0	0	0	8	14	1	0	0	0	0	5	15	3	0	0	0	0	0
0	0	6	13	16	11	1	0	0	4	15	6	9	16	5	0	0	6	9	0	7	16	6	0	0	3	15	12	15	15	8	0	0	0	2	5	2	10	8	0	0	0	0	0	0	13	7	0	0	2
0	0	0	1	15	9	0	0	0	0	0	9	16	11	0	0	0	4	8	16	16	6	0	0	0	15	16	16	16	4	0	0	0	5	9	4	16	4	0	0	0	0	0	5	16	2	0	0	0	0
0	0	6	13	6	0	0	0	0	0	10	16	14	6	0	0	0	0	14	9	3	16	1	0	0	0	15	2	0	15	5	0	0	0	14	2	0	15	1	0	0	0	12	4	5	15	0	0	0	0
0	0	9	13	10	1	0	0	0	7	14	4	15	8	0	0	0	10	8	0	10	14	0	0	0	4	14	12	14	15	4	0	0	0	2	4	2	12	6	0	0	0	0	0	1	15	5	0	0	0
0	0	0	5	16	4	0	0	0	0	0	13	15	1	0	0	0	0	10	16	3	2	0	0	0	5	16	9	0	13	10	0	0	12	16	6	6	16	6	0	0	1	15	16	16	16	1	0	0	0
0	0	4	13	16	8	0	0	0	5	16	8	10	12	0	0	0	8	9	0	8	12	0	0	0	0	0	2	11	10	2	0	0	0	3	16	16	16	9	0	0	0	0	9	14	0	0	0	0	0
0	0	2	13	3	0	0	0	0	0	11	15	4	0	0	0	0	0	11	8	0	0	0	0	0	0	14	5	0	0	0	0	0	0	16	13	16	14	4	0	0	0	15	15	9	13	12	0	0	0
0	0	0	8	16	2	0	0	0	0	8	16	9	1	0	0	0	0	13	10	0	0	0	0	0	0	15	15	8	1	0	0	0	1	16	11	12	10	0	0	0	0	15	5	1	15	1	0	0	0
0	0	0	11	13	0	0	0	0	0	5	15	13	0	0	0	0	3	16	16	10	0	0	0	0	0	7	16	10	0	0	0	0	0	0	15	10	0	0	0	0	0	0	15	8	0	0	0	0	0
0	1	11	16	16	5	0	0	0	6	16	6	14	13	0	0	0	4	5	0	14	12	0	0	0	0	7	9	16	10	0	0	0	0	15	16	16	16	8	0	0	0	1	14	11	4	0	0	0	0
0	0	8	16	16	10	0	0	0	1	16	14	11	16	1	0	0	0	12	8	13	15	1	0	0	0	1	7	16	7	0	0	0	0	0	4	16	6	0	0	0	0	0	0	11	14	0	0	0	0
0	2	12	15	16	10	1	0	0	3	16	5	10	16	3	0	0	0	0	5	15	7	0	0	0	0	0	14	8	0	0	0	0	0	0	15	4	0	0	0	0	0	0	4	14	2	0	0	0	1
0	0	6	15	16	10	0	0	0	0	14	11	10	15	0	0	0	0	2	0	9	14	0	0	0	0	5	9	15	14	2	0	0	11	16	16	16	16	11	0	0	1	3	11	13	1	0	0	0	0
0	0	0	8	12	1	0	0	0	0	6	16	13	0	0	0	0	0	10	14	1	0	0	0	0	0	14	8	0	0	0	0	0	0	15	12	8	8	2	0	0	0	11	16	13	14	13	0	0	0
0	0	7	15	16	16	8	0	0	4	16	12	5	13	13	0	0	1	5	0	0	16	10	0	0	0	0	1	8	16	6	0	0	0	9	15	16	16	11	0	0	2	12	14	15	4	1	0	0	0
0	0	6	15	16	13	1	0	0	3	16	10	11	16	3	0	0	5	8	0	4	16	4	0	0	0	0	2	9	16	1	0	0	0	9	16	16	15	6	0	0	0	10	10	16	10	3	0	0	0
0	0	9	13	11	9	1	0	0	0	11	10	10	14	4	0	0	0	5	14	7	13	0	0	0	0	0	10	15	3	0	0	0	0	8	16	12	0	0	0	0	0	14	3	12	4	0	0	0	0
0	0	4	12	15	2	0	0	0	0	12	14	14	15	2	0	0	2	15	1	11	16	4	0	0	5	11	0	0	11	7	0	0	5	11	0	0	13	3	0	0	0	15	0	1	15	0	0	0	0
0	0	0	14	13	1	0	0	0	0	2	16	16	2	0	0	0	0	4	16	15	0	0	0	0	0	3	16	13	0	0	0	0	0	7	16	12	0	0	0	0	0	7	16	12	0	0	0	0	0
0	0	8	11	16	12	1	0	0	2	16	16	9	16	3	0	0	0	13	11	8	15	2	0	0	0	5	16	16	6	0	0	0	0	9	16	12	0	0	0	0	2	16	12	16	0	0	0	0	3
0	0	0	12	11	0	0	0	0	0	4	16	5	0	0	0	0	0	9	8	0	0	0	0	0	0	13	7	0	0	0	0	0	0	14	11	12	5	0	0	0	0	12	16	10	15	4	0	0	0
0	0	1	15	11	0	0	0	0	0	9	16	16	1	0	0	0	8	16	16	15	0	0	0	1	16	16	16	14	0	0	0	0	4	6	15	15	0	0	0	0	0	2	16	12	0	0	0	0	0
0	0	0	9	11	0	0	0	0	0	2	16	9	0	0	0	0	0	6	14	1	0	0	0	0	0	9	11	0	0	0	0	0	0	11	16	16	9	0	0	0	0	10	15	4	10	8	0	0	0
0	0	15	16	16	12	1	0	0	5	16	13	11	16	4	0	0	1	16	2	3	15	4	0	0	0	11	11	15	11	0	0	0	0	4	16	14	1	0	0	0	0	13	16	8	0	0	0	0	2
0	0	2	13	11	5	0	0	0	2	15	10	15	16	0	0	0	4	13	1	0	11	4	0	0	6	6	0	0	6	6	0	0	5	8	0	0	6	7	0	0	0	12	0	0	11	6	0	0	0
0	0	4	16	9	0	0	0	0	0	15	16	16	9	0	0	0	3	16	15	5	13	3	0	0	5	8	4	0	5	7	0	0	5	6	0	0	7	7	0	0	2	11	0	0	11	6	0	0	0
0	0	9	13	16	12	1	0	0	5	16	14	16	16	4	0	0	4	16	0	13	13	1	0	0	2	14	14	15	3	0	0	0	0	8	16	4	0	0	0	0	0	15	16	5	0	0	0	0	1
0	0	8	3	11	11	2	0	0	2	16	6	7	12	8	0	0	1	16	1	7	14	1	0	0	0	11	14	12	1	0	0	0	0	11	16	1	0	0	0	0	3	12	11	8	0	0	0	0	5
0	0	1	14	7	0	0	0	0	0	10	16	4	0	0	0	0	1	15	7	0	0	0	0	0	2	16	3	0	0	0	0	0	3	16	16	16	14	3	0	0	1	15	16	0	4	13	1	0	0
0	0	6	14	0	0	12	6	0	0	15	13	0	6	16	6	0	2	16	12	4	16	12	0	0	1	14	16	16	16	7	0	0	0	1	8	16	7	0	0	0	0	0	12	16	2	0	0	0	0
0	0	9	16	15	8	0	0	0	3	16	13	7	8	0	0	0	10	16	5	0	0	0	0	0	10	16	15	5	0	0	0	0	0	4	9	15	3	0	0	0	0	0	2	16	8	0	0	0	0
0	0	5	12	15	15	5	0	0	0	8	7	4	13	7	0	0	0	0	0	2	16	1	0	0	0	2	4	12	10	0	0	0	7	16	14	16	12	2	0	0	2	0	11	7	0	0	0	0	0
0	0	9	16	16	7	0	0	0	0	8	9	11	16	1	0	0	0	0	2	13	16	1	0	0	0	0	13	16	6	0	0	0	0	0	3	13	13	2	0	0	0	0	0	1	13	9	0	0	0
0	0	9	16	15	4	0	0	0	0	12	14	12	16	1	0	0	0	0	10	16	14	0	0	0	0	2	16	16	10	1	0	0	0	0	4	8	13	13	0	0	0	0	0	0	4	16	2	0	0
0	0	7	14	16	8	0	0	0	1	16	16	8	6	0	0	0	8	16	10	0	0	0	0	0	14	16	16	10	1	0	0	0	7	12	8	15	6	0	0	0	0	0	0	14	9	0	0	0	0
0	0	0	5	12	11	1	0	0	0	3	14	6	7	11	0	0	5	16	2	1	9	9	0	0	8	14	8	14	16	1	0	0	1	7	8	13	10	0	0	0	0	0	1	14	4	0	0	0	0
0	0	1	14	10	0	0	0	0	0	3	16	16	1	0	0	0	0	3	16	13	0	0	0	0	0	5	16	9	0	0	0	0	0	6	16	10	0	0	0	0	0	4	16	9	0	0	0	0	0
0	1	12	10	0	0	0	0	0	4	16	3	0	9	9	0	0	8	14	0	3	16	6	0	0	9	15	8	13	14	5	0	0	1	12	16	16	15	5	0	0	0	1	14	6	0	0	0	0	0
0	0	14	16	16	8	0	0	0	0	6	5	8	16	3	0	0	0	0	0	7	16	2	0	0	0	0	7	16	13	0	0	0	0	0	8	12	16	7	0	0	0	0	0	0	8	14	1	0	0
0	0	2	15	16	12	2	0	0	0	13	12	4	12	12	0	0	6	16	1	3	13	12	0	0	11	16	15	16	16	9	0	0	1	7	9	16	11	0	0	0	0	0	9	15	1	0	0	0	0
0	0	9	16	16	5	0	0	0	0	13	16	9	6	0	0	0	0	9	12	0	0	0	0	0	0	3	16	3	0	0	0	0	0	0	12	10	0	0	0	0	0	0	5	15	0	0	0	0	0
0	3	15	16	13	4	0	0	0	4	6	4	10	16	0	0	0	0	0	5	14	11	0	0	0	0	10	16	12	0	0	0	0	0	6	9	15	12	0	0	0	0	0	0	0	12	8	0	0	1
0	0	1	15	12	0	0	0	0	0	6	16	15	0	0	0	0	0	5	16	9	0	0	0	0	0	5	16	6	0	0	0	0	0	3	16	8	0	0	0	0	0	2	16	8	0	0	0	0	0
0	0	10	11	9	1	0	0	0	0	14	16	16	6	0	0	0	0	14	12	6	15	0	0	0	1	16	6	0	14	3	0	0	3	16	6	0	12	6	0	0	3	16	0	6	15	4	0	0	1
0	0	6	14	16	10	0	0	0	0	13	13	10	15	0	0	0	0	5	15	11	14	0	0	0	0	0	10	16	7	0	0	0	0	0	14	16	1	0	0	0	0	8	15	15	2	0	0	0	0
0	5	14	16	8	1	0	0	0	4	11	4	12	11	0	0	0	1	2	1	11	11	0	0	0	0	1	15	13	1	0	0	0	0	1	10	16	9	0	0	0	0	0	0	1	13	8	0	0	5
0	0	12	16	16	16	11	0	0	0	8	10	9	16	11	0	0	0	0	0	9	16	2	0	0	0	0	2	15	9	0	0	0	8	16	16	16	14	0	0	0	3	9	16	12	3	0	0	0	0
0	0	2	10	16	13	1	0	0	8	16	15	5	12	6	0	0	10	16	10	0	7	10	0	0	12	16	12	10	16	8	0	0	3	12	16	16	12	0	0	0	0	0	5	16	4	0	0	0	0
0	0	3	13	10	0	0	0	0	0	11	11	11	5	0	0	0	2	16	6	0	10	1	0	0	2	14	1	0	6	5	0	0	3	11	0	0	2	9	0	0	2	14	0	0	4	9	0	0	0
0	0	12	15	16	16	15	2	0	0	10	12	10	14	14	2	0	0	0	0	2	16	7	0	0	0	0	0	12	11	0	0	0	3	12	14	16	13	3	0	0	12	12	16	11	7	0	0	0	0
0	0	3	16	9	1	0	0	0	0	12	16	16	1	0	0	0	0	15	16	10	0	0	0	0	0	14	16	5	0	0	0	0	0	13	16	4	0	0	0	0	0	13	16	4	0	0	0	0	0
0	0	5	16	14	3	0	0	0	0	9	15	10	11	0	0	0	0	0	4	8	13	0	0	0	0	0	0	14	10	0	0	0	0	0	4	16	5	0	0	0	0	0	13	16	5	0	0	0	0
0	0	9	16	16	10	0	0	0	0	15	13	11	16	1	0	0	0	3	1	13	13	0	0	0	0	0	5	16	5	0	0	0	0	1	15	11	0	0	0	0	0	8	16	2	2	2	0	0	0
0	0	6	15	16	16	9	0	0	0	9	12	8	16	12	0	0	0	0	0	5	16	4	0	0	1	7	8	16	9	2	0	0	9	16	16	16	16	9	0	0	2	7	16	4	0	0	0	0	0
0	0	0	6	13	0	0	0	0	0	0	13	9	0	0	0	0	0	1	16	3	0	0	0	0	0	3	15	0	0	0	0	0	0	6	14	8	7	1	0	0	0	7	16	12	12	13	2	0	0
0	0	9	16	15	5	0	0	0	0	4	7	12	15	0	0	0	0	0	1	9	16	3	0	0	0	0	10	16	13	0	0	0	0	0	3	8	15	9	0	0	0	0	0	0	7	14	0	0	0
0	0	15	16	15	7	0	0	0	2	16	12	11	9	0	0	0	0	12	12	0	0	0	0	0	0	3	15	5	0	0	0	0	0	0	8	14	0	0	0	0	0	0	2	16	2	0	0	0	0
0	0	2	6	15	16	8	0	0	0	15	16	10	8	16	0	0	4	16	5	0	7	12	0	0	9	16	10	10	16	8	0	0	1	9	16	15	16	4	0	0	0	0	0	9	13	0	0	0	0
0	1	15	16	16	13	0	0	0	0	7	8	12	16	0	0	0	0	0	0	10	14	0	0	0	1	4	6	16	5	0	0	0	11	16	16	16	15	8	0	0	4	9	16	8	8	2	0	0	0
0	0	0	10	10	0	0	0	0	0	3	16	10	0	0	0	0	0	10	10	0	0	0	0	0	0	16	5	0	0	0	0	0	0	16	7	8	7	0	0	0	0	12	16	13	9	13	2	0	0
0	0	15	15	8	1	0	0	0	0	4	6	11	15	2	0	0	0	0	0	0	16	4	0	0	0	4	9	15	13	1	0	0	0	4	12	16	13	1	0	0	0	1	0	2	10	8	0	0	4
0	0	10	16	0	0	12	6	0	2	15	9	0	8	16	5	0	6	16	6	1	14	13	0	0	7	16	11	11	16	13	0	0	1	11	14	16	12	2	0	0	0	0	11	14	1	0	0	0	0
0	0	2	16	10	0	0	0	0	0	5	16	15	1	0	0	0	0	4	16	12	0	0	0	0	0	4	16	11	0	0	0	0	0	1	16	12	0	0	0	0	0	1	16	12	0	0	0	0	0
0	2	10	16	16	16	7	0	0	14	16	15	11	13	5	0	0	12	15	1	0	0	0	0	0	4	16	7	0	0	0	0	0	0	16	8	0	0	0	0	0	0	15	9	0	0	0	0	0	0
0	0	1	11	16	16	6	0	0	0	13	14	7	10	15	0	0	6	16	4	2	11	14	0	0	7	16	16	16	16	10	0	0	0	5	8	9	16	2	0	0	0	0	2	14	8	0	0	0	0
0	0	9	15	14	2	0	0	0	3	16	13	15	11	0	0	0	2	9	0	14	9	0	0	0	0	0	5	16	5	0	0	0	0	0	12	14	0	0	0	0	0	5	16	4	0	0	0	0	1
0	0	0	7	16	16	5	0	0	0	8	15	6	13	11	0	0	2	15	5	0	13	10	0	0	10	16	10	13	16	11	0	0	2	11	16	16	16	6	0	0	0	0	1	16	8	0	0	0	0
0	0	4	13	10	1	0	0	0	0	11	16	14	7	0	0	0	1	15	9	0	12	1	0	0	2	16	6	0	7	5	0	0	2	16	10	0	8	8	0	0	1	16	5	2	15	5	0	0	0
0	0	7	16	2	0	4	0	0	0	15	12	0	4	16	3	0	6	16	2	2	15	10	0	0	10	14	0	12	12	1	0	0	9	16	16	16	10	0	0	0	1	8	16	9	1	0	0	0	0
0	4	16	16	16	12	1	0	0	0	7	8	12	16	2	0	0	0	0	0	8	15	1	0	0	0	3	4	15	11	0	0	0	2	16	16	16	16	6	0	0	0	9	16	10	4	1	0	0	0
0	0	9	16	16	9	0	0	0	0	13	13	15	16	0	0	0	0	9	16	16	7	0	0	0	0	4	16	12	0	0	0	0	0	10	15	14	1	0	0	0	0	14	7	12	5	0	0	0	0
0	1	8	16	14	7	0	0	0	5	16	6	8	15	0	0	0	1	13	8	15	9	0	0	0	0	1	15	10	0	0	0	0	0	8	12	11	0	0	0	0	0	13	5	8	1	0	0	0	0
0	0	9	15	16	7	0	0	0	0	16	9	7	15	0	0	0	0	5	14	13	8	0	0	0	0	0	14	14	0	0	0	0	0	4	16	13	0	0	0	0	0	10	8	12	0	0	0	0	0
0	1	12	16	14	6	0	0	0	2	13	7	5	15	2	0	0	0	6	15	9	13	0	0	0	0	0	10	15	1	0	0	0	0	4	15	8	0	0	0	0	0	12	4	12	0	0	0	0	3
0	0	1	16	8	0	0	0	0	0	2	16	16	7	0	0	0	0	2	16	16	1	0	0	0	0	3	16	16	1	0	0	0	0	2	16	12	0	0	0	0	0	3	16	14	0	0	0	0	0
0	0	0	9	16	10	0	0	0	0	3	15	12	15	4	0	0	1	12	14	1	15	11	0	0	8	16	12	14	16	7	0	0	7	16	16	16	12	0	0	0	0	7	8	16	5	0	0	0	0
0	4	16	16	16	14	3	0	0	1	8	8	8	15	10	0	0	0	0	0	5	16	6	0	0	0	0	0	13	12	0	0	0	8	16	16	16	15	8	0	0	3	11	16	9	8	3	0	0	0
0	0	15	7	0	2	11	1	0	3	16	6	1	12	13	2	0	4	16	5	8	15	3	0	0	2	16	16	16	13	0	0	0	0	4	14	15	3	0	0	0	0	7	16	3	0	0	0	0	1
0	0	3	13	15	6	0	0	0	2	11	15	7	16	3	0	0	16	16	9	8	16	6	0	0	9	16	16	16	16	5	0	0	0	4	8	16	11	0	0	0	0	0	9	16	1	0	0	0	0
0	0	0	3	15	16	3	0	0	0	0	12	10	15	3	0	0	0	0	2	6	14	0	0	0	0	0	1	15	5	0	0	0	0	1	13	9	0	0	0	0	1	12	12	1	0	0	0	0	9
0	0	1	11	13	0	0	0	0	0	7	16	8	1	0	0	0	0	15	12	0	0	0	0	0	1	15	7	0	0	0	0	0	0	15	7	4	5	1	0	0	0	15	16	16	16	13	1	0	0
0	0	4	13	15	4	0	0	0	0	11	13	8	13	0	0	0	0	5	2	4	13	0	0	0	0	0	0	12	7	0	0	0	0	0	6	15	2	0	0	0	0	0	15	5	0	0	0	0	0
0	0	3	15	16	6	0	0	0	0	6	11	11	16	5	0	0	0	0	0	7	16	7	0	0	0	0	0	13	16	2	0	0	9	13	13	16	12	2	0	0	2	12	14	16	16	15	0	0	0
0	2	16	16	16	10	0	0	0	0	11	8	12	16	2	0	0	0	0	0	14	13	0	0	0	2	9	12	16	4	0	0	0	11	16	16	16	16	8	0	0	0	10	14	1	4	0	0	0	2
0	0	0	14	15	4	0	0	0	0	7	16	14	2	0	0	0	0	14	13	1	0	0	0	0	0	3	7	0	0	0	0	0	3	16	6	8	3	0	0	0	2	15	16	16	15	3	0	0	0
0	1	10	16	11	0	0	0	0	8	16	12	16	3	0	0	0	1	12	3	16	4	0	0	0	0	0	6	15	0	0	0	0	0	0	11	13	0	0	0	0	0	3	16	7	0	0	0	0	0
0	1	15	8	0	1	2	0	0	8	16	8	0	12	15	0	0	7	16	11	10	16	7	0	0	2	15	16	16	16	2	0	0	0	2	12	16	9	0	0	0	0	1	16	12	0	0	0	0	0
0	0	0	11	13	0	0	0	0	0	4	16	8	1	0	0	0	0	13	10	0	0	0	0	0	0	15	5	0	0	0	0	0	1	16	3	4	2	0	0	0	0	13	16	15	14	7	0	0	0
0	0	1	11	16	15	3	0	0	1	13	13	5	13	8	0	0	6	16	8	2	15	8	0	0	10	16	16	16	16	7	0	0	1	1	6	15	14	1	0	0	0	0	3	16	5	0	0	0	0
0	4	14	16	16	12	2	0	0	10	16	10	8	14	7	0	0	10	12	0	0	0	0	0	0	2	16	7	0	0	0	0	0	0	15	11	0	0	0	0	0	0	9	15	3	0	0	0	0	1
0	0	6	10	12	4	0	0	0	2	15	10	8	9	0	0	0	0	6	0	3	12	0	0	0	0	0	0	8	7	0	0	0	0	0	6	14	1	0	0	0	0	4	14	6	0	0	0	0	1
0	0	1	11	6	0	0	0	0	0	7	13	2	0	0	0	0	0	13	6	0	0	0	0	0	1	13	1	0	0	0	0	0	1	12	0	4	3	0	0	0	1	11	11	14	14	10	0	0	0
0	0	5	13	11	2	0	0	0	2	14	15	15	12	0	0	0	2	16	5	0	7	4	0	0	4	16	3	0	3	6	0	0	3	14	0	0	8	7	0	0	2	16	0	2	14	6	0	0	1
0	0	0	10	12	0	0	0	0	0	4	16	7	1	0	0	0	0	11	8	0	0	0	0	0	0	12	5	0	0	0	0	0	0	14	2	3	4	1	0	0	0	11	10	16	13	13	0	0	0
0	1	7	11	15	11	1	0	0	4	9	4	0	13	5	0	0	0	0	0	9	15	1	0	0	0	4	15	11	3	0	0	0	0	3	16	8	2	0	0	0	0	0	2	7	16	6	0	0	0
0	0	1	16	14	2	0	0	0	0	4	16	16	8	0	0	0	0	7	16	16	3	0	0	0	0	10	16	16	3	0	0	0	0	13	16	12	0	0	0	0	0	15	16	12	0	0	0	0	0
0	0	0	2	9	15	9	0	0	0	8	14	7	9	12	0	0	3	16	5	4	13	6	0	0	2	10	12	15	14	0	0	0	0	0	0	1	13	3	0	0	0	0	0	2	16	0	0	0	0
0	3	12	16	16	14	0	0	0	13	16	14	8	5	0	0	0	10	10	0	0	0	0	0	0	5	15	3	0	0	0	0	0	0	14	9	0	0	0	0	0	0	7	14	1	0	0	0	0	0
0	0	4	11	14	12	0	0	0	4	16	9	5	16	1	0	0	11	8	0	6	13	0	0	0	5	6	1	13	5	0	0	0	0	0	11	9	0	0	0	0	0	4	16	1	0	0	0	0	0
0	2	12	16	15	8	0	0	0	2	7	4	10	16	2	0	0	0	0	3	16	13	0	0	0	0	0	15	15	1	0	0	0	0	0	10	13	0	0	0	0	0	0	0	14	10	1	0	0	0
0	0	1	11	8	0	0	0	0	0	8	15	3	0	0	0	0	1	15	4	0	0	0	0	0	4	16	8	15	14	3	0	0	4	14	11	7	5	10	0	0	1	13	0	0	1	13	0	0	0
0	0	0	10	15	4	0	0	0	0	6	16	10	1	0	0	0	0	11	15	1	0	0	0	0	0	16	10	6	3	0	0	0	4	16	16	16	16	7	0	0	0	15	16	11	6	16	1	0	0
0	0	5	14	16	14	0	0	0	7	16	15	8	8	0	0	0	14	13	0	0	0	0	0	0	13	16	13	3	0	0	0	0	0	5	11	15	1	0	0	0	0	0	0	16	9	0	0	0	0
0	0	0	5	15	0	0	0	0	0	0	11	10	3	8	0	0	0	6	15	1	13	9	0	0	3	16	8	9	16	5	0	0	12	16	15	15	13	8	0	0	3	4	0	16	2	0	0	0	0
0	0	5	14	16	8	0	0	0	6	15	10	12	16	1	0	0	9	5	0	13	8	0	0	0	6	15	13	15	1	0	0	0	0	11	16	4	0	0	0	0	0	15	16	7	0	0	0	0	0
0	2	16	16	15	3	0	0	0	0	3	3	14	8	0	0	0	0	0	3	16	2	0	0	0	0	0	10	14	0	0	0	0	3	16	16	16	16	8	0	0	0	11	15	4	4	1	0	0	0
0	1	10	16	16	14	6	0	0	11	16	7	4	16	10	0	0	9	16	10	10	16	4	0	0	0	5	12	16	3	0	0	0	0	0	7	16	0	0	0	0	0	0	13	15	0	0	0	0	0
0	1	9	16	16	14	2	0	0	11	16	7	5	16	6	0	0	16	14	10	16	16	4	0	0	4	8	10	16	13	0	0	0	0	1	13	13	1	0	0	0	0	6	16	6	0	0	0	0	0
0	0	5	14	13	2	0	0	0	3	14	5	8	12	0	0	0	3	9	0	12	4	0	0	0	1	14	9	13	0	0	0	0	0	2	14	12	0	0	0	0	0	4	14	14	3	0	0	0	0
0	0	0	12	8	0	6	3	0	0	4	16	3	3	15	3	0	0	12	10	0	12	8	0	0	8	15	5	8	16	4	0	0	10	16	16	16	16	10	0	0	0	4	5	15	1	0	0	0	0
0	3	13	16	4	0	0	0	0	7	14	16	8	0	0	0	0	0	1	16	7	0	0	0	0	0	9	15	1	0	0	0	0	1	16	8	0	0	0	0	0	7	16	1	0	0	0	0	0	9
0	0	2	16	15	7	0	0	0	0	3	12	13	13	0	0	0	0	0	6	16	10	0	0	0	0	0	6	16	3	0	0	0	0	3	15	10	12	0	0	0	1	13	5	0	13	6	0	0	0
0	0	9	13	16	9	0	0	0	0	4	5	11	15	0	0	0	0	0	6	15	8	0	0	0	0	0	13	10	0	0	0	0	0	0	8	12	1	0	0	0	0	0	0	9	14	2	0	0	0
0	0	2	13	9	1	0	0	0	1	13	7	15	5	0	0	1	15	9	0	15	2	0	0	0	6	13	7	13	0	0	0	0	0	5	16	8	0	0	0	0	0	1	15	14	2	0	0	0	0
0	0	2	13	6	0	4	0	0	0	13	11	0	2	15	3	0	4	16	2	0	13	8	0	0	3	16	16	12	16	7	0	0	0	2	7	15	10	1	0	0	0	0	4	13	0	0	0	0	0
0	4	12	14	12	6	0	0	0	2	4	4	5	16	6	0	0	0	0	0	6	16	4	0	0	0	0	5	16	6	0	0	0	0	0	5	16	3	0	0	0	0	0	0	11	13	0	0	0	0
0	7	16	16	16	9	0	0	0	3	8	4	13	16	0	0	0	0	0	8	16	6	0	0	0	0	0	4	16	4	0	0	0	0	0	0	11	15	5	0	0	0	0	0	1	13	15	0	0	0
0	0	1	14	11	0	0	0	0	0	12	13	1	0	0	0	0	5	16	3	0	7	15	1	0	6	16	11	12	16	10	0	0	0	11	14	16	11	0	0	0	0	0	7	15	2	0	0	0	0
0	0	11	16	15	3	0	0	0	0	2	4	16	7	0	0	0	0	0	4	16	3	0	0	0	2	4	10	14	4	2	0	0	9	16	16	16	16	8	0	0	0	7	15	2	0	0	0	0	0
0	0	7	15	15	3	0	0	0	0	10	14	12	14	0	0	0	0	1	6	16	12	0	0	0	0	1	15	14	3	0	0	0	0	0	9	15	5	0	0	0	0	0	0	5	15	6	0	0	0
0	0	1	14	6	0	0	0	0	0	6	15	3	0	0	0	0	1	14	7	0	0	0	0	0	0	16	9	8	3	0	0	0	7	16	16	12	15	3	0	0	5	14	7	0	4	9	0	0	3
0	0	2	13	14	2	0	0	0	0	10	16	13	4	0	0	0	0	13	15	1	0	0	0	0	1	16	9	0	0	0	0	0	1	16	15	12	2	0	0	0	1	15	16	11	13	0	0	0	0
0	0	0	10	14	0	3	1	0	0	5	16	6	1	14	5	0	2	15	8	3	10	13	0	0	8	16	14	16	16	8	0	0	5	11	6	15	13	3	0	0	0	0	1	15	0	0	0	0	0
0	1	8	16	16	11	0	0	0	2	10	6	12	12	0	0	0	0	0	0	11	11	0	0	0	0	0	4	16	8	3	0	0	3	15	16	16	16	11	0	0	4	10	16	6	6	2	0	0	0
0	0	0	12	14	2	0	0	0	0	6	15	16	4	0	0	0	0	13	16	12	0	0	0	0	1	14	16	8	0	0	0	0	1	15	16	2	0	0	0	0	1	15	16	4	0	0	0	0	0
0	0	9	16	13	3	0	0	0	2	16	16	16	12	0	0	0	0	0	6	16	7	0	0	0	0	1	15	12	0	0	0	0	0	13	15	2	0	0	0	0	4	16	7	0	0	0	0	0	8
0	0	10	16	16	9	0	0	0	4	13	5	9	12	0	0	0	0	0	1	13	5	0	0	0	0	5	13	16	16	9	0	0	0	11	16	11	11	9	0	0	0	1	13	3	0	0	0	0	0
0	0	1	12	16	3	0	0	0	0	8	8	4	0	0	0	0	0	14	1	0	0	0	0	0	2	16	9	8	6	1	0	0	4	16	14	11	12	6	0	0	2	16	4	1	7	11	0	0	0
0	0	5	16	16	6	0	0	0	0	16	9	11	13	0	0	0	0	11	11	14	8	0	0	0	0	1	15	12	1	0	0	0	0	3	16	15	4	0	0	0	0	12	10	7	13	1	0	0	0
0	0	1	11	16	15	2	0	0	2	14	15	11	16	6	0	0	11	14	2	8	15	1	0	0	8	16	12	16	16	9	0	0	0	3	7	9	16	8	0	0	0	0	0	13	15	1	0	0	0
0	0	3	11	15	15	4	0	0	2	14	8	4	15	5	0	0	7	11	1	13	15	1	0	0	1	11	12	13	16	5	0	0	0	0	0	8	12	0	0	0	0	0	3	15	2	0	0	0	0
0	0	1	8	15	16	7	0	0	1	13	14	9	16	8	0	0	8	16	5	11	15	2	0	0	5	16	16	16	10	1	0	0	0	1	4	10	16	9	0	0	0	0	0	3	16	7	0	0	0
0	2	12	16	16	9	0	0	0	2	15	10	7	16	4	0	0	0	0	0	5	16	6	0	0	0	0	6	16	13	0	0	0	0	0	5	13	16	6	0	0	0	0	0	0	9	16	0	0	0
0	0	5	16	14	1	0	0	0	0	13	10	9	10	0	0	0	1	16	4	0	16	0	0	0	3	16	7	0	13	6	0	0	5	12	0	0	13	8	0	0	4	16	0	0	14	5	0	0	0
0	0	0	9	12	0	0	0	0	0	5	16	6	0	0	0	0	0	10	11	0	0	0	0	0	0	12	8	4	0	0	0	0	0	13	16	15	11	1	0	0	0	13	14	1	6	6	0	0	0
0	1	12	16	16	8	0	0	0	1	8	5	9	12	0	0	0	0	0	0	11	8	0	0	0	0	5	14	14	10	5	0	0	0	3	15	14	12	5	0	0	0	2	16	3	0	0	0	0	0
0	0	1	14	13	0	0	0	0	0	6	16	8	0	0	0	0	0	12	9	0	0	0	0	0	0	14	10	16	12	1	0	0	1	16	10	14	8	13	0	0	0	13	9	10	0	12	4	0	0
0	2	12	16	15	9	0	0	0	1	4	7	15	14	0	0	0	0	3	15	14	3	0	0	0	0	6	14	5	0	0	0	0	0	1	11	16	7	0	0	0	0	0	0	6	16	7	0	0	0
0	0	4	14	16	7	0	0	0	1	16	14	8	5	0	0	0	8	10	0	0	0	0	0	0	3	13	0	0	0	0	0	0	0	12	6	0	0	0	0	0	0	4	13	0	0	0	0	0	0
0	0	0	12	14	5	0	0	0	0	3	16	16	12	0	0	0	0	14	16	16	2	0	0	0	1	15	16	8	0	0	0	0	4	16	15	4	0	0	0	0	3	16	16	1	0	0	0	0	0
0	0	6	13	16	16	13	0	0	6	16	10	7	15	14	0	0	1	4	0	10	16	6	0	0	0	0	10	16	4	0	0	0	0	3	16	9	0	0	0	0	0	15	11	0	0	0	0	0	0
0	0	1	16	10	0	0	0	0	0	3	16	16	4	0	0	0	0	6	16	14	0	0	0	0	0	6	16	14	0	0	0	0	0	8	16	11	0	0	0	0	0	6	16	12	0	0	0	0	0
0	0	3	13	16	16	3	0	0	0	8	10	5	5	0	0	0	7	15	0	0	0	0	0	0	10	13	2	0	0	0	0	0	3	15	14	1	0	0	0	0	0	0	11	11	0	0	0	0	0
0	5	15	13	0	0	0	0	0	3	10	16	5	0	0	0	0	0	0	14	4	0	0	0	0	0	6	14	0	0	0	0	0	1	14	7	0	0	0	0	0	7	13	1	0	0	0	0	0	13
0	1	10	16	16	15	2	0	0	9	16	11	4	16	11	0	0	6	16	15	12	16	7	0	0	0	4	9	16	14	1	0	0	0	0	1	15	8	0	0	0	0	0	13	15	2	0	0	0	0
0	0	1	11	13	1	0	0	0	0	11	13	9	11	0	0	0	2	16	2	0	10	2	0	0	5	12	0	0	5	7	0	0	8	8	0	0	4	8	0	0	2	12	0	0	7	7	0	0	0
0	0	3	15	10	1	0	0	0	0	11	14	10	7	0	0	0	2	16	3	0	11	1	0	0	4	15	0	0	7	5	0	0	3	12	0	0	3	9	0	0	2	11	0	0	7	9	0	0	0
0	0	1	15	14	0	0	0	0	0	6	16	16	8	0	0	0	0	12	16	16	2	0	0	0	0	12	16	13	0	0	0	0	0	15	16	7	0	0	0	0	0	14	16	7	0	0	0	0	0
0	0	2	15	12	1	0	0	0	0	6	16	15	1	0	0	0	0	14	16	8	0	0	0	0	2	16	16	2	0	0	0	0	3	16	15	0	0	0	0	0	2	16	13	0	0	0	0	0	0
0	0	2	14	14	4	0	0	0	0	15	16	16	15	1	0	0	6	14	16	5	12	6	0	0	2	11	12	0	6	8	0	0	0	12	4	0	9	6	0	0	0	11	5	0	12	3	0	0	0
0	0	0	8	15	1	0	0	0	0	2	16	7	0	0	0	0	0	7	15	1	0	0	0	0	0	10	11	0	0	0	0	0	0	14	16	16	13	2	0	0	0	15	16	5	6	14	1	0	0
0	0	7	13	0	0	3	8	0	0	15	7	0	3	15	7	0	0	16	12	6	14	9	0	0	0	6	12	16	12	0	0	0	0	0	2	14	2	0	0	0	0	0	9	9	0	0	0	0	0
0	0	3	12	16	10	0	0	0	3	14	5	0	12	0	0	0	9	8	1	9	16	4	0	0	5	15	15	15	14	2	0	0	0	0	0	15	3	0	0	0	0	0	8	10	0	0	0	0	0
0	0	1	13	16	5	0	0	0	0	6	16	11	2	0	0	0	0	13	15	0	0	0	0	0	3	16	9	0	0	0	0	0	4	16	5	5	10	3	0	0	4	16	5	16	14	15	4	0	0
0	0	0	8	14	0	0	0	0	0	9	16	5	0	0	0	0	2	14	12	4	7	8	0	0	5	16	16	16	16	13	0	0	1	7	10	12	16	6	0	0	0	0	2	15	10	0	0	0	0
0	0	3	16	14	3	0	0	0	0	6	16	16	5	0	0	0	0	12	16	9	0	0	0	0	0	16	16	5	0	0	0	0	2	16	16	1	0	0	0	0	1	16	16	1	0	0	0	0	0
0	0	4	12	13	2	0	0	0	0	16	9	12	9	0	0	0	2	12	1	15	5	0	0	0	0	1	6	14	1	0	0	0	0	0	15	7	0	0	0	0	0	9	12	0	0	0	0	0	0
0	0	2	15	15	6	0	0	0	0	9	13	4	15	3	0	0	0	14	7	0	8	4	0	0	0	15	4	0	5	8	0	0	4	13	0	0	7	6	0	0	2	12	0	0	12	5	0	0	0
0	0	4	12	15	6	0	0	0	4	16	8	8	15	0	0	0	10	9	0	3	15	2	0	0	6	15	7	10	16	4	0	0	0	7	8	8	13	8	0	0	0	0	0	0	7	9	0	0	0
0	0	0	0	7	13	1	0	0	0	0	0	9	16	2	0	0	0	1	9	16	16	0	0	0	4	12	16	16	16	0	0	0	5	10	3	12	15	0	0	0	0	0	0	10	15	0	0	0	0
0	3	13	14	7	1	0	0	0	6	12	8	13	6	0	0	0	1	0	0	10	7	0	0	0	0	0	9	16	4	0	0	0	0	0	9	14	15	4	0	0	0	0	0	0	13	8	0	0	1
0	0	2	11	0	0	0	0	0	0	11	13	0	0	0	0	0	0	16	6	0	0	0	0	0	0	15	7	4	1	0	0	0	4	16	16	16	15	3	0	0	1	16	13	8	14	12	0	0	0
0	0	0	10	13	0	0	0	0	0	1	16	11	2	0	0	0	0	8	16	0	0	0	0	0	0	13	12	0	0	0	0	0	0	14	16	14	9	0	0	0	0	12	15	5	9	13	0	0	0
0	0	5	13	16	3	0	0	0	1	15	15	16	8	0	0	0	5	8	5	16	11	0	0	0	2	12	16	16	16	10	0	0	2	14	16	15	10	5	0	0	0	1	16	11	0	0	0	0	0
0	0	11	15	10	0	0	0	0	3	15	6	16	3	0	0	0	0	0	3	14	2	0	0	0	0	1	14	13	2	0	0	0	0	3	13	14	15	3	0	0	0	0	0	0	14	7	0	0	0
0	0	3	13	13	4	0	0	0	1	14	13	10	16	1	0	0	6	12	1	3	16	6	0	0	7	15	4	10	16	8	0	0	2	11	15	12	16	8	0	0	0	0	0	0	15	8	0	0	0
0	1	14	13	0	0	0	0	0	9	16	16	2	0	0	0	0	7	11	16	8	0	0	0	0	0	1	13	8	0	0	0	0	0	2	16	5	0	0	0	0	0	6	16	4	0	0	0	0	1
0	0	10	16	15	1	0	0	0	5	15	8	15	6	0	0	0	3	6	1	14	4	0	0	0	0	0	10	16	13	0	0	0	0	0	1	7	16	7	0	0	0	1	2	0	15	7	0	0	0
0	0	4	13	14	1	0	0	0	1	16	9	16	3	0	0	0	2	5	0	12	6	0	0	0	0	3	6	16	4	0	0	0	6	16	16	16	16	6	0	0	4	6	13	12	4	2	0	0	0
0	0	6	14	13	1	0	0	0	2	15	15	16	7	0	0	0	1	5	4	16	6	0	0	0	0	0	7	16	10	3	0	0	1	9	16	16	16	10	0	0	1	15	16	13	8	1	0	0	0
0	0	8	15	15	5	0	0	0	4	16	13	16	9	0	0	0	1	4	4	16	6	0	0	0	0	0	11	16	5	0	0	0	1	13	16	16	15	5	0	0	5	13	16	13	12	5	0	0	0
0	0	5	13	16	15	3	0	0	3	16	16	15	16	5	0	0	0	4	0	6	16	2	0	0	0	3	12	16	16	4	0	0	0	9	16	16	16	8	0	0	0	2	13	15	2	0	0	0	0
0	0	6	14	3	0	0	0	0	0	12	14	14	0	0	0	0	0	14	7	14	2	0	0	0	0	10	5	10	6	0	0	0	0	0	0	13	5	0	0	0	0	0	2	14	5	3	0	0	0
0	0	3	15	4	0	0	0	0	0	8	13	15	7	0	0	0	2	16	6	5	16	3	0	0	4	14	0	0	11	8	0	0	6	12	0	0	8	8	0	0	4	15	1	0	9	7	0	0	1
0	1	8	15	13	2	0	0	0	5	14	8	14	7	0	0	0	1	2	2	15	2	0	0	0	0	0	15	15	3	0	0	0	0	0	9	14	16	3	0	0	0	0	0	0	13	8	0	0	0
0	0	14	11	1	0	0	0	0	7	15	14	8	0	0	0	0	7	8	4	8	0	0	0	0	0	4	0	12	0	0	0	0	0	0	4	10	0	0	0	0	0	0	8	6	0	0	0	0	1
0	0	5	14	16	10	0	0	0	3	15	13	8	15	6	0	0	0	14	13	7	16	9	0	0	0	10	16	16	12	3	0	0	0	6	16	16	3	0	0	0	0	14	13	16	7	0	0	0	0
0	0	3	10	14	9	0	0	0	3	15	11	9	8	0	0	0	6	12	8	7	1	0	0	0	4	16	14	16	15	1	0	0	2	8	4	3	14	8	0	0	0	0	0	0	8	9	0	0	0
0	0	0	4	13	2	0	0	0	0	0	14	8	0	0	0	0	0	5	14	0	9	7	0	0	2	16	3	5	16	5	0	0	7	14	0	12	13	0	0	0	7	16	13	15	11	0	0	0	0
0	0	4	15	7	0	0	0	0	2	15	5	13	5	0	0	0	5	11	0	2	13	2	0	0	5	8	0	0	6	8	0	0	7	8	0	0	5	8	0	0	3	11	0	0	9	7	0	0	0
0	0	4	16	1	0	0	0	0	0	10	12	0	0	0	0	0	1	14	8	0	0	0	0	0	3	16	16	14	4	0	0	0	3	16	8	6	15	5	0	0	1	14	3	0	7	12	0	0	0
0	0	9	13	16	5	0	0	0	7	16	12	9	12	0	0	0	6	14	1	1	7	1	0	0	1	13	16	16	12	3	0	0	0	9	16	12	0	0	0	0	1	16	8	16	2	0	0	0	4
0	0	3	11	0	0	0	0	0	0	11	10	0	0	0	0	0	0	16	5	0	0	0	0	0	2	16	5	4	2	0	0	0	3	16	16	16	16	6	0	0	2	16	6	0	6	13	0	0	0
0	0	9	16	11	5	0	0	0	5	16	10	9	16	3	0	0	8	12	0	0	12	2	0	0	5	16	12	15	16	7	0	0	0	11	16	16	5	0	0	0	1	15	11	13	10	0	0	0	3
0	0	0	9	4	0	0	0	0	0	0	16	3	0	0	0	0	0	8	12	0	1	0	0	0	4	15	2	1	15	3	0	0	8	13	0	8	16	3	0	0	8	16	16	16	13	4	0	0	0
0	0	3	10	13	1	0	0	0	2	15	10	16	3	0	0	0	2	4	1	16	4	0	0	0	0	0	7	16	0	0	0	0	0	7	14	16	12	3	0	0	2	13	15	13	9	2	0	0	0
0	0	0	0	15	16	3	0	0	0	0	0	15	16	2	0	0	0	0	4	16	16	2	0	0	0	8	16	16	13	0	0	0	8	16	16	16	9	0	0	0	1	8	6	16	12	0	0	0	0
0	0	0	0	13	12	0	0	0	0	0	2	16	16	2	0	0	0	0	7	16	16	2	0	0	4	14	16	16	15	0	0	0	9	16	13	16	10	0	0	0	0	0	4	16	12	0	0	0	0
0	2	15	13	0	0	0	0	0	12	16	16	6	0	0	0	0	14	7	11	10	0	0	0	0	3	1	10	12	0	0	0	0	0	1	15	6	0	0	0	0	0	12	14	0	0	0	0	0	4
0	0	3	11	12	12	1	0	0	0	15	12	4	14	2	0	0	0	15	12	5	16	4	0	0	0	6	16	16	13	1	0	0	0	8	15	14	13	1	0	0	1	15	4	3	16	6	0	0	3
0	0	8	15	16	3	0	0	0	3	15	14	16	5	0	0	0	0	3	6	16	2	0	0	0	0	3	12	16	8	3	0	0	1	14	16	16	16	10	0	0	0	9	16	12	5	0	0	0	0
0	0	0	8	15	1	0	0	0	0	1	15	11	0	0	0	0	0	12	14	1	8	15	1	0	7	16	6	4	16	10	0	0	9	16	16	16	16	1	0	0	1	5	12	16	11	1	0	0	0
0	0	0	10	16	7	0	0	0	0	0	9	16	16	2	0	0	0	0	11	16	14	0	0	0	0	0	14	16	12	0	0	0	0	7	16	16	8	0	0	0	2	15	16	16	7	0	0	0	3
0	0	6	12	14	15	2	0	0	0	14	9	8	5	0	0	0	3	14	6	0	0	0	0	0	6	16	16	15	9	0	0	0	0	4	4	7	15	7	0	0	0	0	0	0	11	8	0	0	0
0	0	6	13	15	9	0	0	0	4	15	8	4	16	4	0	0	8	9	0	0	15	8	0	0	7	15	9	10	16	8	0	0	0	5	8	5	12	8	0	0	0	0	0	0	12	8	0	0	0
0	0	8	12	1	0	0	0	0	0	15	16	11	0	0	0	0	0	10	3	14	1	0	0	0	0	0	0	11	2	0	0	0	0	0	0	14	3	0	0	0	0	0	4	16	1	0	0	0	0
0	0	9	16	10	0	0	0	0	1	15	15	16	3	0	0	0	1	16	6	13	8	0	0	0	0	10	5	11	9	0	0	0	0	0	0	14	8	0	0	0	0	0	3	16	5	0	0	0	0
0	0	0	15	3	0	0	0	0	0	3	16	2	0	0	0	0	0	7	15	0	0	0	0	0	0	10	12	3	0	0	0	0	0	14	16	16	11	2	0	0	1	15	11	1	11	11	0	0	0
0	0	5	14	16	6	0	0	0	2	15	10	7	15	0	0	0	0	3	0	9	7	0	0	0	0	0	6	16	5	0	0	0	0	0	2	11	16	3	0	0	0	0	0	0	11	7	0	0	0
0	0	4	11	0	0	0	0	0	0	8	9	0	0	0	0	0	0	15	4	0	0	0	0	0	2	16	8	7	2	0	0	0	6	16	12	13	14	4	0	0	5	16	2	1	10	11	0	0	0
0	0	9	15	15	7	0	0	0	3	16	7	7	11	0	0	0	0	16	10	3	6	0	0	0	0	7	16	16	15	4	0	0	0	9	16	16	3	0	0	0	1	15	4	11	10	0	0	0	4
0	1	8	16	14	0	0	0	0	4	15	9	16	3	0	0	0	1	4	7	16	0	0	0	0	0	0	11	16	9	0	0	0	0	0	0	5	15	5	0	0	0	0	0	0	15	5	0	0	0
0	0	0	0	7	7	0	0	0	0	0	4	15	1	0	0	0	0	0	13	6	9	1	0	0	0	8	12	0	14	3	0	0	3	16	3	2	16	0	0	0	5	16	16	13	16	4	0	0	0
0	0	7	12	16	16	7	0	0	0	14	14	11	16	7	0	0	0	2	0	7	16	3	0	0	0	2	11	15	16	4	0	0	0	13	16	16	16	7	0	0	0	4	15	12	0	0	0	0	0
0	0	0	6	16	0	0	0	0	0	0	9	15	0	0	0	0	0	2	15	8	14	0	0	0	0	12	14	8	16	0	0	0	9	16	12	14	14	3	0	0	8	16	16	16	15	8	0	0	1
0	0	6	13	12	9	1	0	0	4	16	11	6	13	7	0	0	7	16	6	2	13	8	0	0	1	14	15	16	13	3	0	0	0	7	16	16	5	0	0	0	2	16	9	13	14	0	0	0	1
0	2	10	13	3	0	0	0	0	10	15	10	14	8	0	0	0	11	14	4	13	14	0	0	0	2	9	12	12	16	4	0	0	0	0	0	0	16	7	0	0	0	0	0	0	12	12	0	0	2
0	0	2	15	8	0	0	0	0	0	9	14	16	6	0	0	0	0	15	9	3	14	3	0	0	4	16	2	0	9	7	0	0	8	12	0	0	7	8	0	0	3	14	1	0	8	9	0	0	0
0	0	0	7	14	1	0	0	0	0	0	9	11	0	0	0	0	0	0	12	7	4	8	0	0	0	5	15	2	16	5	0	0	3	16	7	6	16	0	0	0	11	16	15	15	16	2	0	0	0
0	3	15	16	11	1	0	0	0	12	13	10	16	4	0	0	0	5	1	8	16	1	0	0	0	0	0	16	16	6	0	0	0	0	0	7	13	16	5	0	0	0	0	0	1	15	13	0	0	4
0	1	12	14	6	0	0	0	0	8	14	5	15	7	0	0	0	6	11	1	11	15	2	0	0	1	14	16	13	16	8	0	0	0	0	0	0	12	8	0	0	1	3	0	0	11	9	0	0	4
0	0	0	12	11	0	0	0	0	0	5	16	8	0	0	0	0	0	12	11	0	0	0	0	0	0	15	8	4	1	0	0	0	3	16	16	16	15	5	0	0	2	16	3	1	9	13	0	0	0
0	0	4	15	15	5	0	0	0	1	16	12	11	15	3	0	0	7	16	2	4	16	4	0	0	5	16	16	16	16	5	0	0	0	0	1	0	16	8	0	0	0	0	0	0	14	8	0	0	0
0	0	5	15	8	1	0	0	0	1	15	13	15	9	0	0	0	8	15	1	3	14	1	0	0	4	14	0	0	11	8	0	0	5	12	0	0	12	8	0	0	5	15	1	0	12	10	0	0	1
0	0	0	2	13	2	0	0	0	0	0	14	10	0	0	0	0	0	11	10	0	10	4	0	0	4	16	3	1	14	3	0	0	6	16	16	16	16	5	0	0	0	5	8	14	11	1	0	0	0
0	0	0	1	15	5	0	0	0	0	0	11	15	0	7	1	0	0	8	15	2	5	16	0	0	3	15	8	4	12	11	0	0	10	16	16	16	16	7	0	0	2	8	8	13	16	1	0	0	0
0	2	16	10	1	0	0	0	0	3	16	16	8	0	0	0	0	1	11	11	12	0	0	0	0	0	0	4	16	0	0	0	0	0	0	9	12	0	0	0	0	0	5	15	8	0	0	0	0	5
0	1	7	9	12	14	1	0	0	11	16	15	10	5	1	0	0	2	16	7	0	0	0	0	0	0	9	16	16	9	0	0	0	0	0	2	8	13	6	0	0	0	0	0	0	8	11	0	0	0
0	1	10	16	14	3	0	0	0	4	16	13	15	14	0	0	0	1	1	0	9	16	2	0	0	0	5	14	16	13	0	0	0	0	7	16	16	15	2	0	0	0	0	0	4	15	9	0	0	1
0	0	0	11	16	8	0	0	0	0	9	15	5	3	0	0	0	0	14	6	0	0	0	0	0	4	14	0	0	0	0	0	0	5	11	2	4	1	0	0	0	4	14	15	15	15	3	0	0	1
0	3	16	14	10	5	0	0	0	1	8	8	11	16	2	0	0	0	2	6	12	11	1	0	0	0	12	16	16	6	0	0	0	0	0	3	11	16	2	0	0	0	0	0	0	14	7	0	0	1
0	0	2	11	13	1	0	0	0	0	11	15	8	1	0	0	0	1	16	5	0	0	0	0	0	4	15	0	0	0	0	0	0	3	16	10	12	10	2	0	0	2	16	15	11	12	14	0	0	0
0	0	7	13	5	0	0	0	0	4	14	4	14	13	0	0	0	0	13	8	12	16	4	0	0	0	5	12	11	6	6	0	0	0	0	0	0	5	9	0	0	0	0	0	0	9	7	0	0	0
0	0	8	15	15	1	0	0	0	4	16	16	16	10	0	0	0	7	12	0	1	16	0	0	0	6	11	0	0	9	7	0	0	8	12	0	0	9	4	0	0	4	16	1	2	15	8	0	0	0
0	3	15	16	3	0	0	0	0	11	16	15	12	0	0	0	0	1	1	6	16	0	0	0	0	0	0	5	16	0	0	0	0	0	0	14	12	0	0	0	0	0	9	16	9	8	5	0	0	3
0	0	7	16	16	16	13	0	0	0	6	9	11	15	13	0	0	0	0	0	2	16	5	0	0	0	0	5	13	16	4	0	0	0	9	16	16	16	8	0	0	0	3	14	11	0	0	0	0	0
0	0	4	12	15	3	0	0	0	3	16	14	14	13	0	0	0	5	16	1	2	15	5	0	0	8	16	0	0	9	11	0	0	5	16	0	0	8	12	0	0	0	15	2	0	11	13	0	0	0
0	0	6	11	15	16	12	0	0	0	6	8	5	12	10	0	0	0	0	0	2	15	2	0	0	0	7	12	13	15	4	0	0	0	6	10	16	9	4	0	0	0	0	13	7	0	0	0	0	0
0	0	2	11	12	12	15	8	0	0	5	12	12	13	15	2	0	0	0	0	0	7	10	0	0	0	0	4	12	16	8	0	0	0	1	16	16	12	3	0	0	0	0	4	13	1	0	0	0	0
0	0	9	15	16	16	10	0	0	0	15	11	11	16	4	0	0	0	0	0	12	11	0	0	0	0	2	8	16	16	12	0	0	0	14	16	13	8	2	0	0	0	5	16	6	0	0	0	0	0
0	0	8	13	11	4	0	0	0	3	16	8	8	15	2	0	0	6	16	8	9	16	8	0	0	0	10	16	13	13	8	0	0	0	0	0	0	11	7	0	0	0	0	0	2	16	3	0	0	0
0	3	12	11	6	0	0	0	0	11	15	8	16	8	0	0	0	10	11	1	13	15	1	0	0	2	14	16	15	15	8	0	0	0	1	4	0	14	2	0	0	0	0	0	3	16	1	0	0	1
0	0	7	16	15	5	0	0	0	0	15	7	6	15	2	0	0	3	15	4	5	13	2	0	0	2	15	16	16	15	0	0	0	0	8	16	15	15	3	0	0	0	11	13	1	6	7	0	0	0
0	0	4	14	15	9	0	0	0	0	14	9	0	2	0	0	0	2	15	1	0	0	0	0	0	5	9	0	0	0	0	0	0	7	12	10	15	7	0	0	0	4	16	15	3	11	6	0	0	0
0	0	6	12	15	10	0	0	0	5	15	5	4	11	6	0	0	7	11	4	5	14	6	0	0	2	16	16	16	6	0	0	0	0	15	15	12	14	1	0	0	0	14	3	0	9	6	0	0	0
0	4	14	15	7	1	0	0	0	8	14	12	16	4	0	0	0	0	0	0	12	8	0	0	0	0	2	9	16	7	0	0	0	0	3	13	13	16	5	0	0	0	0	0	0	12	8	0	0	3
0	0	5	14	15	6	0	0	0	1	16	8	8	15	2	0	0	0	16	10	10	15	5	0	0	0	11	16	16	9	0	0	0	0	6	16	16	16	3	0	0	0	9	13	0	10	7	0	0	0
0	1	8	14	16	5	0	0	0	5	15	7	11	11	0	0	0	0	1	0	11	9	0	0	0	0	3	11	16	3	0	0	0	0	12	16	16	15	3	0	0	0	2	1	1	12	8	0	0	0
0	0	3	14	13	1	0	0	0	0	12	12	3	2	0	0	0	1	16	2	0	0	0	0	0	4	14	0	0	0	0	0	0	2	14	0	2	2	0	0	0	2	14	14	16	16	8	0	0	0
0	3	7	13	16	12	2	0	0	10	16	12	6	2	0	0	0	9	16	8	1	0	0	0	0	4	11	16	15	6	0	0	0	0	0	1	8	15	5	0	0	0	0	0	1	14	7	0	0	0
0	0	5	11	15	5	0	0	0	6	13	2	3	15	3	0	0	7	13	8	11	16	8	0	0	1	9	12	8	8	8	0	0	0	0	0	1	13	4	0	0	0	0	0	9	12	0	0	0	0
0	0	0	6	15	1	0	0	0	0	6	16	8	3	7	0	0	1	16	12	0	12	11	0	0	5	16	16	13	16	12	0	0	3	12	15	16	16	7	0	0	0	0	0	14	10	0	0	0	0
0	0	0	10	14	9	0	0	0	0	10	14	6	4	0	0	0	1	16	5	0	0	0	0	0	6	12	0	0	0	0	0	0	7	10	1	4	1	0	0	0	2	15	16	14	14	1	0	0	0
0	1	9	12	12	13	16	4	0	1	11	12	12	16	13	1	0	0	0	0	7	16	2	0	0	0	8	12	15	13	0	0	0	0	16	16	16	12	0	0	0	0	0	13	10	0	0	0	0	0
0	0	6	16	16	13	7	0	0	0	14	12	16	16	9	0	0	0	0	0	5	15	1	0	0	0	0	4	11	14	6	0	0	0	3	16	16	16	10	0	0	0	1	12	13	4	1	0	0	0
0	0	3	15	13	1	0	0	0	1	15	12	13	10	0	0	0	3	16	1	1	12	2	0	0	6	12	0	0	4	6	0	0	4	11	0	0	4	8	0	0	0	13	3	5	13	8	0	0	0
0	0	0	10	10	0	0	0	0	0	2	15	7	0	7	1	0	1	13	13	0	5	16	3	0	6	16	12	8	14	14	0	0	4	15	16	16	16	9	0	0	0	0	3	15	13	0	0	0	0
0	0	8	16	8	0	0	0	0	6	14	5	13	6	0	0	0	7	12	2	7	16	2	0	0	0	12	16	16	16	6	0	0	0	0	3	3	9	8	0	0	0	0	0	5	16	3	0	0	0
0	1	15	15	1	0	0	0	0	7	16	16	11	0	0	0	0	3	7	8	13	0	0	0	0	0	0	7	16	2	0	0	0	0	2	15	9	0	0	0	0	0	8	16	5	0	3	0	0	3
0	0	7	12	12	7	0	0	0	0	11	16	16	11	0	0	0	0	10	16	16	7	0	0	0	0	12	16	16	6	0	0	0	0	12	16	16	7	0	0	0	0	13	16	16	11	0	0	0	0
0	0	7	12	13	1	0	0	0	6	16	6	8	7	0	0	0	0	16	10	11	8	0	0	0	0	8	15	16	5	0	0	0	0	10	15	12	14	1	0	0	0	15	7	0	11	7	0	0	0
0	0	8	15	11	0	0	0	0	7	16	15	15	9	0	0	0	10	14	0	3	12	2	0	0	5	12	0	0	5	7	0	0	4	11	0	0	7	8	0	0	3	11	0	6	16	6	0	0	0
0	0	9	16	14	2	0	0	0	0	10	16	16	4	0	0	0	4	16	16	16	0	0	0	0	0	14	16	16	2	0	0	0	1	16	16	16	3	0	0	0	1	16	16	16	0	0	0	0	3
0	0	9	15	2	0	0	0	0	3	16	14	13	1	0	0	0	0	6	0	14	2	0	0	0	0	0	1	15	0	0	0	0	0	0	5	14	0	0	0	0	0	1	12	9	0	0	0	0	0
0	0	4	12	7	0	0	0	0	2	13	16	16	6	0	0	0	5	16	3	5	15	0	0	0	8	13	0	0	11	1	0	0	7	12	0	0	8	4	0	0	5	10	0	0	9	5	0	0	1
0	0	8	15	14	6	0	0	0	4	16	5	6	16	3	0	0	7	16	2	3	16	8	0	0	2	14	16	16	16	8	0	0	0	0	2	0	9	8	0	0	0	0	0	5	16	2	0	0	0
0	0	11	12	7	0	0	0	0	0	5	16	16	9	0	0	0	0	4	16	16	12	0	0	0	0	4	16	16	13	0	0	0	0	3	15	16	12	0	0	0	0	2	13	16	12	0	0	0	0
0	0	5	8	8	10	13	4	0	0	10	12	12	14	14	1	0	0	0	0	0	12	5	0	0	0	2	4	7	16	0	0	0	0	10	16	16	10	0	0	0	0	0	8	11	0	0	0	0	0
0	0	7	13	10	0	0	0	0	0	16	16	16	9	0	0	0	3	12	2	9	16	4	0	0	6	9	0	0	13	7	0	0	8	12	0	0	8	8	0	0	7	15	4	2	12	8	0	0	2
0	0	3	12	11	7	0	0	0	0	8	16	16	6	0	0	0	3	16	16	16	6	0	0	0	4	16	16	15	1	0	0	0	1	8	9	16	4	0	0	0	1	15	16	16	9	0	0	0	0
0	0	10	16	16	16	11	0	0	0	9	11	8	16	9	0	0	0	0	0	5	16	3	0	0	0	2	11	15	16	11	0	0	0	6	16	16	10	5	0	0	0	0	13	11	0	0	0	0	0
0	0	9	15	8	0	0	0	0	6	14	2	7	10	0	0	0	9	10	0	2	16	3	0	0	5	16	16	16	14	2	0	0	6	16	16	16	14	1	0	0	5	16	0	0	9	11	0	0	1
0	0	3	11	12	4	0	0	0	6	15	6	5	13	0	0	0	7	13	0	2	16	1	0	0	3	16	16	16	14	0	0	0	0	15	13	8	13	6	0	0	0	12	1	0	3	9	0	0	0
0	0	0	10	16	6	0	0	0	0	4	16	16	4	0	0	0	0	14	16	16	4	0	0	0	0	16	16	16	8	0	0	0	0	16	16	16	8	0	0	0	0	15	16	16	14	3	0	0	0
0	0	0	4	15	0	0	0	0	0	2	13	12	0	3	0	0	0	11	15	2	6	16	0	0	8	16	12	8	15	12	0	0	7	16	16	16	16	7	0	0	0	4	7	14	13	0	0	0	0
0	3	12	15	16	14	2	0	0	7	16	11	4	7	1	0	0	9	16	6	0	0	0	0	0	4	15	16	11	0	0	0	0	0	0	6	16	6	0	0	0	0	0	0	9	12	0	0	0	1
0	0	7	16	13	2	0	0	0	2	15	16	16	11	0	0	0	7	14	4	6	16	0	0	0	4	12	0	0	7	7	0	0	6	12	0	1	11	8	0	0	2	15	8	13	16	9	0	0	0
0	0	8	14	5	0	0	0	0	8	13	5	14	5	0	0	0	8	13	2	5	14	3	0	0	4	16	14	15	16	8	0	0	0	2	5	7	10	7	0	0	0	0	0	3	15	3	0	0	0
0	1	8	15	10	0	0	0	0	4	16	16	16	9	0	0	0	0	12	16	16	12	0	0	0	0	10	16	16	8	0	0	0	0	8	16	16	10	0	0	0	0	9	16	16	13	0	0	0	0
0	3	9	14	15	6	0	0	0	7	13	7	8	16	0	0	0	0	0	0	7	12	0	0	0	0	1	9	16	10	0	0	0	0	5	15	12	15	7	0	0	0	0	0	0	13	9	0	0	0
0	3	11	13	8	1	0	0	0	3	11	8	15	7	0	0	0	0	0	2	14	6	0	0	0	0	7	16	16	11	0	0	0	0	5	12	11	16	8	0	0	0	0	0	6	16	7	0	0	2
0	0	5	14	12	2	0	0	0	1	16	11	5	11	0	0	0	4	14	0	0	9	4	0	0	8	10	0	0	5	8	0	0	8	8	0	0	8	8	0	0	4	11	0	0	10	5	0	0	2
0	0	4	15	12	2	0	0	0	0	13	16	16	14	0	0	0	7	16	3	2	15	2	0	0	8	16	4	0	4	8	0	0	8	15	3	0	6	8	0	0	4	15	4	2	13	10	0	0	0
0	0	0	10	12	2	0	0	0	0	11	16	16	10	0	0	0	3	16	5	6	12	2	0	0	5	12	0	0	6	8	0	0	4	16	0	0	6	8	0	0	2	15	7	2	13	8	0	0	0
0	0	4	16	3	0	0	0	0	0	8	16	2	0	1	0	0	0	11	13	3	15	5	0	0	2	16	6	11	15	0	0	0	11	16	12	16	13	4	0	1	12	12	15	15	11	2	0	0	0
0	0	0	14	7	1	6	0	0	0	6	15	2	11	15	0	0	2	14	10	2	16	8	0	0	7	16	10	13	16	14	0	0	6	16	16	16	11	5	0	0	0	0	7	15	1	0	0	0	0
0	0	0	8	12	0	0	0	0	0	0	15	5	11	7	0	0	0	8	12	1	16	3	0	0	3	15	5	6	14	0	0	0	12	15	10	15	16	7	0	0	12	16	16	16	10	3	0	0	0
0	0	4	13	15	6	0	0	0	4	15	6	7	15	2	0	0	8	14	0	4	16	5	0	0	2	15	10	14	7	0	0	0	0	7	16	14	0	0	0	0	0	12	9	15	6	0	0	0	0
0	0	4	8	13	6	0	0	0	5	16	11	9	12	1	0	0	7	13	0	12	16	4	0	0	6	14	9	15	12	3	0	0	0	8	11	10	14	0	0	0	0	0	0	16	6	0	0	0	0
0	0	7	12	15	4	0	0	0	4	16	9	7	12	0	0	0	0	5	0	10	8	0	0	0	0	0	13	16	4	0	0	0	0	0	10	9	16	3	0	0	0	0	0	0	11	7	0	0	0
0	0	11	13	1	0	0	0	0	5	16	14	10	0	0	0	0	9	10	8	12	0	0	0	0	5	3	10	7	0	0	0	0	0	2	15	2	0	0	0	0	0	11	10	1	5	3	0	0	0
0	0	6	12	14	16	16	4	0	3	16	15	12	15	16	4	0	1	5	0	1	16	11	0	0	0	0	0	9	15	3	0	0	0	0	4	16	8	0	0	0	0	0	12	16	0	0	0	0	0
0	0	4	16	13	13	5	0	0	0	9	15	7	4	2	0	0	3	14	9	0	0	0	0	0	5	16	16	13	5	0	0	0	0	0	2	10	15	1	0	0	0	0	0	5	15	1	0	0	0
0	0	0	16	14	5	0	0	0	0	7	16	16	7	0	0	0	0	7	16	16	1	0	0	0	0	12	16	13	0	0	0	0	0	14	16	10	0	0	0	0	0	14	16	8	0	0	0	0	0
0	1	15	16	16	16	15	2	0	0	12	10	9	16	14	2	0	0	0	0	9	16	4	0	0	0	0	5	15	6	0	0	0	0	0	13	12	0	0	0	0	0	9	15	2	0	0	0	0	1
0	0	2	13	16	4	0	0	0	0	12	12	10	13	0	0	0	4	16	2	0	15	2	0	0	5	16	1	0	8	8	0	0	8	12	0	0	8	8	0	0	5	15	1	0	9	8	0	0	1
0	0	8	16	9	0	0	0	0	4	15	10	16	0	0	0	0	5	5	7	12	0	0	0	0	0	0	16	14	9	0	0	0	0	0	8	8	15	7	0	0	0	0	0	0	11	8	0	0	0
0	0	0	0	7	16	11	0	0	0	0	1	16	16	7	0	0	0	4	15	16	5	0	0	0	4	16	16	15	0	0	0	0	1	8	16	16	3	0	0	0	0	0	10	16	9	0	0	0	0
0	0	5	14	16	9	0	0	0	0	8	15	12	14	3	0	0	3	15	12	0	0	0	0	0	12	16	7	0	0	0	0	0	8	14	16	10	1	0	0	0	0	1	8	16	4	0	0	0	0
0	0	0	11	13	1	3	0	0	0	0	15	8	13	13	0	0	0	9	15	4	16	7	0	0	5	16	13	12	16	8	0	0	8	16	16	16	15	7	0	0	0	0	6	16	4	0	0	0	0
0	1	7	15	10	0	0	0	0	6	14	7	16	2	0	0	0	6	14	12	16	13	0	0	0	1	12	16	11	0	0	0	0	0	0	13	16	3	0	0	0	0	4	12	3	14	2	0	0	0
0	0	0	10	8	0	0	0	0	0	2	16	11	1	0	0	0	0	6	15	1	0	0	0	0	0	10	11	0	0	0	0	0	0	13	12	8	6	0	0	0	0	13	16	16	16	12	1	0	0
0	0	0	9	12	2	0	0	0	0	2	13	16	3	0	0	0	0	9	16	16	1	0	0	0	5	15	14	16	5	0	0	0	2	1	12	16	5	0	0	0	0	0	10	16	4	0	0	0	0
0	0	2	8	12	13	9	1	0	0	15	16	14	16	16	0	0	4	16	14	13	16	12	0	0	0	13	14	11	16	10	0	0	0	0	0	5	16	7	0	0	0	0	0	13	15	3	0	0	0
0	0	9	15	6	0	0	0	0	1	16	6	14	2	0	0	0	0	14	1	8	8	0	0	0	0	7	7	5	9	0	0	0	0	0	0	9	5	0	0	0	0	0	1	14	2	0	0	0	0
0	0	11	16	16	13	4	0	0	2	16	14	9	8	8	0	0	7	16	4	0	0	0	0	0	12	16	16	12	1	0	0	0	2	8	10	16	9	0	0	0	0	1	0	12	12	0	0	0	0
0	1	11	16	13	1	0	0	0	9	16	10	15	8	0	0	0	7	13	1	12	11	0	0	0	0	0	5	15	9	0	0	0	0	0	16	16	16	7	0	0	0	0	7	3	13	12	0	0	0
0	2	13	15	5	0	0	0	0	9	16	13	14	0	0	0	0	7	6	2	16	0	0	0	0	0	0	3	16	1	0	0	0	0	0	11	12	0	0	0	0	0	5	16	7	0	0	0	0	2
0	0	0	9	13	1	0	0	0	0	3	15	6	12	0	0	0	1	10	9	0	10	3	0	0	4	16	5	0	5	7	0	0	5	16	3	0	6	8	0	0	0	16	5	0	6	9	0	0	0
0	0	2	8	12	5	0	0	0	0	3	16	16	12	0	0	0	0	5	16	16	8	0	0	0	0	5	16	16	11	0	0	0	0	9	16	16	5	0	0	0	0	8	16	16	8	0	0	0	0
0	0	11	16	13	2	0	0	0	7	16	11	12	14	0	0	0	9	13	0	11	14	0	0	0	0	0	11	16	14	2	0	0	0	0	10	9	15	10	0	0	0	0	0	0	9	12	0	0	0
0	0	0	4	9	15	2	0	0	0	6	15	11	13	4	0	0	3	16	4	4	15	0	0	0	0	15	16	16	16	1	0	0	0	2	4	3	15	6	0	0	0	0	0	1	16	1	0	0	0
0	0	0	0	8	16	7	0	0	0	0	6	16	16	12	0	0	0	8	16	16	16	12	0	0	5	12	8	12	16	8	0	0	0	0	0	12	16	5	0	0	0	0	0	15	16	1	0	0	0
0	2	15	11	1	0	0	0	0	13	15	15	8	0	0	0	0	16	9	8	11	0	0	0	0	7	1	10	9	0	0	0	0	0	0	13	7	0	0	0	0	0	2	16	5	0	0	0	0	1
0	0	0	9	16	10	1	0	0	0	9	13	4	14	8	0	0	4	15	6	10	16	7	0	0	5	16	14	11	16	4	0	0	0	0	0	5	15	1	0	0	0	0	1	14	7	0	0	0	0
0	0	4	11	16	11	1	0	0	3	15	7	5	14	4	0	0	8	13	0	14	16	5	0	0	0	15	16	11	16	5	0	0	0	1	2	5	13	0	0	0	0	0	1	13	4	0	0	0	0
0	0	1	12	15	5	0	0	0	0	12	11	4	3	0	0	0	1	15	2	0	0	0	0	0	5	12	0	0	0	0	0	0	3	16	16	11	2	0	0	0	2	16	15	8	12	0	0	0	0
0	0	1	12	16	14	1	0	0	0	4	16	16	16	4	0	0	2	14	16	16	16	6	0	0	2	12	16	16	10	0	0	0	0	8	16	16	8	0	0	0	0	11	16	16	5	0	0	0	0
0	0	0	10	10	0	0	0	0	0	3	15	5	5	0	0	0	0	11	10	8	12	0	0	0	5	16	5	13	10	2	0	0	11	16	16	16	15	8	0	0	0	4	9	14	1	0	0	0	0
0	0	2	14	7	0	0	0	0	1	9	12	13	6	0	0	0	5	16	8	2	14	0	0	0	6	16	2	0	12	6	0	0	5	15	1	0	9	9	0	0	0	16	1	0	12	8	0	0	0
0	0	0	14	4	5	1	0	0	0	6	13	1	15	5	0	0	0	12	7	2	16	2	0	0	7	15	6	10	16	6	0	0	12	16	16	16	13	6	0	0	2	7	8	15	3	0	0	0	0
0	1	10	14	16	16	15	1	0	1	12	11	8	11	15	2	0	0	0	0	1	14	8	0	0	0	0	0	11	11	1	0	0	0	0	5	16	2	0	0	0	0	1	16	6	0	0	0	0	0
0	0	5	12	10	0	0	0	0	2	16	9	11	2	0	0	0	0	16	5	8	14	0	0	0	1	14	16	16	3	0	0	0	0	3	16	16	4	0	0	0	0	11	12	15	11	0	0	0	2
0	0	5	14	0	0	0	0	0	0	9	11	1	3	0	0	0	2	14	4	10	11	0	0	0	8	16	12	15	14	6	0	0	9	16	13	16	10	5	0	0	0	0	9	11	0	0	0	0	0
0	0	2	11	16	16	16	12	0	0	7	15	9	8	12	13	0	0	0	0	0	1	14	5	0	0	0	0	0	11	9	0	0	0	0	0	6	13	0	0	0	0	0	1	14	3	0	0	0	0
0	0	4	14	11	1	0	0	0	4	16	12	10	8	0	0	0	9	14	1	7	7	0	0	0	1	2	0	15	9	0	0	0	0	0	0	7	15	2	0	0	0	0	0	0	5	11	0	0	0
0	0	1	11	15	16	5	0	0	0	13	15	13	16	9	0	0	1	16	14	15	16	8	0	0	0	13	16	13	15	15	0	0	0	0	0	1	14	9	0	0	0	0	0	9	14	1	0	0	0
0	0	5	11	13	10	3	0	0	1	13	11	5	6	3	0	0	6	15	0	0	0	0	0	0	7	13	4	1	0	0	0	0	1	14	16	15	4	0	0	0	0	0	0	8	13	0	0	0	0
0	2	11	16	16	16	13	0	0	5	12	10	8	13	16	0	0	0	0	0	1	15	11	0	0	0	0	0	13	13	0	0	0	0	0	8	16	2	0	0	0	0	3	15	8	0	0	0	0	0
0	0	0	6	14	9	0	0	0	0	8	15	8	2	0	0	0	3	15	9	0	0	0	0	0	7	15	0	0	0	0	0	0	7	16	4	6	3	0	0	0	1	16	15	12	15	5	0	0	0
0	0	8	11	16	14	3	0	0	0	16	14	8	8	3	0	0	4	16	8	0	0	0	0	0	4	16	14	4	0	0	0	0	0	0	9	16	7	0	0	0	0	0	0	14	12	0	0	0	3
0	0	12	8	2	0	0	0	0	0	16	6	14	6	0	0	0	2	16	10	16	0	0	0	0	10	13	14	10	4	1	0	0	8	16	16	16	16	10	0	0	0	13	15	4	4	1	0	0	0
0	0	0	3	13	14	1	0	0	0	3	15	16	16	0	0	0	5	16	16	16	14	0	0	0	0	0	4	16	14	0	0	0	0	0	4	16	14	0	0	0	0	0	4	16	10	0	0	0	0
0	0	7	12	14	11	3	0	0	0	12	13	5	5	3	0	0	1	16	7	0	0	0	0	0	5	16	16	12	1	0	0	0	0	0	1	12	10	0	0	0	0	0	0	1	14	0	0	0	0
0	0	7	15	15	5	0	0	0	0	15	13	12	15	5	0	0	0	10	14	12	16	3	0	0	0	5	16	16	9	0	0	0	2	15	16	16	3	0	0	0	7	14	2	12	14	1	0	0	3
0	0	9	16	8	0	0	0	0	9	13	4	13	0	0	0	0	7	6	1	14	0	0	0	0	0	0	9	16	9	0	0	0	0	0	8	6	13	6	0	0	0	0	0	0	4	11	0	0	0
0	0	6	15	16	16	5	0	0	3	16	14	8	4	1	0	0	10	16	11	3	0	0	0	0	11	16	16	15	3	0	0	0	1	2	1	14	12	0	0	0	0	0	0	7	16	1	0	0	0
0	0	1	7	12	14	5	0	0	0	8	13	1	8	8	0	0	2	16	6	16	16	9	0	0	0	7	8	6	12	10	0	0	0	0	0	0	12	7	0	0	0	0	0	0	16	2	0	0	0
0	0	0	9	15	13	2	0	0	0	10	12	4	11	8	0	0	3	15	3	6	15	6	0	0	5	16	14	12	15	7	0	0	0	0	0	0	14	5	0	0	0	0	0	9	12	0	0	0	0
0	0	4	16	13	2	0	0	0	0	11	7	2	13	0	0	0	3	16	4	0	9	1	0	0	5	13	2	0	5	7	0	0	4	8	0	0	4	8	0	0	4	14	0	0	6	8	0	0	0
0	1	12	16	6	0	0	0	0	9	16	14	14	3	0	0	0	12	12	0	16	7	0	0	0	2	0	0	15	6	0	0	0	0	0	4	15	1	0	0	0	0	1	12	14	0	0	0	0	2
0	0	0	13	4	0	0	0	0	0	4	16	9	9	0	0	0	0	12	8	10	9	0	0	0	7	15	4	15	8	1	0	0	11	16	16	16	16	10	0	0	1	4	10	12	0	0	0	0	0
0	0	2	12	14	1	0	0	0	0	14	9	11	14	7	0	0	5	12	0	8	11	1	0	0	4	14	8	13	1	0	0	0	0	9	16	4	0	0	0	0	0	7	13	13	1	0	0	0	0
0	0	2	12	8	0	0	0	0	0	13	11	1	0	0	0	0	2	15	1	0	0	0	0	0	6	13	0	0	0	0	0	0	8	14	10	11	5	0	0	0	4	16	15	8	12	7	0	0	0
0	0	1	14	10	0	0	0	0	0	9	16	6	0	0	0	0	0	13	16	1	0	0	0	0	0	16	11	0	0	0	0	0	2	16	15	11	6	1	0	0	3	16	16	16	16	11	0	0	0
0	0	2	14	9	1	0	0	0	1	14	10	11	10	0	0	0	4	14	1	0	12	3	0	0	7	8	0	0	3	6	0	0	7	7	0	0	1	9	0	0	3	12	0	0	5	8	0	0	0
0	0	0	6	13	9	0	0	0	1	15	16	7	3	0	0	0	7	15	3	0	0	0	0	0	7	16	16	8	0	0	0	0	2	11	5	12	7	0	0	0	0	0	0	2	14	0	0	0	0
0	0	1	15	4	0	0	0	0	0	9	12	0	0	0	0	0	1	14	6	0	0	0	0	0	1	16	4	3	3	0	0	0	2	16	8	16	15	2	0	0	1	16	16	10	5	12	0	0	0
0	0	8	13	6	0	0	0	0	2	16	12	11	10	0	0	0	0	16	16	14	8	1	0	0	0	13	11	0	0	0	0	0	2	15	4	0	0	0	0	0	0	16	13	0	0	0	0	0	2
0	0	8	13	11	5	0	0	0	4	16	14	16	10	0	0	0	1	14	16	7	0	0	0	0	0	11	16	14	2	0	0	0	2	16	3	8	15	1	0	0	6	15	2	1	16	5	0	0	5
0	0	6	13	10	0	0	0	0	3	16	11	14	6	0	0	0	9	11	0	12	12	0	0	0	4	4	0	9	12	0	0	0	0	0	4	16	3	0	0	0	0	0	13	15	3	0	0	0	0
0	0	5	16	4	0	0	0	0	0	13	16	1	0	0	0	0	2	16	11	0	0	0	0	0	8	16	12	10	16	6	0	0	2	13	16	16	16	6	0	0	0	1	14	16	6	0	0	0	0
0	0	0	10	15	4	0	0	0	0	5	16	14	3	0	0	0	0	12	15	1	0	0	0	0	1	15	8	0	0	0	0	0	4	16	12	2	0	0	0	0	3	16	16	15	4	0	0	0	0
0	0	0	13	7	0	0	0	0	0	3	16	9	0	0	0	0	0	11	15	2	6	4	0	0	4	16	14	13	16	12	0	0	11	16	16	16	16	3	0	0	3	8	10	16	9	0	0	0	0
0	0	10	13	16	15	4	0	0	0	0	6	9	15	12	0	0	0	0	0	0	16	8	0	0	0	0	0	8	16	2	0	0	1	4	9	15	12	0	0	0	10	16	16	15	1	0	0	0	3
0	0	2	16	14	2	0	0	0	0	7	15	15	11	0	0	0	0	5	16	15	16	2	0	0	0	0	6	15	16	8	0	0	0	0	0	2	12	11	0	0	0	0	0	0	9	14	0	0	0
0	0	2	12	14	4	0	0	0	0	9	15	13	13	0	0	0	2	15	3	1	14	4	0	0	4	13	0	0	12	6	0	0	5	9	0	0	12	8	0	0	5	9	0	0	13	5	0	0	1
0	0	6	16	8	0	0	0	0	3	16	6	16	1	0	0	0	3	7	2	16	2	0	0	0	0	0	7	13	0	0	0	0	0	0	12	8	0	0	0	0	0	2	15	4	1	0	0	0	0
0	2	11	3	0	2	0	0	0	2	13	12	5	15	6	0	0	0	11	14	14	1	0	0	0	0	7	15	1	0	0	0	0	0	15	12	5	0	0	0	0	4	10	4	8	0	0	0	0	7
0	0	7	12	9	0	0	0	0	0	13	13	14	9	0	0	0	0	11	12	14	14	0	0	0	0	1	10	12	15	4	0	0	0	0	0	0	11	9	0	0	0	0	0	0	9	9	0	0	0
0	0	0	1	12	4	0	0	0	0	1	14	16	11	0	0	0	0	9	13	5	15	4	0	0	2	16	2	0	16	3	0	0	1	16	7	7	16	4	0	0	0	13	16	16	16	1	0	0	0
0	0	7	15	15	8	3	0	0	3	14	3	0	13	8	0	0	6	10	1	6	14	8	0	0	0	8	12	6	8	8	0	0	0	0	0	0	8	6	0	0	0	0	0	0	12	3	0	0	0
0	0	0	2	14	10	0	0	0	0	1	12	16	13	0	0	0	6	13	16	16	6	0	0	0	5	10	12	16	5	0	0	0	0	0	7	16	5	0	0	0	0	0	4	16	6	0	0	0	0
0	3	15	12	11	12	2	0	0	12	16	16	16	16	6	0	0	12	13	0	3	4	0	0	0	3	15	13	2	0	0	0	0	0	5	15	11	0	0	0	0	0	0	6	16	3	0	0	0	0
0	0	2	15	11	1	0	0	0	0	6	16	16	14	0	0	0	0	3	15	16	16	5	0	0	0	0	5	7	11	9	0	0	0	0	0	0	13	13	0	0	0	0	0	1	16	8	0	0	0
0	0	0	9	12	0	0	0	0	0	2	16	10	0	0	0	0	0	9	16	3	0	0	0	0	0	14	12	0	0	0	0	0	1	16	5	0	2	0	0	0	2	16	13	16	16	6	0	0	0
0	0	2	11	16	10	0	0	0	0	10	15	2	14	4	0	0	3	15	1	0	10	8	0	0	7	10	0	0	12	5	0	0	8	8	0	0	14	4	0	0	3	12	0	9	14	1	0	0	0
0	0	0	2	11	16	8	0	0	1	9	15	16	16	12	0	0	3	15	16	13	16	10	0	0	0	0	3	16	16	6	0	0	0	0	0	16	16	4	0	0	0	0	4	16	16	3	0	0	0
0	0	3	10	13	4	0	0	0	0	9	13	14	10	0	0	0	0	9	11	16	15	0	0	0	0	1	11	12	16	0	0	0	0	0	0	0	15	3	0	0	0	0	0	1	16	3	0	0	0
0	2	4	9	13	13	0	0	0	5	15	11	12	16	0	0	0	0	0	0	8	13	0	0	0	0	0	0	12	12	0	0	0	0	0	0	9	16	1	0	0	0	0	0	0	15	8	0	0	0
0	0	0	5	10	0	0	0	0	0	1	14	12	0	0	0	0	0	4	16	5	0	0	0	0	0	9	16	2	0	0	0	0	0	11	10	0	0	0	0	0	0	11	16	13	12	5	0	0	0
0	8	12	16	13	0	0	0	0	2	10	10	16	8	0	0	0	0	0	0	10	16	4	0	0	0	0	0	10	16	4	0	0	0	0	4	16	14	0	0	0	0	0	0	12	16	8	0	0	0
0	0	11	12	12	13	16	8	0	0	9	12	12	13	16	4	0	0	0	0	2	16	11	0	0	0	0	0	13	14	1	0	0	0	0	0	14	14	0	0	0	0	0	0	6	16	6	0	0	0
0	0	0	9	16	5	0	0	0	1	12	15	15	8	0	0	0	7	13	5	15	4	0	0	0	0	1	6	16	0	0	0	0	0	0	8	16	0	0	0	0	0	0	9	13	0	0	0	0	0
0	1	6	11	16	6	0	0	0	0	5	13	11	16	6	0	0	0	4	16	8	0	0	0	0	0	5	15	0	0	0	0	0	1	13	10	4	0	0	0	0	6	10	4	8	0	0	0	0	8
0	0	1	16	14	1	0	0	0	0	3	16	16	4	0	0	0	0	1	16	16	5	0	0	0	0	0	16	16	7	0	0	0	0	7	16	16	0	0	0	0	0	8	16	14	0	0	0	0	0
0	0	2	15	12	0	0	0	0	0	3	16	14	10	0	0	0	0	0	5	13	16	2	0	0	0	0	0	0	12	8	0	0	0	0	0	0	7	11	0	0	0	0	0	0	7	13	0	0	0
0	0	0	2	14	0	0	0	0	0	1	13	14	1	0	0	0	0	5	16	4	0	0	0	0	0	11	8	0	0	0	0	0	0	12	8	1	0	0	0	0	0	8	16	16	14	5	0	0	0
0	0	10	16	15	6	0	0	0	0	0	4	16	15	0	0	0	0	0	0	14	13	0	0	0	0	0	0	14	16	3	0	0	0	0	0	3	15	12	0	0	0	0	0	1	15	15	0	0	0
0	0	0	0	11	8	0	0	0	0	0	2	16	8	0	0	0	0	0	6	16	2	0	0	0	0	0	7	15	0	0	0	0	0	0	10	14	0	0	0	0	0	13	16	16	11	0	0	0	0
0	1	13	16	16	16	12	1	0	0	0	3	4	12	16	2	0	0	0	0	4	16	7	0	0	0	0	2	15	12	0	0	0	1	8	13	16	16	5	0	0	3	15	16	12	7	0	0	0	0
0	2	11	16	10	1	0	0	0	7	14	7	16	14	2	0	0	6	9	7	15	1	0	0	0	1	13	16	7	0	0	0	0	0	9	16	9	0	0	0	0	0	12	16	11	0	0	0	0	3
0	0	0	10	16	10	0	0	0	0	9	16	12	8	0	0	0	1	15	13	1	0	0	0	0	2	16	5	0	0	0	0	0	2	16	8	0	0	0	0	0	2	16	16	9	0	0	0	0	1
0	0	1	14	12	1	0	0	0	0	8	16	9	0	0	0	0	0	15	16	0	0	0	0	0	0	16	12	0	0	0	0	0	1	16	11	0	0	0	0	0	0	16	16	15	4	0	0	0	0
0	0	13	16	12	0	0	0	0	8	16	14	16	0	0	0	0	12	13	7	16	1	0	0	0	5	8	10	15	0	0	0	0	0	1	16	9	0	0	0	0	0	8	16	3	0	0	0	0	0
0	0	9	16	11	0	0	0	0	5	16	16	16	7	0	0	0	3	16	16	16	15	0	0	0	0	2	6	3	11	5	0	0	0	0	0	0	11	7	0	0	0	0	0	0	13	11	0	0	0
0	0	1	11	15	2	0	0	0	0	11	14	10	13	0	0	0	2	15	4	0	15	3	0	0	3	13	0	0	9	7	0	0	6	9	0	0	10	8	0	0	2	12	0	0	11	8	0	0	0
0	0	9	15	1	0	0	0	0	2	16	14	10	0	0	0	0	9	13	8	12	0	0	0	0	9	8	12	9	0	0	0	0	1	1	14	6	0	0	0	0	0	2	16	2	0	0	0	0	0
0	2	8	9	14	10	0	0	0	3	11	9	13	16	0	0	0	0	0	0	15	14	0	0	0	0	0	0	16	8	0	0	0	0	0	0	15	13	1	0	0	0	0	0	6	16	8	0	0	0
0	0	3	14	13	1	0	0	0	0	12	15	11	9	0	0	0	1	16	4	0	15	0	0	0	5	13	0	0	13	6	0	0	7	9	0	0	13	8	0	0	4	12	0	0	13	9	0	0	3
0	2	5	10	16	6	0	0	0	4	12	13	16	5	0	0	0	0	0	5	16	0	0	0	0	0	0	11	11	0	0	0	0	0	0	11	13	2	0	0	0	0	0	1	12	15	4	0	0	0
0	0	5	14	12	8	2	0	0	0	1	10	16	16	12	0	0	0	5	14	16	16	2	0	0	0	10	16	16	12	0	0	0	6	16	16	14	4	0	0	0	9	16	16	11	0	0	0	0	10
0	0	9	16	13	15	5	0	0	4	16	11	10	13	5	0	0	12	11	0	0	0	0	0	0	8	14	3	0	0	0	0	0	0	10	15	0	0	0	0	0	0	0	15	5	0	0	0	0	0
0	3	16	15	7	0	0	0	0	5	16	16	16	13	2	0	0	0	7	8	10	16	6	0	0	0	0	0	2	16	4	0	0	0	0	0	4	16	1	0	0	0	0	0	12	9	0	0	0	0
0	0	13	16	16	16	2	0	0	1	16	16	12	9	0	0	0	8	16	8	0	0	0	0	0	10	16	1	0	0	0	0	0	7	16	13	0	0	0	0	0	0	9	16	10	0	0	0	0	0
0	0	0	3	10	10	0	0	0	8	14	16	14	15	4	0	0	0	3	1	1	15	4	0	0	0	0	7	14	16	6	0	0	0	9	16	15	10	0	0	0	0	2	2	14	4	0	0	0	0
0	0	12	16	6	0	0	0	0	3	15	12	12	0	0	0	0	6	12	8	12	0	0	0	0	3	14	11	10	0	0	0	0	0	5	16	3	0	0	0	0	0	13	12	0	0	0	0	0	8
0	0	0	8	15	1	0	0	0	0	1	15	15	1	0	0	0	0	8	16	5	0	0	0	0	0	12	15	1	0	0	0	0	0	15	7	0	0	0	0	0	0	14	14	12	7	0	0	0	0
0	0	3	15	14	12	12	5	0	0	0	9	12	14	16	7	0	0	0	0	1	13	14	0	0	4	9	10	11	16	13	0	0	3	12	14	16	14	5	0	0	0	0	8	16	4	0	0	0	0
0	0	10	7	0	0	0	0	0	1	14	8	0	0	0	0	0	5	16	3	2	8	4	0	0	7	16	14	16	15	5	0	0	0	4	8	16	12	0	0	0	0	0	6	16	2	0	0	0	0
0	0	0	8	15	2	0	0	0	0	0	13	16	3	0	0	0	0	4	16	14	0	0	0	0	0	7	16	7	0	0	0	0	0	9	16	2	0	0	0	0	0	12	16	4	0	0	0	0	0
0	1	7	13	16	16	8	0	0	5	16	12	16	16	5	0	0	0	1	4	16	8	0	0	0	0	0	11	16	9	1	0	0	0	0	0	9	15	10	0	0	0	0	0	0	13	9	0	0	0
0	0	6	16	12	1	0	0	0	8	15	5	16	4	0	0	0	13	6	4	16	3	0	0	0	3	3	5	16	0	0	0	0	0	0	13	12	0	0	0	0	0	3	16	9	0	0	0	0	0
0	2	15	16	16	12	2	0	0	0	2	10	16	16	5	0	0	0	0	11	16	5	0	0	0	0	0	11	16	10	0	0	0	0	0	1	10	16	7	0	0	0	0	0	8	16	9	0	0	0
0	2	14	13	16	13	0	0	0	0	7	8	14	14	0	0	0	0	0	0	13	12	0	0	0	0	11	13	16	14	5	0	0	0	8	16	16	12	5	0	0	0	3	16	7	0	0	0	0	0
0	0	6	12	14	16	14	0	0	1	12	12	10	12	16	0	0	0	0	0	1	11	15	0	0	0	0	9	16	16	10	0	0	0	0	9	16	11	0	0	0	0	0	7	15	0	0	0	0	0
0	0	3	12	0	0	0	0	0	0	7	16	2	0	0	0	0	0	13	11	1	7	1	0	0	6	16	16	16	16	8	0	0	2	11	14	16	13	0	0	0	0	0	13	15	3	0	0	0	0
0	0	11	16	10	0	0	0	0	0	3	16	16	9	0	0	0	0	0	14	16	9	0	0	0	0	2	16	16	4	0	0	0	0	7	16	16	3	0	0	0	0	8	16	13	1	0	0	0	0
0	0	5	10	14	8	0	0	0	8	16	13	16	15	0	0	0	0	0	1	16	8	0	0	0	0	0	6	16	2	0	0	0	0	0	5	16	14	2	0	0	0	0	0	6	16	8	0	0	0
0	0	4	13	4	0	0	0	0	0	11	10	11	7	0	0	0	0	14	3	1	15	0	0	0	0	15	1	0	12	5	0	0	1	15	0	0	13	5	0	0	0	16	0	4	16	4	0	0	0
0	0	2	15	12	1	0	0	0	0	7	15	15	9	0	0	0	0	5	15	7	16	2	0	0	0	1	13	14	16	7	0	0	0	0	4	13	15	10	0	0	0	0	0	0	14	11	0	0	0
0	0	0	12	16	2	0	0	0	0	4	16	12	1	0	0	0	0	14	16	2	0	0	0	0	0	16	10	0	0	0	0	0	1	16	8	5	0	0	0	0	0	14	16	16	13	1	0	0	0
0	0	3	12	15	2	0	0	0	2	15	6	0	0	0	0	0	4	14	2	9	14	8	0	0	1	13	16	14	4	0	0	0	0	8	16	6	0	0	0	0	0	11	11	15	0	0	0	0	0
0	0	5	15	16	7	0	0	0	0	8	12	16	16	1	0	0	0	2	7	13	15	0	0	0	0	10	16	16	15	8	0	0	0	2	15	16	16	9	0	0	0	0	8	16	2	0	0	0	0
0	3	15	16	8	0	0	0	0	10	16	15	13	0	0	0	0	6	9	12	12	0	0	0	0	0	0	14	8	0	0	0	0	0	5	16	4	0	0	0	0	0	13	12	0	1	4	0	0	4
0	0	8	12	15	16	6	0	0	6	16	16	14	8	0	0	0	12	14	4	1	0	0	0	0	8	15	9	1	0	0	0	0	0	13	16	10	0	0	0	0	0	1	9	15	0	0	0	0	0
0	0	7	10	0	0	0	0	0	0	12	13	11	6	0	0	0	3	16	16	16	16	6	0	0	8	13	4	5	15	6	0	0	8	12	0	0	10	8	0	0	6	14	1	5	15	4	0	0	4
0	0	9	15	6	0	0	0	0	3	14	16	16	3	0	0	0	7	11	1	15	4	0	0	0	1	2	0	14	4	0	0	0	0	0	9	13	0	0	0	0	0	3	16	4	0	0	0	0	0
0	0	6	12	11	6	0	0	0	0	8	16	16	16	3	0	0	0	8	16	16	13	0	0	0	0	8	16	16	12	0	0	0	0	10	16	16	12	0	0	0	3	15	16	16	7	0	0	0	3
0	0	0	4	11	12	5	0	0	0	1	16	16	16	1	0	0	0	8	16	16	13	0	0	0	1	14	16	16	4	0	0	0	4	16	16	16	4	0	0	0	7	16	16	16	1	0	0	0	1
0	7	16	15	4	0	0	0	0	11	10	7	13	0	0	0	0	2	3	4	12	0	0	0	0	0	0	12	12	0	0	0	0	0	4	16	6	0	0	0	0	0	13	13	0	0	0	0	0	6
0	0	8	16	14	2	0	0	0	1	14	6	11	8	0	0	0	8	16	0	4	16	0	0	0	2	11	15	15	16	6	0	0	0	0	6	7	12	6	0	0	0	0	0	0	8	8	0	0	0
0	0	6	15	15	2	0	0	0	0	9	16	16	5	0	0	0	0	9	16	16	1	0	0	0	0	11	16	16	1	0	0	0	0	14	16	14	2	0	0	0	0	14	16	14	0	0	0	0	0
0	0	1	10	13	8	0	0	0	1	14	10	7	15	0	0	0	1	16	7	7	16	3	0	0	0	7	16	13	10	8	0	0	0	0	0	0	6	8	0	0	0	0	0	0	12	4	0	0	0
0	0	0	6	15	1	0	0	0	0	2	15	11	0	0	0	0	0	8	15	1	0	0	0	0	7	16	3	0	6	6	0	0	9	16	16	13	15	12	0	0	1	6	10	16	16	8	0	0	0
0	0	11	16	6	0	0	0	0	2	16	15	16	3	0	0	0	0	8	4	16	4	0	0	0	0	0	7	14	1	0	0	0	0	0	14	9	0	0	0	0	0	11	11	0	0	0	0	0	1
0	2	13	11	5	0	0	0	0	1	8	13	16	8	0	0	0	0	0	0	12	16	0	0	0	0	0	7	16	11	0	0	0	0	0	9	16	7	0	0	0	0	0	1	9	16	5	0	0	2
0	0	0	8	15	0	0	0	0	0	3	16	10	0	0	0	0	1	14	15	0	0	0	0	0	4	16	10	0	0	0	0	0	2	14	16	16	16	6	0	0	0	3	12	16	15	2	0	0	0
0	0	1	13	11	0	0	0	0	0	11	16	3	0	0	0	0	2	16	11	0	1	2	0	0	8	16	13	8	14	10	0	0	3	15	16	16	16	3	0	0	0	3	9	16	11	0	0	0	0
0	0	11	15	8	0	0	0	0	5	16	16	16	11	0	0	0	8	13	2	9	16	3	0	0	8	15	0	0	15	4	0	0	8	12	0	0	13	6	0	0	8	15	0	1	16	3	0	0	4
0	0	7	7	4	4	0	0	0	0	16	16	16	16	4	0	0	1	16	16	8	12	8	0	0	6	15	7	0	12	5	0	0	6	12	0	0	13	4	0	0	5	12	0	8	14	1	0	0	4
0	0	3	12	2	0	0	0	0	0	9	16	3	0	0	0	0	0	16	10	0	0	0	0	0	1	16	6	0	0	0	0	0	5	16	10	8	3	0	0	0	6	16	16	16	16	5	0	0	0
0	0	4	8	16	13	0	0	0	3	16	16	14	16	2	0	0	4	16	6	0	12	4	0	0	4	12	0	0	12	6	0	0	5	12	0	0	12	3	0	0	4	16	6	6	14	0	0	0	0
0	0	7	16	7	0	0	0	0	4	16	9	10	11	2	0	0	11	10	0	11	14	1	0	0	6	14	7	14	7	0	0	0	0	11	16	12	0	0	0	0	0	13	12	15	1	0	0	0	4
0	0	7	16	15	0	0	0	0	5	16	16	16	0	0	0	0	3	8	8	16	0	0	0	0	0	2	15	8	0	0	0	0	0	5	16	3	0	0	0	0	0	15	10	0	2	1	0	0	0
0	0	0	9	15	0	0	0	0	0	5	16	12	0	0	0	0	0	13	15	2	0	0	0	0	5	16	8	0	0	0	0	0	11	16	2	2	8	3	0	0	13	16	14	15	16	6	0	0	3
0	0	1	11	13	0	0	0	0	0	5	16	3	0	0	0	0	1	15	9	0	0	0	0	0	6	15	1	0	4	6	0	0	9	16	11	9	16	8	0	0	1	9	12	16	12	1	0	0	0
0	0	0	13	7	0	0	0	0	0	9	16	4	0	0	0	0	1	14	11	0	0	0	0	0	7	16	7	6	16	5	0	0	0	10	14	16	14	1	0	0	0	0	8	16	6	0	0	0	0
0	0	12	13	9	6	2	0	0	4	16	16	16	16	7	0	0	7	13	3	5	3	0	0	0	7	14	5	0	0	0	0	0	4	16	16	5	0	0	0	0	1	9	16	12	0	0	0	0	0
0	0	0	6	14	2	0	0	0	0	2	14	12	0	0	0	0	0	7	15	1	0	0	0	0	0	13	10	0	0	0	0	0	1	16	11	8	4	0	0	0	1	15	16	16	16	8	0	0	0
0	0	8	16	10	0	0	0	0	2	16	13	16	0	0	0	0	2	8	4	14	0	0	0	0	0	0	8	10	0	0	0	0	0	0	13	6	0	0	0	0	0	6	15	0	0	0	0	0	0
0	0	3	11	12	4	0	0	0	2	15	10	16	12	0	0	0	5	11	0	11	14	4	0	0	8	8	0	0	5	8	0	0	6	8	0	0	4	8	0	0	4	10	0	0	10	5	0	0	1
0	0	0	7	10	0	0	0	0	0	7	16	5	0	0	0	0	0	14	11	0	0	0	0	0	4	16	5	4	8	0	0	0	3	16	16	16	14	0	0	0	1	6	8	16	7	0	0	0	0
0	0	4	12	0	0	0	0	0	0	14	6	0	0	0	0	0	4	16	4	0	0	0	0	0	7	16	1	0	0	0	0	0	8	16	16	16	13	1	0	0	5	16	7	9	16	5	0	0	1
0	0	8	12	14	10	1	0	0	3	16	12	9	15	8	0	0	1	6	0	8	14	4	0	0	0	0	4	16	7	0	0	0	0	0	2	15	7	0	0	0	0	0	0	6	16	1	0	0	0
0	0	4	16	14	3	0	0	0	3	16	16	16	15	2	0	0	8	16	2	1	14	6	0	0	8	16	0	0	5	8	0	0	5	15	0	0	4	8	0	0	0	16	6	0	9	7	0	0	0
0	2	12	13	11	1	0	0	0	4	12	12	16	7	0	0	0	0	0	5	16	5	0	0	0	0	0	16	16	1	0	0	0	0	0	4	15	15	0	0	0	0	0	0	1	16	5	0	0	2
0	0	0	8	15	4	0	0	0	0	0	13	16	13	0	0	0	1	1	10	3	13	6	0	0	5	8	0	0	6	8	0	0	7	11	0	0	4	8	0	0	3	15	7	0	4	9	0	0	0
0	0	4	13	16	12	0	0	0	0	7	9	13	15	0	0	0	0	0	3	11	11	0	0	0	0	7	16	16	14	6	0	0	0	5	13	16	12	5	0	0	0	1	11	4	0	0	0	0	0
0	0	3	13	15	16	16	3	0	0	10	16	13	13	11	1	0	0	11	16	11	4	0	0	0	0	4	13	16	15	1	0	0	0	0	2	13	16	1	0	0	0	0	0	6	16	0	0	0	0
0	0	0	8	14	15	2	0	0	0	9	12	4	13	7	0	0	0	14	13	8	14	3	0	0	0	3	16	16	16	2	0	0	0	0	0	0	15	0	0	0	0	3	0	1	16	1	0	0	0
0	5	14	10	4	0	0	0	0	3	12	16	16	6	0	0	0	0	1	13	16	5	0	0	0	0	8	16	13	2	0	0	0	0	5	16	13	2	0	0	0	0	0	6	16	15	4	0	0	1
0	0	7	16	16	7	0	0	0	3	16	16	16	11	0	0	0	1	6	4	16	7	0	0	0	0	0	9	15	2	0	0	0	0	1	14	8	0	0	0	0	0	7	16	5	4	1	0	0	0
0	1	8	16	15	1	0	0	0	8	12	14	16	0	0	0	0	0	1	16	11	0	0	0	0	0	4	16	12	2	0	0	0	0	1	9	15	16	2	0	0	0	2	0	0	15	8	0	0	1
0	3	15	16	13	5	0	0	0	7	16	12	14	15	1	0	0	1	6	0	11	15	1	0	0	0	0	16	16	5	0	0	0	0	0	6	15	15	2	0	0	0	0	0	2	16	7	0	0	3
0	0	3	12	14	16	14	0	0	0	1	8	7	10	14	0	0	0	0	5	4	13	9	0	0	0	5	16	16	16	10	0	0	0	3	8	16	5	0	0	0	0	0	11	9	0	0	0	0	0
0	0	3	13	7	0	0	0	0	0	12	16	16	11	0	0	0	1	16	16	10	16	3	0	0	7	16	14	0	14	4	0	0	1	16	9	0	12	5	0	0	0	15	8	4	16	4	0	0	0
0	0	7	16	15	5	0	0	0	0	5	8	11	15	4	0	0	0	0	1	14	13	1	0	0	0	0	10	16	3	0	0	0	0	0	5	16	5	0	0	0	0	2	0	11	12	0	0	0	3
0	0	3	9	14	4	0	0	0	1	16	15	13	10	2	0	0	1	15	5	1	13	12	0	0	0	15	12	11	16	3	0	0	0	4	16	16	9	0	0	0	0	11	16	16	7	0	0	0	0
0	2	10	15	11	4	0	0	0	2	10	6	13	12	0	0	0	0	0	2	13	9	0	0	0	0	0	15	16	0	0	0	0	0	0	11	16	9	0	0	0	0	0	0	2	15	11	0	0	0
0	0	5	15	8	0	0	0	0	2	15	9	10	3	1	0	0	6	9	7	11	14	1	0	0	2	15	13	8	2	0	0	0	1	15	6	0	0	0	0	0	1	16	12	0	0	0	0	0	1
0	0	5	14	11	0	0	0	0	0	13	16	14	0	0	0	0	0	6	9	12	0	0	0	0	0	0	10	8	0	0	0	0	0	1	15	3	0	0	0	0	0	8	14	0	0	0	0	0	0
0	0	4	15	3	0	0	0	0	0	8	16	1	0	0	0	0	0	14	13	0	0	0	0	0	3	16	10	4	3	0	0	0	8	16	16	16	16	5	0	0	8	16	6	4	14	8	0	0	5
0	0	7	14	4	0	0	0	0	1	16	16	16	7	0	0	0	4	16	16	16	14	0	0	0	0	13	16	16	11	0	0	0	0	8	16	16	1	0	0	0	0	10	16	16	6	0	0	0	0
0	0	2	11	11	3	0	0	0	0	2	16	16	16	4	0	0	0	1	16	16	16	4	0	0	0	3	16	16	16	3	0	0	0	7	16	16	15	2	0	0	0	10	16	16	14	1	0	0	0
0	1	7	12	12	2	0	0	0	10	16	16	16	10	0	0	0	0	2	1	16	8	0	0	0	0	0	1	16	9	0	0	0	0	0	2	16	14	0	0	0	0	0	0	4	15	5	0	0	0
0	0	5	12	14	5	0	0	0	2	16	13	16	6	0	0	0	0	0	3	16	4	0	0	0	0	0	15	16	5	0	0	0	0	0	4	11	16	4	0	0	0	0	0	1	16	4	0	0	0
0	0	5	11	15	8	0	0	0	4	14	8	10	16	0	0	0	8	13	1	15	12	0	0	0	4	16	15	16	13	0	0	0	0	4	12	13	16	4	0	0	0	4	1	0	14	8	0	0	0
0	0	9	16	7	0	0	0	0	0	16	16	14	0	0	0	0	0	3	13	16	0	0	0	0	0	7	16	16	12	8	0	0	0	8	16	16	16	9	0	0	0	0	14	11	0	0	0	0	0
0	1	14	16	14	4	0	0	0	3	16	8	8	14	0	0	0	0	15	14	13	9	0	0	0	0	3	11	16	4	0	0	0	0	0	0	12	12	0	0	0	0	0	0	4	16	3	0	0	0
0	0	8	15	16	12	0	0	0	5	16	12	15	14	0	0	0	1	5	1	15	8	0	0	0	0	4	14	16	4	0	0	0	0	3	16	16	14	1	0	0	0	0	0	7	16	4	0	0	0
0	0	1	7	11	13	11	5	0	0	7	16	16	13	16	4	0	0	14	8	0	0	0	0	0	4	16	9	8	5	0	0	0	8	16	16	16	16	2	0	0	2	4	4	12	15	0	0	0	0
0	0	6	15	16	7	0	0	0	1	16	12	15	13	0	0	0	0	0	3	16	11	0	0	0	0	5	16	11	0	0	0	0	0	5	13	16	12	0	0	0	0	0	0	9	15	1	0	0	0
0	1	11	16	15	6	0	0	0	2	16	7	6	13	2	0	0	0	10	13	14	16	3	0	0	0	2	9	9	12	3	0	0	0	0	0	0	12	4	0	0	0	0	0	0	9	7	0	0	0
0	0	9	16	6	0	0	0	0	0	15	10	15	2	0	0	0	0	5	2	16	2	0	0	0	0	2	7	16	3	0	0	0	7	16	16	16	16	8	0	0	1	5	14	6	0	1	0	0	0
0	0	0	7	15	0	0	0	0	0	7	16	10	0	0	0	0	1	16	9	0	12	8	0	0	9	14	1	5	16	7	0	0	8	15	8	12	16	9	0	0	3	15	16	16	11	1	0	0	0
0	0	6	14	14	2	0	0	0	0	15	11	9	10	0	0	0	3	14	0	0	7	5	0	0	4	12	0	0	4	8	0	0	4	13	0	0	11	8	0	0	5	13	0	4	16	3	0	0	0
0	0	9	16	14	4	0	0	0	1	10	8	16	13	0	0	0	0	0	0	15	11	0	0	0	0	1	12	16	3	0	0	0	0	2	14	16	13	0	0	0	0	0	0	7	16	2	0	0	0
0	0	2	10	12	14	16	12	0	0	8	16	16	16	14	4	0	0	2	16	12	4	0	0	0	0	1	16	15	2	0	0	0	0	0	8	16	11	0	0	0	0	0	0	13	16	0	0	0	0
0	0	0	9	14	16	12	0	0	0	10	14	6	11	15	1	0	0	11	15	16	16	8	0	0	0	0	0	1	15	9	0	0	0	0	0	5	15	0	0	0	0	0	1	14	5	0	0	0	0
0	0	3	15	12	1	0	0	0	0	11	14	8	11	0	0	0	0	15	1	0	13	1	0	0	5	14	0	0	9	5	0	0	5	12	0	0	11	2	0	0	0	16	1	2	15	2	0	0	0
0	0	5	14	16	9	0	0	0	0	8	16	14	16	5	0	0	0	7	16	13	16	4	0	0	8	13	16	16	12	0	0	0	3	15	16	12	2	0	0	0	0	14	16	12	1	0	0	0	0
0	0	0	5	8	0	0	0	0	0	4	16	2	0	14	0	0	0	9	8	0	8	8	0	0	2	15	0	1	15	0	0	0	10	9	4	9	15	1	0	0	11	16	16	16	11	1	0	0	3
0	0	3	14	16	9	0	0	0	0	8	14	11	16	1	0	0	10	11	15	15	11	0	0	0	4	13	16	12	1	0	0	0	2	16	14	14	0	0	0	0	4	14	0	13	8	0	0	0	2
0	0	9	16	12	3	0	0	0	0	9	16	16	7	0	0	0	0	8	16	14	2	0	0	0	0	14	16	14	0	0	0	0	0	15	16	16	1	0	0	0	2	15	16	14	1	0	0	0	0
0	0	7	13	16	5	0	0	0	6	8	8	14	9	0	0	0	0	0	0	15	5	0	0	0	0	0	12	11	0	0	0	0	0	6	15	1	0	0	0	0	0	12	4	0	0	0	0	0	0
0	0	4	12	14	6	0	0	0	5	16	11	9	16	2	0	0	12	16	2	4	16	3	0	0	6	16	14	14	14	0	0	0	0	1	11	16	1	0	0	0	0	1	14	16	9	0	0	0	0
0	0	0	13	9	1	0	0	0	0	9	16	16	11	0	0	0	0	8	14	5	16	3	0	0	1	7	10	0	12	6	0	0	6	14	14	2	10	9	0	0	4	16	16	12	16	10	0	0	0
0	0	8	16	16	8	0	0	0	5	15	8	16	14	0	0	0	1	2	2	15	11	0	0	0	0	3	13	16	9	1	0	0	0	8	16	15	15	10	0	0	0	2	2	3	16	6	0	0	0
0	0	10	16	16	9	0	0	0	2	15	12	14	16	1	0	0	1	4	4	13	16	5	0	0	0	10	16	16	16	13	0	0	0	5	15	16	6	1	0	0	0	0	16	11	0	0	0	0	0
0	0	3	13	1	0	0	0	0	0	13	12	0	0	0	0	0	3	16	1	0	0	0	0	0	2	14	1	1	4	0	0	0	5	14	6	14	16	7	0	0	1	16	16	11	5	15	0	0	0
0	0	7	15	16	16	13	0	0	2	16	9	8	14	16	0	0	1	2	0	4	16	8	0	0	0	0	0	10	15	2	0	0	0	0	0	7	16	8	0	0	0	0	0	3	16	8	0	0	0
0	0	3	14	16	8	0	0	0	2	15	15	16	14	5	0	0	3	16	16	16	16	14	1	0	0	6	5	8	16	6	0	0	0	0	0	12	13	0	0	0	0	0	5	16	3	0	0	0	0
0	0	2	15	16	14	5	0	0	0	5	15	8	13	11	0	0	2	11	12	7	15	8	0	0	7	16	16	16	8	1	0	0	2	15	16	8	0	0	0	0	0	7	16	12	0	0	0	0	0
0	0	6	8	10	12	11	0	0	1	16	16	16	12	3	0	0	4	16	8	1	0	0	0	0	6	14	0	0	0	0	0	0	1	14	12	3	0	0	0	0	0	5	15	16	6	0	0	0	0
0	0	5	10	12	15	5	0	0	1	13	16	15	8	2	0	0	7	16	5	0	0	0	0	0	1	13	12	3	0	0	0	0	0	1	9	16	5	0	0	0	0	0	0	11	12	0	0	0	0
0	0	8	15	15	5	0	0	0	6	16	7	5	14	2	0	0	8	16	6	6	16	3	0	0	0	9	16	15	9	0	0	0	1	12	16	13	0	0	0	0	3	15	4	13	7	0	0	0	3
0	0	12	4	0	0	0	0	0	0	15	4	0	0	0	0	0	2	15	2	0	0	0	0	0	2	15	6	12	8	0	0	0	7	16	14	9	10	6	0	0	4	16	14	3	1	10	0	0	3
0	0	1	9	15	16	14	1	0	0	12	15	11	14	13	1	0	0	16	16	16	16	6	0	0	0	4	8	8	14	14	0	0	0	0	0	3	14	7	0	0	0	0	1	12	11	0	0	0	0
0	0	11	3	0	0	0	0	0	2	16	4	0	0	0	0	0	4	15	0	0	0	0	0	0	4	14	6	12	11	1	0	0	7	16	16	15	14	8	0	0	4	16	15	3	9	11	0	0	1
0	0	0	3	15	6	0	0	0	0	1	13	13	1	0	0	0	0	10	16	9	8	1	0	0	3	16	10	12	16	1	0	0	9	16	5	16	13	3	0	0	7	16	16	16	16	11	0	0	0
0	0	6	15	16	16	16	11	0	0	10	15	16	14	10	2	0	0	3	16	8	0	0	0	0	0	3	16	13	1	0	0	0	0	0	9	16	9	0	0	0	0	0	0	15	15	1	0	0	0
0	0	2	11	13	16	11	0	0	0	9	16	13	16	10	0	0	0	14	16	16	16	16	4	0	0	6	11	9	14	14	0	0	0	0	0	6	16	4	0	0	0	0	2	15	7	0	0	0	0
0	0	6	15	12	1	0	0	0	8	13	4	10	8	0	0	0	2	0	0	15	6	0	0	0	0	0	6	16	5	0	0	0	0	0	16	16	16	5	0	0	0	4	5	1	16	7	0	0	2
0	0	5	10	13	16	9	0	0	2	16	16	11	8	2	0	0	1	15	9	0	0	0	0	0	0	9	16	9	1	0	0	0	0	0	1	13	11	0	0	0	0	0	0	2	15	0	0	0	0
0	0	7	16	13	2	0	0	0	2	16	12	13	12	0	0	0	14	15	4	15	8	0	0	0	5	15	16	15	4	0	0	0	0	10	16	13	0	0	0	0	0	15	10	14	2	0	0	0	0
0	0	0	3	11	15	1	0	0	0	6	16	16	16	9	0	0	2	16	16	16	13	14	0	0	0	11	8	1	9	9	0	0	0	0	0	1	15	0	0	0	0	0	0	6	10	0	0	0	0
0	0	7	8	12	16	12	0	0	1	16	16	16	15	6	0	0	10	16	7	1	0	0	0	0	8	16	9	1	0	0	0	0	0	9	16	12	0	0	0	0	0	0	8	16	4	0	0	0	0
0	0	5	15	12	1	0	0	0	0	14	14	14	13	0	0	0	3	13	0	1	14	3	0	0	4	11	0	0	10	8	0	0	5	15	0	0	5	8	0	0	2	15	2	0	7	8	0	0	0
0	2	15	16	6	0	0	0	0	3	14	14	16	2	0	0	0	0	0	6	16	2	0	0	0	0	0	11	16	1	0	0	0	8	14	16	16	16	5	0	0	10	16	15	11	12	5	0	0	5
0	2	15	16	11	0	0	0	0	4	15	14	16	3	0	0	0	0	0	10	16	2	0	0	0	0	0	13	13	0	0	0	0	0	6	16	4	0	0	0	0	1	11	13	0	0	0	0	0	8
0	0	2	15	9	2	0	0	0	0	5	16	15	0	0	0	0	0	8	16	10	0	0	0	0	0	7	16	9	0	0	0	0	0	13	16	10	0	0	0	0	0	8	16	8	0	0	0	0	0
0	0	1	8	15	16	9	0	0	1	12	15	9	13	14	0	0	5	13	2	0	13	11	0	0	3	5	0	1	15	7	0	0	0	0	2	10	16	9	0	0	0	0	14	16	11	1	0	0	0
0	0	2	15	13	3	0	0	0	0	2	16	16	6	0	0	0	0	3	16	16	5	0	0	0	0	4	16	16	0	0	0	0	0	7	16	13	0	0	0	0	0	9	16	7	0	0	0	0	0
0	0	6	15	16	16	7	0	0	0	8	13	15	16	7	0	0	0	1	15	14	8	0	0	0	0	2	16	16	13	2	0	0	0	0	3	11	16	5	0	0	0	0	0	7	16	4	0	0	0
0	0	7	16	15	4	0	0	0	0	14	6	5	15	2	0	0	1	16	0	6	15	0	0	0	2	16	10	16	8	0	0	0	0	9	16	13	0	0	0	0	0	10	12	15	7	0	0	0	1
0	0	4	14	4	0	0	0	0	0	13	10	1	0	0	0	0	6	15	1	0	0	0	0	0	7	12	0	0	0	0	0	0	8	7	10	16	14	0	0	0	5	14	16	14	16	7	0	0	2
0	0	10	16	12	0	0	0	0	7	16	13	16	1	0	0	0	6	5	6	15	2	0	0	0	0	0	10	12	0	0	0	0	0	0	14	9	0	0	0	0	0	6	15	5	0	0	0	0	0
0	0	2	8	9	12	12	0	0	0	10	16	15	10	4	0	0	0	13	14	1	0	0	0	0	3	16	12	2	0	0	0	0	0	3	10	15	12	0	0	0	0	0	0	8	16	0	0	0	0
0	1	7	12	14	5	0	0	0	3	13	8	14	10	0	0	0	0	0	3	16	2	0	0	0	0	0	13	12	3	0	0	0	0	0	8	13	16	4	0	0	0	0	0	4	14	3	0	0	0
0	0	1	15	13	2	0	0	0	0	8	16	13	9	0	0	0	0	9	11	2	12	2	0	0	5	16	7	0	9	6	0	0	4	16	8	0	9	9	0	0	1	15	4	0	13	8	0	0	0
0	0	8	16	14	1	0	0	0	0	6	10	16	8	0	0	0	0	0	0	14	7	0	0	0	0	0	1	16	9	2	0	0	4	15	16	16	16	10	0	0	1	8	15	11	4	1	0	0	0
0	0	0	7	16	11	0	0	0	0	9	16	16	16	16	7	0	0	10	16	16	12	16	4	0	0	3	8	4	13	9	0	0	0	0	0	7	14	0	0	0	0	0	0	15	4	0	0	0	0
0	0	6	16	0	0	0	0	0	0	13	7	0	0	0	0	0	2	16	0	0	0	0	0	0	0	16	3	0	0	0	0	0	4	15	10	10	4	0	0	0	5	16	14	8	13	8	0	0	2
0	0	7	16	14	0	0	0	0	0	11	16	16	0	0	0	0	0	1	10	15	0	0	0	0	0	0	13	11	0	0	0	0	0	2	16	3	0	0	0	0	0	6	15	0	2	0	0	0	0
0	0	4	15	16	5	0	0	0	0	7	16	16	13	0	0	0	0	15	16	16	9	0	0	0	0	13	16	16	7	0	0	0	2	14	16	16	7	0	0	0	0	10	16	16	5	0	0	0	0
0	0	4	14	1	0	0	0	0	0	12	10	0	0	0	0	0	0	15	5	0	0	0	0	0	3	16	2	8	2	0	0	0	4	16	16	13	15	2	0	0	4	16	12	0	8	9	0	0	1
0	0	2	11	15	16	10	0	0	0	13	14	10	15	11	0	0	0	11	2	1	16	3	0	0	0	0	0	8	15	2	0	0	0	0	11	16	16	10	0	0	0	1	16	13	4	1	0	0	0
0	0	0	3	14	8	0	0	0	0	0	13	12	1	2	0	0	1	11	13	1	7	14	0	0	5	15	3	0	13	8	0	0	13	14	8	11	16	7	0	0	10	16	16	16	12	3	0	0	0
0	0	3	12	15	9	1	0	0	2	16	13	9	14	10	0	0	6	16	8	0	11	10	0	0	4	16	16	14	16	4	0	0	0	4	12	16	15	0	0	0	0	1	11	16	16	2	0	0	0
0	2	11	15	16	10	0	0	0	5	12	9	16	15	0	0	0	0	0	11	15	5	0	0	0	0	11	16	3	0	0	0	0	0	8	15	16	8	0	0	0	0	0	2	9	16	5	0	0	0
0	0	8	14	14	4	0	0	0	0	6	14	16	11	1	0	0	0	3	15	16	15	3	0	0	0	1	16	16	13	0	0	0	0	2	16	16	8	0	0	0	0	10	16	16	6	0	0	0	1
0	0	7	16	16	1	0	0	0	0	7	16	16	7	0	0	0	0	9	16	16	9	0	0	0	0	11	16	16	13	0	0	0	0	6	16	16	16	2	0	0	0	2	16	16	15	1	0	0	0
0	0	0	11	16	2	7	0	0	0	7	16	7	10	13	0	0	2	16	7	4	16	9	0	0	6	16	13	12	16	15	0	0	1	11	16	16	12	3	0	0	0	0	2	16	2	0	0	0	0
0	0	5	16	11	2	0	0	0	6	16	8	10	14	2	0	0	2	16	16	16	16	8	0	0	0	9	12	7	16	4	0	0	0	0	0	0	16	0	0	0	0	0	0	7	11	0	0	0	0
0	0	5	13	15	5	0	0	0	0	13	16	12	16	2	0	0	5	16	4	0	15	4	0	0	6	16	1	0	11	8	0	0	8	16	1	1	14	6	0	0	4	16	8	6	16	6	0	0	0
0	0	8	12	0	0	0	0	0	1	13	8	0	0	0	0	0	4	13	0	0	0	0	0	0	2	14	0	0	0	0	0	0	5	12	7	12	8	0	0	0	5	16	16	16	16	8	0	0	1
0	5	16	12	0	0	0	0	0	11	16	16	5	0	0	0	0	0	2	16	8	0	0	0	0	0	2	16	8	0	0	0	0	0	7	16	4	0	0	0	0	2	15	11	0	0	0	0	0	10
0	0	2	14	8	0	0	0	0	0	10	16	16	2	0	0	0	0	9	16	16	1	0	0	0	0	10	16	14	1	0	0	0	0	7	16	16	4	0	0	0	0	5	16	13	2	0	0	0	0
0	0	3	14	9	1	0	0	0	0	8	16	13	0	0	0	0	0	10	16	15	1	0	0	0	0	8	16	15	0	0	0	0	0	10	16	15	1	0	0	0	0	6	16	16	1	0	0	0	0
0	0	9	13	13	9	1	0	0	0	16	9	4	14	6	0	0	0	2	0	8	13	0	0	0	0	0	10	16	7	0	0	0	0	0	2	6	15	4	0	0	0	0	0	0	8	8	0	0	6
0	0	10	16	16	15	5	0	0	0	5	5	7	15	10	0	0	0	0	0	1	16	7	0	0	0	6	12	13	16	3	0	0	0	7	14	16	13	7	0	0	0	0	13	11	0	0	0	0	0
0	0	7	16	16	16	5	0	0	0	3	6	4	13	14	0	0	0	0	0	0	11	12	0	0	0	0	0	3	15	3	0	0	0	7	16	16	16	9	0	0	0	2	10	14	4	1	0	0	0
0	0	4	13	15	8	0	0	0	2	13	4	0	12	0	0	0	6	9	0	2	10	0	0	0	3	13	1	4	15	5	0	0	0	5	14	14	3	0	0	0	0	3	16	13	0	0	0	0	0
0	0	5	12	4	0	0	0	0	2	16	14	13	2	0	0	0	0	16	7	14	15	0	0	0	0	8	15	16	16	3	0	0	0	0	0	0	13	6	0	0	0	0	0	0	10	9	0	0	0
0	0	15	16	7	0	0	0	0	3	16	6	16	3	0	0	0	0	12	6	12	9	0	0	0	0	0	0	12	7	0	0	0	0	0	0	15	4	0	0	0	0	0	6	15	2	0	0	0	1
0	0	0	0	12	13	1	0	0	0	0	2	16	16	3	0	0	0	0	5	16	16	4	0	0	0	0	12	16	16	5	0	0	0	5	16	16	16	4	0	0	3	15	14	15	16	3	0	0	3
0	6	15	16	10	0	0	0	0	15	13	9	16	2	0	0	0	7	9	0	14	7	0	0	0	0	0	0	12	8	0	0	0	0	0	2	16	5	0	0	0	0	0	11	15	1	0	0	0	1
0	0	13	16	5	0	0	0	0	0	16	7	15	5	0	0	0	0	15	3	11	9	0	0	0	0	7	6	9	11	0	0	0	0	0	0	9	11	0	0	0	0	0	0	12	7	0	0	0	0
0	1	10	16	12	1	0	0	0	8	15	5	12	11	0	0	0	11	12	3	13	16	3	0	0	4	14	16	13	14	9	0	0	0	0	4	0	8	13	0	0	0	1	0	0	3	16	1	0	2
0	1	10	16	16	8	0	0	0	8	13	6	14	8	0	0	0	1	1	10	15	2	0	0	0	0	3	16	15	8	0	0	0	0	0	2	7	15	6	0	0	0	0	0	0	8	12	0	0	0
0	0	10	8	0	0	0	0	0	0	13	11	0	0	0	0	0	1	16	7	0	0	0	0	0	4	16	3	0	0	0	0	0	4	16	9	11	10	1	0	0	8	16	16	16	16	7	0	0	4
0	0	3	14	10	0	0	0	0	0	13	14	15	10	0	0	0	2	16	5	8	16	3	0	0	4	14	0	4	16	1	0	0	4	16	0	3	15	1	0	0	4	16	1	0	12	4	0	0	1
0	0	11	16	11	0	0	0	0	0	13	12	14	6	0	0	0	0	6	14	10	10	0	0	0	0	0	1	6	14	0	0	0	0	0	0	6	14	0	0	0	0	0	0	9	14	0	0	0	0
0	0	4	8	0	0	0	0	0	0	13	10	0	0	0	0	0	3	16	5	0	0	0	0	0	2	16	3	0	0	0	0	0	5	16	10	12	7	1	0	0	0	16	16	16	16	8	0	0	0
0	0	0	2	16	12	0	0	0	0	0	6	16	15	0	0	0	0	0	11	16	11	0	0	0	1	8	16	16	11	0	0	0	9	16	16	16	10	0	0	0	1	8	8	16	8	0	0	0	0
0	0	11	16	15	3	0	0	0	0	6	8	14	12	0	0	0	0	0	0	7	10	0	0	0	0	0	3	13	9	5	0	0	0	4	16	16	15	8	0	0	0	1	14	11	2	0	0	0	0
0	2	15	16	13	1	0	0	0	8	16	9	15	8	0	0	0	8	16	0	8	12	0	0	0	0	5	1	7	13	0	0	0	0	0	0	12	10	0	0	0	0	0	4	16	7	0	0	0	5
0	0	2	15	16	16	10	0	0	0	1	6	4	11	13	0	0	0	0	0	0	9	8	0	0	0	0	4	8	15	3	0	0	0	3	16	16	16	9	0	0	0	0	3	14	0	0	0	0	0
0	4	16	16	6	0	0	0	0	7	13	8	15	1	0	0	0	0	0	6	16	2	0	0	0	0	3	16	14	1	0	0	0	0	1	11	15	13	1	0	0	0	0	0	3	14	8	0	0	5
0	0	6	12	14	10	1	0	0	2	13	4	0	10	9	0	0	2	14	0	3	14	6	0	0	1	14	11	14	5	0	0	0	0	9	16	6	0	0	0	0	2	14	10	12	0	0	0	0	2
0	0	3	15	15	5	0	0	0	0	13	13	10	15	0	0	0	0	12	14	13	16	5	0	0	0	1	8	8	14	6	0	0	0	0	0	0	8	12	0	0	0	1	0	0	3	16	1	0	1
0	0	12	12	0	0	0	0	0	1	15	11	0	0	0	0	0	6	16	3	0	0	0	0	0	6	16	1	0	0	0	0	0	11	13	3	14	15	3	0	0	9	15	16	13	13	15	0	0	5
0	0	7	13	0	0	0	0	0	2	15	11	0	0	0	0	0	9	16	2	0	0	0	0	0	7	16	0	0	0	0	0	0	9	16	2	4	4	0	0	0	5	16	16	16	16	12	0	0	3
0	0	0	0	1	14	4	0	0	0	0	0	2	16	8	0	0	0	0	0	8	16	6	0	0	0	0	0	15	16	5	0	0	0	0	8	16	16	3	0	0	0	6	16	9	16	0	0	0	2
0	0	1	12	16	16	12	0	0	0	0	7	4	11	13	0	0	0	0	0	0	8	11	0	0	0	0	1	4	12	8	0	0	0	0	12	16	16	8	0	0	0	0	3	12	6	0	0	0	0
0	0	8	16	16	16	12	3	0	0	2	2	0	5	16	8	0	0	0	0	0	5	15	1	0	0	0	0	1	13	8	0	0	1	8	8	10	16	1	0	0	3	12	15	16	11	3	0	0	0
0	0	10	14	16	16	8	0	0	0	16	12	5	5	11	0	0	4	15	11	6	0	0	0	0	10	16	16	16	11	0	0	0	5	7	0	5	15	0	0	0	0	0	0	7	14	0	0	0	0
0	0	8	16	5	0	0	0	0	0	16	9	0	0	0	0	0	6	16	2	0	0	0	0	0	7	16	0	1	0	0	0	0	10	13	9	16	14	3	0	0	8	15	16	9	9	15	0	0	4
0	0	4	15	15	4	0	0	0	0	9	16	16	9	0	0	0	0	7	16	16	9	0	0	0	0	7	16	16	13	0	0	0	0	10	16	16	10	0	0	0	1	15	16	16	4	0	0	0	0
0	0	10	12	2	0	0	0	0	4	15	13	13	0	0	0	0	5	12	0	14	2	0	0	0	2	10	0	13	3	0	0	0	0	0	2	14	0	0	0	0	0	0	9	9	0	0	0	0	0
0	0	3	14	16	16	7	0	0	0	11	9	4	12	15	0	0	0	0	0	0	8	14	0	0	0	0	0	0	12	9	0	0	0	5	11	12	16	5	0	0	0	11	16	16	12	3	0	0	0
0	0	8	15	8	0	0	0	0	4	16	16	16	5	0	0	0	8	16	2	6	15	0	0	0	3	15	4	4	16	0	0	0	0	1	0	7	15	0	0	0	0	0	3	15	7	0	0	0	2
0	0	7	14	16	16	7	0	0	0	14	13	8	5	1	0	0	3	16	10	3	0	0	0	0	10	16	16	16	2	0	0	0	3	4	0	11	8	0	0	0	0	0	0	10	8	0	0	0	0
0	0	0	6	15	1	0	0	0	0	4	16	3	0	0	0	0	0	12	8	0	0	0	0	0	7	15	1	0	5	9	0	0	9	16	0	6	15	10	0	0	10	16	16	16	14	0	0	0	2
0	0	8	12	12	1	0	0	0	6	12	2	6	8	0	0	0	5	11	0	3	16	7	0	0	0	14	6	10	10	1	0	0	0	6	16	8	0	0	0	0	0	7	16	5	0	0	0	0	0
0	0	6	15	8	0	0	0	0	4	16	13	16	2	0	0	0	6	15	0	13	13	0	0	0	8	10	0	7	16	5	0	0	8	8	0	6	16	3	0	0	7	11	0	7	15	0	0	0	0
0	0	11	16	13	2	0	0	0	0	10	15	11	13	0	0	0	0	3	15	7	15	5	0	0	0	0	1	1	13	6	0	0	0	0	0	0	16	5	0	0	0	0	0	9	16	2	0	0	0
0	0	3	12	7	0	0	0	0	0	14	11	11	6	0	0	0	4	12	0	2	16	0	0	0	5	9	0	0	10	7	0	0	6	8	0	0	8	8	0	0	3	12	0	0	3	10	0	0	1
0	0	8	14	11	2	0	0	0	2	16	10	13	9	0	0	0	4	16	4	1	15	5	0	0	2	14	12	11	16	7	0	0	0	6	16	16	6	0	0	0	0	12	16	12	0	0	0	0	0
0	0	15	8	0	0	0	0	0	2	16	15	2	0	0	0	0	0	16	8	10	0	0	0	0	0	12	8	12	0	0	0	0	0	0	8	8	0	0	0	0	0	0	12	8	0	0	0	0	0
0	0	4	13	13	8	0	0	0	0	16	1	1	11	2	0	0	4	13	0	0	6	7	0	0	3	14	0	9	14	2	0	0	0	9	15	14	1	0	0	0	0	5	16	9	0	0	0	0	0
0	0	14	16	11	1	0	0	0	1	12	16	16	6	0	0	0	0	0	4	16	7	0	0	0	0	1	10	16	13	2	0	0	0	5	16	16	16	8	0	0	0	1	16	9	1	0	0	0	0
0	1	14	16	16	16	5	0	0	4	16	7	4	5	3	0	0	7	16	5	1	0	0	0	0	8	16	16	15	1	0	0	0	0	2	4	15	7	0	0	0	0	0	0	10	13	0	0	0	6
0	0	2	13	1	0	0	0	0	0	5	15	0	0	0	0	0	0	13	6	0	0	0	0	0	5	14	0	0	0	0	0	0	8	12	3	7	6	1	0	0	7	16	14	8	14	7	0	0	2
0	2	15	16	15	3	0	0	0	4	16	7	13	13	0	0	0	0	7	12	16	8	0	0	0	0	7	16	15	6	0	0	0	0	0	4	11	16	4	0	0	1	0	0	0	14	11	0	0	9
0	0	8	16	16	9	0	0	0	0	15	9	6	14	2	0	0	0	16	5	1	16	8	0	0	0	9	16	16	16	11	0	0	0	0	6	7	10	12	0	0	1	3	0	0	8	14	0	0	4
0	0	0	8	14	0	0	0	0	0	5	16	3	0	0	0	0	0	15	9	0	0	2	0	0	8	15	1	0	11	14	0	0	11	13	4	7	16	5	0	0	8	16	16	16	13	0	0	0	0
0	0	0	15	10	0	0	0	0	0	4	16	16	7	0	0	0	0	3	16	16	10	0	0	0	0	3	16	16	14	0	0	0	0	4	16	16	16	2	0	0	0	10	16	16	16	5	0	0	0
0	0	3	13	0	0	0	0	0	0	12	6	0	0	0	0	0	2	16	1	0	0	0	0	0	5	12	0	0	0	0	0	0	8	10	5	11	7	0	0	0	6	16	16	9	12	8	0	0	0
0	1	13	16	16	6	0	0	0	3	13	6	12	13	0	0	0	0	0	5	15	7	0	0	0	0	2	16	15	2	0	0	0	0	0	4	14	14	1	0	0	0	0	0	3	15	5	0	0	1
0	0	1	14	15	3	0	0	0	0	0	15	16	9	0	0	0	0	0	15	16	7	0	0	0	0	2	15	16	5	0	0	0	0	4	16	15	1	0	0	0	0	7	16	10	0	0	0	0	0
0	0	2	10	12	13	6	0	0	0	15	14	8	7	0	0	0	4	16	0	0	0	0	0	0	7	16	16	15	2	0	0	0	3	14	8	15	6	0	0	0	0	0	0	12	7	0	0	0	0
0	0	6	16	6	0	0	0	0	2	15	14	16	5	0	0	0	6	15	1	9	14	0	0	0	4	16	0	1	16	5	0	0	7	13	0	1	16	4	0	0	5	15	2	0	14	5	0	0	0
0	0	7	16	16	4	0	0	0	5	16	7	8	13	1	0	0	10	13	0	6	16	7	0	0	5	16	12	15	16	9	0	0	0	5	8	3	11	12	0	0	0	0	0	0	9	12	0	0	0
0	0	8	16	16	12	4	0	0	0	12	10	8	8	4	0	0	4	16	13	3	0	0	0	0	6	16	16	15	1	0	0	0	0	0	0	12	6	0	0	0	0	0	0	9	6	0	0	0	0
0	0	15	15	4	0	0	0	0	0	16	13	15	2	0	0	0	0	9	15	12	8	0	0	0	0	0	2	11	10	0	0	0	0	0	0	13	8	0	0	0	0	0	1	14	5	0	0	0	0
0	0	5	13	12	1	0	0	0	2	15	5	6	7	0	0	0	6	9	0	0	16	4	0	0	6	10	0	0	14	6	0	0	0	9	13	14	12	9	0	0	0	0	0	0	0	12	0	0	0
0	0	1	10	10	1	0	0	0	0	7	16	16	5	0	0	0	0	13	16	16	3	0	0	0	0	14	16	16	8	0	0	0	0	14	16	7	2	0	0	0	0	10	16	16	6	0	0	0	0
0	1	6	9	15	16	14	0	0	4	16	16	10	7	2	0	0	8	16	13	3	0	0	0	0	10	14	14	14	0	0	0	0	1	1	1	16	0	0	0	0	0	0	1	16	0	0	0	0	0
0	0	3	14	16	6	0	0	0	1	13	5	4	13	0	0	0	5	12	0	0	9	4	0	0	5	9	0	0	5	8	0	0	8	7	0	0	3	8	0	0	6	9	0	0	2	9	0	0	0
0	0	5	15	16	16	10	0	0	0	11	14	8	4	1	0	0	4	16	16	15	3	0	0	0	8	15	9	13	13	1	0	0	0	2	0	3	16	4	0	0	0	0	0	3	16	2	0	0	0
0	0	6	15	16	15	2	0	0	0	4	6	6	15	7	0	0	0	0	0	0	16	3	0	0	0	2	8	10	16	4	0	0	0	7	12	16	13	5	0	0	0	0	5	14	0	0	0	0	0
0	0	4	14	5	0	0	0	0	0	13	7	11	4	2	0	0	2	13	0	6	14	4	0	0	3	9	0	3	14	7	0	0	5	8	0	4	11	8	0	0	4	8	0	0	1	12	0	0	1
0	1	12	16	12	0	0	0	0	11	13	5	16	3	8	0	0	10	13	4	16	15	3	0	0	2	16	12	15	6	0	0	0	0	14	14	2	0	0	0	0	2	16	16	3	0	0	0	0	4
0	0	7	14	15	13	10	0	0	1	14	8	3	0	2	0	0	4	16	10	15	6	0	0	0	4	16	12	11	16	3	0	0	2	7	0	0	12	6	0	0	0	0	0	1	14	3	0	0	0
0	0	0	11	9	0	0	0	0	0	6	16	8	0	0	0	0	0	13	12	0	0	0	0	0	0	16	6	4	2	0	0	0	0	16	16	15	15	4	0	0	0	15	6	0	0	15	1	0	0
0	0	3	13	9	2	0	0	0	0	5	16	16	7	0	0	0	0	10	16	16	0	0	0	0	1	15	16	14	1	0	0	0	6	16	16	14	0	0	0	0	0	12	16	10	0	0	0	0	0
0	0	0	1	16	9	0	0	0	0	0	6	16	11	0	0	0	0	0	11	16	6	0	0	0	1	7	15	14	1	0	0	0	6	14	16	15	0	0	0	0	0	1	13	15	0	0	0	0	0
0	0	9	14	15	4	0	0	0	0	16	9	9	16	0	0	0	0	0	1	13	12	0	0	0	0	2	15	16	3	0	0	0	0	2	12	12	12	1	0	0	0	0	0	0	9	9	0	0	0
0	0	7	14	15	2	0	0	0	0	8	4	4	15	0	0	0	0	0	0	8	11	0	0	0	0	2	16	16	4	0	0	0	0	1	8	13	13	0	0	0	0	0	0	0	7	10	0	0	2
0	0	0	1	13	13	0	0	0	0	5	15	15	16	0	0	0	3	15	8	7	14	0	0	0	11	15	9	15	16	9	0	0	8	16	14	15	15	5	0	0	0	0	0	12	8	0	0	0	0
0	0	0	12	4	0	0	0	0	0	6	16	10	0	0	0	0	0	14	11	0	0	0	0	0	0	13	7	0	0	0	0	0	0	14	16	15	9	1	0	0	0	12	11	4	10	13	0	0	0
0	0	0	2	12	6	14	0	0	0	1	15	13	8	10	0	0	2	15	7	0	15	4	0	0	9	15	7	7	16	5	0	0	8	16	16	16	16	10	0	0	1	4	4	13	8	0	0	0	0
0	0	0	4	13	12	1	0	0	0	3	16	9	15	14	2	0	0	14	8	2	10	14	0	0	3	16	12	13	16	7	0	0	0	8	3	2	16	2	0	0	0	0	0	8	12	0	0	0	0
0	0	4	14	10	0	0	0	0	3	16	9	8	7	0	0	0	8	16	0	2	11	0	0	0	6	14	0	0	6	6	0	0	5	14	0	0	3	9	0	0	0	15	1	0	5	13	0	0	0
0	0	8	13	12	2	0	0	0	4	16	3	2	13	0	0	0	10	13	5	12	12	0	0	0	5	14	16	16	3	0	0	0	0	8	15	9	9	0	0	0	0	12	6	0	8	5	0	0	0
0	0	6	13	12	2	0	0	0	7	14	4	9	10	0	0	0	8	3	0	10	7	0	0	0	0	2	9	16	2	0	0	0	0	10	12	12	14	1	0	0	0	0	0	0	6	12	0	0	0
0	0	2	8	11	16	16	14	0	0	10	15	10	11	16	7	0	0	0	0	0	13	9	0	0	0	4	8	11	16	4	0	0	0	13	16	16	11	5	0	0	0	0	4	16	1	0	0	0	0
0	0	5	13	12	3	0	0	0	0	14	9	8	13	0	0	0	3	16	4	0	13	6	0	0	4	14	1	0	8	9	0	0	1	15	0	0	4	8	0	0	2	13	1	2	13	4	0	0	0
0	0	0	12	13	1	0	0	0	0	7	16	10	1	0	0	0	0	11	13	0	0	0	0	0	0	13	10	4	1	0	0	0	0	13	16	16	13	3	0	0	2	16	14	6	10	15	2	0	2
0	0	0	7	13	14	4	0	0	0	15	13	4	0	1	0	0	1	16	2	0	0	0	0	0	5	16	9	14	13	1	0	0	7	15	8	1	11	4	0	0	0	0	0	0	13	4	0	0	0
0	0	7	11	4	0	0	0	0	0	15	16	15	5	0	0	0	3	16	5	3	10	2	0	0	4	16	2	0	7	7	0	0	8	10	0	0	6	8	0	0	5	9	0	0	10	6	0	0	0
0	0	2	12	6	0	0	0	0	1	12	10	11	3	0	0	0	1	16	7	3	13	1	0	0	2	16	1	0	9	5	0	0	2	16	2	0	2	10	0	0	0	14	8	0	7	13	0	0	0
0	0	3	10	13	16	7	0	0	0	10	10	8	12	13	0	0	0	0	0	0	10	10	0	0	5	12	12	12	15	8	0	0	5	12	12	15	11	1	0	0	0	0	5	15	3	0	0	0	0
0	0	6	12	16	16	13	0	0	0	13	12	8	14	16	2	0	0	1	5	7	15	11	0	0	0	13	16	16	16	11	0	0	0	3	9	16	3	0	0	0	0	0	11	13	0	0	0	0	0
0	0	4	16	13	16	13	0	0	0	12	11	5	4	2	0	0	1	16	1	9	8	2	0	0	8	16	14	10	13	6	0	0	1	4	0	0	9	6	0	0	0	0	0	5	11	1	0	0	0
0	0	0	2	12	13	8	1	0	0	3	12	5	14	16	2	0	0	11	1	0	12	14	0	0	2	11	3	7	14	3	0	0	3	15	11	5	10	0	0	0	0	0	0	9	6	0	0	0	0
0	0	1	16	12	2	0	0	0	0	4	15	16	5	0	0	0	0	8	16	13	0	0	0	0	1	12	16	11	0	0	0	0	5	16	16	11	0	0	0	0	0	9	16	9	0	0	0	0	0
0	0	0	1	13	12	3	0	0	0	6	13	11	12	10	0	0	6	16	11	4	13	7	0	0	8	16	16	16	16	10	0	0	0	4	4	7	16	5	0	0	0	0	0	12	8	0	0	0	0
0	4	15	16	7	0	0	0	0	4	16	11	16	2	0	0	0	2	6	4	16	3	0	0	0	0	0	1	16	4	0	0	0	0	0	8	14	1	0	0	0	0	2	15	10	0	0	0	0	3
0	0	3	11	16	15	5	0	0	0	10	6	4	12	10	0	0	0	0	0	0	12	8	0	0	4	12	10	12	16	3	0	0	2	8	5	16	9	0	0	0	0	0	6	11	0	0	0	0	0
0	0	7	15	6	0	0	0	0	1	15	12	15	0	0	0	0	3	15	1	12	2	0	0	0	0	11	0	13	3	0	0	0	0	0	1	14	1	0	0	0	0	0	7	12	0	0	0	0	0
0	1	8	13	16	8	0	0	0	11	13	6	8	15	1	0	0	2	1	9	14	5	0	0	0	0	14	16	14	3	0	0	0	0	8	4	10	15	1	0	0	0	0	0	0	13	7	0	0	2
0	0	0	0	8	16	11	0	0	0	0	13	9	8	14	1	0	0	10	8	0	5	16	4	0	2	15	8	14	14	12	0	0	2	12	9	2	10	6	0	0	0	0	0	2	14	0	0	0	0
0	0	9	14	12	8	0	0	0	8	13	0	2	16	2	0	0	11	14	14	14	6	0	0	0	1	14	16	13	1	0	0	0	3	15	4	6	12	0	0	0	1	15	0	0	8	9	0	0	3
0	0	7	16	15	11	5	0	0	0	14	11	8	8	5	0	0	1	16	2	8	5	0	0	0	8	15	15	15	15	3	0	0	8	15	5	0	12	4	0	0	0	0	0	2	15	1	0	0	0
0	0	0	2	15	2	0	0	0	0	0	12	9	0	0	0	0	0	5	15	2	2	0	0	0	1	13	6	0	14	3	0	0	5	15	0	8	16	1	0	0	9	16	16	16	16	3	0	0	0
0	0	0	7	15	14	2	0	0	4	13	9	8	16	4	0	0	7	16	6	3	16	3	0	0	0	7	16	16	8	0	0	0	0	1	16	14	14	0	0	0	0	7	11	0	15	8	0	0	0
0	0	8	14	9	0	0	0	0	6	15	12	16	3	0	0	0	1	3	0	8	4	0	0	0	0	0	0	9	5	0	0	0	0	0	1	15	3	0	0	0	0	0	12	11	0	0	0	0	0
0	0	0	6	12	12	0	0	0	0	0	15	16	13	0	0	0	0	7	16	16	12	0	0	0	3	16	16	16	11	0	0	0	3	12	16	16	9	0	0	0	0	0	11	16	9	0	0	0	0
0	0	4	12	12	6	0	0	0	3	16	9	8	15	0	0	0	9	16	3	0	8	6	0	0	6	14	0	0	6	8	0	0	4	11	0	0	9	5	0	0	4	10	0	0	15	2	0	0	0
0	0	0	1	15	2	0	0	0	0	0	8	16	0	0	0	0	0	2	16	6	6	6	0	0	0	11	13	2	14	9	0	0	6	16	9	10	16	10	0	0	15	16	16	16	16	5	0	0	2
0	0	7	12	8	0	0	0	0	6	16	11	15	3	0	0	0	10	8	0	11	5	0	0	0	0	0	0	11	3	0	0	0	0	0	0	14	1	0	0	0	0	0	7	13	0	0	0	0	0
0	0	1	8	13	12	1	0	0	1	15	8	4	14	6	0	0	6	10	0	1	10	8	0	0	7	12	5	11	16	7	0	0	2	11	12	10	16	2	0	0	0	0	0	9	10	0	0	0	0
0	2	5	7	10	13	4	0	0	3	16	13	12	11	3	0	0	0	16	1	0	0	0	0	0	6	16	16	15	2	0	0	0	3	8	4	10	9	0	0	0	0	0	0	8	11	0	0	0	0
0	1	10	16	11	0	0	0	0	5	16	9	14	6	0	0	0	1	3	0	11	8	0	0	0	0	0	0	11	8	0	0	0	0	0	4	15	0	0	0	0	0	0	9	11	0	0	0	0	0
0	0	0	4	13	0	0	0	0	0	0	13	9	0	0	0	0	0	4	15	2	2	4	0	0	1	15	6	0	9	10	0	0	10	16	8	9	16	4	0	0	3	12	12	16	12	0	0	0	0
0	0	6	9	12	12	8	0	0	2	16	12	8	8	6	0	0	0	15	8	4	0	0	0	0	0	14	16	16	13	1	0	0	0	9	7	5	16	7	0	0	0	0	0	2	16	5	0	0	0
0	0	2	14	16	15	9	0	0	1	14	11	5	9	14	0	0	4	14	0	3	12	11	0	0	6	13	9	15	15	1	0	0	2	13	15	15	11	0	0	0	0	0	4	15	0	0	0	0	0
0	0	4	14	12	7	1	0	0	4	13	9	7	16	4	0	0	12	12	0	9	15	1	0	0	3	16	10	15	6	0	0	0	0	5	16	16	3	0	0	0	0	5	13	5	15	3	0	0	0
0	0	1	9	15	13	1	0	0	0	11	12	6	16	4	0	0	10	15	1	7	14	0	0	0	3	15	14	15	3	0	0	0	0	1	12	15	3	0	0	0	0	0	12	8	13	1	0	0	0
0	0	4	15	14	7	0	0	0	2	14	10	8	15	2	0	0	8	16	2	1	16	5	0	0	1	14	14	14	12	0	0	0	0	1	15	16	7	0	0	0	0	7	14	8	15	2	0	0	0
0	0	6	10	11	15	4	0	0	0	10	15	12	12	3	0	0	0	14	6	0	0	0	0	0	5	16	9	9	7	0	0	0	2	12	12	12	16	7	0	0	0	0	0	1	13	7	0	0	0
0	0	1	9	16	13	1	0	0	0	13	9	5	14	8	0	0	3	14	0	0	13	12	0	0	2	15	12	16	16	3	0	0	0	3	8	11	12	0	0	0	0	0	3	14	2	0	0	0	0
0	0	0	8	16	10	0	0	0	0	1	14	16	14	0	0	0	1	10	16	16	5	0	0	0	6	16	16	16	3	0	0	0	1	12	16	16	0	0	0	0	0	4	16	15	0	0	0	0	0
0	0	3	14	9	0	0	0	0	1	16	15	13	10	0	0	0	7	16	2	1	15	2	0	0	7	16	2	0	9	7	0	0	5	16	0	0	9	8	0	0	0	16	4	0	9	11	0	0	0
0	0	13	12	1	0	0	0	0	11	16	14	12	0	0	0	0	5	8	1	16	1	0	0	0	0	0	0	16	3	0	0	0	0	0	8	16	0	0	0	0	0	3	14	9	0	0	0	0	0
0	0	0	9	15	7	0	0	0	0	7	16	10	6	0	0	0	0	14	8	0	0	0	0	0	1	16	5	11	8	0	0	0	3	16	16	10	15	9	0	0	1	15	9	0	4	13	0	0	0
0	0	9	12	14	16	8	0	0	1	12	12	10	14	11	0	0	0	0	0	3	16	2	0	0	1	10	8	12	16	7	0	0	2	16	16	16	16	10	0	0	0	2	14	10	5	1	0	0	0
0	0	4	14	16	11	1	0	0	0	15	10	4	13	11	0	0	3	16	3	4	12	10	0	0	1	13	16	16	16	7	0	0	0	0	0	5	16	1	0	0	0	0	1	13	9	0	0	0	0
0	0	10	16	16	9	0	0	0	1	6	4	5	15	4	0	0	0	0	0	3	15	2	0	0	1	4	0	12	8	0	0	0	3	16	16	16	16	8	0	0	0	2	13	7	0	0	0	0	0
0	0	1	14	6	0	0	0	0	0	9	15	3	0	0	0	0	0	12	6	0	0	0	0	0	0	16	3	0	0	0	0	0	3	16	16	16	14	4	0	0	1	16	7	4	6	13	0	0	0
0	0	0	3	14	12	0	0	0	0	1	11	16	14	0	0	0	0	8	16	16	14	0	0	0	6	16	16	16	10	0	0	0	1	5	16	16	8	0	0	0	0	0	15	16	9	0	0	0	0
0	1	11	13	7	0	0	0	0	6	15	13	15	4	0	0	0	2	2	0	9	9	0	0	0	0	0	0	8	8	0	0	0	0	0	0	13	5	0	0	0	0	0	8	12	0	0	0	0	0
0	0	4	10	12	15	16	5	0	0	15	14	12	13	16	7	0	0	3	0	0	8	15	2	0	0	1	8	8	14	9	0	0	0	5	16	16	16	4	0	0	0	0	7	16	4	0	0	0	0
0	2	8	12	12	15	8	0	0	4	16	12	7	5	2	0	0	4	15	0	0	0	0	0	0	7	15	9	5	0	0	0	0	1	8	12	15	5	0	0	0	0	0	0	11	12	0	0	0	2
0	0	1	11	15	1	0	0	0	0	11	15	5	0	0	0	0	3	16	6	0	0	0	0	0	6	7	0	5	3	0	0	0	8	10	4	13	15	2	0	0	4	16	4	0	8	10	0	0	0
0	0	2	11	11	2	0	0	0	0	13	13	11	12	0	0	0	7	13	1	0	12	1	0	0	7	9	0	0	7	5	0	0	6	10	0	0	7	8	0	0	2	13	0	0	10	7	0	0	0
0	0	5	12	12	3	0	0	0	0	9	16	16	12	0	0	0	0	9	16	16	15	0	0	0	0	11	16	16	10	0	0	0	0	11	16	16	9	0	0	0	0	13	16	16	3	0	0	0	0
0	0	7	16	16	13	0	0	0	0	13	11	11	16	4	0	0	0	0	0	5	16	3	0	0	0	0	0	9	15	0	0	0	1	10	16	16	15	3	0	0	3	12	16	15	12	4	0	0	0
[truncated: 1,823 more rows]
[truncated: 15 more columns]
