# Supplementary material for: Anomaly detection for blueberry data using sparse autoencoder-support vector machine
Source: PeerJ Comput Sci. 2023 Mar 10;9:e1214. doi: 10.7717/peerj-cs.1214 (PMC10280483; doi:10.7717/peerj-cs.1214)
Supplement: Supplemental Information 1 [file peerj-cs-09-1214-s001.zip › dataset/speech.txt]

1	1.488	0.000090213	0.9	0.794	2.699	8.334	0.779	4.517	4.609	6.802	13.551	0.905905	0.119116	11.13	166.533	164.781	10.421	142.229	187.576	160	159	0.006064725	0.000416276	0	0	0	23	1
1	0.728	0.000037698	0.353	0.376	1.059	5.864	0.642	2.058	3.18	7.194	6.175	0.951285	0.066758	17.403	195.252	193.289	14.773	159.515	234.505	170	169	0.005181253	0.000403494	2.247	0	0	23	1
1	1.22	0.000074041	0.732	0.67	2.196	8.719	0.875	4.347	5.166	7.548	13.04	0.911508	0.109983	12.212	158.689	164.768	12.981	146.445	211.442	1431	1427	0.006070749	0.000474289	10.656	1	0.178	23	1
1	2.502	0.000122824	1.156	1.634	3.469	13.513	1.273	5.263	8.771	16.779	15.789	0.901302	0.121982	11.384	201.997	203.471	10.853	182.713	220.23	94	92	0.004910018	0.000319794	0	0	0	23	1
1	3.509	0.000166927	1.715	1.539	5.145	9.112	1.04	3.102	4.927	12.823	9.307	0.856907	0.236831	10.653	211.887	208.44	11.499	182.821	225.162	117	114	0.004757233	0.000379996	18.182	1	13.318	23	1
1	2.47	0.000126412	1.358	1.341	4.075	10.696	1.256	5.262	7.076	9.199	15.787	0.897708	0.152955	11.987	195.952	195.222	4.692	186.593	202.812	74	73	0.005117622	0.000187458	23.214	0	0	23	1
1	1.583	0.000082305	0.768	0.864	2.303	9.057	1.07	3.794	5.158	7.67	11.381	0.935717	0.078695	13.705	195.535	192.316	7.512	177.299	200.638	85	84	0.005199229	0.000245254	4.348	0	0	23	1
1	1.92	0.000098625	0.926	1.031	2.777	10.184	1.108	3.65	4.611	7.127	10.951	0.898598	0.147518	12.4	196.745	194.284	5.979	181.465	201.921	71	70	0.005137138	0.000214895	33.929	0	0	23	1
1	2.257	0.000119196	1.239	1.53	3.716	8.044	0.877	3.449	4.239	7.654	10.346	0.877616	0.217236	12.831	191.345	185.423	21.878	86.139	210.523	107	104	0.005282166	0.00034787	15.152	2	9.81	23	1
1	1.594	0.00008504	0.85	0.951	2.55	7.2	0.823	2.48	3.826	9.228	7.44	0.917596	0.112336	14.039	190.838	187.775	10.087	166.895	203.133	113	112	0.005335094	0.000332135	0	0	0	23	1
1	2.286	0.000122261	1.081	1.257	3.243	8.994	0.938	3.386	5.646	11.253	10.157	0.881269	0.168753	11.084	192.349	188.506	10.386	167.436	202.273	95	93	0.005348273	0.000374082	21.212	1	7.819	23	1
1	1.728	0.000092615	0.807	1.056	2.422	9.779	0.984	4.1	6.374	9.107	12.299	0.890381	0.152535	11.97	189.213	186.832	11.257	162.412	201.261	97	95	0.005360312	0.000365944	7.143	1	8.449	23	1
1	2.105	0.000109648	0.902	1.076	2.707	6.163	0.718	2.403	3.163	5.009	7.208	0.886134	0.188092	14.644	193.824	192.37	7.748	171.394	217.449	107	104	0.005207794	0.000646434	0	0	0	23	1
1	3.343	0.000164283	1.349	1.826	4.047	12.619	1.316	5.287	7.67	15.858	15.862	0.767751	0.401774	6.754	208.781	204.866	21.351	156.807	239.789	205	200	0.004913954	0.000615819	35.849	3	29.424	23	1
1	2.025	0.000099298	1.028	1.251	3.084	11.047	1.244	4.223	5.973	12.467	12.67	0.891718	0.151406	11.866	204	204.431	17.543	154.02	231.704	249	247	0.004904438	0.00046058	18.543	1	19.702	23	1
1	2.517	0.000118023	1.16	1.35	3.479	14.327	1.359	5.82	9.451	18.515	17.461	0.821869	0.283381	8.432	218.121	213.528	17.347	152.524	238.611	205	203	0.004689009	0.00043491	46.907	1	25.694	23	1
1	3.29	0.000149035	1.567	1.822	4.702	12.714	1.363	4.259	6.697	15.432	12.778	0.853435	0.20711	9.847	218.273	220.118	31.456	132.023	270.998	265	260	0.004530313	0.000702784	37.745	3	26.397	23	1
1	5.534	0.000258089	2.38	3.171	7.14	13.54	1.512	6.187	10.903	16.528	18.56	0.715071	0.503734	5.139	206.243	215.207	17.874	189.858	249.317	55	52	0.004663458	0.000515417	30.303	2	10.936	23	1
1	1.137	0.000053524	0.473	0.608	1.418	8.963	0.936	2.998	5.017	11.826	8.995	0.923972	0.094186	14.819	216.478	212.661	16.789	176.776	238.226	96	95	0.004706454	0.000388579	13.559	0	0	23	1
1	2.162	0.000099442	1.217	1.059	3.651	11.294	1.019	4.621	5.878	11.646	13.864	0.915221	0.112466	12.562	218.247	216.358	10.329	183.681	229.597	88	87	0.004599888	0.000278232	13.462	0	0	23	1
1	1.533	0.00007623	0.462	0.34	1.387	9.921	0.956	3.153	5.111	8.569	9.458	0.874335	0.200621	11.82	200.023	200.385	23.693	139.146	230.593	99	97	0.004972112	0.000641998	16.949	0	0	23	1
1	2.783	0.000135293	1.221	1.338	3.663	14.779	1.374	5.009	9.16	22.177	15.027	0.792154	0.329135	7.225	207.392	206.26	24.291	138.236	247.715	101	98	0.004861469	0.00065103	29.412	1	3.175	23	1
1	3.999	0.000187606	1.928	2.231	5.784	16.509	1.363	7.845	11.732	16.951	23.535	0.757837	0.386043	5.75	209.238	213.78	21.285	169.74	245.629	81	79	0.004691482	0.000520954	36.066	1	18.924	23	1
1	2.227	0.000105967	1.014	1.418	3.043	11.65	1.03	4.018	6.837	18.322	12.053	0.864694	0.202693	10.224	208.71	210.295	15.966	179.942	240.225	100	99	0.004757372	0.000397639	11.321	0	0	23	1
1	1.728	0.000078865	0.811	0.82	2.433	12.257	1.066	4.765	8.437	15.479	14.295	0.865475	0.187481	10.09	211.747	219.549	20.05	172.461	260.814	101	99	0.004563774	0.000424291	7.407	1	3.648	23	1
1	2.638	0.000123954	1.418	1.477	4.253	8.977	0.827	2.936	4.644	8.139	8.807	0.880416	0.200366	12.549	207.941	213.566	16.238	187.725	252.802	93	92	0.004698063	0.000366663	16.667	0	0	23	1
2	0.427	0.000034476	0.243	0.249	0.728	7.428	0.694	4.205	4.311	5.25	12.616	0.966394	0.035275	15.267	124.171	123.883	2.179	118.461	129.205	345	344	0.008072824	0.00014341	0	0	0	8	1
2	0.844	0.000068985	0.509	0.489	1.527	14.053	1.239	6.131	7.015	9.26	18.394	0.896374	0.132884	10.747	122.22	122.381	1.65	118.02	126.788	585	582	0.008173798	0.000122852	0.209	2	0.768	8	1
2	1.264	0.000100503	0.791	0.676	2.373	16.872	1.504	9.316	9.771	13.811	27.949	0.918077	0.097902	11.493	126.074	125.781	1.995	119.406	134.861	557	556	0.00795316	0.000149089	0	0	0	8	1
2	2.877	0.000244132	1.25	1.323	3.749	13.719	1.275	4.169	5.84	12.847	12.507	0.859335	0.195964	11.073	120.804	118.96	6.834	92.504	126.032	43	42	0.008486363	0.000755513	0	0	0	8	1
2	4.052	0.00031326	1.829	2.676	5.487	16.14	1.425	7.619	11.598	24.421	22.857	0.807478	0.280498	7.591	131.474	128.817	14.766	102.618	173.436	58	56	0.007731136	0.000979256	13.462	1	17.289	8	1
2	2.7	0.000222142	0.96	1.082	2.879	10.616	1.103	3.519	4.898	12.179	10.556	0.862253	0.20875	10.833	125.484	121.862	9.924	84.771	142.347	40	39	0.008228183	0.000857796	22.727	0	0	8	1
2	2.619	0.000222234	1.004	1.229	3.011	10.276	1.036	5.355	6.72	10.328	16.065	0.849297	0.224492	10.177	116.925	118.702	7.166	99.211	127.203	44	43	0.008485039	0.00078324	19.149	0	0	8	1
2	3.457	0.000289743	1.623	2.652	4.869	9.389	1.13	4.548	6.338	6.708	13.644	0.813023	0.328503	9.254	121.062	119.918	7.579	91.847	129.037	48	47	0.008382442	0.000666035	7.5	0	0	8	1
2	2.664	0.000226138	1.185	1.254	3.555	12.08	1.229	5.164	6.205	10.982	15.492	0.850796	0.218645	9.708	117.366	117.801	8.275	106.055	130.221	68	64	0.008487165	0.000661509	17.91	2	18.408	8	1
2	3.531	0.000297458	1.695	1.519	5.086	18.21	1.584	10.211	9.219	5.059	30.634	0.790583	0.378358	8.114	117.276	119.252	7.796	91.093	131.593	73	71	0.008423551	0.000736068	9.836	1	2.855	8	1
2	4.162	0.00034749	2.023	2.41	6.068	17.922	1.654	9.617	13.026	33.46	28.851	0.745181	0.438201	5.953	119.57	119.766	8.098	95.659	135.859	64	62	0.008349625	0.000707127	26.471	1	8.16	8	1
2	3.34	0.000255601	1.705	1.772	5.116	13.053	1.308	5.658	7.013	13.321	16.973	0.873984	0.1808	11.139	133.318	131.055	8.661	112.571	143.136	67	65	0.007651962	0.000584935	5.66	1	7.61	8	1
2	3.671	0.000305225	1.66	1.687	4.979	10.203	0.922	4.369	5.335	7.554	13.107	0.913298	0.111717	12.6	125.274	120.851	7.859	105.595	129.495	35	34	0.008314574	0.000817099	0	0	0	8	1
2	3.314	0.000247864	1.485	2.056	4.456	13.296	1.353	5.363	8.725	14.178	16.09	0.79618	0.3465	8.091	132.447	134.598	47.715	90.056	488.771	163	152	0.007479293	0.001553044	21.053	6	23.331	8	1
2	2.026	0.00016664	1.006	1.091	3.019	9.969	1.096	3.746	5.717	12.918	11.237	0.913536	0.126997	12.8	124.529	122.049	7.082	104.583	131.336	141	140	0.008226268	0.000584275	1.724	0	0	8	1
2	3.09	0.000246105	1.647	1.947	4.94	15.265	1.348	7.161	10.888	16.693	21.482	0.850413	0.205923	8.891	125.337	125.417	10.161	102.592	144.378	142	141	0.007964066	0.000722643	0	0	0	8	1
2	4.51	0.000350085	2.029	2.648	6.087	11.404	1.099	4.208	6.252	14.629	12.625	0.793163	0.35542	7.474	125.218	133.825	55.256	87.897	492.198	165	155	0.007763069	0.001407042	7.576	3	6.21	8	1
2	4.48	0.000331485	2.135	2.115	6.404	13.302	1.387	6.023	5.351	12.155	18.069	0.784669	0.388293	8.559	134.478	132.351	7.976	112.466	146.29	38	35	0.007399227	0.000508007	27.778	2	13.496	8	1
2	1.207	0.000096794	0.544	0.476	1.633	9.116	0.83	4.318	4.756	9.184	12.954	0.954497	0.052355	15.012	124.451	124.997	4.003	117.304	131.942	62	61	0.008021146	0.000328667	4	0	0	8	1
2	3.094	0.000237371	1.801	2.033	5.404	10.363	0.991	5.33	6.765	10.18	15.99	0.867731	0.212422	10.864	129.305	129.577	3.096	125.284	140.086	72	71	0.00767235	0.000345063	3.636	0	0	8	1
2	3.017	0.000240587	1.513	1.19	4.538	13.811	1.193	6.679	8.176	10.962	20.038	0.872737	0.204405	11.266	124.988	125.002	5	114.614	134.658	65	64	0.007973953	0.000422458	4	0	0	8	1
2	1.424	0.000112419	0.694	0.697	2.081	12.156	1.311	4.556	5.638	12.105	13.667	0.866658	0.229121	11.476	127.432	126.624	6.966	114.905	135.764	59	57	0.007895534	0.000454851	8.696	1	4.225	8	1
2	2.569	0.000191173	1.147	1.307	3.44	11.869	1.087	4.683	7.043	18.503	14.048	0.906936	0.145805	13.094	135.36	133.529	7.66	108.568	140.642	47	44	0.007442037	0.000634061	28.302	2	37.244	8	1
2	1.037	0.000077507	0.527	0.528	1.582	6.155	0.609	2.189	3.912	7.725	6.568	0.976609	0.024482	17.804	136.672	133.958	5.067	126.103	139.455	60	59	0.007470585	0.000299932	0	0	0	8	1
2	2.716	0.000205043	1.254	1.585	3.763	9.803	0.969	3.698	5.825	11.565	11.093	0.909214	0.146779	14.443	134.927	133.078	6.362	113.37	141.643	64	62	0.007549551	0.000557459	10	1	7.913	8	1
2	1.797	0.000151423	0.885	1.096	2.656	15.181	1.361	6.144	9.22	14.208	18.432	0.896388	0.131331	11.208	119.722	118.318	6.818	104.508	135.94	50	49	0.00842455	0.000564443	13.043	0	0	8	1
3	1.493	0.000063766	0.912	0.822	2.735	11.521	1.068	5.552	7.495	10.72	16.657	0.913043	0.099982	10.744	240.722	234.117	14.841	212.176	260.57	102	101	0.00426967	0.000279215	0	0	0	40	1
3	1.497	0.000070437	0.892	0.889	2.676	10.703	1.028	5.592	7.57	9.096	16.776	0.939583	0.071136	13.691	214.201	212.609	18.817	177.005	237.183	134	133	0.004703759	0.000427468	0	0	0	40	1
3	1.542	0.000074376	0.938	0.915	2.813	11.98	1.16	5.93	7.758	11.368	17.79	0.914887	0.101791	11.364	209.18	207.343	17.765	176.207	237.754	123	122	0.004824585	0.000422345	9.231	0	0	40	1
3	2.162	0.000100978	1.131	1.215	3.393	11.043	1.199	5.316	6.742	11.269	15.948	0.910303	0.116066	11.933	219.238	213.395	28.528	163.177	253.181	91	90	0.004670812	0.000645282	0	0	0	40	1
3	2.848	0.000119225	1.127	1.265	3.38	13.66	1.316	6.132	8.779	14.949	18.396	0.844467	0.23006	9.126	212.064	244.441	104.929	84.451	492.985	121	109	0.004186106	0.001629262	35	1	22.537	40	1
3	2.367	0.000121108	1.372	1.14	4.116	18.009	1.607	9.216	12.437	19.953	27.649	0.886265	0.146728	9.929	199.464	196.029	10.346	178.375	212.061	92	91	0.005115513	0.000305656	45.238	0	0	40	1
3	1.651	0.000084519	0.943	1.018	2.829	16.184	1.448	8.441	9.489	15.61	25.322	0.907558	0.110155	10.552	197.002	195.245	9.842	167.56	210.277	99	98	0.005118873	0.000290463	34.177	0	0	40	1
3	1.352	0.000069275	0.805	0.78	2.416	14.311	1.363	7.02	9.08	9.597	21.061	0.921461	0.088314	11.291	192.86	195.149	6.649	183.689	211.814	95	94	0.005124336	0.00018795	40.23	0	0	40	1
3	1.68	0.000082277	0.881	0.906	2.642	14.82	1.363	6.794	10.376	18.767	20.382	0.876104	0.152867	9.059	200.263	204.084	19.556	178.016	243.267	150	148	0.004898281	0.000463312	34.188	1	27.645	40	1
3	1.922	0.00009497	1.165	1.145	3.495	16.135	1.336	8.469	10.666	17.717	25.407	0.901713	0.113026	10.12	199.236	202.576	10.879	173.035	218.175	105	103	0.004941413	0.000274444	25	1	25.884	40	1
3	3.706	0.000149517	1.909	1.903	5.728	13.062	1.251	5.558	7.63	11.5	16.674	0.838824	0.2369	8.884	212.002	250.432	103.511	167.324	492.67	129	122	0.004034366	0.001347657	53.125	1	10.202	40	1
3	2.199	0.00010372	1.226	1.243	3.678	16.345	1.345	6.365	10.168	15.329	19.096	0.853699	0.19335	8.701	211.696	212.013	16.924	181.822	235.288	112	109	0.004717576	0.000402391	53.39	1	14.51	40	1
3	1.909	0.000088952	0.909	1.214	2.726	13.255	1.333	5.768	8.219	16.005	17.303	0.893378	0.129422	10.342	216.023	215.344	30.866	167.708	270.718	54	53	0.004658544	0.000682572	38.462	0	0	40	1
3	2.757	0.000126683	1.409	1.489	4.226	19.646	1.692	10.629	11.795	17.845	31.888	0.819205	0.24364	7.239	216.694	218.61	31.707	170.904	266.05	91	86	0.004594592	0.000665521	69.481	4	55.351	40	1
3	2.624	0.000120884	1.436	1.558	4.309	18.624	1.641	9.593	12.6	23.938	28.78	0.834927	0.219431	7.754	209.441	217.476	24.316	167.694	274.273	248	244	0.004607402	0.000534034	38.71	3	30.081	40	1
3	3.197	0.000150645	1.757	1.545	5.271	14.17	1.327	6.753	8.313	12.558	20.26	0.850245	0.192441	8.331	211.044	213.774	19.501	178.101	254.681	144	140	0.004711859	0.000488135	43.089	3	36.137	40	1
3	2.75	0.000132039	1.395	1.371	4.185	18.7	1.573	8.876	12.172	17.822	26.628	0.831482	0.23133	7.66	209.106	209.357	18.63	177.576	242.555	135	129	0.004801401	0.000504276	60.241	4	28.583	40	1
3	9.52	0.000381367	5.516	7.205	16.547	41.137	2.527	11.296	10.9622	15.306125	33.889	0.631711	0.585636	2.35	273.274	273.274	0.533	272.897	273.651	6	5	0.004006104	0.000319435	68.421	0	0	40	1
3	2.627	0.000110117	1.415	1.623	4.244	19.426	1.494	10.987	13.725	15.226	32.961	0.893345	0.134576	10.747	220.79	240.964	71.851	207.141	486.941	123	120	0.004191336	0.00091808	8.929	0	0	40	1
3	3.508	0.00017454	2.128	1.886	6.385	19.34	1.731	9.738	12.458	20.492	29.213	0.844232	0.203076	7.939	208.352	201.122	16.931	173.404	224.463	79	77	0.004974999	0.000433441	43.038	1	24.822	40	1
3	3.432	0.000163799	1.771	1.986	5.312	22.287	1.941	11.156	11.682	10.883	33.467	0.825716	0.236048	7.605	187.33	232.637	112.413	177.193	491.99	44	37	0.004772492	0.001286597	55.357	1	13.362	40	1
3	5.906	0.000228643	3.269	2.293	9.806	24.417	1.941	14.031	31.75	15.306125	42.094	0.720083	0.423038	4.377	92.842	261.022	188.464	86.474	487.714	50	41	0.0038713	0.00366318	58.571	3	16.743	40	1
3	4.661	0.00016161	2.304	2.41	6.911	20.138	1.791	8.695	11.631	12.581	26.086	0.820344	0.24947	7.558	231.789	289.478	116.094	165.567	489.699	127	114	0.003467626	0.001319249	52	4	32.816	40	1
3	3.405	0.000163372	1.889	2.028	5.667	21.984	1.801	10.111	14.385	20.651	30.332	0.87684	0.176699	10.177	207.223	209.042	11.248	187.787	229.392	88	87	0.004797814	0.000348465	4.545	0	0	40	1
3	1.871	0.000087151	0.803	1.011	2.408	12.524	1.208	6.991	7.522	8.41	20.973	0.895159	0.154982	12.215	209.237	214.7	17.783	176.878	245.833	100	97	0.004656888	0.000399781	7.843	0	0	40	1
3	5.581	0.000191436	3.106	3.057	9.317	12.628	1.38	5.991	9.613	25.061	17.973	0.747041	0.44544	6.534	219.335	296.496	132.796	164.844	468.173	108	98	0.003430339	0.001605229	34.545	1	24.468	40	1
4	0.607	0.000024648	0.357	0.378	1.071	9.491	0.887	5.349	5.733	6.45	16.047	0.949792	0.054203	13.452	245.445	246.303	3.191	240.788	254.963	354	353	0.004061234	0.000059931	0	0	0	5	1
4	0.287	0.000011132	0.156	0.172	0.469	4.788	0.452	2.537	3.068	3.688	7.612	0.986423	0.013882	19.587	256.01	257.926	7.191	245.601	275.277	446	445	0.003877367	0.000107532	0	0	0	5	1
4	0.585	0.000022508	0.356	0.349	1.067	7.978	0.793	3.986	4.672	5.95	11.957	0.970393	0.031713	16.884	256.526	260.067	14.697	237.448	291.376	408	407	0.003845774	0.000216149	0	0	0	5	1
4	1.903	0.000085195	1.029	1.173	3.087	11.187	1.031	5.524	7.445	10.508	16.572	0.893204	0.135579	10.558	225.43	224.469	5.332	207.886	232.597	112	111	0.0044757	0.000173982	0	0	0	5	1
4	1.763	0.000077421	0.955	0.854	2.866	7.355	0.738	3.808	4.466	6.163	11.424	0.9254	0.091836	12.909	227.733	228.728	7.971	215.551	245.369	121	117	0.004392198	0.000202441	15.625	1	18.173	5	1
4	0.911	0.000039023	0.472	0.385	1.417	9.255	0.853	4.48	5.866	7.115	13.439	0.942133	0.066758	13.228	232.052	232.682	8.8	216.678	257.152	102	101	0.00428278	0.000206579	2.174	0	0	5	1
4	0.715	0.000030763	0.385	0.38	1.154	12.939	1.239	6.474	8.461	9.624	19.423	0.93418	0.075953	12.627	231.531	232.102	8.083	220.122	261.546	99	98	0.004300584	0.000166494	0	0	0	5	1
4	1.297	0.000056464	0.709	0.724	2.126	9.039	0.853	4.308	5.689	7.814	12.924	0.922594	0.108148	13.011	230.15	229.69	11.172	210.877	253.401	102	101	0.004353842	0.000234113	0	0	0	5	1
4	1.068	0.000047963	0.592	0.605	1.776	12.603	1.178	6.168	8.493	10.396	18.505	0.926673	0.086588	12.33	223.004	223.593	4.52	214.08	236.401	137	135	0.004492894	0.000139269	15.068	1	16.597	5	1
4	1.295	0.000058265	0.639	0.735	1.917	9.728	1.014	4.349	6.107	7.656	13.046	0.921004	0.11334	12.651	222.946	222.728	8.304	202.872	235.416	153	151	0.004500004	0.000231438	8.108	1	8.192	5	1
4	1.176	0.000051716	0.686	0.771	2.057	9.87	0.922	4.947	7.094	8.725	14.841	0.899841	0.135169	11.502	228.564	227.334	9.528	210.787	248.571	116	114	0.004398864	0.000205392	17.742	1	17.967	5	1
4	1.863	0.00008252	1.085	1.211	3.254	10.098	0.971	4.628	6.425	8.421	13.885	0.892907	0.144247	11.189	228.717	225.574	7.782	210.4	239.527	121	119	0.004430526	0.000185071	20.896	1	19.124	5	1
4	0.767	0.000033933	0.35	0.403	1.049	9.989	0.914	4.636	5.106	6.679	13.909	0.95475	0.049375	14.229	231.56	226.403	14.781	196.159	241.78	70	69	0.004423354	0.000312447	0	0	0	5	1
4	3.343	0.000132587	1.788	1.908	5.363	13.998	1.31	6.76	9.176	14.721	20.281	0.835122	0.251139	8.941	253.481	251.4	29.939	198.093	292.576	232	225	0.003966524	0.00050995	42.69	5	46.673	5	1
4	1.811	0.000074814	0.959	1.036	2.876	10.974	1.125	4.641	6.861	11.346	13.922	0.892771	0.15405	11.163	240.844	242.007	26.805	177.919	296.756	386	383	0.004130764	0.000493388	2.469	1	1.693	5	1
4	2.702	0.000106491	1.293	1.368	3.878	13.249	1.258	5.628	8.985	14.849	16.884	0.880141	0.167279	10.451	252.181	254.485	28.742	195.473	309.444	276	270	0.003940794	0.000490672	25.694	2	24.554	5	1
4	2.904	0.000110208	1.467	1.569	4.4	13.324	1.285	5.921	8.39	11.738	17.762	0.867915	0.180468	10.176	270.485	264.12	34.86	149.154	322.928	258	251	0.003795442	0.00059784	32.484	5	37.709	5	1
4	2.952	0.000104651	1.562	1.601	4.685	10.731	1.09	4.762	7.592	9.727	14.287	0.883014	0.157968	10.636	291.486	279.928	20.501	247.105	303.875	96	94	0.003544776	0.00030194	0	0	0	5	1
4	1.353	0.000052632	0.704	0.784	2.113	10.444	0.988	4.809	7.093	9.466	14.428	0.925746	0.089904	12.632	252.086	257.615	23.467	224.583	297.435	145	143	0.003889384	0.000367356	0	0	0	5	1
4	1.64	0.00006278	0.911	0.747	2.733	11.808	1.154	6.313	6.767	9.496	18.94	0.922332	0.098933	12.657	261.941	261.32	14.233	244.165	288.413	128	126	0.00382816	0.000222832	20.968	1	21.469	5	1
4	1.344	0.000054028	0.62	0.543	1.859	9.363	0.851	4.989	5.847	7.97	14.966	0.907222	0.147051	12.404	248.743	248.621	12.026	217.296	269.178	140	137	0.004020641	0.000214138	1.724	1	3.859	5	1
4	1.697	0.000067413	0.799	0.682	2.397	10.365	0.946	5.074	6.304	8.418	15.223	0.884474	0.16537	11.267	249.041	251.694	7.839	240.289	264.78	113	109	0.003973109	0.000193773	22.414	1	20.919	5	1
4	1.054	0.000041015	0.492	0.531	1.475	9.136	0.877	4.501	5.374	7.922	13.502	0.926035	0.092593	12.63	256.604	256.64	7.856	244.679	268.932	88	86	0.003890197	0.000151707	36.364	1	37.548	5	1
4	1.12	0.00004351	0.539	0.469	1.616	11.402	1.03	5.348	7.502	12.041	16.045	0.933341	0.072932	11.99	249.182	256.774	23.87	233.814	314.018	100	99	0.003884675	0.00035808	0	0	0	5	1
4	1.992	0.0000781	1.037	1.126	3.111	11.74	1.172	5.431	7.289	10.81	16.294	0.915884	0.098602	11.232	251.348	255.63	30.692	215.091	313.595	117	115	0.003919921	0.000483187	13.208	1	8.775	5	1
4	2.022	0.000087999	1.034	1.045	3.102	15.979	1.467	7.604	7.674	8.984	22.813	0.924656	0.089528	12.624	230.601	229.837	26.934	185.001	281.589	84	83	0.004351554	0.000541784	21.739	0	0	5	1
5	0.695	0.000057225	0.386	0.394	1.159	17.582	1.593	9.968	11.287	15.725	29.905	0.864887	0.176638	9.041	121.641	121.347	4.351	112.758	129.86	163	162	0.008237428	0.000298691	0.752	0	0	16	1
5	0.395	0.00003355	0.223	0.233	0.669	8.957	0.786	5.278	4.991	6.684	15.834	0.94955	0.053503	12.982	117.641	117.751	1.255	115.09	120.445	119	118	0.008493328	0.000093426	0	0	0	16	1
5	0.838	0.000069436	0.494	0.45	1.483	12.526	1.202	6.56	7.717	10.977	19.68	0.936404	0.07152	12.658	122.038	120.642	3.778	108.345	124.431	140	139	0.008290073	0.000273234	0	0	0	16	1
5	3.594	0.000305107	1.648	1.977	4.943	15.248	1.36	4.89	10.72	15.286	14.669	0.785647	0.363665	7.718	115.019	116.872	7.764	105.789	127.848	28	27	0.008490417	0.000672125	10.714	0	0	16	1
5	3.45	0.000295226	1.3	1.409	3.899	16.13	1.673	7.769	14.318	15.491	23.307	0.800076	0.27053	6.527	113.18	115.876	13.411	97.686	153.275	36	34	0.008558489	0.00104118	31.373	1	21.216	16	1
5	2.912	0.0002326	1.191	1.043	3.574	15.018	1.257	7.91	6.536	17.075	23.731	0.80873	0.289875	7.885	125.283	124.713	10.975	110.546	155.065	27	25	0.007987038	0.000745103	37.143	1	6.624	16	1
5	1.938	0.000170993	0.636	0.78	1.908	14.284	1.423	5.575	8.74	16.079	16.726	0.803059	0.342559	7.823	114.937	113.149	6.957	97.251	122.45	36	34	0.008820994	0.000612254	26.19	1	3.908	16	1
5	2.084	0.000181571	0.842	1.159	2.525	13.77	1.258	6.891	7.484	14.522	20.672	0.849892	0.213495	8.895	113.787	114.429	5.599	105.25	129.229	35	34	0.008711758	0.000498246	26.19	0	0	16	1
5	3.04	0.000275181	1.707	2.009	5.122	16.041	1.46	7.68	9.674	14.268	23.04	0.807337	0.303668	7.283	110.884	110.657	4.788	102.798	127.397	62	61	0.009051377	0.000601167	8.197	0	0	16	1
5	3.601	0.000325644	1.821	2.114	5.462	14.606	1.33	7.153	9.949	14.297	21.459	0.838076	0.215902	7.993	113.668	111.723	9.181	86.2	133.773	64	63	0.009043774	0.000933169	6.557	0	0	16	1
5	2.7496	0.00025009	1.23496	1.2752	3.70484	14.94524	1.36904	7.24684	9.55324	15.491	21.74036	0.80878564	0.28484024	7.45036	109.126	111.9164	15.99448	96.88784	163.00548	0	0	0.009014085	0.000966089	85	0	0	16	1
5	1.933	0.000167667	0.651	0.866	1.953	16.578	1.425	7.844	5.62	13.411	23.531	0.835067	0.222963	8.235	116.685	115.081	6.846	102.97	122.716	43	41	0.008675514	0.000562252	7.143	1	17.399	16	1
5	1.902	0.000157842	0.583	0.779	1.75	13.002	1.21	6.658	6.538	18.808	19.973	0.819181	0.258462	7.977	119.145	120.044	13.929	102.544	158.476	32	30	0.008296791	0.000966857	3.704	1	8.234	16	1
5	3.538	0.000299835	1.708	1.481	5.124	12.371	1.141	5.514	7.423	0.827	16.543	0.768686	0.377609	6.543	115.86	117.829	10.658	96.277	139.542	78	71	0.008473982	0.000897612	41.667	4	50.666	16	1
5	1.093	0.000101398	0.491	0.555	1.474	13.892	1.26	6.675	8.918	12.692	20.024	0.870311	0.169428	9.26	110.431	108.005	7.577	82.06	116.655	112	110	0.00927905	0.00075352	0.971	1	2.087	16	1
5	2.691	0.000203044	1.319	1.443	3.957	17.467	1.503	6.775	10.688	19.19	20.325	0.793248	0.34537	7.424	105.497	133.746	91.471	95.022	435.382	110	104	0.007544157	0.003142364	31.304	4	25.439	16	1
5	4.897	0.000414877	2.288	2.339	6.865	14.913	1.32	6.462	11.777	24.144	19.386	0.703518	0.515491	4.281	108.8	118.089	58.881	92.67	449.27	87	80	0.008472871	0.002318409	35.455	6	34.126	16	1
5	3.069	0.000292287	1.178	1.296	3.534	16.13	1.52	11.116	12.983	15.491	33.349	0.772614	0.326491	5.9	102.563	103.021	4.176	96.486	112.27	15	14	0.009523499	0.000695409	56.25	0	0	16	1
5	2.005	0.000201912	1.122	1.325	3.365	17.62	1.586	8.028	12.4	42.003	24.083	0.778578	0.343709	5.886	97.725	99.198	6.811	91.703	122.617	42	41	0.010070418	0.000691131	18	0	0	16	1
5	3.404	0.000347408	1.808	1.614	5.423	13.009	1.185	7.095	8.409	11.567	21.284	0.797061	0.278903	6.531	96.675	97.871	4.343	93.077	110.507	33	31	0.010206867	0.000618711	34	1	24.15	16	1
5	2.788	0.000285061	1.11	0.816	3.329	13.349	1.262	7.233	9.696	18.845	21.699	0.767152	0.339433	5.654	95.702	96.993	4.317	91.698	112.286	39	36	0.010225899	0.000633881	9.524	2	12.966	16	1
5	5.189	0.000396471	2.433	2.904	7.298	19.593	1.789	10.638	12.213	6.105	31.914	0.74891	0.36799	5.16	99.462	130.877	94.008	94.393	425.219	48	45	0.007640444	0.003399279	33.962	2	32.435	16	1
5	6.572	0.000712761	2.255	1.772	6.764	11.705	1.044	3.7	6.06	15.491	11.099	0.708742	0.470471	4.328	97.65	93.479	12.143	74.76	111.943	18	16	0.01084568	0.001843546	59.459	1	41.728	16	1
5	1.076	0.000105066	0.48	0.67	1.441	11.905	1.044	5.752	8.969	11.49	17.255	0.88242	0.140062	9.249	101.724	102.305	4.922	95.734	110.272	26	25	0.009764667	0.000489478	10	0	0	16	1
5	4.49	0.000458914	2.449	1.599	7.346	18.809	1.766	7.616	13.887	14.122	22.847	0.769368	0.328523	5.676	97.591	98.27	7.435	79.811	117.367	32	30	0.010219847	0.000849375	27.273	1	16.882	16	1
5	1.546	0.000161172	0.751	0.853	2.254	19.126	1.829	10.391	11.834	22.685	31.174	0.761127	0.334746	5.35	94.562	95.943	4.286	91.278	106.842	28	27	0.010427752	0.000521806	20	0	0	16	1
6	0.382	0.000027027	0.177	0.238	0.532	5.219	0.468	2.589	2.89	4.646	7.768	0.97451	0.026475	16.685	141.319	141.279	1.565	137.269	145.152	671	670	0.00707797	0.000080732	0	0	0	46	1
6	0.365	0.000025549	0.173	0.209	0.518	5.182	0.479	2.453	2.878	4.77	7.36	0.988237	0.011936	19.718	142.969	142.852	1.331	139.536	145.655	312	311	0.007000235	0.000068338	0	0	0	46	1
6	0.506	0.000032704	0.278	0.294	0.834	8.493	0.798	4.256	5.151	7.25	12.769	0.975265	0.025817	16.859	154.841	154.723	1.485	150.852	158.132	283	282	0.006463046	0.000067081	0	0	0	46	1
6	3.684	0.000267561	1.602	2.369	4.807	16.237	1.529	4.884	10.633	27.551	14.651	0.899772	0.127611	11.335	136.037	137.69	10.28	118.824	156.212	51	50	0.007262241	0.000618268	0	0	0	46	1
6	5.082	0.000411547	2.151	2.335	6.452	19.518	1.625	7.814	11.239	17.09592	23.441	0.794614	0.337724	8.026	126.225	122.551	13.313	95.27	143.206	46	44	0.008097364	0.001013547	20.93	1	17.457	46	1
6	2.225	0.00017168	1.347	1.363	4.041	14.858	1.245	7.078	8.803	19.609	21.235	0.869015	0.190524	10.832	127.86	129.437	4.261	125.302	143.212	30	29	0.007715934	0.000301319	31.429	0	0	46	1
6	1.811	0.000142535	0.807	1.204	2.421	12.539	1.375	3.947	7.703	12.397	11.842	0.871261	0.182721	10.511	127.561	126.803	4.649	117.654	138.311	53	51	0.007869634	0.000346871	24.528	0	0	46	1
6	2.424	0.000187681	1.162	1.25	3.487	11.539	1.03	4.911	6.945	10.694	14.732	0.882509	0.181362	11.753	129.033	128.522	3.654	120.71	133.525	33	32	0.007742275	0.000301954	21.875	0	0	46	1
6	2.691	0.000207209	1.392	1.214	4.175	12.765	1.543	3.283	5.583	17.763	9.849	0.890151	0.150578	10.783	133.461	130.278	9.896	108.477	140.301	55	53	0.007699044	0.000654728	17.857	1	24.814	46	1
6	3.861	0.000306011	2.11	2.134	6.33	16.619	1.382	5.271	9.245	16.102	15.814	0.816417	0.286033	7.857	128.888	125.202	10.128	105.909	139.281	68	66	0.007926364	0.000764768	1.887	1	3.205	46	1
6	4.138	0.000319493	2.008	2.259	6.025	14.036	1.225	5.766	9.776	14.019	17.297	0.80376	0.330076	8.559	128.775	129.832	10.832	106.347	155.186	55	53	0.007721659	0.00079037	25.926	0	0	46	1
6	4.019	0.000302776	2.167	2.423	6.502	12.824	1.148	5.696	8.468	11.562	17.088	0.80623	0.305299	8.176	136.52	131.907	10.406	108.466	145.712	87	85	0.007532889	0.000660472	24.096	1	4.7	46	1
6	1.195	0.000089893	0.598	0.619	1.795	17.9	1.64	4.674	8.994	25.529	14.023	0.921392	0.087842	11.397	132.897	132.547	1.549	129.879	135.676	24	23	0.007521432	0.000103005	0	0	0	46	1
6	2.945	0.000206307	1.285	1.469	3.856	13.835	1.369	5.338	9.186	14.962	16.013	0.849087	0.215229	9.206	144.499	142.953	11.902	106.097	163.744	164	159	0.007006148	0.000677177	53.462	4	49.264	46	1
6	1.47	0.00011182	0.651	0.753	1.954	12.12	1.111	4.673	7.08	11.967	14.02	0.925846	0.108413	12.633	131.22	131.388	7.391	114.716	146.396	151	148	0.007604523	0.000462975	1.739	0	0	46	1
6	3.949	0.00026791	2.076	2.44	6.229	18.137	1.584	6.729	11.628	26.528	20.188	0.821927	0.285327	8.707	135.919	146.251	57.476	108.434	393.593	171	166	0.006783604	0.001853378	33.136	4	21.455	46	1
6	4.077	0.000295293	2.078	2.278	6.235	18.45	1.663	6.801	10.764	21.815	20.402	0.789014	0.333031	7.079	136.505	138.09	12.466	119.115	167.127	153	141	0.007243047	0.000732712	35.912	4	33.264	46	1
6	4.338	0.000323565	2.058	2.09	6.175	21.783	1.813	7.416	16.57	44.764	22.248	0.757656	0.438882	6.001	135.831	134.295	6.103	123.4	154.47	51	49	0.007458811	0.000463527	21.739	0	0	46	1
6	2.023	0.000161811	0.904	1.157	2.713	14.244	1.291	7.274	9.32	14.367	21.822	0.926724	0.100235	12.747	122.074	124.411	7.467	113.198	139.772	66	64	0.007998393	0.000490404	0	1	3.226	46	1
6	3.435	0.000274294	1.562	2.107	4.687	15.877	1.575	7.851	9.857	13.014	23.554	0.82188	0.263215	8.674	128.812	125.715	6.916	108.739	136.373	62	59	0.007985571	0.000578031	20.635	2	5.802	46	1
6	3.2	0.000242282	1.782	1.694	5.345	13.803	1.31	5.2	8.82	21.069	15.601	0.838234	0.227762	8.478	136.114	132.511	7.973	111.538	143.401	69	67	0.007570447	0.000507882	8.929	1	3.53	46	1
6	2.555	0.000189761	1.094	1.313	3.282	14.974	1.431	6.166	8.154	14.996	18.497	0.873898	0.169017	10.098	139.636	134.878	9.406	108.978	146.529	63	60	0.007427622	0.000593664	24.242	2	12.705	46	1
6	2.239	0.000165077	1.243	1.092	3.73	14.424	1.366	5.117	7.451	14.257	15.35	0.893548	0.139683	11.267	138.884	134.793	7.38	117.952	143.807	62	59	0.007373245	0.000437813	34.783	2	25.231	46	1
6	2.489	0.000182144	1.19	1.146	3.569	13.29	1.25	5.001	7.387	18.145	15.004	0.883667	0.160751	11.247	136.468	136.328	8.497	118.564	149.363	65	63	0.007317328	0.000543315	11.538	1	8.164	46	1
6	4.197	0.000268206	2.262	2.472	6.786	15.99	1.439	8.767	11.074	25.052	26.3	0.761019	0.401995	7.006	143.216	161.122	84.877	111.345	481.939	99	93	0.006390931	0.001950667	13.433	2	7.231	46	1
6	3.426	0.000258857	1.765	1.98	5.295	12.803	1.165	6.324	8.015	14.57	18.971	0.856575	0.228613	10.651	133.09	133.501	9.374	106.351	159.594	66	65	0.0075559	0.000582159	19.672	0	0	46	1
7	0.63	0.000041977	0.192	0.251	0.576	5.659	0.547	2.546	3.454	5.046	7.637	0.981484	0.019481	18.186	146.808	149.804	10.282	139.211	184.867	88	87	0.0066632	0.000477879	0	0	0	40	1
7	0.605	0.00004183	0.301	0.381	0.902	5.623	0.563	2.73	3.856	5.361	8.189	0.980694	0.020158	19.011	142.938	144.513	5.374	139.17	158.017	62	61	0.006917567	0.000256451	0	0	0	40	1
7	0.988	0.00007528	0.536	0.465	1.609	6.668	0.642	3.588	3.829	4.929	10.765	0.979404	0.021914	18.81	130.392	131.414	8.128	114.413	156.95	119	118	0.007620709	0.000487363	0	0	0	40	1
7	1.498	0.000122167	0.827	0.763	2.481	9.698	0.821	3.668	6.055	9.741	11.005	0.960396	0.044185	15.789	125.315	123.007	8.942	104.251	135.794	41	40	0.008157303	0.000657809	0	0	0	40	1
7	2.214	0.000175421	0.777	0.928	2.332	14.302	1.365	5.244	8.088	15.148	15.733	0.920191	0.105903	12.542	126.228	126.598	9.772	112.365	143.655	31	30	0.007922243	0.000712255	25.714	0	0	40	1
7	4.82	0.000402243	2.545	2.393	7.636	11.672	1.057	6.999	7.069	14.809	20.996	0.851775	0.21483	9.852	119.682	119.669	10.222	106.394	140.207	40	38	0.008345208	0.000855333	29.787	1	4.814	40	1
7	3.833	0.000330712	2.281	1.617	6.843	14.377	1.273	5.862	9.702	15.999	17.585	0.889604	0.15375	11.501	117.349	116.294	5.002	107.713	125.25	40	38	0.008627199	0.000489849	26.087	0	0	40	1
7	2.653	0.000228527	1.468	1.742	4.403	8.223	0.751	4.333	4.379	5.918	13	0.918063	0.104862	12.386	118.99	116.111	5.51	103.855	122.943	32	31	0.008612985	0.000509144	20.588	0	0	40	1
7	3.459	0.000293674	1.786	1.624	5.359	13.155	1.148	6.86	7.528	13.611	20.579	0.87232	0.198133	10.612	118.346	117.803	8.203	102.59	133.387	63	60	0.008488942	0.000708736	15.385	2	22.371	40	1
7	3.199	0.000275716	1.598	2.005	4.794	13.091	1.21	6.685	6.834	7.654	20.055	0.883115	0.180181	11.338	118.661	116.542	7.282	104.291	130.24	56	54	0.008617505	0.00069498	14.545	1	13.541	40	1
7	5.049	0.000416076	2.576	3.029	7.728	17.808	1.49	7.728	11.554	21.156	23.183	0.832741	0.262135	8.879	127.047	122.856	9.548	94.508	133.332	45	43	0.008240153	0.000872457	50.704	1	13.506	40	1
7	2.277	0.000197899	1.141	1.488	3.422	15.584	1.439	7.205	11.423	15.165	21.615	0.877994	0.156827	9.661	114.878	115.773	7.809	106.244	136.431	37	36	0.00869311	0.0005906	47.541	0	0	40	1
7	3.741	0.000321611	2.054	1.74	6.163	13.908	1.28	5.121	7.622	21.438	15.363	0.840401	0.234947	8.713	114.853	116.387	10.3	98.621	136.292	37	35	0.008596365	0.000798799	30.952	0	0	40	1
7	3.331	0.000230644	1.736	2.063	5.209	16.507	1.456	6.593	9.974	20.341	19.78	0.847199	0.239417	9.685	137.6	142.543	33.315	121.187	448.257	139	135	0.006923428	0.001162325	39.877	3	41.686	40	1
7	1.77	0.000137906	0.945	1.086	2.836	9.564	0.927	4.083	5.488	9.567	12.249	0.933522	0.092459	14.581	129.815	128.076	8.105	98.295	140.597	154	152	0.007791392	0.000546945	9.231	1	7.622	40	1
7	2.434	0.000191882	1.177	0.982	3.53	11.312	1.12	5.396	7.05	11.452	16.189	0.891246	0.175865	12.463	128.77	125.86	9.404	104.11	157.677	99	96	0.007883228	0.000691814	40.146	1	17.028	40	1
7	3.647	0.00028407	1.928	1.743	5.785	16.931	1.565	6.25	10.24	23.874	18.749	0.839841	0.250904	9.4	126.605	128.007	11.21	102.112	157.187	96	90	0.007789144	0.000757225	62.439	4	47.929	40	1
7	2.818	0.000185406	1.071	1.85	3.213	12.106	1.224	4.159	7.547	21.394	12.478	0.823573	0.25074	7.573	127.678	150.213	91.954	118.548	494.558	25	23	0.006578911	0.002497193	54.762	1	12.255	40	1
7	1.476	0.000117349	0.716	0.603	2.149	14.002	1.404	4.923	5.502	13.734	14.769	0.932983	0.079635	13.26	122.024	125.009	8.099	114.793	146.54	57	56	0.007949434	0.000574561	47.778	0	0	40	1
7	2.5	0.00020202	0.957	1.136	2.871	14.873	1.303	5.783	6.406	7.362	17.349	0.910906	0.117161	12.052	119.571	123.709	10.492	114.332	158.29	43	41	0.00808204	0.000747225	46.341	1	25.929	40	1
7	1.92	0.000156627	0.98	0.815	2.939	13.963	1.237	7.334	9.074	15.709	22.003	0.9209	0.111367	12.935	119.668	122.356	8.398	112.784	143.384	54	53	0.008158658	0.000618138	22.222	0	0	40	1
7	6.25	0.000298145	2.904	3.195	8.712	13.047	1.379	3.379	5.043	13.446	10.138	0.842245	0.203874	8.551	133.084	224.48	146.202	114.606	488.993	66	60	0.004770153	0.002822667	46.667	1	2.989	40	1
7	3.834	0.000310084	1.249	1.435	3.747	17.207	1.486	7.802	8.378	13.0106	23.405	0.763458	0.408738	7.444	121.96	124.471	11.122	107.592	151.097	27	24	0.00808874	0.000838212	47.619	0	0	40	1
7	1.22	0.000096786	0.591	0.593	1.772	11.535	1.042	2.848	5.021	14.147	8.545	0.970892	0.030497	16.9	125.892	125.992	4.678	119.585	136.323	31	30	0.007936325	0.000300392	0	0	0	40	1
7	2.872	0.00022414	1.492	1.77	4.477	11.2	1.179	4.277	4.684	8.836	12.831	0.897963	0.1431	12.488	127.9	128.953	6.882	114.911	143.638	52	50	0.007804411	0.000547934	10.638	1	15.516	40	1
7	2.735	0.000239946	1.486	1.168	4.458	10.864	1.058	6.149	6.408	9.428	18.448	0.930104	0.090969	12.942	110.696	113.237	7.548	104.109	130.326	35	34	0.008774426	0.000688799	3.226	0	0	40	1
8	0.594	0.00004257	0.325	0.303	0.976	5.3	0.516	2.833	3.1	4.236	8.499	0.961254	0.043428	15.321	140.395	139.585	6.718	123.556	154.411	219	218	0.007164223	0.00034395	0	0	0	20	1
8	0.265	0.000017537	0.123	0.135	0.368	4.201	0.395	2.204	2.702	3.507	6.612	0.985424	0.015603	20.256	152.945	150.513	14.524	75.764	164.206	252	250	0.006627761	0.000818173	0	0	0	20	1
8	0.447	0.000026397	0.228	0.244	0.683	11.86	1.059	5.257	7.051	10.827	15.771	0.963368	0.040185	15.989	171.768	169.211	14.791	82.741	182.113	320	319	0.005907437	0.000681285	0.526	0	0	20	1
8	2.916	0.000201384	1.087	1.093	3.261	12.629	1.235	4.665	7.582	10.571	13.996	0.901408	0.122677	11.126	147.062	143.706	24.824	67.957	167.523	46	45	0.00690539	0.00143779	26.667	0	0	20	1
8	2.572	0.000169355	0.909	0.973	2.726	10.751	0.991	4.169	6.315	5.153	12.506	0.883101	0.146648	9.793	146.506	151.747	18.303	129.86	187.744	34	32	0.006584939	0.000800379	60.656	1	3.573	20	1
8	4.221	0.000244556	2.224	2.65	6.672	21.812	2.076	11.68	17.823	14.104	35.04	0.801107	0.30843	7.084	162.689	180.024	82.848	131.842	452.041	46	43	0.005793241	0.001671331	52.632	1	51.917	20	1
8	4.479	0.000298905	2.362	2.635	7.086	10.802	1.252	4.548	5.785	9.205	13.644	0.854927	0.201581	10.352	151.048	151.048	6.689	136.005	167.422	44	43	0.006673494	0.000568213	38.298	0	0	20	1
8	2.316	0.000153511	0.918	1.019	2.754	13.213	1.213	6.335	9.056	10.764	19.004	0.865138	0.173424	8.808	153.009	150.833	11.08	130.461	162.8	33	32	0.006627973	0.000517865	55.357	0	0	20	1
8	2.997	0.00020346	1.383	1.18	4.15	14.332	1.308	7.71	8.275	10.647	23.129	0.846594	0.215216	8.852	148.315	148.637	10.913	130.072	168.042	79	77	0.006788255	0.000600201	35	1	10.619	20	1
8	1.585	0.000106607	0.729	0.838	2.186	16.985	1.425	8.278	11.823	19.372	24.833	0.895639	0.132632	10.486	145.11	148.542	10.227	133.824	169.633	72	71	0.006724687	0.000474404	11.111	0	0	20	1
8	2.841	0.000185604	1.22	1.45	3.659	13.77	1.341	7.43	9.752	12.424	22.29	0.861802	0.177515	8.981	150.266	152.621	15.363	131.806	176.709	55	53	0.006532492	0.000706273	45.714	1	9.017	20	1
8	3.557	0.000228561	1.632	1.525	4.897	17.942	1.884	7.931	13.725	21.617	23.793	0.803476	0.339018	7.308	154.161	155.984	14.629	135.832	176.733	60	58	0.006425262	0.000630862	35.088	0	0	20	1
8	1.402	0.000104629	0.666	0.843	1.999	12.833	1.216	5.673	6.81	10.644	17.018	0.89489	0.126831	9.921	141.697	135.826	26.842	78.368	161.701	29	28	0.007464466	0.001932845	24.138	0	0	20	1
8	3.099	0.00019987	1.623	1.454	4.869	14.282	1.296	5.798	7.555	10.624	17.395	0.844608	0.221686	8.892	153.684	153.62	18.495	74.964	181.701	148	142	0.006448604	0.000733376	42.941	4	41.932	20	1
8	0.939	0.000062769	0.358	0.481	1.073	10.608	1.031	4.231	6.073	10.836	12.692	0.945127	0.06569	13.827	148.527	149.765	9.243	130.713	166.559	181	180	0.006686697	0.000412863	0	0	0	20	1
8	2.491	0.000166499	1.223	1.139	3.668	12.253	1.146	4.795	6.917	15.129	14.385	0.876466	0.171511	10.271	147.377	149.875	8.405	135.897	163.114	147	143	0.006682761	0.000445496	35.256	2	21.959	20	1
8	3.227	0.00021113	1.482	1.298	4.446	15.897	1.374	6.58	9.178	7.562	19.741	0.835889	0.240831	9.281	152.726	152.308	9.368	129.795	167.568	90	85	0.006541832	0.000505795	52.344	3	52.169	20	1
8	3.297	0.000222106	1.55	1.833	4.651	14.519	1.292	7.605	9.001	10.744	22.815	0.826787	0.243565	8.193	144.443	147.124	8.154	138.985	172.685	34	33	0.006736133	0.000475745	56.863	0	0	20	1
8	1.6	0.00011474	0.858	0.861	2.573	6.783	0.873	2.854	4.053	6.106	8.561	0.950125	0.061633	16.231	139.103	139.245	2.933	136.273	156.393	72	71	0.007172025	0.000258082	0	0	0	20	1
8	1.627	0.000116041	0.814	0.714	2.443	7.995	0.941	3.397	3.895	6.712	10.19	0.938216	0.07732	14.731	139.58	140.253	4.485	134.932	163.391	64	62	0.007131391	0.000270088	13.725	1	9.441	20	1
8	1.322	0.000096746	0.68	0.62	2.04	10.144	0.92	4.983	5.002	9.542	14.95	0.947063	0.060106	14.063	135.827	136.596	3.692	132.421	145.704	68	67	0.007319686	0.00023249	9.259	0	0	20	1
8	2.312	0.000165449	1.034	0.948	3.103	12.389	1.175	5.041	7.285	14.282	15.122	0.924461	0.095221	13.09	138.667	139.024	3.641	132.61	159.01	68	66	0.007154669	0.00037508	37.662	1	7.62	20	1
8	2.217	0.000160453	0.976	1.123	2.927	11.703	1.083	5.006	5.327	9.73	15.017	0.907731	0.125082	12.377	138.151	137.764	2.917	129.949	146.161	59	57	0.007237481	0.000355769	30.508	1	18.257	20	1
8	1.273	0.000092863	0.617	0.442	1.851	6.929	0.734	2.716	3.097	6.246	8.147	0.961435	0.044865	16.661	136.153	136.606	1.817	133.819	139.69	51	50	0.007296681	0.000238782	34.545	0	0	20	1
8	2.579	0.000186251	1.265	0.989	3.796	11.274	1.172	4.821	6.045	10.643	14.464	0.920088	0.101431	13.288	137.273	138.281	3.69	133.03	150.683	69	68	0.007221305	0.000377972	9.259	0	0	20	1
8	1.449	0.000110485	0.525	0.652	1.575	10.079	1.094	3.286	5.424	8.682	9.858	0.945988	0.062835	14.14	132.549	130.607	10.014	112.012	148.031	42	41	0.007625189	0.000693294	45.614	0	0	20	1
9	0.449	0.000034827	0.165	0.198	0.495	3.616	0.32	1.401	2.298	4.359	4.202	0.982605	0.019794	20.476	128.534	128.787	4.106	120.885	142.468	197	196	0.007757719	0.000271826	0	0	0	11	1
9	0.258	0.000018368	0.092	0.139	0.276	2.603	0.248	0.915	1.323	2.886	2.746	0.995408	0.00474	26.22	141.389	140.535	3.172	130.799	146.203	245	244	0.007115993	0.000163367	0	0	0	11	1
9	0.296	0.000020331	0.098	0.133	0.293	3.022	0.288	1.164	1.529	2.996	3.491	0.993781	0.007043	25.862	146.639	145.49	3.309	137.541	155.351	146	145	0.006867116	0.000183806	0	0	0	11	1
9	2.425	0.000215316	1.178	1.214	3.534	11.826	1.113	4.656	6.29	10.6	13.968	0.934544	0.075856	12.899	114.162	113.562	3.121	108.195	124.664	37	36	0.008879706	0.000463037	3.226	0	0	11	1
9	0.69	0.000062862	0.257	0.357	0.772	6.354	0.618	2.721	3.993	4.571	8.164	0.95951	0.043973	15.063	109.985	109.84	2.238	105.873	118.081	42	41	0.009110749	0.000198333	0	0	0	11	1
9	0.526	0.0000495	0.254	0.307	0.761	9.138	0.932	4.896	4.887	7.158	14.687	0.925489	0.09873	14.157	107.018	106.143	2.287	100.805	108.847	44	43	0.009415119	0.000206351	0	0	0	11	1
9	0.798	0.000076578	0.323	0.324	0.968	7.713	0.843	3.066	4.056	5.135	9.198	0.907017	0.13196	13.185	102.885	104.12	5.736	100.291	129.923	49	47	0.00959344	0.000472539	8.163	1	3.235	11	1
9	1.523	0.000152494	0.449	0.717	1.346	8.878	0.901	3.001	4.402	7.841	9.003	0.886445	0.148401	10.001	97.693	99.19	6.478	94.389	124.791	30	29	0.010013719	0.000726164	9.375	0	0	11	1
9	1.502	0.000153896	0.627	0.641	1.881	11.398	1.261	4.374	5.636	12.925	13.122	0.866864	0.181471	9.687	95.976	97.198	5.653	90.913	124.893	52	50	0.010248089	0.000707094	23.288	1	19.435	11	1
9	1.302	0.000131345	0.651	0.848	1.954	14.682	1.372	7.204	8.242	11.12	21.613	0.843534	0.217198	8.745	98.805	98.984	1.973	91.574	105.032	51	50	0.010088121	0.000225299	0	0	0	11	1
9	2.294	0.000223757	0.852	0.807	2.556	14.003	1.201	6.703	9.346	7.751	20.11	0.816728	0.268917	7.524	101.139	102.555	6.356	96.128	130.079	32	30	0.009753601	0.000560283	36.735	1	30.558	11	1
9	3.349	0.000276574	1.713	2.133	5.139	13.324	1.301	5.24	8.855	21.363	15.719	0.82189	0.24736	7.998	110.544	120.07	14.768	104.048	143.037	54	51	0.008257382	0.001069611	53.933	2	14.376	11	1
9	1.87	0.000192691	0.658	1.105	1.975	14.517	1.395	5.992	7.872	14.176	17.976	0.824743	0.242587	7.742	97.13	96.919	5.207	89.018	107.894	19	18	0.010304439	0.000588443	0	0	0	11	1
9	3.474	0.000280212	1.289	1.453	3.866	14.389	1.325	5.517	8.036	10.873	16.55	0.784371	0.34774	7.037	121.416	123.158	16.956	93.471	172.109	97	90	0.008064894	0.001179703	44.231	6	40.886	11	1
9	1.88	0.000160998	0.775	1.023	2.324	13.784	1.337	5.11	8.252	16.23	15.331	0.875066	0.171388	9.838	117.675	117.009	12.967	88.791	159.984	127	125	0.008565827	0.000959191	2.703	1	2.424	11	1
9	2.594	0.000220832	1.237	1.553	3.712	14.271	1.33	4.72	9.498	22.714	14.159	0.807313	0.283551	7.53	117.571	118.002	9.035	99.171	163.116	99	96	0.008512485	0.000687214	22.321	2	21.66	11	1
9	3.856	0.000325586	1.677	1.82	5.032	14.791	1.543	6.53	8.411	8.822	19.591	0.749073	0.394417	5.874	115.892	118.546	13.626	92.892	166.312	107	102	0.008443775	0.001009166	36.364	4	21.686	11	1
9	3.507	0.000301615	1.167	1.055	3.501	15.394	1.36	8.108	9.754	12.934	24.325	0.795689	0.287415	6.737	109.846	115.818	11.057	108.368	147.174	31	28	0.0086003	0.000904709	40	1	22.611	11	1
9	1.738	0.000163111	0.867	0.903	2.601	12.337	1.227	5.043	7.638	15.448	15.13	0.924445	0.085574	12.111	105.465	106.128	3.968	100.923	116.966	46	45	0.009382367	0.000455913	6.667	0	0	11	1
9	3.41	0.000297646	1.876	2.247	5.627	13.982	1.428	5.046	11.049	0.517	15.138	0.775104	0.342193	6.664	116.976	113.333	9.645	98.969	139.836	40	38	0.008729169	0.000894922	42.105	1	17.766	11	1
9	1.746	0.000168687	0.664	0.938	1.992	12.828	1.266	4.892	7.387	11.653	14.676	0.859464	0.183341	9.076	101.234	103.274	7.182	93.994	139.053	45	44	0.009659486	0.000697469	18.868	0	0	11	1
9	3.28	0.000310314	1.651	1.786	4.952	15.968	1.511	8.79	8.85	10.121	26.369	0.766658	0.373168	6.44	100.961	106.074	10.866	98.127	139.684	35	33	0.009461777	0.001022134	45.763	1	22.834	11	1
9	4.264	0.000401282	1.587	2.451	4.762	14.021	1.381	6.598	9.376	10.55852	19.794	0.738859	0.409895	5.191	102.513	105.063	7.468	96.336	127.316	27	25	0.009411012	0.000861741	50.943	1	34.99	11	1
9	1.132	0.000105694	0.543	0.791	1.628	14.438	1.333	7.901	9.576	11.362	23.704	0.885068	0.14872	10.325	107.805	107.019	2.239	102.442	111.097	41	40	0.009337982	0.000212698	5.128	0	0	11	1
9	2.09	0.000191728	0.732	0.972	2.196	19.041	1.659	9.663	14.94	22.065	28.99	0.836101	0.239417	8.338	106.09	108.772	8.866	95.601	133.602	44	42	0.009172912	0.000742046	20	1	19.609	11	1
9	2.604	0.000242771	0.975	1.118	2.924	13.346	1.185	5.65	7.461	8.343	16.95	0.871988	0.162219	9.245	102.861	106.829	10.304	98.368	137.033	30	29	0.00932186	0.000916758	28.571	0	0	11	1
10	0.888	0.000092367	0.352	0.435	1.057	5.995	0.604	2.757	3.522	5.367	8.27	0.948301	0.061915	14.438	96.258	96.067	7.303	76.987	113.597	99	98	0.010401099	0.000780807	5.455	0	0	12	1
10	0.649	0.000067791	0.271	0.343	0.813	6.24	0.675	2.737	3.602	5.66	8.212	0.949139	0.065994	17.001	95.415	95.754	5.479	87.345	122.751	108	107	0.010452216	0.000589784	0	0	0	12	1
10	0.717	0.000073027	0.32	0.419	0.959	11.871	1.067	4.619	6.368	12.973	13.857	0.970768	0.030891	16.522	95.992	98.206	5.743	87.235	108.931	92	91	0.010181606	0.000589926	0	0	0	12	1
10	2.455	0.000236266	0.932	0.503	2.795	7.774	0.76	1.786	2.603	8.034	5.358	0.893957	0.152048	13.021	106.842	103.802	7.639	78.795	109.618	19	18	0.009625477	0.000790226	25	0	0	12	1
10	3.95	0.000420561	1.48	1.287	4.44	19.378	1.512	10.98	9.071	3.673	32.94	0.78445	0.311087	6.299	98.615	96.122	7.522	80.728	105.513	24	20	0.010647935	0.001224378	50	2	45.951	12	1
10	3.332	0.000316628	1.664	1.935	4.991	11.119	1.184	3.351	6.598	13.141	10.053	0.803624	0.310966	9.39	106.936	104.983	6.254	80.92	111.88	32	31	0.009502402	0.000634401	23.077	0	0	12	1
10	1.5	0.000150861	0.637	0.628	1.91	8.145	0.729	3.264	4.471	5.773	9.792	0.917071	0.106266	12.091	100.806	99.542	4.982	88.865	104.837	23	22	0.01006032	0.000561676	39.474	0	0	12	1
10	4.293	0.000327781	1.714	1.954	5.143	14.494	1.345	7.081	7.355	12.561	21.242	0.857498	0.192378	9.059	100.193	147.033	125.066	75.592	459.837	42	37	0.007634876	0.004071848	20	1	15.767	12	1
10	3.426	0.000378914	1.312	1.584	3.937	16.55	1.543	7.815	8.846	13.233	23.444	0.759631	0.399592	5.871	91.239	91.245	7.253	75.836	104.309	37	34	0.011059325	0.000984101	40.984	2	25.959	12	1
10	3.886	0.000440647	1.923	1.657	5.768	15.729	1.329	7.132	7.562	11.64452381	21.396	0.762903	0.402989	6.332	92.735	90.61	6.756	74.406	97.639	41	38	0.011338179	0.001216538	18.367	2	7.725	12	1
10	4.753	0.000559833	1.891	1.735	5.672	28.335	1.906	12.801	13.152	11.64452381	38.403	0.701021	0.444119	3.853	85.322	87.363	7.704	75.797	101.218	13	11	0.011777946	0.001433879	59.649	1	42.75	12	1
10	2.122	0.000206098	0.729	0.782	2.187	8.023	0.727	3.503	4.542	6.649	10.508	0.866175	0.182976	10.17	96.386	122.47	98.462	84.834	485.657	34	26	0.009714066	0.0021953	31.915	2	42.933	12	1
10	2.555	0.000235874	1.199	1.097	3.597	14.784	1.489	8.011	7.86	10.478	24.033	0.838942	0.226858	8.941	112.903	108.62	10.805	82.494	119.35	34	33	0.009230709	0.001014216	22.5	0	0	12	1
10	5.989	0.000293124	2.792	3.991	8.376	17.295	1.491	7.044	12.174	11.64452381	21.133	0.692416	0.502212	3.961	96.285	230.756	174.582	77.531	499.45	177	144	0.004894712	0.004053183	54.872	11	53.434	12	1
10	3.017	0.000264121	1.221	1.371	3.664	16.135	1.362	5.74	8.253	9.845	17.219	0.810385	0.285904	7.458	94.057	128.644	112.141	81.093	492.298	123	110	0.008754687	0.003767566	21.277	2	23.559	12	1
10	2.326	0.000230644	0.921	1.18	2.764	16.794	1.391	6.179	8.897	13.29	18.536	0.831702	0.237868	8.242	90.519	108.071	82.291	76.298	488.699	75	69	0.009916128	0.003156656	44.286	3	31.837	12	1
10	6.505	0.000258385	2.829	4.09	8.488	10.947	1.049	6.051	6.322	21.455	18.153	0.725235	0.442592	4.832	265.132	280.932	190.753	87.314	499.317	150	110	0.003971933	0.003543737	60.759	11	60.298	12	1
10	9.081	0.000504277	0.176	1.39464	0.527	3.995	0.414	6.20364	8.01752	11.64452381	18.61076	0.831582	0.205123	7.048	282.771	282.771	293.877	74.968	490.574	10	7	0.005553399	0.006371201	86.885	0	0	12	1
10	2.777	0.000318193	1.361	1.593	4.083	15.978	1.387	6.931	10.165	20.197	20.793	0.88654	0.137789	9.937	89.807	87.749	6.165	76.041	94.915	28	27	0.011458629	0.000888942	38	0	0	12	1
10	2.876	0.000304157	1.269	0.616	3.808	20.813	1.682	9.464	16.371	11.64452381	28.392	0.805684	0.278153	7.056	95.078	93.248	5.822	80.467	98.754	13	12	0.010574865	0.000563839	68.627	0	0	12	1
10	1.935	0.000233531	0.955	0.962	2.866	12.654	1.025	5.249	8.685	11.692	15.747	0.815085	0.259966	7.715	81.46	83.418	7.671	74.841	96.766	36	35	0.012070196	0.001208353	27.586	0	0	12	1
10	2.889	0.000237735	1.22	1.52	3.659	15.262	1.48	7.064	8.352	21.693	21.192	0.82561	0.245291	7.662	90.692	131.88	123.676	84.838	489.918	38	34	0.008230405	0.004264125	41.379	2	34.268	12	1
10	2.283	0.000161112	1.175	1.265	3.526	18.213	1.506	9.236	11.632	12.553	27.708	0.779449	0.339375	6.232	93.844	175.912	166.448	84.924	499.912	58	45	0.007057396	0.004474931	38.889	2	32.558	12	1
10	2.598	0.000298307	1.021	0.859	3.063	11.073	0.997	6.086	5.516	7.674	18.257	0.902757	0.133611	11.169	89.951	87.985	6.209	74.952	106.678	25	24	0.011483009	0.000895265	34.091	0	0	12	1
10	2.633	0.000299117	0.99	1.072	2.971	11.53	1.015	4.457	7.028	13.754	13.371	0.858283	0.190482	9.106	89.85	88.272	7.433	74.882	101.959	32	30	0.011359565	0.001238724	29.091	1	20.168	12	1
10	4.169	0.000231294	2.075	1.988	6.225	17.203	1.795	5.753	11.491	14.84	17.26	0.719252	0.414652	4.334	94.445	210.315	175.376	82.6	490.67	67	53	0.005547479	0.004217184	54.023	5	50.711	12	1
11	0.342	0.000023179	0.125	0.184	0.374	3.154	0.29	1.471	1.765	2.828	4.413	0.980316	0.024878	19.167	147.918	147.518	3.833	140.748	155.517	162	161	0.006776239	0.000176318	5.932	0	0	24	1
11	1.005	0.000064678	0.398	0.36	1.194	3.638	0.459	1.598	2.181	3.461	4.795	0.966737	0.053651	23.021	155.92	155.269	6.935	137.347	167.642	149	148	0.006433842	0.000330952	0	0	0	24	1
11	0.411	0.000026705	0.123	0.176	0.369	3.063	0.319	1.188	1.613	3.442	3.564	0.985407	0.016595	24.532	153.072	154.276	8.413	127.856	167.195	109	108	0.006492317	0.000387005	0	0	0	24	1
11	1.15	0.000078482	0.464	0.551	1.392	6.511	0.597	3.197	4.103	7.403	9.591	0.921043	0.096088	12.275	149.536	146.206	12.364	122.117	159.565	39	38	0.006823563	0.000582263	0	0	0	24	1
11	3.629	0.000257792	2.058	1.852	6.175	13.583	1.267	5.529	8.687	16.039	16.587	0.836053	0.247296	9.048	143.194	140.701	8.918	119.499	160.937	68	67	0.007104255	0.000620177	4	0	0	24	1
11	2.333	0.000156376	1.174	1.301	3.521	13.929	1.389	6.609	11.963	14.07	19.826	0.83036	0.238754	8.512	148.985	148.992	7.255	133.505	167.59	41	40	0.006702116	0.000391711	34.694	0	0	24	1
11	4.534	0.000253697	2.55	2.608	7.65	10.432	1.384	5.104	6.206	9.461	15.311	0.812451	0.285528	9.489	149.726	194.576	103.909	135.508	488.417	84	75	0.005595414	0.001926982	18.644	1	16.604	24	1
11	5.733	0.000222023	2.796	2.952	8.387	14.294	1.387	5.239	6.398	12.388	15.718	0.79157	0.331207	8.276	160.446	258.479	149.76	129.834	486.951	129	121	0.003872632	0.002261929	18.033	1	13.548	24	1
11	2.247	0.000156232	1.007	1.039	3.02	17.145	1.489	7.184	11.347	18.188	21.552	0.852326	0.2379	9.869	140.846	142.978	9.867	126.783	181.203	93	92	0.00695313	0.000585819	1.587	0	0	24	1
11	1.266	0.000085375	0.57	0.626	1.711	10.468	0.953	4.748	5.219	9.711	14.244	0.931819	0.092939	13.308	142.095	148.752	22.457	128.459	216.645	83	82	0.006746107	0.000881501	0	0	0	24	1
11	3.017	0.000206504	1.477	1.627	4.43	16.609	1.633	5.453	10.596	20.223	16.36	0.780686	0.387185	7.9	140.551	147.793	50.07	130.019	455.113	63	59	0.006844541	0.001408722	42.029	1	4.897	24	1
11	1.707	0.000119694	0.672	0.8	2.016	10.825	1.137	5.191	5.436	9.361	15.573	0.864962	0.188261	10.958	143.841	142.464	5.793	128.173	154.968	65	63	0.007012945	0.00031703	33.333	1	3.325	24	1
11	2.91	0.000224288	1.2	1.235	3.601	11.554	1.105	5.339	6.272	12.705	16.016	0.845877	0.217392	9.461	133.393	129.661	17.875	98.954	149.812	44	42	0.007708356	0.001160424	11.111	1	5.234	24	1
11	2.743	0.000179433	1.205	1.513	3.615	12.399	1.245	4.781	5.945	10.601	14.342	0.792194	0.316178	7.419	143.534	152.115	44.451	117.793	339.028	134	126	0.006541662	0.001545438	38	6	39.363	24	1
11	1.346	0.000089149	0.571	0.804	1.713	10.003	0.982	4.075	6.386	10.129	12.225	0.876539	0.186417	11.005	153.341	150.816	13.041	107.55	188.734	185	182	0.00662319	0.000633028	2.439	0	0	24	1
11	3.422	0.000196047	1.959	1.959	5.878	13.21	1.273	5.145	7.34	12.729	15.435	0.776014	0.373672	7.439	164.728	179.468	65.839	123.902	431.817	165	154	0.005728643	0.001352703	22.481	2	13.103	24	1
11	3.13	0.000194539	1.543	1.806	4.63	10.781	1.151	3.369	5.85	12.443	10.106	0.832234	0.255868	9.095	157.352	161.446	19.746	112.865	204.7	176	172	0.006216227	0.000836228	23.333	3	21.69	24	1
11	4.511	0.000309512	1.992	2.881	5.976	11.484	1.157	5.136	7.653	8.985	15.407	0.729674	0.436732	5.221	151.016	147.698	10.468	119.642	163.713	51	48	0.006860745	0.000880592	20.93	1	5.737	24	1
11	1.219	0.000081859	0.741	0.847	2.223	7.466	0.687	3.677	4.914	6.824	11.031	0.935919	0.078061	13.582	149.251	148.935	4.158	142.796	156.698	69	68	0.006713295	0.000216478	0	0	0	24	1
11	2.931	0.000191211	0.937	0.669	2.812	17.367	1.549	7.133	8.301	15.601	21.4	0.78545	0.314476	7.355	144.702	158.691	46.066	137.431	306.796	71	67	0.006523426	0.001217776	11.765	1	7.671	24	1
11	1.751	0.000118873	0.822	1.136	2.466	10.76	1.004	4.353	5.644	8.676	13.06	0.882043	0.148571	10.21	150.433	148.176	6.268	129.817	155.038	83	82	0.006787868	0.00033608	0	0	0	24	1
11	4.087	0.000254217	2.065	2.075	6.196	10.183	1.171	3.992	5.768	8.843	11.976	0.816209	0.278171	9.143	150.924	159.819	62.897	79.935	480.847	93	88	0.006220801	0.00155773	19.737	3	15.567	24	1
11	1.924	0.000138084	0.838	1.26	2.514	10.19	1.082	3.575	5.242	12.25	10.726	0.822308	0.283837	9.36	155.014	141.925	29.468	71.591	160.962	56	54	0.007175107	0.001950992	29.091	1	18.345	24	1
11	0.966	0.000057298	0.441	0.611	1.324	9.262	1.07	3.197	5.615	16.278	9.592	0.857094	0.194727	9.239	166.89	168.816	7.931	155.388	182.51	64	63	0.005931788	0.000301284	5.128	0	0	24	1
11	1.989	0.000128551	0.799	1.181	2.397	13.103	1.24	4.797	6.593	11.445	14.392	0.85928	0.20142	9.818	153.172	152.649	19.989	87.891	190.276	67	65	0.006464054	0.000881963	6.122	1	3.324	24	1
11	1.86	0.000125768	0.78	1.019	2.34	8.358	0.814	3.102	5.394	6.709	9.305	0.920133	0.12143	14.1	153.545	147.813	12.072	121.395	161.58	53	52	0.006761057	0.000591762	18.367	0	0	24	1
12	1.761	0.000136975	1.054	1.009	3.163	12.044	1.165	6.495	7.333	9.543	19.486	0.892763	0.129603	10.046	128.241	128.632	3.312	121.668	140.553	626	625	0.00777898	0.000240702	0.206	0	0	32	1
12	1.841	0.000143409	1.117	1.078	3.351	13.993	1.352	7.557	8.376	12.094	22.67	0.869786	0.164395	9.155	127.641	128.41	3.103	121.44	145.59	889	886	0.007788013	0.000225039	0.72	2	0.676	32	1
12	1.438	0.000112619	0.842	0.835	2.526	10.446	0.988	5.431	6.243	8.803	16.293	0.940658	0.065783	12.98	124.941	127.68	6.326	118.902	151.293	856	855	0.007833345	0.000390275	0	0	0	32	1
12	5.55	0.000445942	3.287	4.345	9.862	21.927	1.867	10.874	10.985	18.90921053	32.623	0.79531	0.369995	7.518	129.856	125.921	8.073	115.002	135.007	13	12	0.008035399	0.000765224	50	0	0	32	1
12	6.453	0.000504642	3.396	1.296	10.187	12.882	1.181	5.715	12.184	18.90921053	17.144	0.789414	0.297282	6.319	130.098	128.212	2.763	124.173	130.647	8	7	0.007820012	0.000527806	88.158	0	0	32	1
12	8.777	0.00068911	5.309	5.345	15.928	12.839	0.991	2.965	8.327	18.90921053	8.896	0.712044	0.557562	5.343	127.204	128.197	7.015	116.705	137.627	14	13	0.007851062	0.000923745	73.684	0	0	32	1
12	3.657	0.000295713	1.157	1.504	3.472	12.738	1.345	3.906	7.159	18.90921053	11.717	0.810101	0.272819	7.994	122.142	124.236	7.856	108.673	136.208	18	16	0.008085826	0.00072628	61.111	1	8.13	32	1
12	8.477	0.00026622	4.521	5.723	13.564	18.521	1.558	9.961	14.739	22.005	29.884	0.651583	0.684227	3.248	130.682	346.83	235.224	112.297	597.974	111	106	0.003140376	0.002620405	23.077	1	12.713	32	1
12	4.768	0.000412445	2.582	2.903	7.746	17.953	1.535	9.877	11.535	18.922	29.631	0.753974	0.375912	5.431	119.257	116.531	7.019	100.169	127.15	32	29	0.008650268	0.000760778	34.146	1	21.957	32	1
12	5.931	0.000511994	3.542	3.927	10.627	14.411	1.336	5.544	12.186	39.845	16.632	0.80454	0.292614	7.294	119.665	116.802	8.235	93.399	124.967	33	32	0.008633069	0.000781492	0	0	0	32	1
12	8.878	0.000577796	5.579	4.405	16.738	19.27	1.721	8.483	14.304	18.90921053	25.448	0.698523	0.540478	4.512	121.999	149.682	100.192	106.747	476.292	38	35	0.006508137	0.002896494	44.444	2	29.335	32	1
12	5.935	0.000423447	3.032	3.438	9.095	22.53	2.007	6.975	13.568	18.90921053	20.925	0.746617	0.442332	6.103	140.586	139.316	7.675	126.968	155.315	48	45	0.007134645	0.000566914	16.216	2	12.85	32	1
12	5.909	0.00042409	2.632	2.456	7.895	17.04	1.333	4.513	10.683	4.583	13.54	0.804306	0.333461	8.628	132.474	136.94	9.184	126.469	159.793	24	23	0.007177123	0.000642703	6.25	0	0	32	1
12	5.232	0.000285392	2.603	3.297	7.81	16.558	1.52	7.657	10.972	12.72	22.97	0.734132	0.441052	5.395	139.336	184.371	126.521	98.94	507.006	150	140	0.005455114	0.002817087	43.421	4	28.767	32	1
12	2.6	0.000201351	1.265	1.541	3.795	12.461	1.17	5.849	7.587	12.931	17.547	0.864939	0.195448	9.922	129.861	129.522	11.329	97.193	161.153	111	109	0.007745206	0.000748901	7.527	1	6.804	32	1
12	4.243	0.000332225	2.301	2.547	6.903	18.349	1.591	8.039	12.196	18.669	24.118	0.821664	0.278056	8.445	128.977	127.975	7.658	112.645	149.779	78	76	0.007829265	0.00058338	31.034	1	3.483	32	1
12	4.907	0.000352456	2.646	3.008	7.937	17.732	1.56	7.855	11.58	13.956	23.566	0.774763	0.355054	6.428	133.116	138.979	45.201	108.765	364.998	114	109	0.007183432	0.001529767	33.6	3	25.629	32	1
12	6.613	0.000486097	3.425	4.484	10.275	16.539	1.608	7.484	10.39	18.90921053	22.451	0.764551	0.330717	5.605	135.714	135.034	4.523	127.921	143.082	20	19	0.007350157	0.00051575	40	0	0	32	1
12	1.556	0.000129071	0.743	1.041	2.228	8.854	0.806	3.302	5.696	11.77	9.905	0.90421	0.15843	12.347	120.658	119.747	4.643	109.894	128.179	29	27	0.008296446	0.000274877	4	1	10.414	32	1
12	4.846	0.000411393	2.735	2.38	8.205	21.651	1.906	12.031	17.994	38.283	36.092	0.765631	0.384062	6.002	121.585	118.504	7.086	102.039	125.975	36	34	0.008490154	0.000657088	46.296	1	9.157	32	1
12	5.702	0.000473764	3.148	3.591	9.443	21.3	1.817	9.024	11.833	35.428	27.073	0.799181	0.324115	7.315	121.617	120.964	4.591	112.168	128.339	42	41	0.008309188	0.000610658	3.03	0	0	32	1
12	3.599	0.000288141	1.29	1.758	3.871	17.095	1.484	7.313	10.923	21.282	21.939	0.823208	0.286627	7.73	124.558	125.047	5.588	113.3	136.363	39	35	0.008006699	0.000555762	28.571	2	18.897	32	1
12	4.988	0.000400779	2.438	1.854	7.314	13.886	1.276	5.041	8.799	27.084	15.123	0.760818	0.394267	6.198	123.729	124.418	5.523	114.672	131.335	37	34	0.00803519	0.000588342	37.778	2	27.582	32	1
12	2.42	0.000196071	1.349	1.481	4.048	9.57	0.855	3.419	5.901	13.242	10.256	0.919152	0.090804	11.252	123.528	123.908	7.51	112.35	133.043	33	32	0.008100547	0.000516817	0	0	0	32	1
12	4.041	0.000324382	2.21	2.413	6.63	15.365	1.455	6.19	9.267	24.26	18.571	0.858453	0.212785	9.26	123.93	124.635	5.159	112.068	132.017	41	40	0.00802644	0.000494602	3.125	0	0	32	1
12	2.44	0.000220351	1.362	1.53	4.086	13.502	1.261	6.584	7.849	13.855	19.753	0.802004	0.299741	7.035	110.256	111.106	2.785	108.011	117.606	29	28	0.009030039	0.000286288	12.5	0	0	32	1
13	0.347	0.00001439	0.2	0.205	0.6	5.807	0.6	3.11	3.785	4.255	9.331	0.979081	0.022088	18.291	240.232	241.014	4.045	221.763	256.494	1484	1483	0.004149136	0.000070901	0.806	0	0	23	1
13	0.546	0.000022774	0.317	0.339	0.951	7.248	0.693	3.648	4.747	4.984	10.943	0.968896	0.036825	18.455	238.875	239.727	6.759	229.124	275.202	1032	1031	0.004173918	0.000111342	0	0	0	23	1
13	0.324	0.000013491	0.187	0.186	0.561	6.606	0.589	3.308	3.974	4.477	9.923	0.982121	0.019458	19.576	239.883	239.836	2.705	202.511	250.427	1220	1219	0.004168831	0.000055347	0.78	0	0	23	1
13	1.636	0.000078062	0.286	0.392	0.858	9.199	1.083	2.457	4.514	9.577	7.371	0.87947	0.17463	12.004	203.599	207.553	65.622	143.4	493.154	50	46	0.004772211	0.001043545	22.581	1	21.593	23	1
13	3.25	0.000173116	1.629	1.529	4.887	13.485	1.238	6.269	9.68	11.238	18.807	0.867611	0.177349	10.209	195.661	187.951	26.136	127.664	215.078	42	40	0.005326671	0.00083183	39.024	1	36.075	23	1
13	1.001	0.000051145	0.358	0.395	1.074	10.87	1.035	3.357	7.109	16.718	10.072	0.962195	0.040372	15.163	195.091	195.597	14.448	172.327	215.035	34	33	0.005109413	0.000404646	32.143	0	0	23	1
13	2.803	0.000154265	1.417	1.389	4.252	10.533	1.111	4.581	7.042	9.948	13.743	0.91081	0.118563	12.447	188.149	182.478	21.675	135.354	214.509	41	40	0.005503179	0.000776649	20.69	0	0	23	1
13	1.04	0.000054173	0.244	0.26	0.733	8.772	0.781	3.708	4.988	7.58	11.123	0.94173	0.067932	13.657	192.348	191.288	11.748	171.488	216.28	36	35	0.005208473	0.000365891	31.25	0	0	23	1
13	2.422	0.00013049	1.112	0.883	3.337	11.206	1.272	3.619	5.266	12.016	10.856	0.90951	0.11679	12.131	195.759	187.75	19.415	134.572	204.194	67	65	0.005388229	0.000788488	15.556	1	20.831	23	1
13	2.481	0.00013463	1.197	1.315	3.592	13.977	1.455	5.588	7.578	14.769	16.763	0.843515	0.248304	10.192	192.218	183.211	20.144	127.798	201.176	66	65	0.005426951	0.000659201	10.256	0	0	23	1
13	2.916	0.000149509	0.864	0.864	2.593	13.472	1.279	5.48	9.233	16.286	16.441	0.828322	0.241018	8.695	202.081	193.098	22.33	137.491	219.647	52	49	0.005127674	0.000711286	37.209	1	6.328	23	1
13	3.885	0.000183399	1.893	2.348	5.68	17.403	1.526	7.04	10.947	16.328	21.12	0.780456	0.382272	7.399	205.985	213.244	26.147	179.269	253.376	60	58	0.00472071	0.000623394	39.024	1	4.331	23	1
13	2.048	0.000119224	0.558	0.694	1.675	10.921	1.043	4.446	6.212	11.184	13.338	0.879729	0.141822	9.144	172.711	171.595	20.593	131.753	201.326	29	28	0.005820888	0.000770199	30.435	0	0	23	1
13	2.831	0.00012191	1.252	1.242	3.755	12.518	1.157	4.254	6.825	15.333	12.761	0.863721	0.200433	10.328	230.224	235.037	47.463	133.07	479.673	214	206	0.004306323	0.00074105	42.236	5	38.397	23	1
13	1.39	0.000062977	0.591	0.6	1.774	9.71	0.972	4.064	5.449	10.252	12.192	0.92202	0.105477	13.521	219.827	221.363	17.225	154.725	268.961	254	253	0.004529877	0.000386081	6.452	0	0	23	1
13	2.469	0.000116933	0.998	1.367	2.993	11.829	1.279	4.377	6.699	13.326	13.131	0.862754	0.210353	10.732	213.676	212.815	12.2	185.329	246.927	167	164	0.004735328	0.000461255	25.962	2	13.619	23	1
13	3.837	0.00018276	1.74	1.792	5.219	13.771	1.332	4.968	6.501	18.726	14.904	0.813903	0.295955	8.353	211.481	210.385	23.995	131.988	264.993	161	154	0.004762886	0.000660391	33.913	4	21.181	23	1
13	4.387	0.000170487	2.138	2.555	6.414	10.354	0.999	3.881	4.637	8.222	11.643	0.801291	0.301442	7.96	217.242	260.166	95.184	209.176	477.425	74	71	0.003886218	0.001086773	54.839	1	13.297	23	1
13	1.629	0.000085818	0.754	0.734	2.261	13.724	1.223	6.507	9.219	14.888	19.52	0.922548	0.097308	13.233	186.965	190.171	8.493	178.64	206.296	74	72	0.005267073	0.000250477	2.564	0	0	23	1
13	1.843	0.000096158	0.829	0.824	2.486	11.951	1.339	3.363	5.192	13.875	10.088	0.881744	0.159593	11.078	188.6	190.98	6.86	180.815	210.237	72	70	0.005216416	0.000239555	7.692	1	5.929	23	1
13	1.186	0.00006535	0.559	0.706	1.678	13.198	1.171	5.402	7.334	11.299	16.207	0.896464	0.13737	12.503	183.871	181.228	5.873	170.147	194.352	85	84	0.005511285	0.000204588	17.857	0	0	23	1
13	2.829	0.000151067	1.465	1.612	4.394	9.601	1.05	3.516	5.822	10.368	10.547	0.851294	0.229909	10.318	188.301	187.428	8.069	172.319	204.16	77	74	0.005339607	0.000315388	21.154	1	12.881	23	1
13	2.451	0.000112137	1.021	0.653	3.062	19.802	1.375	11.091	20.271	27.25	33.273	0.775042	0.320719	5.751	194.359	218.579	105.818	83.973	495.399	61	55	0.004574661	0.001727423	63.514	2	17.23	23	1
13	2.115	0.000115259	0.927	0.835	2.78	9.369	0.993	4.039	5.282	9.69	12.116	0.893445	0.160323	11.948	180.475	182.403	4.848	176.179	191.897	70	68	0.005450668	0.000244202	22	0	0	23	1
13	3.261	0.000182994	1.592	1.788	4.776	9.04	0.934	3.911	4.725	6.482	11.734	0.885666	0.155778	11.521	182.736	178.954	11.448	144.446	191.609	68	66	0.005611901	0.000492512	20	1	8.498	23	1
13	1.51	0.000088464	0.513	0.567	1.539	8.701	0.897	3.725	4.639	6.722	11.176	0.936869	0.072373	13.044	169.659	170.225	14.628	136.553	202.212	49	48	0.005857936	0.000582316	28.205	0	0	23	1
14	0.346	0.000023056	0.165	0.197	0.494	6.376	0.58	2.869	3.73	6.027	8.608	0.977499	0.023848	17.062	150.192	150.112	3.764	129.825	162.772	939	938	0.006662297	0.000170041	0.159	0	0	5	1
14	0.195	0.000009967	0.098	0.112	0.295	3.254	0.298	1.563	1.935	2.721	4.689	0.994666	0.005376	23.658	194.351	195.226	4.452	186.655	208.13	1062	1061	0.005122217	0.000115776	0	0	0	5	1
14	0.442	0.000018498	0.275	0.237	0.826	4.544	0.406	2.243	2.627	3.879	6.729	0.985219	0.015158	19.356	238.325	238.785	6.128	229.685	263.009	1490	1489	0.004187945	0.000106971	0	0	0	5	1
14	4.308	0.000289585	1.787	2.153	5.36	18.843	1.643	8.431	12.865	14.508	25.294	0.824414	0.267201	8.5	142.119	149.12	21.713	116.069	184.315	63	62	0.006722076	0.000999594	4.878	0	0	5	1
14	3.877	0.000259359	1.376	2.198	4.128	15.09	1.272	6.738	10.118	18.815	20.214	0.865647	0.187826	9.672	143.468	150.404	17.504	124.972	185.001	60	58	0.006689266	0.000837357	31.034	1	11.052	5	1
14	4.464	0.00027192	2.089	1.897	6.267	10.892	1.135	4.837	5.907	8.721	14.51	0.839455	0.228363	9.964	171.857	165.127	22.806	125.736	190.718	41	40	0.006090772	0.00095755	44.898	0	0	5	1
14	3.401	0.000212336	1.604	2.504	4.813	11.555	1.125	3.704	5.458	9.862	11.113	0.856345	0.199637	10.064	169.164	160.3	16.998	125.82	177.905	49	48	0.006243807	0.000761261	52.459	0	0	5	1
14	3.502	0.000193709	1.6	1.897	4.799	11.947	1.138	5.518	6.362	8.904	16.554	0.828982	0.239986	8.574	164.793	185.691	85.725	128.184	455.452	64	59	0.005530727	0.001685591	23.404	2	16.566	5	1
14	2.984	0.000195494	1.183	1.228	3.548	18.099	1.559	4.854	9.388	12.963	14.563	0.828867	0.244821	8.14	151.611	152.098	12.971	129.714	187.013	85	82	0.006552234	0.000659759	42.105	1	10.468	5	1
14	1.806	0.000121233	0.564	0.764	1.691	16.756	1.422	6.828	9.96	20.789	20.483	0.860044	0.202558	8.978	149.756	148.033	15.671	114.871	173.537	74	70	0.00671305	0.000702209	21.311	2	8.942	5	1
14	4.438	0.000293199	2.077	1.936	6.232	20.182	1.704	9.809	14.794	32.615	29.426	0.794694	0.313888	6.88	149.657	150.696	14.599	126.385	183.664	81	78	0.006607295	0.000720062	46.316	1	5.468	5	1
14	4.333	0.000262446	1.985	2.549	5.956	14.871	1.389	6.255	9.85	20.986	18.765	0.810953	0.293132	7.957	158.817	165.064	24.288	130.567	209.105	95	93	0.00605684	0.000934864	18.056	0	0	5	1
14	4.014	0.000247715	1.702	1.436	5.105	11.446	1.029	5.399	4.668	10.642	16.198	0.8327	0.260185	8.735	166.954	160.268	29.547	104.887	196.648	37	35	0.006171778	0.001154487	31.579	1	18.632	5	1
14	4.743	0.000241944	2.168	2.658	6.505	17.854	1.584	7.393	11.292	18.795	22.179	0.774515	0.352349	6.549	182.646	198.163	71.174	131.251	461.372	248	235	0.005100564	0.00152089	31.937	4	30.09	5	1
14	1.777	0.000098239	0.742	0.768	2.226	11.455	1.13	4.237	6.641	11.811	12.712	0.887069	0.15385	10.775	175.193	180.413	27.313	125.559	240.936	233	231	0.005529174	0.00084761	3.731	1	1.394	5	1
14	4.295	0.000189014	2.123	2.149	6.37	15.47	1.497	6.066	9.172	21.54	18.197	0.791486	0.345515	7.705	204.695	227.873	90.716	124.099	453.608	243	235	0.004400629	0.001446636	30.625	3	29.323	5	1
14	5.348	0.000282964	2.532	2.783	7.595	12.497	1.226	4.789	7.157	14.221	14.368	0.797921	0.313122	8.034	190.009	190.177	33.007	116.701	245.645	205	197	0.005291395	0.001073034	28.205	4	19.011	5	1
14	2.577	0.000108929	1.044	1.158	3.131	9.104	1.202	3.409	4.456	10.065	10.228	0.840202	0.235178	9.719	210.636	232.597	79.402	190.981	457.738	66	63	0.004226488	0.001189447	38	1	24.744	5	1
14	2.002	0.00010696	0.848	0.788	2.543	9.53	0.981	3.451	5.306	10.458	10.352	0.896514	0.141956	12.482	181.691	186.483	27.432	112.734	219.404	103	100	0.005342437	0.000813161	32.099	1	4.488	5	1
14	3.85	0.000209877	1.809	1.93	5.428	11.204	1.062	4.832	6.786	10.114	14.495	0.862511	0.194651	10.492	188.398	184.889	23.391	122.795	212.609	93	91	0.005451999	0.00082223	27.397	1	14.158	5	1
14	2.859	0.000163417	1.339	1.57	4.018	18.902	1.597	7.412	13.453	20.893	22.236	0.858443	0.190388	9.176	169.413	175.919	22.494	142.451	212.479	92	90	0.005715222	0.000774527	17.188	0	0	5	1
14	2.879	0.000161647	1.177	1.591	3.531	10.63	1.142	3.772	5.702	10.607	11.315	0.8604	0.209934	11.239	167.444	179.504	31.716	110.428	219.113	91	88	0.005615159	0.001136547	30.38	2	8.646	5	1
14	3.638	0.000200708	1.814	1.707	5.443	10.743	1.213	3.647	5.333	10.018	10.941	0.856585	0.20746	11.3	163.709	179.529	31.602	130.945	216.719	84	82	0.005516636	0.001052675	36	1	16.012	5	1
14	3.196	0.000174689	1.664	1.875	4.991	13.252	1.426	4.828	9.138	16.732	14.485	0.817262	0.287811	8.147	190.256	183.101	16.933	149.941	206.183	103	101	0.005466469	0.000547535	11.29	1	6.13	5	1
14	3.05	0.000174775	1.378	1.335	4.135	11.019	1.057	4.169	7.563	13.347	12.506	0.877695	0.162528	10.139	170.168	175.805	31.413	108.362	219.642	106	104	0.00573088	0.00117969	13.043	1	6.27	5	1
14	3.835	0.000252339	1.592	1.623	4.776	14.323	1.308	5.248	7.882	17.783	15.743	0.829423	0.293764	9.554	164.734	150.124	24.503	81.913	172.557	73	72	0.006579578	0.001251324	26.154	0	0	5	1
15	0.449	0.000021052	0.208	0.241	0.623	4.354	0.446	1.845	2.346	4.492	5.536	0.967132	0.04215	16.797	207.23	213.475	13.046	200.121	255.597	429	428	0.004684532	0.000279274	0.498	0	0	31	1
15	0.464	0.00002057	0.235	0.281	0.706	3.405	0.353	1.28	1.823	3.731	3.841	0.982969	0.026505	25.963	224.617	225.724	4.181	220.11	239.465	422	420	0.004436373	0.000116217	0	0	0	31	1
15	0.561	0.000024631	0.321	0.364	0.962	3.671	0.387	1.407	1.836	3.599	4.221	0.98567	0.021488	24.072	225.803	227.588	7.126	217.121	253.531	364	363	0.004393406	0.000154796	0	0	0	31	1
15	4.898	0.000224566	2.244	3.496	6.732	16.077	1.738	5.315	7.776	11.571	15.944	0.803209	0.313344	9.57	214.612	215.498	6.133	201.121	227.697	65	64	0.004585288	0.000316006	3.333	0	0	31	1
15	2.901	0.000135998	0.856	0.602	2.569	10.248	0.849	2.86	5.696	13.221	8.58	0.82563	0.264284	9.381	211.038	210.851	21.303	167.502	242.451	48	44	0.004687222	0.000502627	41.304	2	36.407	31	1
15	1.955	0.000090272	0.995	1.182	2.986	9.719	1.171	3.362	5.164	11.097	10.086	0.893758	0.157645	12.617	221.899	224.114	8.018	210.857	244.476	70	68	0.004618276	0.001162437	5.556	0	0	31	1
15	3.035	0.000138193	1.723	2.008	5.169	7.576	1.007	2.605	2.997	5.017	7.814	0.830324	0.266553	11.347	218.298	218.681	7.444	203.947	235.841	79	76	0.004553715	0.000271167	0	0	0	31	1
15	1.367	0.000062254	0.683	0.915	2.048	7.346	0.93	2.009	4.003	6.925	6.027	0.888023	0.174624	12.651	216.178	218.194	7.074	207.376	241.193	69	67	0.004554123	0.000229272	16.216	0	0	31	1
15	4.11	0.000180696	2.135	2.557	6.405	12.813	1.288	5.106	6.414	20.728	15.319	0.809288	0.287406	8.606	213.938	239.106	76.881	184.142	486.575	137	120	0.004396196	0.000875102	4.839	1	3.202	31	1
15	3.56	0.000175912	1.779	2.218	5.338	15.001	1.411	5.271	9.417	17.765	15.814	0.842381	0.23833	9.696	201.512	202.808	10.517	185.028	235.126	92	91	0.004940818	0.000380256	2.222	0	0	31	1
15	2.105	0.000103266	0.734	0.966	2.201	10.385	1.167	2.845	4.142	11.043	8.535	0.873547	0.180209	11.381	206.643	204.582	13.581	172.438	232.922	70	68	0.004905584	0.000375379	33.333	1	13.361	31	1
15	2.783	0.000124692	1.215	1.317	3.646	11.069	1.538	3.483	5.161	8.94	10.448	0.826576	0.277862	10.052	211.27	225.638	30.116	182.843	338.99	104	97	0.00448024	0.000543162	2	1	6.37	31	1
15	3.263	0.000159813	1.583	0.762	4.75	6.96	0.698	2.113	3.361	5.29	6.338	0.855897	0.233663	12.427	218.253	210.968	33.581	131.841	252.477	56	53	0.004897327	0.001136217	15.152	0	0	31	1
15	3.144	0.000139361	1.586	1.565	4.758	13.322	1.306	5.133	7.973	17.718	15.399	0.82046	0.293073	8.993	220.465	225.447	21.51	172.166	345.009	295	281	0.004432694	0.000424507	46.545	3	51.287	31	1
15	1.697	0.000079732	0.636	0.661	1.909	11.115	1.068	3.911	5.727	12.401	11.732	0.886559	0.187007	12.09	221.552	212.446	34.479	110.375	262.341	307	302	0.004698852	0.00092719	25.263	3	24.827	31	1
15	2.309	0.000100966	1.094	1.244	3.282	11.376	1.08	3.423	6.197	15.527	10.268	0.876891	0.194872	11.669	227.571	227.639	12.07	196.932	253.299	237	230	0.004372828	0.00027158	37.705	1	38.633	31	1
15	3.959	0.000177945	1.95	2.321	5.851	13.19	1.256	6.127	8.463	12.546	18.38	0.808578	0.294251	8.53	226.071	223.609	34.602	108.776	488.418	291	276	0.004494383	0.000660904	30.928	4	31.343	31	1
15	5.681	0.000243156	2.08	2.052	6.239	10.642	1.227	4.686	5.088	8.227	14.058	0.754951	0.407894	6.974	240.721	236.175	19.813	175.205	263.322	62	55	0.00428038	0.000458586	48.148	2	7.926	31	1
15	1.297	0.000063127	0.46	0.499	1.381	6.986	0.705	2.017	3.174	6.314	6.051	0.878261	0.215011	15.43	216.165	199.472	36.034	114.868	226.4	87	83	0.004866362	0.000869659	10.204	3	11.543	31	1
15	3.528	0.000165744	1.856	1.822	5.567	13.85	1.224	5.051	8.121	10.738	15.153	0.828243	0.269295	9.612	215.403	213.667	16.363	156.11	260.319	97	92	0.00469766	0.000463011	9.836	1	17.045	31	1
15	3.215	0.000153854	1.445	1.694	4.334	10.784	1.085	3.689	6.394	13.456	11.066	0.858042	0.230483	10.651	206.98	208.283	62.49	120.308	483.359	111	108	0.004785119	0.001231519	11.29	1	5.85	31	1
15	3.051	0.000142177	1.648	1.889	4.944	10.262	0.966	3.21	4.723	10.221	9.629	0.882626	0.159185	11.598	213.879	213.363	10.576	176.296	229.673	104	103	0.004659798	0.000333667	21.053	0	0	31	1
15	4.973	0.000242024	2.115	2.297	6.344	15.507	1.536	5.549	7.243	14.376	16.648	0.776034	0.418082	7.981	216.016	207.968	27.528	128.206	239.838	111	105	0.00486655	0.000866682	23.611	1	6.595	31	1
15	3.135	0.000145271	1.651	1.781	4.952	9.268	1.002	3.085	4.427	12.336	9.255	0.90132	0.12691	11.9	217.519	216.368	11.082	199.557	239.661	98	96	0.004633278	0.000321932	0	0	0	31	1
15	3.446	0.000162261	1.674	2.088	5.022	14.816	1.246	5.054	7.278	13.35	15.161	0.851388	0.223417	10.526	213.005	211.288	11.482	176.904	233.876	95	94	0.004709202	0.00036782	3.704	0	0	31	1
15	1.202	0.000057332	0.482	0.703	1.446	9.507	0.865	2.209	3.841	9.063	6.628	0.948398	0.071012	18.506	212.631	209.801	9.614	176.977	219.085	83	82	0.00476821	0.000258197	14.286	0	0	31	1
16	0.669	0.000054258	0.331	0.375	0.994	7.692	0.806	3.9	4.614	6.493	11.701	0.930043	0.083681	12.189	123.392	123.311	2.427	99.233	128.689	1060	1058	0.008110549	0.00020002	3.591	1	0.189	55	1
16	0.661	0.000050241	0.304	0.391	0.911	6.072	0.567	3.191	3.645	5.207	9.574	0.956694	0.05757	15.448	132.231	131.758	4.823	96.063	139.719	861	857	0.007595964	0.000329855	1.21	0	0	55	1
16	0.976	0.00007186	0.585	0.449	1.754	7.269	0.656	4.013	4.122	5.139	12.04	0.944967	0.081843	14.32	136.092	135.817	1.633	128.088	141.053	854	843	0.007364664	0.000129608	4.085	5	5.037	55	1
16	3.81	0.000296133	1.995	1.821	5.986	13.73	1.296	5.731	8.446	16.675	17.194	0.833938	0.24888	8.898	110.487	131.171	80.369	96.413	422.297	40	38	0.007772448	0.002749703	30.952	1	21.892	55	1
16	4.195	0.000410878	1.786	1.93	5.358	14.512	1.334	5.43	10.657	7.577	16.289	0.790766	0.290126	6.382	101.038	102.719	9.181	81.058	117.548	33	30	0.009794658	0.001105551	41.071	2	22.217	55	1
16	2.787	0.000187191	0.812	1.201	2.436	12.125	1.084	5.273	5.831	9.677	15.818	0.866185	0.186464	10.057	113.882	156.765	108.453	98.982	400.924	31	28	0.006717107	0.003210786	33.333	1	4.854	55	1
16	1.52	0.000142437	0.681	0.843	2.043	8.603	0.952	3.543	3.723	6.721	10.63	0.866637	0.213507	10.859	106.761	107.396	7.372	96.843	133.308	28	27	0.009372034	0.000606484	35.714	0	0	55	1
16	1.222	0.00011598	0.426	0.324	1.277	7.351	0.721	2.682	3.786	5.909	8.047	0.904318	0.122662	11.725	105.972	105.219	4.034	96.509	109.476	24	23	0.009494552	0.000390814	27.5	0	0	55	1
16	3.251	0.000309698	1.593	1.282	4.778	8.733	0.707	3.844	5.31	9.256	11.532	0.827418	0.266179	8.144	103.322	104.552	6.338	91.68	117.259	41	39	0.009527489	0.000678774	28.571	1	14.739	55	1
16	4.123	0.000397978	1.975	1.699	5.926	14.664	1.361	7.812	8.496	15.413	23.435	0.816334	0.26079	7.54	104.185	103.843	6.897	75.005	114.593	48	46	0.009652329	0.000799418	28.125	1	5.237	55	1
16	3.324	0.000260543	1.491	0.97	4.473	14.442	1.267	6.756	9.224	13.856	20.269	0.831469	0.243267	8.17	107.375	131.186	94.403	96.424	490.249	44	39	0.007838093	0.002988242	45.833	2	15.008	55	1
16	2.133	0.000150058	0.802	0.962	2.407	11.901	1.218	5.062	5.873	14.811	15.185	0.812153	0.292737	8.483	112.759	155.235	121.668	97.576	479.412	58	49	0.007035052	0.003427141	25	2	21.705	55	1
16	3.543	0.000360411	1.246	1.687	3.738	13.141	1.095	5.23	6.034	11.72247826	15.69	0.82165	0.262625	8.042	99.954	98.327	7.787	79.272	104.719	17	16	0.010171874	0.000917514	50	0	0	55	1
16	4.055	0.000214698	1.821	2.004	5.464	15.613	1.297	6.542	8.336	21.53	19.627	0.770037	0.390958	6.807	133.336	200.606	138.152	97.832	490.736	178	147	0.005294011	0.002936901	52.604	9	48.052	55	1
16	2.056	0.000178099	0.856	0.969	2.569	15.416	1.391	6.343	8.475	16.195	19.03	0.875826	0.15359	9.338	113.825	115.477	8.879	91.675	136.638	128	126	0.008660794	0.000686405	30.909	1	9.747	55	1
16	2.798	0.000237129	0.978	1.127	2.935	13.198	1.304	5.041	8.346	16.103	15.123	0.832709	0.240577	8.4	117.126	117.575	10.895	87.921	133.568	86	83	0.008475692	0.000946843	48.921	2	19.642	55	1
16	3.582	0.000282726	1.373	1.819	4.119	13.484	1.344	4.814	6.195	16.931	14.442	0.782399	0.329599	6.803	112.606	128.359	62.319	95.204	417.856	100	93	0.007892286	0.002191087	40.458	5	33.949	55	1
16	3.362	0.000311044	0.682	1.299	2.045	12.694	1.215	6.57	7.467	11.72247826	19.711	0.760821	0.327831	5.222	108.418	110.038	8.913	95.793	120.481	11	10	0.009251078	0.000901388	53.846	0	0	55	1
16	1.334	0.000130736	0.486	0.633	1.458	12.797	1.249	4.755	6.706	13.281	14.265	0.865674	0.222695	10.48	101.98	102.003	3.045	94.49	106.704	33	32	0.009801346	0.000305656	30.769	0	0	55	1
16	2.198	0.000211751	0.924	1.047	2.771	6.882	0.681	3.223	3.671	5.625	9.67	0.811597	0.270778	7.12	105.598	103.92	5.019	92.706	110.394	29	27	0.009631851	0.000491377	38.636	1	25.036	55	1
16	2.235	0.000216977	1.043	0.855	3.13	16.514	1.554	7.49	12.153	17.984	22.471	0.776153	0.337476	6.089	106.005	103.807	7.618	88.713	112.539	38	37	0.009708679	0.000800792	43.75	0	0	55	1
16	3.09	0.000303039	0.972	0.823	2.917	13.164	1.199	6.406	8.191	9.741	19.218	0.713756	0.453606	4.39	107.476	101.752	12.302	76.156	115.571	23	21	0.00980631	0.001313842	47.826	1	27.806	55	1
16	3.491	0.000333621	0.986	1.457	2.957	9.461	0.853	3.379	4.738	11.72247826	10.138	0.76834	0.345351	5.827	102.911	102.506	4.835	95.134	110.594	16	14	0.009557618	0.000717586	67.857	1	30.99	55	1
16	1.357	0.000127734	0.393	0.586	1.178	13.219	1.097	6.317	9.073	14.426	18.952	0.905478	0.113188	11.345	103.009	106.243	7.788	99.244	122.442	33	32	0.009416045	0.000666971	40	0	0	55	1
16	3.191	0.000305076	1.194	1.175	3.582	13.615	1.282	6.705	7.99	13.992	20.115	0.813884	0.265691	7.578	105.135	105.1	5.044	97.607	120.03	37	35	0.00956126	0.000874389	30.769	1	6.193	55	1
16	1.535	0.000162171	0.527	0.605	1.581	10.015	1.321	2.263	5.1	7.075	6.789	0.873224	0.159563	10.291	98.394	94.079	8.853	75.146	103.599	26	25	0.010561579	0.000945153	44.444	0	0	55	1
17	0.291	0.000020241	0.062	0.091	0.185	3.512	0.312	1.345	2.193	3.742	4.035	0.984253	0.016916	20.312	145.167	143.957	6.25	132.319	152.704	100	99	0.006953585	0.000309076	0	0	0	5	1
17	0.311	0.00002084	0.073	0.105	0.219	2.171	0.229	0.565	1.025	2.408	1.696	0.988384	0.015438	26.446	149.764	149.284	4.936	129.946	156.709	107	106	0.006696917	0.000223496	0	0	0	5	1
17	0.509	0.000032581	0.275	0.252	0.825	2.981	0.29	1.409	1.681	2.186	4.226	0.986677	0.018002	24.848	157.316	156.431	3.76	145.223	167.7	123	122	0.006402156	0.000191232	1.282	0	0	5	1
17	1.955	0.000145862	0.296	0.456	0.887	7.246	0.671	3.547	4.919	5.729	10.641	0.864808	0.208222	10.22	138.096	133.553	14.962	90.562	146.034	34	33	0.007460501	0.000906458	16.667	0	0	5	1
17	3.323	0.000271549	0.998	0.791	2.993	8.038	0.815	4.538	4.975	7.539	13.613	0.784408	0.337191	6.904	121.019	123.683	22.051	76.037	151.406	48	45	0.008172441	0.001748195	34.483	2	23.403	5	1
17	2.61	0.000191116	1.112	1.234	3.336	5.711	0.533	2.213	2.693	6.132	6.639	0.886975	0.185331	12.843	138.894	137.125	8.107	110.975	145.065	41	40	0.007323456	0.000553949	9.677	0	0	5	1
17	2.14	0.000158082	0.828	0.623	2.483	7.529	0.765	2.228	3.592	6.401	6.684	0.904036	0.126452	12.595	137.682	135.57	9.019	117.852	146.737	42	41	0.007386425	0.000521954	8.333	0	0	5	1
17	1.857	0.000137708	0.541	0.417	1.622	8.101	0.802	2.534	4.117	7.75	7.602	0.894713	0.143423	11.191	138.224	136.502	9.197	115.163	147.124	43	42	0.007415673	0.000709158	15.789	0	0	5	1
17	1.908	0.000151436	0.403	0.442	1.209	9.95	0.988	3.304	4.757	8.925	9.911	0.882999	0.156409	11.29	122.454	125.472	15.883	91.523	150.942	62	59	0.007935545	0.001042197	24.242	1	13.007	5	1
17	2.903	0.000231036	1.209	1.277	3.627	14.673	1.572	5.044	8.561	16.528	15.132	0.845231	0.21657	9.369	123.336	125.57	15.091	90.098	149.322	66	65	0.007958704	0.000944185	3.571	0	0	5	1
17	2.283	0.000173737	0.69	0.887	2.069	10.32	0.948	3.515	4.563	9.659	10.544	0.827546	0.264468	9.06	122.403	131.074	15.988	93.223	157.427	55	53	0.007608777	0.000975394	35.938	1	10.12	5	1
17	2.408	0.000166414	1.164	1.566	3.491	8.781	0.916	2.335	4.261	8.003	7.005	0.856009	0.229809	12.385	145.386	143.546	24.323	109.298	234.848	68	65	0.006910858	0.001121949	18.966	2	18.158	5	1
17	1.807	0.000138088	0.265	0.38	0.794	6.304	0.691	2.151	3.572	5.78	6.454	0.872002	0.185724	11.843	137.666	130.21	16.985	91.2	146.362	39	38	0.007641663	0.001043735	13.889	0	0	5	1
17	2.383	0.000167492	0.704	0.808	2.112	9.57	0.934	3.424	4.543	9.368	10.272	0.837253	0.250364	9.502	144.309	142.612	11.517	102.677	162.812	113	107	0.007029959	0.000672112	30.769	5	27.061	5	1
17	2.411	0.00018115	1.117	1.065	3.352	9.15	0.93	3.559	5.546	9.497	10.677	0.863103	0.208235	10.951	137.674	134.203	16.729	78.941	156.778	146	145	0.007513789	0.001146676	3.571	0	0	5	1
17	3.038	0.00021554	1.257	1.697	3.771	13.811	1.409	4.762	8.132	21.778	14.287	0.791558	0.341958	7.626	143.7	141.09	12.956	94.585	155.9	113	109	0.007094192	0.000766449	11.458	2	11.498	5	1
17	4.268	0.000300057	2.026	2.566	6.078	10.9	1.059	4.284	5.978	11.531	12.853	0.791168	0.353227	8.392	146.054	144.842	17.536	106.358	216.408	123	114	0.007030163	0.001018231	25	6	23.026	5	1
17	1.744	0.000122739	0.409	0.472	1.227	6.443	0.587	2.561	3.862	6.011	7.683	0.896096	0.133361	12.093	145.62	142.188	9.672	119.786	151.515	25	23	0.007037405	0.000674514	40	1	27.355	5	1
17	1.259	0.000094709	0.479	0.453	1.437	9.871	1.032	3.631	4.696	9.897	10.894	0.908915	0.110419	12.073	133.726	133.565	4.529	122.447	140.842	72	70	0.007520171	0.000330686	1.887	0	0	5	1
17	1.921	0.000138446	0.902	1.007	2.706	9.243	0.88	3.537	5.775	9.561	10.611	0.906191	0.127871	12.022	138.742	138.13	4.803	127.399	147.136	50	48	0.007207623	0.000354631	15.909	1	21.448	5	1
17	1.172	0.000090201	0.366	0.582	1.099	11.947	1.111	3.834	6.183	12.116	11.503	0.902515	0.122449	11.387	130.424	130.136	7.438	117.877	141.219	60	59	0.007696542	0.000442315	0	0	0	5	1
17	2.152	0.00016033	0.781	0.957	2.342	8.593	1.001	2.14	3.153	5.457	6.42	0.862502	0.199486	11.269	135.111	133.755	5.68	119.46	146.083	66	63	0.007451292	0.000436412	17.241	2	8.372	5	1
17	2.62	0.00020042	1.311	1.2	3.934	11.183	1.272	4.091	7.301	9.511	12.272	0.813926	0.297493	8.62	132.205	131.045	7.415	110.398	142.679	63	60	0.007648348	0.000522637	36.62	1	14.037	5	1
17	1.853	0.000138927	0.872	1.13	2.615	11.074	1.027	4.282	6.523	14.808	12.846	0.867104	0.175967	10.185	133.288	132.958	7.376	116.158	142.813	52	51	0.007496385	0.000449105	15.217	0	0	5	1
17	2.983	0.000227409	1.281	1.198	3.843	8.867	0.957	3.087	4.92	9.043	9.26	0.837649	0.228948	8.872	131.195	131.83	10.218	103.079	149.1	60	58	0.007624597	0.000689329	4.348	0	0	5	1
17	1.31	0.000106813	0.302	0.405	0.907	7.666	0.763	3.43	4.073	7.293	10.29	0.929065	0.090024	14.228	125.5	122.828	7.613	97.55	129.983	44	43	0.008155755	0.000543953	13.953	0	0	5	1
18	2.106	0.000129994	1.22	1.109	3.66	12.387	1.148	6.509	7.644	12.175	19.528	0.866997	0.166867	8.914	158.395	162.234	10.554	147.366	179.137	111	110	0.006172643	0.000429961	5.333	0	0	32	1
18	3.734	0.000224207	2.252	2.068	6.757	17.815	1.454	7.495	11.899	17.384	22.485	0.712048	0.459791	4.379	158.819	166.31	15.497	147.079	209.711	126	123	0.006003712	0.000601516	7.5	0	0	32	1
18	3.074	0.000159136	1.818	1.84	5.455	14.213	1.345	7.81	10.25	14.603	23.429	0.853524	0.182311	8.188	187.764	200.345	63.88	166.941	496.249	86	80	0.005177378	0.000874355	21.875	1	24.803	32	1
18	3.778	0.000220671	2.25	2.179	6.751	26.613	1.981	14.588	21.086	21.68090909	43.765	0.802769	0.268761	6.506	171.947	170.81	9.819	152.068	188.081	62	61	0.005840314	0.00034535	0	0	0	32	1
18	10.439	0.000595366	6.125	5.875	18.375	24.246	2.043	11.826	13.68252632	21.68090909	35.477	0.661576	0.628583	3.308	176.598	186.415	73.029	132.598	461.769	35	30	0.005703433	0.001440075	67.123	1	29.117	32	1
18	9.861	0.000217992	4.613	5.64	13.84	24.235	1.875	16.546	13.68252632	21.68090909	49.637	0.680962	0.501302	3.448	446.381	447.298	5.31	440.262	457.014	43	34	0.00221069	0.000836503	75.385	0	0	32	1
18	7.581	0.000403333	4.074	4.394	12.222	17.775	1.659	9.395	12.157	21.68090909	28.186	0.73116	0.461707	5.122	180.255	195.47	81.637	131.145	428.948	38	33	0.005320464	0.001523125	52.5	1	5.187	32	1
18	10.28	0.000297843	5.336	6.223	16.009	19.321	1.809	6.687	4.612	21.68090909	20.06	0.585799	0.765787	1.556	342.486	361.542	53.834	326.551	498.086	33	27	0.00289727	0.000423474	68.333	1	46.791	32	1
18	4.941	0.000267994	2.821	3.674	8.463	24.961	1.603	16.641	13.68252632	21.68090909	49.922	0.805885	0.252565	6.498	184.115	181.399	8.09	169.185	188.913	11	10	0.005424388	0.000416361	81.818	0	0	32	1
18	1.564	0.00018862	1.003	1.533	3.009	19.713	1.631	7.585	13.68252632	21.68090909	22.755	0.585712	0.733234	1.539	83.085	82.363	2.613	77.201	85.541	9	7	0.012061079	0.00027066	74.545	1	22.633	32	1
18	8.441	0.000415492	5.753	6.814	17.259	32.644	2.689	12.075	13.68252632	21.68090909	36.225	0.6	0.731981	1.91	158.493	198.364	108.888	151.126	487.366	21	18	0.004922296	0.00203376	76.316	1	36.806	32	1
18	1.506	0.000175117	0.953	0.801	2.859	30.113	2.567	9.718	13.68252632	21.68090909	29.154	0.615616	0.657168	2.137	85.65	85.567	1.888	82.557	87.498	6	5	0.011625196	0.000227407	85	0	0	32	1
18	4.805	0.000422524	2.642	1.652	7.927	24.595	2.077	13.485	15.8	21.68090909	40.455	0.671637	0.506633	3.198	85.857	111.168	30.416	83.376	143.934	13	11	0.008793138	0.00244178	70.213	1	10.267	32	1
18	5.039	0.000321963	2.793	2.552	8.378	23.636	1.88	12.11	20.88	35.367	36.33	0.717084	0.464418	4.615	177.617	160.453	45.651	79.852	225.39	95	90	0.006389691	0.00223819	51.449	4	36.82	32	1
18	5.123	0.000296569	2.929	3.02	8.786	20.658	1.806	10.93	19.767	21.609	32.79	0.755469	0.373338	5.44	169.754	171.605	13.847	142.114	207.591	168	164	0.005788653	0.000528352	17.797	2	10.09	32	1
18	5.652	0.00028281	3.347	3.774	10.041	26.105	1.832	10.352	18.208	21.68090909	31.056	0.666891	0.568875	3.444	172.933	217.064	110.97	133.907	460.173	67	59	0.005003663	0.002270308	69.565	2	11.634	32	1
18	4.613	0.000261564	2.496	2.658	7.487	19.8	1.834	8.925	13.587	21.289	26.774	0.761922	0.369173	5.815	181.747	177.855	9.079	156.656	193.928	95	84	0.005669806	0.000762909	59.31	7	45.701	32	1
18	6.601	0.000315187	4.092	4.761	12.275	19.607	1.444	15.01	19.712	21.68090909	45.029	0.703524	0.465395	4.003	187.412	209.978	83.78	178.96	488.362	31	26	0.004774971	0.001442741	78.082	1	22.612	32	1
18	2.044	0.000119975	1.052	1.131	3.157	23.81	1.879	12.551	17.487	26.088	37.652	0.846005	0.213718	8.447	167.076	170.536	12.737	145.449	208.103	72	70	0.005870404	0.000418504	30.159	1	3.206	32	1
18	4.245	0.000255927	2.445	2.168	7.335	17.618	1.525	9.235	8.599	29.695	27.706	0.742204	0.404284	5.088	168.835	170.611	12.469	146.041	195.062	70	65	0.00602945	0.001295575	30.508	1	17.865	32	1
18	5.954	0.000342071	3.724	3.572	11.171	27.146	2.211	13.592	13.279	21.68090909	40.775	0.670855	0.548636	3.355	167.342	174.862	60.32	133.798	494.431	59	52	0.005744938	0.001181719	31.481	2	23.334	32	1
18	7.228	0.000401059	3.953	3.376	11.858	18.897	1.762	6.825	8.437	21.68090909	20.475	0.670433	0.587702	3.546	150.105	188.446	101.038	129.134	452.223	61	52	0.005548956	0.002096587	50.667	2	18.844	32	1
18	7.463	0.000415743	4.896	3.465	14.687	20.483	1.923	6.442	13.68252632	21.68090909	19.326	0.611876	0.705197	2.153	148.352	199.307	124.588	131.944	489.049	36	27	0.005570741	0.002172639	70.886	4	48.294	32	1
18	3.67	0.000250257	1.998	1.223	5.993	20.26	1.674	9.755	12.065	36.224	29.264	0.766608	0.360805	6.129	165.744	146.751	39.996	79.865	188.801	47	45	0.006818584	0.002266288	32.692	1	9.023	32	1
18	5.329	0.000342768	2.996	2.4	8.989	18.427	1.51	10.466	10.74	12.472	31.398	0.754716	0.355733	5.233	150.564	154.452	8.706	143.183	176.253	43	41	0.006432487	0.000467662	45.312	1	27.333	32	1
18	3.648	0.000223577	2.097	1.968	6.291	21.722	1.69	12.667	13.759	11.584	38	0.804608	0.280353	6.911	162.793	160.913	25.728	76.752	190.9	46	44	0.006129263	0.001069248	37.931	1	40.727	32	1
19	1.046	0.000057908	0.562	0.594	1.686	10.224	0.934	5.02	6.203	7.949	15.059	0.928083	0.084634	11.706	182.278	181.084	14.476	96.543	203.661	577	575	0.005534968	0.000616084	0.313	1	0.614	26	1
19	0.773	0.000042844	0.407	0.468	1.22	6.684	0.636	3.189	3.98	5.653	9.567	0.958061	0.050397	14.52	180.79	180.474	2.572	169.203	187.183	432	430	0.005539728	0.000106584	0	1	0.687	26	1
19	1.084	0.000058715	0.592	0.648	1.775	8.015	0.744	3.729	5.145	7.828	11.188	0.958867	0.048224	14.956	184.288	184.569	5.081	172.193	237.06	559	558	0.005417715	0.000174688	0.656	0	0	26	1
19	2.744	0.000166366	1.22	1.626	3.66	11.681	1.119	5.165	7.833	14.23	15.495	0.911141	0.108237	11.768	167.786	164.892	17.442	136.751	197.106	45	44	0.006063546	0.000707285	6.667	0	0	26	1
19	5.16	0.000311121	1.84	2.494	5.521	13.951	1.287	5.942	9.977	22.631	17.825	0.822863	0.276774	8.921	166.813	167.31	26.632	130.178	216.194	55	53	0.00602951	0.001113654	33.333	1	31.578	26	1
19	4.91	0.000271382	2.324	2.327	6.972	12.807	1.231	5.771	8.74	16.876	17.312	0.859304	0.216842	10.655	182.717	180.447	28.643	130.43	257.478	46	45	0.005527657	0.001001631	47.17	0	0	26	1
19	4.573	0.000257418	2.235	2.911	6.705	13.515	1.285	5.256	9.019	19.06	15.769	0.828484	0.262875	9.355	172.795	176.363	25.729	130.2	247.654	59	58	0.005629642	0.000882644	35.714	0	0	26	1
19	2.876	0.000169608	0.884	1.359	2.651	14.068	1.19	4.911	8.673	14.265	14.732	0.889794	0.160497	11.232	175.546	168.68	21.6	127.862	217.131	50	49	0.005896524	0.000833284	38.298	0	0	26	1
19	4.147	0.000249874	2.037	2.811	6.112	12.539	1.032	5.212	8.023	17.785	15.637	0.83939	0.235516	8.669	167.034	165.391	21.047	133.245	210.822	89	87	0.006024733	0.000895951	15.385	1	8.606	26	1
19	4.379	0.000255401	2.333	2.587	6.999	15.534	1.511	4.921	7.01	18.695	14.763	0.833209	0.255524	8.869	173.049	174.007	19.845	129.825	221.424	95	92	0.005832624	0.000967519	18.667	0	0	26	1
19	3.95	0.000224254	1.675	2.11	5.026	21.093	1.688	8.324	15.848	33.551	24.971	0.811123	0.286331	7.724	175.368	174.105	27.893	126.6	227.905	58	55	0.005677162	0.001043871	50	2	16.252	26	1
19	3.56	0.000198208	1.668	2.537	5.003	15.322	1.321	5.54	10.115	17.209	16.62	0.814791	0.292266	8.25	178.506	179.513	23.119	132.083	227.659	65	62	0.005567368	0.00087369	28.571	2	25.302	26	1
19	3.385	0.000192514	1.725	2.191	5.174	13.048	1.379	4.325	6.826	12.496	12.976	0.861645	0.187229	9.572	183.202	177.001	30.83	127.032	243.374	46	45	0.00568769	0.001066927	35.714	0	0	26	1
19	4.346	0.00026046	1.775	2.023	5.326	15.073	1.374	4.987	7.655	17.132	14.962	0.783994	0.320961	6.391	167.438	168.254	23.494	126.048	232.905	121	115	0.005993375	0.001066786	51.25	5	41.641	26	1
19	1.936	0.000126082	0.859	1.048	2.577	10.169	0.968	4.599	6.551	10.07	13.797	0.906373	0.125234	11.476	166.08	154.174	34.071	75.458	195.834	176	174	0.006511603	0.001766092	1.739	1	1.642	26	1
19	4.764	0.000274813	2.052	2.367	6.156	13.883	1.214	6.291	10.602	20.253	18.874	0.81962	0.285335	8.273	177.087	173.396	16.044	132.071	204.246	143	138	0.005768379	0.000674878	42.857	3	15.694	26	1
19	7.456	0.00044538	3.549	4.3	10.648	15.979	1.428	6.652	11.191	15.396	19.955	0.76572	0.361299	6.16	167.367	167.352	24.803	129.344	216.433	130	123	0.005973777	0.001048626	46.98	5	25.028	26	1
19	4.174	0.000272958	2.224	1.707	6.672	21.762	1.966	6.988	15.92	15.31036	20.964	0.845723	0.1894	7.645	144.743	151.15	16.75	132.698	183.105	22	21	0.006539093	0.000816138	66.667	0	0	26	1
19	3.153	0.000209417	1.506	1.953	4.517	12.836	1.147	6.253	8.892	13.941	18.758	0.892641	0.135946	10.875	151.571	151.366	9.536	132.371	178.015	66	64	0.006640992	0.000483929	8.511	1	3.413	26	1
19	4.384	0.000276077	1.623	2.17	4.868	16.433	1.494	7.03	11.212	19.452	21.091	0.847173	0.205193	8.385	159.369	157.684	17.119	131.963	196.868	52	50	0.006296985	0.000852705	50	1	15.712	26	1
19	3.799	0.000253805	1.79	2.569	5.37	18.541	1.657	9.616	13.721	17.217	28.849	0.850098	0.213364	8.527	147.358	149.682	11.34	132.838	182.097	68	67	0.006681256	0.000619963	6.383	0	0	26	1
19	4.598	0.000298098	2.097	2.034	6.291	14.236	1.349	6.636	8.951	9.433	19.908	0.842621	0.215902	8.156	157.746	153.994	16.254	129.038	203.946	53	51	0.00648268	0.00075945	54.321	1	14.808	26	1
19	5.468	0.000357856	2.274	2.815	6.823	13.941	1.401	5.681	9.141	18.901	17.044	0.778722	0.334574	6.306	146.313	153.1	15.666	131.439	201.356	53	50	0.006544845	0.000820972	42.623	2	31.372	26	1
19	2.425	0.00015466	1.024	1.236	3.073	10.13	0.957	4.039	7.681	10.824	12.116	0.922154	0.09521	12.267	159.894	156.824	12.725	130.993	186.22	46	45	0.006376974	0.000608686	34.694	0	0	26	1
19	2.83	0.000173016	1.257	1.298	3.772	12.224	1.072	5.454	9.473	10.262	16.361	0.883711	0.158089	10.101	162.187	163.85	17.854	130.27	199.856	60	57	0.006112892	0.000681087	31.746	1	15.254	26	1
19	3.437	0.000230195	1.804	2.243	5.413	17.754	1.493	8.203	11.042	11.65	24.608	0.86634	0.184974	9.835	141.839	147.767	13.277	133.969	189.415	46	45	0.006698526	0.000713285	58.667	0	0	26	1
20	0.685	0.000029414	0.279	0.25	0.837	4.849	0.562	2.192	2.95	3.847	6.577	0.960119	0.04774	16.858	235.735	232.96	6.934	215.861	242.426	136	134	0.004293743	0.000137256	3.333	0	0	46	1
20	0.627	0.000026961	0.347	0.282	1.042	4.373	0.409	2.059	2.707	3.712	6.177	0.979693	0.02241	19.001	232.356	232.6	4.897	210.162	239.093	93	92	0.004302483	0.000107098	0	0	0	46	1
20	1.565	0.000066703	0.802	0.826	2.405	5.264	0.591	2.441	3.241	4.102	7.323	0.950794	0.068898	17.689	238.077	234.752	11.665	182.599	245.353	110	109	0.004261135	0.000276834	0	0	0	46	1
20	2.242	0.000108286	1.117	1.333	3.351	14.047	1.361	5.444	8.865	16.872	16.333	0.88121	0.152342	10.157	207.012	206.987	7.006	194.846	219.515	49	47	0.004829565	0.000209693	35.135	1	4.175	46	1
20	5.239	0.000255633	2.502	2.36	7.506	20.677	1.846	9.433	16.135	14.166	28.3	0.792196	0.31361	7.272	201.105	202.988	9.86	187.843	219.563	33	31	0.004879364	0.000362321	52.174	1	28.348	46	1
20	6.125	0.000285031	3.528	3.448	10.583	14.601	1.261	8.135	10.196	14.238	24.405	0.832437	0.224952	7.774	215.931	216.255	9.239	201.234	228.753	32	31	0.00465385	0.000318291	69.565	0	0	46	1
20	2.945	0.000145629	1.391	1.429	4.173	11.288	1.039	5.874	7.17	10.094	17.623	0.839156	0.252819	9.524	201.161	201.516	6.804	192.224	226.412	61	59	0.004945188	0.000219066	45.455	0	0	46	1
20	2.358	0.000122085	1.179	1.482	3.538	10.476	0.991	4.024	5.711	8.629	12.071	0.875342	0.168096	10.286	199.355	194.283	12.39	167.687	204.311	43	42	0.005177419	0.000393203	54.902	0	0	46	1
20	2.188	0.000110034	1.047	1.385	3.142	13.608	1.361	6.25	8.799	14.874	18.749	0.852959	0.197821	8.424	189.7	197.957	23.096	167.067	233.863	80	78	0.005028308	0.000657763	46.753	1	24.219	46	1
20	2.916	0.000141184	1.427	1.679	4.281	10.877	1.097	4.811	6.394	12.689	14.434	0.864684	0.214467	10.735	201.524	206.866	19.683	171.897	238.411	102	100	0.004841746	0.000533344	34.247	1	9.771	46	1
20	2.556	0.000121347	1.226	1.296	3.678	13.572	1.134	6.626	8.282	12.563	19.879	0.83495	0.237867	8.367	214.141	209.669	20.892	172.933	234.971	50	48	0.004747088	0.000506188	61.111	1	23.305	46	1
20	4.043	0.000191707	2.037	2.071	6.111	19.178	1.621	7.517	13.578	19.337	22.551	0.811871	0.331814	7.531	196.329	208.895	22.632	183.487	244.4	47	44	0.004741695	0.000530119	72.619	1	24.498	46	1
20	5.878	0.000335955	2.653	4.023	7.96	13.519	1.193	7.343	7.767	8.843	22.03	0.710882	0.544463	4.633	177.356	175.218	16.817	142.81	208.705	39	38	0.00571531	0.000686655	53.488	0	0	46	1
20	2.367	0.000101951	1.122	1.113	3.366	10.712	1.046	4.579	6.311	9.985	13.736	0.829672	0.269426	8.828	223.171	231.763	33.296	178.371	295.429	184	178	0.004307138	0.000621805	54.07	5	46.287	46	1
20	1.598	0.000080526	0.777	0.88	2.33	16.387	1.464	7.819	10.034	18.353	23.458	0.905634	0.122501	11.774	200.918	198.837	23.917	138.593	254.273	226	225	0.005039871	0.000662897	0	0	0	46	1
20	2.075	0.000101667	0.884	0.927	2.653	10.562	1.094	4.621	6.467	9.947	13.863	0.860193	0.201999	10.067	205.252	203.586	22.636	154.003	248.304	143	139	0.004898567	0.000572729	47.445	3	34.89	46	1
20	2.947	0.000136886	1.491	1.331	4.474	12.129	1.135	5.842	7.899	9.741	17.526	0.826556	0.25975	8.448	207.738	215.259	26.431	176.842	266.324	133	127	0.004645121	0.000575626	52.174	4	34.002	46	1
20	6.736	0.000334369	3.084	4.667	9.251	18.874	1.531	6.585	12.025	11.29779167	19.756	0.719497	0.447743	4.68	201.786	202.329	22.631	167.239	235.385	31	28	0.004963605	0.000765891	52.941	1	19.487	46	1
20	4.238	0.000272641	2.022	1.933	6.067	16.509	1.514	6.857	11.132	19.486	20.572	0.776926	0.34096	6.735	182.921	164.211	47.241	76.326	209.549	66	65	0.006433521	0.002622383	21.818	0	0	46	1
20	2.101	0.000112491	1.043	0.977	3.129	11.999	1.187	5.53	7.263	13.036	16.591	0.854202	0.198172	8.92	185.35	187.324	12.946	162.509	210.817	55	53	0.005354351	0.000437881	41.176	1	29.247	46	1
20	1.801	0.000101099	0.845	0.962	2.534	11.123	1.026	5.284	6.827	8.722	15.853	0.820162	0.255108	7.392	176.328	177.932	11.596	158.083	202.573	61	59	0.005612618	0.00047509	23.913	1	14.436	46	1
20	1.909	0.000102513	0.786	0.577	2.357	8.885	0.833	4.256	5.46	5.89	12.768	0.839715	0.21383	7.968	188.138	187.136	11.555	168.015	209.393	40	38	0.00536988	0.000366205	62.295	1	35.053	46	1
20	1.992	0.00011774	0.911	0.866	2.733	19.904	1.713	11.212	10.396	11.29779167	33.637	0.701304	0.436666	3.77	169.638	170.269	3.876	164.103	178.444	18	16	0.005909778	0.000158382	71.111	1	54.629	46	1
20	1.845	0.000099633	1.073	1.096	3.219	11.451	1.052	5.815	6.652	10.227	17.445	0.876143	0.152022	9.173	183.234	185.522	7.757	168.042	207.612	59	58	0.005399179	0.000237548	19.512	0	0	46	1
20	2.345	0.000127069	0.937	1.173	2.811	12.952	1.167	5.976	8.343	11.774	17.929	0.803866	0.272088	6.612	180.682	187.885	18.346	161.786	227.605	68	66	0.00541777	0.000712008	38.983	1	12.203	46	1
20	3.515	0.0002014	1.618	2.088	4.855	10.881	1.013	5.124	7.445	10.02	15.372	0.840144	0.232555	8.503	173.556	174.634	12.002	143.253	201.873	74	72	0.005730001	0.000509768	32.258	1	3.547	46	1
21	0.792	0.000076198	0.411	0.333	1.234	4.136	0.391	2.202	2.552	3.181	6.607	0.972431	0.035008	18.596	103.774	103.862	1.73	98.743	110.597	147	146	0.009623447	0.000203128	0	0	0	1	0
21	0.4	0.000037909	0.204	0.228	0.613	11.598	1.019	5.521	7.922	10.267	16.564	0.911465	0.110158	12.4	105.271	105.5	1.083	103.224	108.389	105	104	0.009477559	0.000101008	1.01	0	0	1	0
21	0.813	0.000074364	0.434	0.437	1.302	17.38	1.473	8.595	10.105	10.285	25.785	0.866896	0.196358	10.686	108.954	109.202	1.316	107.359	113.089	62	56	0.009150303	0.000122857	15.625	4	19.634	1	0
21	1.7	0.000171854	0.789	0.929	2.367	7.283	0.723	2.64	3.281	6.64	7.921	0.905239	0.127654	12.291	100.527	98.816	4.838	87.466	106.806	38	37	0.010108823	0.000494264	7.317	0	0	1	0
21	1.528	0.000159255	0.596	0.698	1.789	8.213	0.902	2.992	4.054	6.916	8.976	0.904242	0.126948	11.863	97.658	96.255	6.928	75.054	107.295	41	39	0.010419266	0.000823139	32.787	1	27.488	1	0
21	1.522	0.000144552	0.549	0.575	1.648	9.61	1.015	2.138	4.271	8.433	6.413	0.816023	0.343498	8.402	99.55	122.06	75.957	91.917	363.929	26	23	0.009497406	0.002224491	52	1	4.646	1	0
21	0.766	0.000077765	0.406	0.276	1.219	8.3	0.786	4.937	4.486	4.665	14.812	0.93319	0.082801	13.278	98.986	98.472	1.504	95.854	100.439	31	30	0.010149925	0.000176985	0	0	0	1	0
21	1.532	0.000150993	0.781	0.428	2.343	8.817	0.821	4.516	5.709	6.949	13.547	0.909159	0.123802	12.088	101.464	100.891	2.616	96.108	104.826	39	38	0.009858913	0.000401587	31.579	0	0	1	0
21	1.28	0.00013067	0.385	0.417	1.154	8.875	0.894	3.252	4.927	10.22	9.755	0.902129	0.123798	11.033	99.664	98.148	5.759	81.429	110.45	59	57	0.010208898	0.000656585	24.359	1	25.947	1	0
21	1.285	0.00013335	0.58	0.788	1.739	12.083	1.2	5.417	7.111	8.82	16.252	0.908347	0.113457	11.787	98.181	96.565	4.182	84.004	101.82	57	56	0.01037879	0.000485467	0	0	0	1	0
21	1.515	0.000152179	0.452	0.437	1.356	12.568	1.115	6.326	7.796	10.605	18.978	0.890155	0.153978	11.146	100.134	98.998	5.988	75.195	106.458	38	36	0.010043544	0.000519811	27.451	1	28.264	1	0
21	2.278	0.000193837	0.871	0.662	2.613	14.94	1.296	6.622	8.92	14.234	19.867	0.857823	0.197776	9.262	112.898	118.044	53.761	89.852	454.389	55	52	0.008510144	0.002157003	20	1	20.832	1	0
21	1.637	0.000168237	0.583	0.806	1.748	11.978	1.152	5.835	6.636	11.469	17.506	0.86512	0.195631	10.141	99.828	96.646	7.937	80.195	109.839	25	24	0.010277487	0.00087298	0	0	0	1	0
21	2.93	0.000238491	0.954	1.295	2.863	14.04	1.259	5.744	8.501	11.32	17.232	0.797529	0.302723	7.031	117.322	123.701	33.689	92.623	278.114	97	90	0.008139828	0.001657359	53.216	6	56.711	1	0
21	2.814	0.000260328	1.449	1.654	4.347	13.057	1.244	5.475	8.373	16.411	16.424	0.808247	0.295308	7.505	108.612	108.047	7.837	76.845	130.184	190	184	0.009249949	0.000654489	6.452	5	7.765	1	0
21	3.587	0.000293189	1.855	2.024	5.566	18.423	1.598	9.394	10.9	19.768	28.182	0.80864	0.280046	7.333	108.129	125.071	73.597	98.407	446.583	120	114	0.008173745	0.002569851	28.671	4	22.623	1	0
21	4.18	0.000305773	1.559	1.733	4.676	16.048	1.425	7.112	10.561	12.69	21.335	0.761905	0.371037	5.871	118.01	140.312	90.985	95.817	497.042	106	92	0.007315132	0.002820328	54.974	8	52.766	1	0
21	3.575	0.000336191	1.264	1.124	3.793	10.458	0.831	6.216	8.278	12.0832	18.649	0.774205	0.351869	6.239	101.932	103.888	4.246	100.644	111.694	11	10	0.009404307	0.000838474	67.742	0	0	1	0
21	2.7	0.000267181	1.655	1.587	4.966	17.929	1.533	9.825	9.76	7.311	29.475	0.790407	0.307633	6.579	100.806	100.938	4.416	93.176	112.976	44	43	0.009895656	0.000448832	4.444	0	0	1	0
21	3.245	0.000261832	1.683	1.526	5.049	14.061	1.242	7.056	8.881	11.097	21.169	0.826477	0.23005	7.56	100.612	136.511	105.48	93.441	459.052	58	46	0.008068078	0.003286364	20.408	3	19.49	1	0
21	3.457	0.000333066	1.905	1.819	5.716	13.491	1.294	4.946	7.045	18.514	14.839	0.774185	0.338424	5.974	103.572	103.336	6.934	90.563	116.522	40	38	0.009633842	0.000715205	8.889	1	17.119	1	0
21	2.809	0.000266956	1.005	0.909	3.016	12.772	1.191	4.768	7.495	23.135	14.303	0.785722	0.316468	6.521	106.337	104.642	13.251	74.798	121.412	35	33	0.009504123	0.001266213	41.818	1	23.644	1	0
21	3.772	0.000345458	1.389	1.932	4.167	13.256	1.325	4.097	8.447	28.279	12.291	0.782102	0.367218	6.667	113.276	109.748	8.84	92.424	120.72	37	35	0.009158136	0.00096623	41.509	1	38.756	1	0
21	2.313	0.000222724	0.877	1.234	2.631	14.134	1.175	7.881	10.848	13.302	23.644	0.808265	0.246094	6.516	101.761	103.602	11.107	87.167	124.421	35	34	0.009627643	0.000995746	0	0	0	1	0
21	3.132	0.000279958	1.832	1.433	5.497	15.329	1.276	8.2	10.684	9.746	24.599	0.789169	0.293704	6.355	111.102	111.686	6.458	100.526	126.713	50	48	0.008938307	0.000567785	6.522	1	5.878	1	0
21	2.228	0.000218343	0.852	0.789	2.557	17.611	1.492	9.189	13.35	17.823	27.568	0.788648	0.295913	6.128	98.465	101.291	9.683	88.144	116.508	19	18	0.009798966	0.000974251	52.174	0	0	1	0
22	0.418	0.00003011	0.169	0.16	0.507	3.48	0.399	1.86	2.282	2.818	5.581	0.972584	0.033262	18.866	139.803	138.575	7.383	83.029	209.667	665	664	0.007208077	0.000442211	0	0	0	1	0
22	0.341	0.000025004	0.165	0.167	0.495	2.981	0.273	1.514	1.908	2.35	4.543	0.982228	0.026979	21.425	137.223	136.322	4.506	100.114	140.178	602	598	0.007333225	0.000244557	0.225	2	0.985	1	0
22	0.567	0.000041727	0.285	0.269	0.855	5.786	0.541	3.01	3.654	4.681	9.03	0.937763	0.10266	16.849	135.742	135.975	3.317	122.999	143.743	574	561	0.007353188	0.000184084	6.167	6	7.498	1	0
22	0.794	0.000065954	0.183	0.311	0.548	6.297	0.559	3.008	3.484	2.829	9.023	0.926966	0.130249	15.266	120.408	120.14	2.381	114.608	122.706	17	16	0.008307565	0.000151261	7.143	0	0	1	0
22	4.357	0.000383014	1.655	2.204	4.964	10.404	1.052	3.268	6.154	3.541	9.803	0.797373	0.30593	8.235	115.196	114.082	12.418	91.826	138.792	35	33	0.008790295	0.000955462	22.5	1	24.013	1	0
22	2.468	0.000183887	0.811	0.769	2.433	15.506	1.238	7.096	9.991	27.89	21.288	0.799428	0.296391	8.002	114.507	144.857	68.724	112.914	310.095	30	27	0.007449761	0.002114714	25.714	1	17.442	1	0
22	1.339	0.000121894	0.341	0.4	1.023	8.233	0.729	3.82	5.506	6.473	11.461	0.937037	0.07989	14.147	110.259	109.852	4.093	99.936	115.476	26	25	0.009105355	0.00036075	0	0	0	1	0
22	1.412	0.000127262	0.548	0.697	1.645	6.879	0.661	2.074	3.069	7.347	6.223	0.9327	0.081707	13.444	112.925	111.3	5.692	99.21	118.365	34	33	0.009010398	0.000498453	30.233	0	0	1	0
22	2.657	0.000198179	1.015	0.815	3.044	9.967	1.048	4.462	4.723	9.408	13.387	0.877061	0.172602	11.2	104.806	139.532	109.17	93.072	494.688	51	46	0.007460011	0.00335235	16.279	2	16.623	1	0
22	1.812	0.000172962	0.399	0.738	1.196	10.234	1.068	4.424	5.333	6.541	13.272	0.926981	0.092302	13.765	102.457	105.449	8.062	87.502	117.738	44	43	0.00954538	0.000825057	0	0	0	1	0
22	4.183	0.000297407	0.974	1.446	2.923	8.991	0.781	3.361	4.689	12.834	10.082	0.819814	0.272323	8.615	114.499	150.594	116.633	86.629	480.176	38	32	0.007110037	0.003635531	47.692	1	17.193	1	0
22	1.122	0.000107604	0.245	1.05896	0.735	10.923	1.039	3.722	5.51648	10.48536	11.165	0.67768	0.557162	3.792	103.888	104.105	1.741	102.283	106.362	5	4	0.009594287	0.000144299	81.356	0	0	1	0
22	1.982	0.000178631	0.581	0.781	1.743	12.403	1.195	5.887	10.917	5.717	17.662	0.897049	0.125652	11.029	111.373	111.043	3.965	99.824	115.588	20	18	0.00901183	0.000352004	5.556	1	9.509	1	0
22	5.342	0.000310772	2.404	2.975	7.212	16.878	1.543	5.492	7.98	31.659	16.475	0.765611	0.378796	6.692	122.421	185.702	139.647	95.853	495.831	150	126	0.005817646	0.003315814	45.283	6	18.337	1	0
22	1.924	0.000167343	0.779	0.988	2.336	12.572	1.16	5.073	7.882	15.069	15.22	0.873727	0.189651	10.979	116.195	115.025	7.593	92.818	131.351	160	156	0.008696105	0.000614128	5.479	3	6.704	1	0
22	2.481	0.000202288	0.986	1.098	2.958	13.354	1.318	4.899	7.281	16.29	14.696	0.826996	0.255059	8.877	118.507	127.638	55.745	97.024	444.089	127	115	0.008153334	0.001581764	32.738	6	39.971	1	0
22	2.345	0.000175396	0.951	0.743	2.854	12.08	1.238	5.779	7.678	10.553	17.336	0.80003	0.323474	8.425	128.036	137.525	63.094	99.039	479.372	103	92	0.007479142	0.002048267	49.08	7	48.009	1	0
22	2.44	0.000150982	0.937	0.627	2.81	6.289	0.756	2.637	3.687	6.569	7.911	0.832804	0.227446	8.446	115.156	166.181	124.457	111.666	447.522	23	20	0.00618763	0.003155383	54.545	1	17.153	1	0
22	1.661	0.000149737	0.776	0.96	2.327	10.842	0.887	4.88	5.373	6.3	14.64	0.868938	0.184686	10.049	109.028	110.949	6.365	103.041	123.402	43	41	0.009016481	0.000518399	14.634	1	6.371	1	0
22	2.725	0.000234845	1.423	1.731	4.27	14.471	1.299	5.795	5.826	18.267	17.385	0.814717	0.304536	8.306	106.727	118.709	56.247	103.356	454.117	48	43	0.008619704	0.001848841	24	2	23.615	1	0
22	2.211	0.000211965	0.77	1.265	2.31	9.727	0.994	3.411	5.616	8.973	10.233	0.897574	0.119722	10.572	101.418	104.517	10.753	86.428	127.716	42	41	0.009586827	0.000983441	7.143	0	0	1	0
22	3.194	0.000220372	1.522	1.734	4.566	13.161	1.352	4.146	6.05	22.983	12.437	0.805645	0.31696	8.302	108.551	144.535	115.065	87.956	484.366	47	43	0.006900359	0.003540767	27.083	2	29.975	1	0
22	3.646	0.000250388	2.158	2.534	6.474	9.197	1.035	2.747	4.584	8.944	8.242	0.798322	0.326042	8.068	111.313	149.615	105.825	101.705	451.872	57	50	0.006867977	0.003179081	31.481	3	32.939	1	0
22	1.495	0.000136032	0.445	0.628	1.335	8.197	0.735	3.906	4.509	10.496	11.719	0.941525	0.063372	12.821	104.91	109.507	9.715	97.371	132.768	33	32	0.00909761	0.000822208	0	0	0	1	0
22	2.439	0.000195369	0.985	1.578	2.955	7.58	0.849	3.167	4.127	4.42	9.501	0.879414	0.153018	9.95	110.157	121.779	59.608	98.561	457.464	47	44	0.008010956	0.00241736	10	2	13.136	1	0
22	1.456	0.000128749	0.427	0.856	1.281	10.357	0.958	4.715	5.609	9.182	14.144	0.861964	0.219805	10.247	114.272	112.896	4.736	97.643	117.253	27	25	0.008845288	0.000379443	30.556	1	4.442	1	0
23	2.531	0.000136465	1.306	1.483	3.917	10.218	1.16	4.775	6.379	11.033	14.326	0.890721	0.149084	10.944	177.621	186.557	29.85	155.888	263.471	126	124	0.00539255	0.000777644	1.449	0	0	1	0
23	1.506	0.00007965	0.858	0.878	2.574	8.226	0.761	4.348	5.512	6.685	13.045	0.955912	0.057285	16.264	187.626	189.089	7.882	177.957	234.059	184	182	0.005287109	0.000218753	0	0	0	1	0
23	0.814	0.000041103	0.442	0.476	1.326	6.093	0.557	3.14	3.876	5.088	9.421	0.98242	0.018011	18.044	196.089	198.058	7.041	189.397	224.03	212	211	0.005046949	0.000181374	0	0	0	1	0
23	2.391	0.000123527	1.232	1.208	3.697	13.388	1.241	5.983	8.432	13.778	17.95	0.930703	0.080955	12.29	190.945	196.861	36.839	176.631	425.526	89	85	0.00516533	0.000507355	16.071	1	9.093	1	0
23	3.994	0.000210057	2.301	2.199	6.903	11.037	1.114	5.373	6.933	9.265	16.119	0.89247	0.142032	10.82	178.578	189.474	18.953	162.685	219.324	77	75	0.005258751	0.00056833	31.667	1	8.642	1	0
23	4.443	0.000181787	2.259	3.033	6.777	16.977	1.52	6.455	12.059	22.956	19.365	0.853757	0.209938	9.447	194.37	241.416	91.195	178.32	498.35	91	86	0.004091892	0.001375305	50	3	33.716	1	0
23	1.156	0.000059708	0.575	0.556	1.726	10.083	0.93	4.557	6.695	9.681	13.672	0.943044	0.066615	13.552	187.77	193.736	13.595	179.758	222.045	56	55	0.005166558	0.000353449	31.915	0	0	1	0
23	3.405	0.000164871	1.71	1.61	5.13	18.944	1.579	8.982	14.641	9.558	26.945	0.888782	0.138892	10.006	189.161	204.475	59.692	167.467	489.661	59	57	0.004841848	0.001101343	61.446	1	59.733	1	0
23	2.482	0.000138359	1.341	1.468	4.024	12.535	1.206	6.415	7.133	12.721	19.246	0.843202	0.249156	8.738	173.283	178.346	20.358	152.134	234.738	104	101	0.005575139	0.000632567	10.769	2	10.872	1	0
23	2.712	0.000131173	1.466	1.246	4.398	18.475	1.556	8.591	10.269	11.836	25.772	0.862948	0.209983	9.789	188.148	216.476	87.404	168.158	492.334	129	119	0.004836344	0.001255949	16.216	1	3.354	1	0
23	5.369	0.000206175	2.43	2.814	7.291	16.437	1.44	7.644	8.844	14.83	22.932	0.78703	0.337376	7.198	194.36	274.374	132.48	176.717	490.165	158	132	0.003840433	0.00159797	35.227	3	9.72	1	0
23	2.715	0.000138169	1.376	1.513	4.128	11.251	1.144	4.7	6.474	9.581	14.099	0.878536	0.160955	10.226	194.158	196.241	13.165	157.286	220.081	92	90	0.005088661	0.000386515	23.077	1	18.074	1	0
23	3.382	0.000200804	1.695	1.661	5.084	14.309	1.35	7.393	9.268	15.9	22.178	0.892806	0.136794	10.514	172.2	172.858	21.139	132.519	213.284	60	59	0.00593695	0.000971413	17.021	0	0	1	0
23	3.898	0.000210401	1.986	1.942	5.959	17.217	1.348	8.356	12.56	19.322	25.069	0.793277	0.309076	6.713	181.153	185.263	25.869	135.297	244.773	143	138	0.005398062	0.000783877	50	4	23.656	1	0
23	1.707	0.000103921	0.889	0.99	2.668	10.684	1.125	4.961	6.596	10.937	14.883	0.866021	0.183733	9.471	163.848	164.034	7.431	145.917	190.529	160	158	0.00608971	0.000314803	17.647	0	0	1	0
23	3.059	0.000183496	1.727	1.657	5.182	16.194	1.392	8.352	10.812	15	25.056	0.806728	0.270491	6.838	161.585	166.571	13.707	149.216	201.852	133	130	0.005999328	0.000501553	35.484	2	11.849	1	0
23	3.65	0.000206991	1.82	2.202	5.459	15.419	1.36	7.416	10.614	10.589	22.249	0.750487	0.38785	5.441	167.095	172.452	42.21	70.502	455.921	116	105	0.005671143	0.000800267	53.75	6	27.141	1	0
23	3.26	0.000231161	1.657	2.007	4.971	13.48	1.199	7.912	11.321	16.641	23.736	0.813779	0.266914	7.416	139.757	140.577	6.926	132.405	166.957	45	43	0.00709089	0.000417095	49.231	1	4.951	1	0
23	2.1	0.00013779	1.194	0.98	3.581	11.456	1.038	4.555	6.555	12.232	13.666	0.901622	0.127146	11.728	147.205	151.388	12.937	137.777	198.865	66	65	0.006561445	0.000598949	10.638	0	0	1	0
23	3.958	0.000255022	2.081	2.245	6.242	20.869	1.777	12.227	14.786	19.005	36.682	0.772669	0.363178	6.514	147.261	155.248	14.245	139.361	186.771	58	56	0.006443985	0.000678199	33.929	1	11.513	1	0
23	3.042	0.000198458	1.758	1.808	5.273	14.152	1.344	4.685	8.694	23.549	14.054	0.821475	0.258642	8.199	150.708	153.322	12.999	137.783	179.733	68	67	0.006523014	0.000554598	39.189	0	0	1	0
23	6.314	0.000413379	3.715	4.214	11.146	16.938	1.497	8.314	9.68	13.551	24.943	0.7344	0.43643	5.349	142.655	151.378	19.047	127.725	188.951	56	53	0.006547248	0.000939551	47.692	2	44.554	1	0
23	4.403	0.000272065	2.259	2.328	6.777	15.825	1.296	6.68	10.222	15.414	20.041	0.785941	0.299175	6.12	158.781	161.447	19.114	136.192	196.619	49	47	0.006179069	0.000802143	46.429	1	31.932	1	0
23	2.915	0.000203013	1.587	1.366	4.761	8.984	0.935	4.274	4.952	7.763	12.823	0.866067	0.206522	11.483	141.651	142.881	5.246	136.597	157.534	56	54	0.006964561	0.000357187	50.602	1	5.902	1	0
23	2.716	0.000181273	1.456	1.808	4.369	11.393	1.132	5.053	6.823	12.107	15.158	0.825274	0.278135	8.417	149.573	150.832	8.959	138.27	181.634	75	74	0.006673432	0.000458118	35.135	0	0	1	0
23	1.831	0.000126766	0.851	1.005	2.553	11.747	1.088	5.178	6.9	8.16	15.533	0.863939	0.220077	10.774	140.926	144.605	9.351	137.553	171.637	50	49	0.006921858	0.000420417	47.692	0	0	1	0
24	0.553	0.000051721	0.212	0.215	0.637	4.055	0.4	1.787	2.611	4.197	5.362	0.972744	0.036182	19.158	105.033	107.062	6.202	90.259	120.752	258	257	0.009347647	0.000544454	0	0	0	1	0
24	0.806	0.000075251	0.149	0.259	0.448	5.459	0.637	1.802	3.21	6.291	5.406	0.942453	0.082543	18.577	107.563	107.161	9.017	80.223	119.053	95	94	0.009334993	0.000879367	2.222	0	0	1	0
24	0.482	0.000040024	0.142	0.151	0.426	5.36	0.506	1.731	2.838	6.808	5.194	0.962749	0.060125	19.339	119.563	120.321	9.319	97.302	134.813	167	165	0.008295369	0.000628894	0.725	1	1.436	1	0
24	2.036	0.000176739	0.828	1.229	2.485	8.123	0.906	3.999	5.369	7.726	11.996	0.8952	0.147482	12.497	116.783	115.281	6.748	105.004	123.134	43	42	0.00868239	0.000546249	26.531	0	0	1	0
24	2.574	0.000229516	1.089	1.401	3.268	11.389	1.144	5.026	7.266	8.849	15.078	0.877619	0.174585	10.143	111.887	112.025	7.991	91.84	125.471	55	53	0.008916506	0.000762781	26.562	1	25.493	1	0
24	2.084	0.000187358	0.712	1.074	2.135	11.716	1.292	4.578	6.886	9.31	13.735	0.84814	0.219041	9.659	110.088	111.238	5.408	104.201	119.874	46	44	0.00898955	0.000463398	2.439	1	4.23	1	0
24	2.054	0.000195365	0.802	0.655	2.407	18.905	1.546	10.413	10.048	13.921	31.238	0.807475	0.285167	6.961	107.416	104.38	7.312	88.615	111.89	32	31	0.009513337	0.0007469	38.298	0	0	1	0
24	1.353	0.000122889	0.237	0.339	0.712	8.809	0.816	2.9	4.838	12.281	8.699	0.9008	0.140774	12.67	111.462	109.614	6.1	94.052	115.652	26	25	0.009085624	0.000513916	21.951	0	0	1	0
24	1.66	0.000164668	0.419	0.621	1.256	9.641	0.919	3.685	5.818	13.621	11.056	0.849209	0.227674	8.974	102.072	101.004	7.452	76.561	109.084	49	47	0.009921499	0.000837443	24.59	1	14.08	1	0
24	1.756	0.000172668	0.545	0.773	1.634	13.799	1.347	4.031	5.74	18.504	12.094	0.870515	0.184644	9.97	104.175	101.588	9.461	80.255	116.095	64	62	0.009831926	0.000966134	4.545	0	0	1	0
24	2.754	0.000262365	0.85	0.937	2.551	15.908	1.416	7.431	11.219	27.516	22.294	0.856685	0.194424	9.032	108.975	105.932	7.741	88.576	114.236	40	39	0.009525518	0.000938347	42.857	0	0	1	0
24	1.259	0.000115964	0.428	0.52	1.285	15.641	1.384	5.747	9.716	21.973	17.242	0.856892	0.224853	9.731	103.469	108.62	13.787	92.254	130.595	57	55	0.009208963	0.001157463	27.397	1	13.891	1	0
24	1.173	0.000108515	0.234	0.407	0.702	12.739	1.16	3.325	6.039	13.134	9.974	0.898713	0.134098	11.245	110.148	107.49	6.274	94.804	114.104	21	20	0.009254432	0.000523387	42.105	0	0	1	0
24	2.412	0.000195522	1.106	1.416	3.319	16.77	1.52	6.986	10.826	20.454	20.958	0.825335	0.263076	8.417	118.955	123.331	12.81	94.061	143.057	127	120	0.008105511	0.000858154	21.678	4	25.302	1	0
24	1.174	0.000100405	0.377	0.513	1.132	9.812	1.05	3.432	5.833	11.6	10.296	0.912083	0.116485	12.4	118.293	117.06	10.301	86.094	132.562	134	133	0.008549214	0.00079365	0.877	0	0	1	0
24	2.049	0.000173663	0.823	1.06	2.468	12.171	1.156	4.084	7.277	18.119	12.253	0.864527	0.190687	9.817	117.686	118.227	8.708	95.108	136.661	108	105	0.008473845	0.000610996	13.333	2	9.984	1	0
24	2.663	0.000239503	1.062	1.096	3.186	13.399	1.282	5.207	7.807	16.517	15.622	0.83581	0.236045	8.602	109.187	111.203	11.829	74.956	135.761	124	116	0.008994328	0.001049199	23.404	6	18.385	1	0
24	1.329	0.00011934	0.625	0.842	1.875	11.607	1.105	4.752	7.551	9.709	14.255	0.874438	0.168939	9.709	112.05	111.652	2.325	106.009	115.464	54	52	0.008978799	0.000222473	5.882	1	4.157	1	0
24	1.182	0.000107156	0.492	0.639	1.475	8.883	0.907	2.481	4.67	10.834	7.442	0.949491	0.05716	14.469	110.57	110.578	3.025	104.753	116.456	75	74	0.00906587	0.000272044	0	0	0	1	0
24	1.448	0.000131702	0.546	0.636	1.639	10.698	1.082	3.331	5.883	11.493	9.993	0.883389	0.16862	10.82	110.758	109.929	5.018	101.205	118.203	56	53	0.009093978	0.000437622	11.111	2	11.126	1	0
24	1.035	0.000095705	0.408	0.442	1.224	14.29	1.494	4.324	5.712	21.921	12.971	0.912061	0.112829	11.64	108.696	108.064	3.493	100.717	113.742	70	69	0.009245052	0.000310785	0	0	0	1	0
24	2.189	0.000181121	1.044	1.101	3.133	13.847	1.387	5.257	7.506	15.901	15.77	0.859614	0.216823	9.905	110.033	122.703	72.642	100.408	485.968	67	63	0.008273418	0.002405881	14.516	1	12.285	1	0
24	2.565	0.000207841	1.252	1.426	3.757	14.564	1.28	4.556	5.979	15.346	13.668	0.875053	0.169113	10.128	109.173	122.876	68.851	103.635	492.494	73	69	0.008103957	0.002505239	31.325	1	18.569	1	0
24	1.053	0.000098127	0.361	0.466	1.083	9.599	0.936	3.848	5.572	12.324	11.545	0.933211	0.074834	12.336	106.474	107.323	4.546	94.248	115.809	58	57	0.009315773	0.000410373	3.704	0	0	1	0
24	1.497	0.000136421	0.665	0.915	1.996	17.078	1.548	8.153	8.85	20.178	24.46	0.847451	0.200443	8.768	108.853	109.752	3.678	102.802	119.419	60	58	0.009110131	0.000324556	7.018	1	6.724	1	0
24	1.122	0.000120402	0.3	0.453	0.901	9.284	0.955	2.744	4.444	10.349	8.232	0.916148	0.103143	12.638	95.753	93.447	6.473	76.992	100.01	34	33	0.010735021	0.000841566	29.412	0	0	1	0
25	1.145	0.000052252	0.553	0.448	1.659	7.283	0.644	3.559	4.476	6.721	10.676	0.933362	0.100922	13.532	217.636	219.882	12.375	195.126	249.829	97	96	0.004563469	0.000260688	0	0	0	1	0
25	0.674	0.000032678	0.358	0.292	1.073	6.756	0.618	3.411	4.336	5.029	10.233	0.966862	0.039446	16.616	202.184	206.261	13.256	190.781	230.941	122	121	0.004849054	0.000307682	1.695	0	0	1	0
25	0.603	0.000029228	0.312	0.29	0.935	9.325	0.881	4.73	6.266	7.823	14.191	0.957457	0.048019	15.602	191.815	206.451	25.004	186.193	262.74	222	221	0.004850081	0.000554223	0	0	0	1	0
25	1.062	0.000054339	0.276	0.332	0.827	15.524	1.436	7.513	10.797	22.976	22.54	0.931986	0.082791	12.589	201.291	194.41	20.187	157.842	213.637	40	39	0.005116735	0.000538444	37.5	0	0	1	0
25	2.816	0.000153056	1.09	0.718	3.27	9.388	0.868	3.614	6.655	9.594	10.843	0.854299	0.211913	9.31	180.544	185.275	13.508	158.194	218.844	37	33	0.005435841	0.000450069	45.238	2	53.194	1	0
25	1.145	0.000053063	0.703	0.655	2.11	18.904	1.768	10.917	10.462	12.052	32.751	0.90375	0.116385	11.04	190.45	216.976	93.484	176.282	497.937	27	23	0.004633256	0.001426649	69.048	1	57.479	1	0
25	1.592	0.000089159	0.653	0.52	1.959	12.58	1.133	7.135	7.64	7.569	21.405	0.895125	0.139338	11.363	180.664	178.216	8.647	162.677	196.149	31	30	0.00560113	0.000323921	55.263	0	0	1	0
25	2.165	0.000122725	1.088	0.942	3.265	14.035	1.172	6.057	6.376	6.096	18.171	0.863851	0.208047	9.716	176.352	175.803	5.242	165.496	183.608	31	30	0.005668394	0.000308644	58.537	0	0	1	0
25	2.614	0.000225891	0.844	0.831	2.533	7.838	0.721	3.326	5.052	10.10744	9.979	0.807543	0.246256	6.448	94.735	121.136	39.372	78.454	180.767	15	14	0.008641109	0.00253337	52.174	0	0	1	0
25	2.801	0.000170783	1.396	1.252	4.189	13.29	1.282	6.912	8.937	11.568	20.736	0.834253	0.240425	8.899	175.836	163.205	30.528	76.709	195.352	79	76	0.006096481	0.001473446	15.517	2	20.703	1	0
25	2.294	0.000137895	1.298	1.099	3.893	10.408	0.916	4.498	7.063	12.146	13.493	0.803549	0.304771	7.512	166.916	166.79	12.615	154.021	209.277	30	28	0.00601076	0.000403718	58.696	1	26.205	1	0
25	2.384	0.00012231	1.191	0.975	3.574	12.507	1.309	6.087	6.937	10.876	18.261	0.853956	0.206813	9.554	196.852	194.191	20.539	166.985	226.501	48	45	0.005130215	0.000550854	27.273	1	23.594	1	0
25	2.589	0.000156748	1.068	1.218	3.205	11.901	1.107	6.49	8.622	9.183	19.471	0.856326	0.184989	8.881	172.198	164.896	22.668	127.527	193.071	31	30	0.006055284	0.000878588	20.833	0	0	1	0
25	2.993	0.000132333	1.356	1.312	4.067	11.914	1.124	5.205	6.51	11.341	15.615	0.85029	0.209689	8.941	230.286	226.903	42.842	169.097	293.26	170	164	0.004422038	0.000861065	53.416	5	54.305	1	0
25	2.429	0.000134898	1.047	0.91	3.142	7.804	0.788	2.86	3.821	6.718	8.579	0.87669	0.175659	10.814	186.864	181.121	30.42	123.808	243.783	167	162	0.00555457	0.000982395	34.783	3	33.857	1	0
25	2.442	0.000118381	1.137	1.199	3.412	11.143	1.106	4.386	6.588	11.608	13.159	0.859593	0.184971	9.228	202.498	210.046	59.826	138.937	499.07	190	182	0.004847286	0.001035094	26.23	3	19.724	1	0
25	3.962	0.00021324	1.804	2.107	5.413	16.283	1.4	8.158	11.354	16.354	24.475	0.773991	0.336114	6.199	194.927	184.405	98.458	82.541	494.182	118	106	0.005381932	0.002750795	57.059	7	54.247	1	0
25	2.742	0.00013655	1.115	1.132	3.344	8.49	0.822	4.099	5.156	6.133	12.297	0.832441	0.259924	9.232	193.002	205.368	22.282	182.46	283.229	64	59	0.004980515	0.000557087	22.5	1	16.465	1	0
25	1.292	0.000068334	0.742	0.576	2.226	9.543	0.956	4.636	5.52	9.298	13.907	0.955327	0.049074	14.564	182.796	189.391	13.547	174.801	213.628	94	93	0.005289603	0.000372048	0	0	0	1	0
25	3.144	0.000206309	1.661	1.372	4.984	12.895	1.411	6.854	6.632	13.203	20.563	0.854812	0.196957	8.915	175.433	152.892	47.272	75.197	202.614	62	57	0.006561829	0.002480802	23.077	1	18.28	1	0
25	3.416	0.000209419	1.463	1.155	4.388	11.442	1.182	4.691	5.986	6.944	14.072	0.858438	0.182031	8.543	169.092	162.407	30.755	85.131	196.734	56	54	0.006130135	0.001392754	44.262	1	15.938	1	0
25	2.762	0.000175934	1.39	1.287	4.169	12.403	1.117	6.831	7.09	9.86	20.493	0.869764	0.161513	9.013	178.213	163.359	40.15	79.522	216.416	52	49	0.006369891	0.002241092	46.875	1	21.614	1	0
25	4.93	0.000274444	2.735	2.121	8.205	12.358	1.23	6.879	5.676	8.018	20.638	0.832578	0.233941	8.384	172.792	180.233	21.131	158.931	232.166	65	63	0.005566578	0.000665379	44.615	1	28.1	1	0
25	2.13	0.000122059	0.848	0.742	2.545	7.5	0.743	3.662	5.149	8.568	10.986	0.919067	0.102665	12.653	178.129	173.599	23.426	138.334	200.874	43	42	0.005731423	0.000771267	44.231	0	0	1	0
25	3.084	0.000155444	1.338	1.266	4.013	9.92	1.006	4.286	5.438	9.817	12.859	0.895385	0.132632	10.976	194.579	197.29	47.045	129.386	469.535	97	92	0.005040109	0.001096521	48.544	3	49.383	1	0
25	4.58	0.000252078	2.313	2.157	6.939	14.48	1.286	7.547	8.834	13.191	22.642	0.822864	0.288833	8.581	164.16	180.14	86.934	83.689	484.493	54	49	0.005503937	0.001486331	56.944	1	23.936	1	0
26	0.792	0.000059694	0.472	0.446	1.415	7.632	0.733	3.831	3.811	5.524	11.494	0.942656	0.077775	15.273	132.824	132.787	1.669	127.829	137.27	561	559	0.007532973	0.000108008	3.241	1	2.332	1	0
26	0.94	0.000068209	0.538	0.45	1.615	8.561	0.767	4.279	4.376	7.211	12.838	0.95085	0.065953	16.924	135.126	137.804	28.715	117.241	481.844	805	798	0.007257115	0.000835413	1.178	2	1.797	1	0
26	0.652	0.000047912	0.4	0.334	1.201	11.071	0.955	6.189	6.399	7.973	18.567	0.960893	0.044183	16.444	135.703	136.006	1.536	131.886	139.96	206	205	0.007353047	0.000089628	0	0	0	1	0
26	2.726	0.0002147	1.451	1.506	4.352	17.84	1.597	9.351	8.88	27.882	28.053	0.825539	0.262459	8.101	126.767	126.475	6.9	116.624	138.967	20	19	0.007876589	0.00041804	55	0	0	1	0
26	3.441	0.000255297	1.563	1.274	4.689	11.496	1.123	5.748	7.665	10.601	17.245	0.849773	0.209172	8.721	134.777	134.526	16.988	117.616	200.364	40	38	0.007419435	0.000948162	37.778	1	32.25	1	0
26	5.291	0.000282661	2.972	2.866	8.917	13.269	1.21	5.989	10.171	15.3	17.968	0.749071	0.422026	6.476	138.03	179.168	75.216	131.203	347.011	44	41	0.005342063	0.002133503	32.5	2	41.472	1	0
26	3.113	0.000225444	1.637	2.166	4.911	15.432	1.468	5.614	7.407	8.053	16.841	0.839306	0.258941	10.406	135.738	137.756	6.313	131.666	156.669	29	28	0.007241067	0.000399316	31.034	0	0	1	0
26	3.721	0.000288402	2.342	1.809	7.025	10.931	0.987	6.228	6.183	9.285	18.685	0.739432	0.453939	5.538	129.411	129.513	2.974	125.328	134.852	22	21	0.007750695	0.000264829	63.415	0	0	1	0
26	6.925	0.000520464	3.571	5.13	10.712	18.719	1.581	8.469	10.437	21.248	25.408	0.697011	0.51141	4.307	134.731	135.533	8.882	118.708	153.25	43	41	0.007515653	0.000559501	34.694	1	33.987	1	0
26	6.591	0.000501425	3.594	3.02	10.783	14.68	1.351	8.078	7.974	14.588	24.235	0.752429	0.422674	5.9	126.935	129.796	8.459	121.068	161.981	48	45	0.007608284	0.00066689	34	2	30.236	1	0
26	8.343	0.000614477	5.433	5.478	16.3	17.362	1.514	8.309	9.826	13.26613636	24.928	0.620639	0.707092	2.381	132.301	136.459	12.643	120.032	157.864	28	25	0.00736493	0.000894997	59.184	1	42.044	1	0
26	2.821	0.000201505	1.432	1.561	4.296	17.256	1.549	8.466	9.274	17.926	25.398	0.824418	0.24888	8.271	140.259	140.371	14.095	122.132	167.496	49	47	0.007142481	0.000746868	32.203	1	18.917	1	0
26	1.429	0.000108056	0.505	0.402	1.516	28.513	2.262	18.772	18.347	13.26613636	56.315	0.755976	0.352031	5.341	134.058	133.012	4.545	124.566	138.402	13	12	0.007560806	0.000316581	59.091	0	0	1	0
26	3.906	0.000264307	1.833	2.053	5.498	15.511	1.386	7.397	9.493	26.758	22.191	0.802928	0.282594	7.171	143.782	146.302	14.105	127.266	175.856	85	79	0.006767389	0.000733433	55.385	5	55.11	1	0
26	1.492	0.000107631	0.614	0.795	1.843	11.047	1.1	4.092	5.516	11.239	12.275	0.917622	0.100414	12.52	138.718	138.643	8.53	113.26	154.953	154	152	0.007213734	0.00046831	10.656	1	10.446	1	0
26	2.262	0.000158384	0.889	1.367	2.667	12.078	1.095	4.591	5.88	11.324	13.774	0.90134	0.137082	12.2	143.07	142.816	7.788	128.062	175.553	98	95	0.007000738	0.000460081	39.683	2	31.699	1	0
26	2.656	0.000192614	1.051	1.131	3.152	14.275	1.374	6.877	9.875	10.894	20.63	0.827716	0.247977	8.299	135.654	137.514	13.032	102.552	182.898	76	70	0.007251186	0.000826066	49.231	5	54.606	1	0
26	4.317	0.000291907	1.958	1.81	5.875	12.085	0.999	6.368	6.558	13.26613636	19.104	0.735577	0.417399	5.193	151.867	149.318	10.216	131.263	163.457	22	20	0.006761261	0.000502476	54.839	1	22.786	1	0
26	2.637	0.000191142	1.212	1.133	3.635	13.469	1.278	5.987	9.008	14.291	17.962	0.882091	0.150434	10.189	131.113	137.556	15.94	121.439	178.317	40	39	0.007248182	0.000827261	9.375	0	0	1	0
26	3.355	0.000229264	1.375	1.748	4.125	14.344	1.298	7.363	11.02	19.96	22.09	0.782111	0.321918	6.712	147.812	145.795	11.863	129.098	162.944	39	37	0.006833937	0.000608531	23.684	1	21.599	1	0
26	2.933	0.000223871	1.39	1.463	4.169	10.886	0.988	5.663	7.51	8.105	16.99	0.859039	0.19056	9.318	125.607	129.887	12.571	118.307	166.067	50	49	0.0076328	0.000803118	9.524	0	0	1	0
26	4.707	0.000341616	2.642	2.713	7.926	18.873	1.56	10.045	13.106	13.26613636	30.135	0.75204	0.383016	5.569	131.315	136.644	13.223	118.564	165.98	29	27	0.007258165	0.000819407	51.064	1	28.347	1	0
26	3.467	0.000238798	1.982	1.577	5.945	13.206	1.192	8.049	7.968	9.841	24.146	0.802272	0.284009	7.17	145.477	150.049	35.089	125.156	252.113	36	31	0.006887516	0.001005361	51.02	2	40.881	1	0
26	1.967	0.000149407	0.83	0.765	2.49	11.103	0.959	4.326	7.358	14.496	12.977	0.871515	0.175491	9.563	130.89	131.944	7.19	122.269	145.139	29	28	0.007595626	0.000443379	4.545	0	0	1	0
26	2.418	0.000162132	1.109	0.999	3.328	11.274	0.957	4.602	4.646	5.489	13.806	0.880192	0.177976	11.049	131.143	147.319	36.787	125.753	256.654	50	47	0.00670486	0.001383162	17.5	1	18.434	1	0
26	1.946	0.000140622	0.582	0.767	1.746	10.047	0.883	3.927	5.856	13.867	11.781	0.912386	0.122539	12.657	131.653	137.499	12.36	127.292	166.328	43	42	0.007226095	0.000696898	29.412	0	0	1	0
27	0.532	0.000048106	0.302	0.323	0.906	7.116	0.636	3.589	4.868	6.208	10.766	0.964331	0.03759	15.057	110.61	110.604	0.953	108.483	114.368	558	557	0.009041186	0.000083926	0	0	0	1	0
27	0.391	0.000035237	0.225	0.263	0.675	8.649	0.762	4.39	6	7.137	13.169	0.953764	0.052324	14.898	111.006	110.929	0.626	108.858	112.473	201	200	0.00901836	0.000057156	0	0	0	1	0
27	0.591	0.000053302	0.347	0.36	1.04	6.917	0.601	3.909	4.295	5.219	11.726	0.965978	0.035631	15.127	110.997	110.948	1.096	105.322	112.692	595	594	0.009014621	0.000098893	0	0	0	1	0
27	1.81	0.000171405	0.865	1.025	2.596	12.349	1.102	4.987	7.079	15.514	14.96	0.880768	0.14772	9.778	102.97	105.255	5.834	94.499	114.672	45	44	0.009470563	0.000529682	53.763	0	0	1	0
27	3.005	0.000293034	1.432	1.313	4.297	12.548	1.154	4.411	5.54	9.006	13.232	0.882884	0.141157	9.64	103.558	103.661	6.066	92.931	111.728	17	15	0.009751234	0.000713326	73.611	0	0	1	0
27	10.075	0.000776606	4.66	13.542	13.979	26.416	2.21	18.507	7.1856	11.39231818	55.522	0.739782	0.434746	5.876	118.34	123.89	11.817	117.321	141.558	6	5	0.007708578	0.001257493	77.778	0	0	1	0
27	1.404	0.000134122	0.7	1.113	2.099	8.707	0.861	4.553	5.156	4.354	13.66	0.898058	0.123251	10.791	105.976	104.627	2.698	99.87	108.141	26	25	0.009553303	0.000287238	65.753	0	0	1	0
27	3.494	0.00022434	1.788	1.768	5.364	13.135	1.302	6.008	7.824	12.987	18.025	0.861685	0.199198	10.037	106.528	176.614	153.626	97.83	500	57	49	0.00642029	0.003778788	32.727	2	25.546	1	0
27	2.949	0.000290378	1.501	1.194	4.504	9.554	0.952	4.222	5.296	7.838	12.667	0.87951	0.152832	9.717	99.473	102.094	6.651	89.905	120.236	36	34	0.009845239	0.00070992	37.5	1	23.093	1	0
27	2.351	0.000240613	1.093	1.168	3.279	10.927	1.006	3.626	5.3	12.472	10.878	0.915613	0.105598	11.658	97.463	98.153	4.003	86.12	106.528	42	41	0.010234952	0.000477337	34.921	0	0	1	0
27	5.354	0.000543045	2.487	1.384	7.46	14.281	1.344	6.479	2.851	11.39231818	19.436	0.764528	0.337037	5.563	97.786	95.953	5.219	85.894	101.872	16	14	0.010143084	0.000849661	77.612	1	18.796	1	0
27	3.104	0.000268925	1.371	0.973	4.112	16.28	1.484	5.56	9.478	14.428	16.679	0.846894	0.217785	8.484	110.463	114.786	13.501	99.697	140.024	27	25	0.008663039	0.001096681	45.238	1	30.963	1	0
27	1.364	0.000125352	0.603	0.503	1.809	7.651	0.696	3.012	3.409	13.676	9.037	0.881929	0.164131	11.91	109.331	108.666	2.9	102.639	111.719	15	14	0.009187934	0.000257578	48.148	0	0	1	0
27	2.764	0.000237722	1.255	1.414	3.764	12.348	1.155	5.027	6.649	11.39231818	15.082	0.817547	0.257084	7.482	115.594	116.083	13.498	95.883	136.693	72	66	0.00860107	0.001017045	69.524	5	54.759	1	0
27	2.02	0.000179832	0.725	0.835	2.174	10.945	1.073	5.303	8.076	12.054	15.91	0.905805	0.117229	11.103	113.664	112.539	11.58	83.472	131.86	117	114	0.008900476	0.001005991	25.735	2	20.114	1	0
27	2.798	0.000253438	0.977	0.975	2.932	11.074	1.008	3.955	6.94	16.481	11.865	0.867765	0.176508	9.636	109.94	109.492	12.557	71.166	135.365	74	70	0.009059318	0.001067273	55.901	2	39.433	1	0
27	2.723	0.000247869	1.049	1.659	3.148	15.763	1.361	8.249	10.454	6.767	24.748	0.799629	0.295405	7.119	101.094	109.984	20.724	82.03	145.229	42	38	0.009102278	0.001670896	72.152	3	69.117	1	0
27	5.125	0.000363169	1.787	1.906	5.36	14.329	1.137	5.533	10.403	11.39231818	16.6	0.786333	0.298131	6.23	111.324	135.781	67.555	99.545	294.513	23	20	0.007086809	0.002914887	65.385	2	14.787	1	0
27	1.317	0.000130863	0.528	0.721	1.584	12.311	1.13	5.633	7.583	11.775	16.899	0.926442	0.084602	12.065	101.623	101.213	3.637	89.116	106.096	50	49	0.009939167	0.000500287	34.286	0	0	1	0
27	3.239	0.00023191	1.357	1.494	4.072	21.049	1.603	9.049	14.272	33.319	27.146	0.81684	0.26298	7.743	98.85	149.168	135.473	83.896	498.158	62	56	0.007160229	0.004074831	33.871	2	27.441	1	0
27	1.42	0.000128593	0.684	0.579	2.051	14.412	1.248	5.833	6.005	7.968	17.5	0.825744	0.241667	7.634	109.892	110.501	3.359	106.449	121.7	37	34	0.009057414	0.00027983	30.435	2	22.014	1	0
27	3.995	0.000346058	2.319	2.135	6.956	12.901	1.227	5.429	5.74	9.482	16.287	0.834578	0.223377	7.993	94.774	121.27	100.915	84.449	499.942	43	38	0.008661878	0.003574668	58.974	3	22.791	1	0
27	3.154	0.000325244	1.138	0.97	3.415	10.426	0.963	5.443	6.815	3.606	16.328	0.858851	0.183096	8.728	96.134	95.541	10.128	83.523	122.579	28	26	0.010312322	0.00122978	69.767	1	34.02	1	0
27	2.052	0.000214685	1.013	1.219	3.039	10.977	1.05	4.431	6.38	19.227	13.293	0.883295	0.151094	10.206	96.017	95.134	6.372	81.535	101.68	35	33	0.010462986	0.000745503	38.333	1	5.266	1	0
27	4.383	0.000298868	1.51	1.422	4.529	18.615	1.854	5.725	11.45	9.461	17.176	0.75689	0.403009	5.728	111.772	154.742	122.177	94.547	494.814	59	52	0.006818264	0.003343585	59.551	3	16.14	1	0
27	1.664	0.000180308	0.816	0.908	2.447	17.657	1.681	7.618	11.777	11.652	22.854	0.87215	0.151756	8.706	93.047	93.456	5.161	83.619	103.829	26	24	0.010836948	0.000644816	52.83	0	0	1	0
28	0.209	0.000007735	0.107	0.116	0.322	1.555	0.142	0.762	0.927	1.252	2.285	0.993604	0.008542	25.722	271.033	270.1	4.573	246.584	275.238	551	550	0.00370206	0.000064018	0	0	0	1	0
28	0.19	0.000006495	0.088	0.081	0.265	1.185	0.103	0.496	0.708	1.282	1.488	0.997904	0.002106	28.418	293.066	293.096	5.477	273.576	305.625	310	309	0.003412245	0.000065708	0	0	0	1	0
28	0.366	0.000010797	0.21	0.18	0.629	2.512	0.236	1.292	1.492	1.89	3.877	0.99452	0.006659	26.007	339.943	338.646	9.836	310.747	359.592	492	491	0.002952907	0.000089722	0	0	0	1	0
28	0.886	0.000042219	0.293	0.41	0.88	8.741	0.949	3.392	6.047	8.279	10.177	0.938911	0.069352	13.763	218.584	210.208	13.937	184.253	223.086	41	40	0.004763612	0.000337903	0	0	0	1	0
28	2.82	0.00015434	0.934	0.88	2.801	15.869	1.373	7.024	11.902	8.481	21.073	0.797418	0.283633	6.422	179.144	182.771	13.376	165.837	214.147	32	30	0.005473149	0.000493966	64.815	1	35.352	1	0
28	3.839	0.000219737	0.845	0.735	2.535	9.835	0.908	5.19	6.735	7.03	15.57	0.826288	0.272977	8.911	190.202	188.857	7.209	173.56	195.786	33	32	0.005723988	0.001759302	60.417	0	0	1	0
28	1.243	0.000069617	0.368	0.458	1.103	7.818	0.767	3.235	4.415	6.086	9.705	0.900347	0.143084	11.449	180.776	179.753	5.533	168.795	193.548	39	38	0.005600633	0.000274788	34.375	0	0	1	0
28	1.445	0.000081697	0.577	0.557	1.73	11.499	0.956	6.351	7.382	7.55	19.053	0.88824	0.142247	10.008	180.154	178.784	5.356	166.439	185.464	38	37	0.005654823	0.000332477	54.545	0	0	1	0
28	1.236	0.000071979	0.501	0.612	1.504	11.802	1.111	5.911	7.779	8.527	17.733	0.826446	0.233025	7.579	173.106	171.415	6.147	158.989	182.039	55	53	0.005824081	0.000285015	29.167	1	30.25	1	0
28	1.086	0.000063179	0.557	0.54	1.671	14.875	1.479	3.842	5.569	27.79	11.525	0.777399	0.305999	5.738	172.01	172.458	5.865	161.824	183.314	56	53	0.005818641	0.000224163	48.387	1	17.759	1	0
28	2.06	0.000122239	0.858	0.753	2.573	16.186	1.439	5.512	7.385	24.937	16.537	0.773855	0.352718	6.235	165.182	168.829	12.649	150.146	200.012	31	29	0.005933767	0.000448002	70.968	1	25.402	1	0
28	2.302	0.000119785	1.041	1.148	3.123	14.581	1.377	6.232	6.639	15.877	18.695	0.827657	0.254019	8.201	206.633	190.595	28.418	153.944	225.281	51	49	0.005203179	0.000781825	44.231	1	27.036	1	0
28	1.845	0.000102819	0.845	0.679	2.534	13.116	1.309	5.309	7.808	10.774	15.928	0.836044	0.221899	7.761	180.792	180.433	6.75	167.972	188.973	19	18	0.005571897	0.000297798	0	0	0	1	0
28	2.596	0.00009415	1.123	1.324	3.37	9.123	0.931	3.06	4.345	9.41	9.179	0.847529	0.230714	10.056	273.876	278.185	50.244	221.569	467.245	276	268	0.003626143	0.000618246	47	5	48.238	1	0
28	1.291	0.000051563	0.511	0.516	1.533	7.252	0.793	2.572	3.87	7.119	7.716	0.912747	0.11666	12.234	245.715	250.814	39.5	97.218	321.031	362	357	0.003992949	0.000732128	9.756	2	11.825	1	0
28	2.344	0.000089308	1.1	1.277	3.3	11.462	1.195	4.553	7.429	13.048	13.658	0.840368	0.251275	9.741	262.393	263.742	25.182	216.56	351.348	284	278	0.003809599	0.000366555	21.739	1	11.333	1	0
28	2.966	0.000109247	1.353	1.608	4.058	8.683	1.051	2.382	4.03	10.818	7.146	0.851103	0.220988	10.085	272.132	273.676	30.45	228.367	328.29	314	306	0.003682814	0.000446202	26.752	2	14.404	1	0
28	2.805	0.000100469	1.281	1.707	3.842	7.895	0.951	2.053	3.74	9.863	6.159	0.841119	0.212976	8.832	286.524	280.361	24.494	233.919	310.865	105	102	0.00358179	0.000376956	22	1	3.715	1	0
28	1.703	0.000063816	0.671	0.815	2.014	11.549	1.154	3.511	7.295	15.363	10.533	0.905563	0.110831	10.988	268.669	268.891	40.968	171.686	335.909	149	148	0.003746693	0.000637866	3.509	0	0	1	0
28	1.386	0.000050428	0.613	0.692	1.84	8.307	0.96	2.667	4.392	8.837	8	0.879274	0.164598	11.23	275.055	274.718	17.298	245.855	317.074	127	124	0.003638907	0.000241709	3.846	1	7.869	1	0
28	2.547	0.000090963	1.329	1.462	3.988	12.262	1.139	4.995	7.948	13.968	14.986	0.86077	0.197164	9.674	279.941	281.274	22.796	232.15	331.269	158	157	0.003571217	0.000347128	1.754	0	0	1	0
28	1.344	0.000047604	0.508	0.508	1.523	7.403	0.734	2.719	4.233	7.134	8.158	0.918073	0.112196	12.59	278.319	282.709	16.566	262.721	322.404	128	126	0.003541828	0.000227676	26.471	1	15.506	1	0
28	1.833	0.000063467	0.847	0.999	2.542	9.918	1.178	4.191	5.958	8.946	12.573	0.855067	0.213931	9.571	282.476	290.773	28.35	253.914	347.211	125	123	0.00346182	0.000341786	40.278	1	22.519	1	0
28	2.006	0.000070765	0.924	0.932	2.773	9.532	0.971	4.174	6.129	11.745	12.523	0.844932	0.215364	9.435	280.785	283.545	38.387	203.047	345.912	131	130	0.003527503	0.000512035	7.547	0	0	1	0
28	1.853	0.000062273	0.977	1.127	2.931	10.209	1.071	4.074	6.361	9.242	12.222	0.877369	0.157415	10.158	295.992	296.906	18.181	249.602	337.98	160	159	0.003361119	0.000231807	0	0	0	1	0
28	1.395	0.000055274	0.502	0.774	1.506	6.719	0.747	1.923	4.18	8.083	5.768	0.933283	0.087232	15.181	258.924	252.579	33.494	184.107	289.085	116	115	0.00396352	0.000582875	29.231	0	0	1	0
29	0.918	0.000066898	0.408	0.532	1.224	5.093	0.477	2.497	3.079	4.575	7.49	0.958267	0.051962	16.332	138.117	137.528	6.186	103.925	145.219	233	231	0.007287191	0.000461365	1.765	0	0	1	0
29	0.384	0.000026664	0.171	0.179	0.512	3.351	0.32	1.8	1.838	2.512	5.399	0.985267	0.018815	21.1	144.349	143.885	4.326	128.597	151.512	179	178	0.006949108	0.000209758	1.587	0	0	1	0
29	0.343	0.000022897	0.131	0.164	0.394	3.041	0.345	1.247	1.698	2.601	3.74	0.983448	0.02453	26.153	150.088	149.561	5.079	134.174	156.943	170	169	0.00668307	0.000227892	12.879	0	0	1	0
29	3.721	0.000291156	1.557	1.886	4.672	5.954	0.629	2.267	3.621	3.709	6.802	0.853536	0.25419	11.19	128.085	128.34	9.948	102.363	140.899	40	39	0.007824365	0.000726718	9.375	0	0	1	0
29	2.394	0.000200751	0.924	0.652	2.773	7.947	0.764	3.031	4.957	8.714	9.094	0.875223	0.166432	10.029	120.042	119.764	6.115	102.721	129.269	32	30	0.008386663	0.00047707	26.829	1	30.704	1	0
29	6.198	0.000280885	2.948	3.032	8.845	10.301	1.247	3.945	5.373	9.9	11.835	0.74022	0.48474	7.129	128.524	246.438	155.095	95.711	451.235	92	79	0.004532069	0.002923702	26.415	1	17.901	1	0
29	2.33	0.000198639	0.969	1.549	2.907	10.05	1.085	3.488	6.109	11.754	10.465	0.853519	0.210864	10.24	116.23	117.548	8	101.904	127.829	44	43	0.008525009	0.000621228	18.182	0	0	1	0
29	3.126	0.000216433	1.422	1.71	4.266	20.056	1.962	7.066	11.593	41.28	21.197	0.793017	0.340323	7.223	112.938	148.616	112.785	101.075	493.795	47	43	0.006924133	0.003174239	26.829	1	23.999	1	0
29	4.542	0.000412897	2.627	2.828	7.88	17.763	1.548	7.535	8.812	19.646	22.606	0.828413	0.242089	8.144	111.097	110.394	6.948	95.591	134.134	55	54	0.009090929	0.000657505	6.25	0	0	1	0
29	1.442	0.000132378	0.636	0.813	1.907	9.183	0.807	4.11	4.594	11.94	12.331	0.89344	0.140599	10.905	108.209	108.983	7.472	95.337	122.382	41	40	0.009182258	0.000635445	2.632	0	0	1	0
29	2.834	0.000259459	1.53	1.9	4.591	19.016	1.765	7.795	5.891	13.2972	23.384	0.820103	0.240306	7.394	107.437	108.9	4.48	101.411	118.036	37	35	0.009156389	0.000422204	13.514	1	13.345	1	0
29	2.212	0.000191127	0.847	0.872	2.542	14.481	1.323	5.931	7.602	16.869	17.792	0.872269	0.166178	9.817	117.289	115.543	5.423	102.447	123.349	59	54	0.008640693	0.000447064	19.643	3	13.034	1	0
29	2.924	0.000248182	0.763	1.376	2.288	14.38	1.39	4.804	10.196	20.536	14.412	0.813511	0.25834	7.496	120.324	117.742	11.826	98.376	137.194	18	17	0.008486482	0.000770273	15.789	0	0	1	0
29	5.046	0.00040264	1.981	1.808	5.944	15.53	1.412	6.175	9.459	16.588	18.525	0.750252	0.405978	6.202	121.711	126.569	17.578	94.282	158.408	70	65	0.007978844	0.001264059	51.825	4	46.812	1	0
29	1.862	0.000139721	0.657	0.88	1.972	11.768	1.088	4.815	6.289	11.581	14.445	0.846314	0.202961	8.367	131.907	133.051	17.013	89.632	175.292	123	122	0.007502249	0.000957367	1.087	0	0	1	0
29	3.622	0.000289166	1.519	1.569	4.557	15.818	1.486	5.686	10.567	17.853	17.057	0.823127	0.260295	8.139	126.799	124.19	14.475	75.114	142.733	85	81	0.007983538	0.000980468	41.88	2	16.903	1	0
29	3.817	0.000307194	1.423	1.953	4.27	15.974	1.484	7.444	11.368	0.982	22.332	0.780571	0.316367	6.394	124.337	124.53	12.293	86.056	145.016	81	73	0.008047895	0.000790626	51.515	7	54.507	1	0
29	2.914	0.000218441	1.266	1.405	3.799	8.84	0.806	4.038	4.02	3.577	12.114	0.811683	0.25489	6.808	133.375	132.395	3.724	126.191	136.267	19	18	0.007497527	0.00034505	56.757	0	0	1	0
29	1.571	0.000129696	0.784	0.964	2.352	9.881	0.963	4.313	5.713	10.177	12.938	0.915004	0.108053	11.766	119.71	121.406	6.233	116.152	146.834	46	45	0.008254439	0.000400016	0	0	0	1	0
29	3.65	0.000310296	1.332	1.586	3.996	12.888	1.36	4.768	7.887	16.591	14.305	0.828054	0.281404	8.686	113.443	117.924	10.032	106.029	136.102	47	43	0.008501698	0.000764439	25.49	1	20.39	1	0
29	1.858	0.000156096	0.807	0.966	2.422	14.852	1.349	6.196	10.852	20.354	18.587	0.871817	0.155419	9.245	120.424	119.065	8.028	106.09	130.552	51	50	0.00840061	0.000579431	4.444	0	0	1	0
29	4.477	0.000364706	2.222	2.162	6.666	12.42	1.173	6.515	6.913	8.759	19.546	0.798603	0.311552	7.804	124.704	121.786	9.74	96.056	132.483	40	38	0.008145404	0.000783331	40	1	15.565	1	0
29	3.093	0.000257175	1.421	1.326	4.263	16.085	1.397	5.872	9.976	9.944	17.616	0.798922	0.297853	7.539	117.212	120.176	8.86	102.748	130.937	54	51	0.008313844	0.000713945	22.807	2	8.78	1	0
29	1.916	0.000161811	0.876	1.304	2.627	15.35	1.563	5.051	10.05	25.247	15.154	0.871119	0.168703	9.442	119.284	118.387	4.524	107.536	125.763	56	55	0.008446844	0.000398617	4.167	0	0	1	0
29	2.304	0.00019571	1.109	1.246	3.327	13.739	1.407	4.893	9.53	4.813	14.679	0.845012	0.210991	8.45	118.831	118.232	7.8	104.459	128.514	45	42	0.008494489	0.000621578	25.532	2	10.459	1	0
29	2.141	0.000189207	1.067	0.83	3.201	21.341	2.041	8.834	12.645	31.928	26.502	0.876956	0.176197	10.915	114.023	112.564	5.865	101.245	120.118	41	39	0.008835463	0.000453972	26.415	1	6.373	1	0
30	0.549	0.000033988	0.292	0.28	0.875	3.979	0.394	1.886	2.112	2.795	5.657	0.969481	0.03365	17.157	158.648	161.524	11.581	146.825	184.14	159	158	0.006194881	0.000436287	2	0	0	1	0
30	0.371	0.000022359	0.128	0.154	0.383	2.939	0.283	1.079	1.508	3.054	3.236	0.985059	0.016943	20.747	162.475	165.903	12.61	141.054	189.865	206	205	0.006032312	0.00046712	5.385	0	0	1	0
30	0.37	0.000020901	0.121	0.145	0.362	4.895	0.48	1.744	2.538	5.162	5.231	0.981851	0.019279	19.195	177.245	176.962	15.426	150.611	205.038	173	172	0.005653177	0.00049668	2	0	0	1	0
30	1.385	0.000072907	0.26	0.277	0.779	5.949	0.559	2.263	3.494	5.378	6.789	0.913327	0.099262	11.203	195.542	191.519	20.743	146.58	217.788	54	53	0.005262857	0.000658818	0	0	0	1	0
30	1.986	0.000109868	0.528	0.466	1.584	8.032	0.737	3.112	4.613	8.553	9.335	0.850571	0.205557	9.381	180.24	182.166	22.698	141.365	229.299	56	53	0.005532399	0.000750638	36	1	33.34	1	0
30	2.489	0.000111752	1.045	1.032	3.135	21.87	1.738	12.66	18.154	13.347	37.979	0.78698	0.325397	6.66	182.862	229.315	104.268	144.489	451.443	88	80	0.004489636	0.001651683	35.294	2	29.543	1	0
30	1.326	0.000068285	0.275	0.362	0.825	5.842	0.703	1.891	2.621	5.976	5.672	0.92168	0.122766	14.55	181.678	199.613	82.695	148.963	485.121	74	68	0.005150317	0.001404148	43.939	1	32.68	1	0
30	0.41	0.000024419	0.127	0.155	0.381	6.679	0.592	3.235	4.206	6.524	9.706	0.96492	0.040797	15.828	171.195	167.986	7.137	154.564	175.869	53	52	0.005952412	0.000254096	32.759	0	0	1	0
30	1.717	0.000110192	0.651	0.65	1.952	9.458	0.868	3.776	4.552	7.104	11.327	0.886176	0.141851	10.33	160.229	156.975	18.659	120.653	208.999	80	77	0.006415905	0.000756979	26.761	2	28.855	1	0
30	1.783	0.000105764	0.497	0.429	1.49	8.246	0.752	3.055	4.937	8.127	9.165	0.899521	0.133697	12.345	165.679	171.016	33.965	125.149	308.256	86	80	0.005933044	0.000991262	29.412	2	26.421	1	0
30	3.989	0.00017731	1.397	1.423	4.191	9.006	0.893	3.575	5.257	8.791	10.724	0.806405	0.309082	7.86	164.209	230.818	129.916	116.706	490.379	114	106	0.004444546	0.0021576	41.935	2	26.269	1	0
30	1.344	0.00006386	0.41	0.279	1.229	8.134	0.754	3.084	3.955	6.199	9.252	0.905047	0.146708	13.387	205.326	212.369	53.893	155.998	481.069	92	87	0.004750163	0.000996696	43.902	1	24.107	1	0
30	2.096	0.000123585	0.404	0.389	1.213	5.874	0.619	2.211	3.444	4.385	6.634	0.873649	0.185577	10.407	178.617	167.625	28.944	104.037	201.062	42	41	0.005897015	0.001020737	0	0	0	1	0
30	2.462	0.000120518	0.957	0.885	2.872	8.359	0.769	2.887	3.761	6.619	8.661	0.859304	0.201009	10.074	185.416	207.176	74.415	134.008	467.184	168	153	0.004895876	0.001404492	36	5	31.059	1	0
30	1.98	0.00010608	0.958	0.896	2.873	7.92	0.833	2.865	4.184	7.73	8.595	0.873026	0.189187	10.259	181.073	188.53	43.835	125.057	416.632	206	201	0.00535687	0.001033012	6.78	1	4.789	1	0
30	2.733	0.000134192	1.044	1.207	3.132	6.274	0.744	2.216	3.089	5.298	6.647	0.828461	0.254275	8.466	191.302	208.498	85.364	128.482	493.983	151	137	0.004910733	0.00151012	35	7	30.232	1	0
30	1.961	0.000103716	0.739	0.646	2.216	11.818	1.049	5.046	5.627	9.345	15.139	0.811465	0.285417	8.258	183.988	190.313	33.374	149.402	255.384	96	88	0.005287679	0.00098539	51.587	4	40.313	1	0
30	1.867	0.000103653	0.229	0.267	0.688	7.683	0.731	4.013	4.554	2.811	12.038	0.793945	0.294358	6.744	183.978	178.739	20.369	141.824	200.383	24	23	0.005553172	0.000646242	69.388	0	0	1	0
30	3.142	0.000184233	1.535	1.174	4.605	14.478	1.403	7.497	8.873	9.82	22.492	0.846716	0.207521	8.703	182.384	172.88	32.726	75.458	210.314	64	61	0.00586403	0.001645954	56.25	2	26.09	1	0
30	1.662	0.000086989	0.506	0.634	1.518	7.947	0.977	1.429	2.157	7.903	4.287	0.894734	0.153032	12.59	193.559	191.327	4.823	181.419	195.486	24	23	0.005232959	0.0001627	51.22	0	0	1	0
30	2.687	0.000174945	1.27	1.398	3.811	8.562	0.822	3.38	4.051	5.001	10.141	0.822089	0.239438	7.42	157.608	154.37	11.604	133.691	177.753	63	61	0.006509571	0.000523213	24.528	1	6.555	1	0
30	2.797	0.000150423	1.05	1.138	3.151	8.534	0.873	2.94	3.933	9.911	8.821	0.817788	0.294735	8.05	157.843	187.135	95.79	127.185	493.978	65	62	0.005377416	0.001898339	38.596	2	39.725	1	0
30	4.307	0.00025124	1.598	1.837	4.793	16.197	1.532	7.662	9.703	10.075	22.987	0.723184	0.462327	5.267	146.547	175.878	104.366	123.829	499.732	41	36	0.005832614	0.002169129	55.357	2	28.496	1	0
30	1.263	0.000075937	0.393	0.493	1.18	11.883	1.12	4.195	6.848	13.028	12.585	0.85178	0.19696	8.398	156.651	165.168	29.709	149.608	308.845	46	44	0.006010943	0.000899335	28.571	1	11.262	1	0
30	2.032	0.000137598	0.519	0.528	1.556	10.003	0.89	5.386	7.287	9.939	16.157	0.796518	0.29039	6.829	152.389	147.356	14.958	113.177	167.705	30	28	0.00677176	0.000696638	57.627	1	25.59	1	0
30	3.8	0.000185209	1.898	1.867	5.695	12.385	1.399	5.226	6.623	17.8	15.678	0.772426	0.380588	6.78	138.801	208.072	133.032	116.852	446.568	78	73	0.004873991	0.002750764	49.296	1	7.626	1	0
31	0.689	0.000041271	0.353	0.397	1.059	22.733	1.828	12.18	18.366	17.327	36.54	0.620008	0.649586	2.232	168.088	168.185	3.274	160.746	174.548	391	371	0.005992319	0.000512907	14.521	1	20.456	1	0
31	1.091	0.000059237	0.655	0.553	1.965	16.046	1.363	8.314	13.203	11.054	24.942	0.871933	0.169649	9.316	181.383	184.172	10.718	170.612	255.594	285	284	0.005429971	0.000304605	0	0	0	1	0
31	1.763	0.000094794	0.862	1.16	2.587	23.723	1.959	12.761	16.917	14.314	38.283	0.665432	0.5628	3.21	190.286	191.945	8.688	182.12	245.221	347	331	0.005378252	0.000999021	4.663	0	0	1	0
31	2.216	0.00011613	1.099	1.269	3.296	33.884	2.453	21.312	19.65772727	13.57408333	63.935	0.743407	0.373663	4.864	197.369	191.144	12.386	164.623	202.838	36	35	0.005240477	0.000403727	21.739	0	0	1	0
31	1.901	0.000091334	0.747	0.585	2.242	16.616	1.53	4.668	19.65772727	13.57408333	14.004	0.68618	0.478869	3.481	190.97	243.225	124.358	166.105	506.094	36	27	0.004804349	0.001421386	55.556	1	7.219	1	0
31	7.634	0.000206943	4.007	4.047	12.022	19.971	1.794	8.644	11.304	13.57408333	25.932	0.617599	0.646193	2.122	429.972	361.507	143.785	182.948	504.69	89	80	0.002710741	0.001346773	38.095	1	29.605	1	0
31	1.263	0.000064189	0.523	0.422	1.569	23.582	2.04	12.145	21.46	14.845	36.436	0.750482	0.423017	5.363	185.216	207.342	89.192	156.509	496.266	50	44	0.005083242	0.001720175	46	1	14.527	1	0
31	3.118	0.000108426	1.103	0.613	3.309	16.92	1.562	7.272	8.439	13.57408333	21.815	0.652619	0.541595	2.77	186.835	309.994	147.521	167.988	495.912	106	82	0.003477405	0.001805717	9.302	1	9.405	1	0
31	1.755	0.000092047	0.823	0.839	2.47	21.734	1.817	9.025	11.69	13.57408333	27.076	0.650654	0.561522	2.774	173.646	198.375	79.359	159.422	479.003	89	78	0.005244702	0.001284007	40.541	3	32.199	1	0
31	1.536	0.000086794	0.437	0.425	1.312	25.864	2.309	4.794	19.65772727	13.57408333	14.381	0.716985	0.422772	4.219	169.677	186.524	74.795	153.279	484.63	65	61	0.005648967	0.001769242	25	1	20.235	1	0
31	6.544	0.000176077	3.296	3.841	9.889	20.335	1.851	8.856	13.989	13.665	26.567	0.645141	0.575765	2.683	466.647	368.745	146.498	155.784	497.381	191	148	0.002690615	0.001567692	33.333	5	33.539	1	0
31	4.496	0.000238738	1.275	1.578	3.826	39.874	2.414	25.82	72.86	13.57408333	77.459	0.599295	0.68796	1.783	259.754	247.393	66.173	160.162	391.13	59	33	0.005310546	0.001375222	49.206	1	34.322	1	0
31	1.681	0.000103571	0.718	0.821	2.153	21.757	1.846	12.206	15.377	10.777	36.619	0.729838	0.405917	4.66	159.62	161.222	15.033	140.285	193.15	46	45	0.006161228	0.000587203	40	0	0	1	0
31	5.363	0.000153056	2.464	2.325	7.392	20.76	1.727	9.045	13.154	17.34	27.135	0.682414	0.500224	3.489	454.088	356.508	131.242	147.322	499.324	391	299	0.002854053	0.00142547	49.798	10	51.637	1	0
31	1.749	0.000075615	0.721	0.832	2.164	24.909	1.986	13.968	24.141	7.321	41.905	0.72167	0.426443	4.485	203.35	236.16	71.778	175.94	400.61	188	171	0.004322137	0.00111324	38.667	3	30.562	1	0
31	2.922	0.00011358	1.009	1.162	3.026	17.53	1.619	7.971	13.951	16.408	23.912	0.742992	0.429825	5.417	220.614	267.645	103.614	151.125	493.904	159	142	0.003886436	0.001339209	56.164	3	48.5	1	0
31	3.905	0.000131809	1.722	1.998	5.167	19.171	1.696	9.356	13.877	13.413	28.069	0.699313	0.463248	3.933	252.459	306.159	118.221	172.066	499.546	245	188	0.003375361	0.001394537	50.286	8	42.372	1	0
31	8.396	0.00030853	4.881	7.308	14.642	7.388	0.655	2.283	19.65772727	13.57408333	6.85	0.581173	0.747565	1.464	242.132	308.003	103.015	240.739	442.856	18	16	0.003674858	0.002216423	85	1	16.314	1	0
31	2.118	0.000121373	1.064	1.362	3.192	25.137	2.144	10.654	20.489	5.758	31.961	0.724914	0.397746	4.365	177.371	174.791	14.478	142.952	193.037	63	62	0.005730215	0.000504016	18.182	0	0	1	0
31	2.328	0.000109297	1.006	1.324	3.018	27.399	2.347	12.79	24.101	13.57408333	38.369	0.70304	0.476217	4.112	218.823	213.166	51.823	141.08	286.114	58	56	0.004695139	0.001169473	41.379	1	28.299	1	0
31	1.673	0.00009849	0.753	0.789	2.259	20.198	1.656	10.888	15.034	20.667	32.663	0.618739	0.657339	2.171	162.295	169.537	14.847	153.519	199.358	59	54	0.005886067	0.000509235	47.761	1	25.126	1	0
31	5.172	0.000185918	2.669	2.621	8.006	19.757	1.658	6.645	6.954	13.57408333	19.935	0.634261	0.6147	2.503	200.523	281.899	130.041	92.86	457.439	91	71	0.003594875	0.001760823	38.333	2	25.549	1	0
31	9.095	0.000228661	4.158	4.655	12.474	21.516	1.885	9.856	14.352	13.57408333	29.568	0.582815	0.759623	1.503	467.963	385.167	135.228	156.682	489.309	135	111	0.002514062	0.001267533	44.444	2	29.512	1	0
31	1.801	0.000101977	0.807	1.057	2.422	26.995	2.17	16.875	29.087	13.57408333	50.626	0.758438	0.329751	5.099	176.884	176.857	6.561	160.048	186.842	58	57	0.005663275	0.000238483	50.769	0	0	1	0
31	2.229	0.000098605	1.097	1.627	3.29	30.401	2.124	24.317	40.342	13.57408333	72.95	0.724671	0.397016	4.35	242.346	231.861	26.496	187.586	260.819	60	55	0.004423502	0.000606539	58.025	0	0	1	0
31	5.917	0.000161774	3.061	4.114	9.182	20.778	1.92	10.303	13.383	13.57408333	30.91	0.686166	0.517671	3.551	468.618	361.126	151.711	157.586	499.819	130	94	0.002733901	0.00174478	41.538	1	22.543	1	0
32	1.538	0.000110648	0.951	0.699	2.853	21.995	1.919	12.421	14.63	13.706	37.263	0.678359	0.526637	3.496	138.305	138.989	4.312	130.982	148.204	100	99	0.007192097	0.000232734	35	0	0	1	0
32	2.184	0.000117389	0.955	0.921	2.865	22.509	1.827	12.848	15.39	13.342	38.544	0.637052	0.60407	2.546	144.683	223.014	144.402	135.017	498.411	228	186	0.005375158	0.002305331	4.167	1	1.901	1	0
32	2.192	0.000116662	0.971	1.12	2.913	22.686	1.952	10.729	21.804	16.755	32.188	0.651746	0.574026	2.888	159.198	213.888	116.037	144.406	496.113	130	113	0.00532226	0.001793389	23.958	1	26.382	1	0
32	1.957	0.000107328	1.163	0.685	3.49	32.775	2.196	11.8298	18.51370588	17.39188889	35.4894	0.582429	0.74109	1.498	152.174	183.268	99.855	149.321	467.415	19	17	0.005485586	0.002046647	61.765	1	35.7	1	0
32	2.344	0.000108825	0.651	0.331	1.952	27.447	2.143	7.286	1.111	17.39188889	21.858	0.654019	0.541904	2.806	152.445	257.94	150.624	145.227	455.182	33	24	0.004641756	0.002261522	64.815	1	3.629	1	0
32	2.575	0.000115175	0.556	0.623	1.667	26.059	2.61	9.741	10.806	17.39188889	29.222	0.644403	0.57739	2.68	141.89	251.213	162.396	136.526	501.414	37	27	0.004473616	0.002599428	62.791	2	48.485	1	0
32	0.974	0.000068792	0.573	0.717	1.719	28.17	2.394	3.354	18.51370588	17.39188889	10.063	0.58568	0.71961	1.523	141.19	141.745	1.702	140.028	144.277	11	10	0.007059909	0.000106566	37.5	0	0	1	0
32	12.172	0.000248139	7.643	2.0704	22.929	20.707	1.771	12.792	11.893	17.604	38.375	0.698721	0.434323	3.676	466.999	470.456	12.078	452.083	497.414	75	53	0.002038552	0.000282013	42.857	0	0	1	0
32	8.703	0.000210114	4.98	6.018	14.94	30.271	2.084	4.71	18.51370588	17.39188889	14.131	0.563548	0.79551	1.134	428.933	439.98	26.561	408.521	483.012	43	32	0.00241431	0.00074608	71.429	0	0	1	0
32	13.503	0.00034421	7.729	10.197	23.188	21.835	1.572	11.565	18.51370588	17.39188889	34.694	0.543894	0.855855	0.775	429.845	444.355	25.704	428.155	496.315	45	27	0.00254919	0.000570661	57.627	0	0	1	0
32	13.338	0.000334454	8.016	8.103	24.048	31.488	1.969	13.087	18.51370588	17.39188889	39.26	0.544298	0.843477	0.774	418.842	418.596	0.631	417.249	419.183	32	24	0.002507541	0.000756421	67.391	0	0	1	0
32	14.376	0.000341099	7.508	8.203	22.525	23.195	1.791	14.343	18.51370588	17.39188889	43.029	0.546885	0.833395	0.82	428.637	440.334	21.602	419.815	467.898	52	33	0.002372756	0.0004179	70.588	1	42.1	1	0
32	0.639	0.000047197	0.267	0.392	0.801	26.702	2.448	9.421	18.51370588	17.39188889	28.264	0.587409	0.710669	1.545	135.327	135.51	0.89	134.285	136.935	12	11	0.007381057	0.000058268	53.571	0	0	1	0
32	3.944	0.000142688	1.601	1.367	4.802	22.919	2.061	10.789	13.873	17.39188889	32.366	0.644514	0.577941	2.657	225.681	302.472	147.192	138.068	526.41	168	132	0.003617893	0.001825833	61.34	6	53.257	1	0
32	1.35	0.000092864	0.578	0.774	1.733	27.586	2.267	16.223	21.632	17.39188889	48.668	0.625534	0.639253	2.336	136.347	152.627	78.688	124.787	495.298	93	83	0.006878867	0.001665413	31.313	4	34.871	1	0
32	5.89	0.000240942	2.799	2.19	8.397	22.51	1.863	10.202	15.058	17.39188889	30.607	0.609784	0.684258	2.053	387.79	302.029	152.268	132.004	493.901	135	90	0.004090874	0.002286039	44.828	5	42.119	1	0
32	5.466	0.000178488	3.416	2.545	10.247	23.389	1.971	11.515	18.51370588	17.39188889	34.544	0.691644	0.484384	3.721	300.639	322.575	158.552	153.162	495.178	63	46	0.003265704	0.001885416	68.421	5	56.694	1	0
32	2.157	0.000133585	0.4	0.617	1.2	21.439	1.885	9.958	14.767	25.858	29.875	0.766443	0.356206	5.941	159.043	159.576	11.911	139.822	178.148	16	15	0.006192078	0.000476911	77.193	0	0	1	0
32	0.96	0.000063433	0.468	0.595	1.404	31.165	2.563	16.188	27.532	17.39188889	48.565	0.696288	0.468696	3.787	151.449	151.916	8.685	133.364	162.708	50	48	0.006605199	0.000387992	43.86	1	5.276	1	0
32	2.327	0.00013347	1.151	1.169	3.452	28.306	2.5	13.778	30.712	17.39188889	41.334	0.647312	0.555229	2.672	151.187	180.17	97.347	142.557	495.309	44	39	0.005736737	0.001782819	56.14	2	27.816	1	0
32	1.097	0.000074067	0.308	0.393	0.923	27.243	2.286	15.665	21.253	26.247	46.994	0.653332	0.573933	2.936	141.416	147.114	9.904	134.822	165.099	39	37	0.006753567	0.000455219	41.667	1	30.846	1	0
32	3.772	0.000162218	1.648	1.069	4.945	21.454	1.774	14.154	15.478	10.082	42.462	0.656569	0.547532	2.903	166.625	258.136	140.295	133.862	504.988	78	60	0.004300062	0.002465447	41.667	3	32.835	1	0
32	3.335	0.000107986	1.53	1.33	4.589	24.345	1.916	18.08	40.251	17.39188889	54.24	0.730599	0.385338	4.478	322.543	329.451	160.622	166.268	496.445	79	57	0.003238289	0.002178697	52.542	2	29.147	1	0
32	1.312	0.000085465	0.434	0.639	1.302	26.762	2.268	10.135	18.51370588	17.39188889	30.406	0.735958	0.381718	4.606	149.674	153.588	16.184	132.637	182.173	42	41	0.006513741	0.00063843	34.884	0	0	1	0
32	0.823	0.000050652	0.378	0.501	1.134	23.356	2.027	13.21	20.04	15.921	39.629	0.791205	0.294993	6.282	175.862	162.166	21.872	133.436	185.502	44	42	0.006156434	0.000833552	43.396	1	30.069	1	0
32	1.077	0.00007637	0.516	0.562	1.548	25.151	2.24	13.551	18.503	17.012	40.654	0.720924	0.406623	4.26	140.714	140.593	4.892	133.54	148.239	25	24	0.007093756	0.000245133	72.973	0	0	1	0
33	0.388	0.000027713	0.134	0.177	0.401	6.802	0.599	4.006	4.143	4.164	12.017	0.976459	0.02866	17.276	139.896	140.185	5.943	129.52	157.715	787	786	0.007134378	0.000301975	0.179	0	0	1	0
33	0.464	0.000029424	0.153	0.166	0.459	5.455	0.511	2.97	3.715	3.729	8.91	0.975425	0.028601	18.308	155.809	158.676	36.722	126.99	451.682	311	308	0.006344624	0.000829895	0.508	0	0	1	0
33	0.55	0.000037051	0.229	0.26	0.686	10.358	0.937	6.058	6.958	6.631	18.175	0.96018	0.046741	15.852	153.981	148.333	18.52	100.915	179.611	355	354	0.006737749	0.000899466	1.235	0	0	1	0
33	1.713	0.000086531	0.729	0.66	2.186	14.882	1.477	6.44	13.562	13.57464286	19.319	0.695491	0.479875	3.75	151.338	211.619	115.604	141.878	464.768	60	53	0.005052317	0.002134369	6.25	0	0	1	0
33	6.239	0.000217459	2.969	3.395	8.908	24.205	1.842	12.514	13.562	13.57464286	37.542	0.609025	0.668614	1.996	381.409	295.748	139.946	140.944	492.212	88	72	0.00348529	0.002072507	42.105	1	7.201	1	0
33	2.565	0.000120269	0.943	0.906	2.829	22.769	2.052	5.907	13.562	13.57464286	17.722	0.635078	0.605041	2.483	147.834	236.577	117.861	141.722	405.174	55	48	0.004689049	0.002121083	53.125	0	0	1	0
33	1.548	0.000089426	0.644	0.385	1.933	29.709	2.263	13.374	24.902	13.57464286	40.122	0.648234	0.585303	2.817	137.836	186.537	116.189	127.602	498.434	63	57	0.005775406	0.002352799	26.316	1	10.781	1	0
33	12.278	0.0002998	7.123	9.272	21.37	26.469	1.942	17.839	12.311	13.57464286	53.518	0.623747	0.625506	2.24	426.718	425.761	24.452	393.861	479.006	171	147	0.002441694	0.000480915	30.159	0	0	1	0
33	8.117	0.000276758	4.157	5.168	12.472	25.453	2.036	11.334	7.648	13.57464286	34.003	0.61654	0.638303	2.094	378.455	303.228	133.81	127.288	472.536	79	69	0.003409639	0.001998006	59.302	1	37.156	1	0
33	0.877	0.000067441	0.5	0.574	1.501	31.29	2.721	5.276	13.562	13.57464286	15.828	0.568996	0.770709	1.219	130.25	130.166	0.89	128.155	131.024	11	10	0.007686044	0.000064859	75	0	0	1	0
33	11.792	0.000308369	5.651	6.989	16.953	27.43	2.274	9.764	5.01	13.57464286	29.291	0.539566	0.869277	0.695	386.606	388.178	6.004	378.502	397.694	83	69	0.002615156	0.00056843	66.197	1	39.583	1	0
33	1.366	0.000101768	0.521	0.654	1.562	29.022	2.465	6.027	13.562	13.57464286	18.082	0.564492	0.782941	1.133	131.632	134.713	10.947	122.043	159.507	30	28	0.007451672	0.000559093	53.731	1	31.633	1	0
33	1.705	0.000123309	0.584	0.908	1.751	22.398	1.948	13.241	13.32	13.57464286	39.722	0.680803	0.496785	3.42	137.643	138.611	4.275	132.969	148	13	12	0.007230473	0.000180636	59.375	0	0	1	0
33	3.56	0.000139837	1.494	1.621	4.483	21.646	1.882	10.756	16.907	21.057	32.268	0.654499	0.560299	2.881	172.573	278.993	149.145	135.197	491.975	254	188	0.00392851	0.00231391	55.274	12	56.585	1	0
33	1.666	0.000093383	0.657	0.788	1.971	24.083	1.953	13.462	18.968	16.084	40.387	0.682361	0.500872	3.512	165.116	191.212	86.753	134.239	492.871	170	146	0.005604325	0.001430035	66.667	6	63.377	1	0
33	2.342	0.000109089	1.129	1.143	3.388	24.724	2.045	12.668	20.292	15.888	38.005	0.714904	0.440761	4.306	175.656	222.121	105.144	144.62	491.42	218	196	0.004657893	0.001738668	53.846	4	51.7	1	0
33	3.416	0.00013494	1.404	1.624	4.213	23.066	1.745	12.345	19.955	23.33	37.034	0.717461	0.441039	4.485	198.113	270.63	129.265	143.741	496.187	346	286	0.003950448	0.001818178	62.147	11	53.11	1	0
33	3.424	0.000142902	1.186	1.036	3.558	17.999	1.778	7.951	5.242	13.57464286	23.854	0.666055	0.527916	3.089	167.284	253.748	154.528	140.796	487.541	32	24	0.004174063	0.002338876	70.909	1	21.002	1	0
33	1.384	0.000088632	0.344	0.395	1.032	23.548	1.991	12.727	22.211	13.57464286	38.181	0.68318	0.51985	3.664	160.677	159.615	13.011	135.631	188.823	43	41	0.006404543	0.000821297	43.636	1	25.401	1	0
33	1.775	0.000103667	0.588	0.713	1.765	18.226	1.475	9.254	15.479	13.794	27.762	0.742669	0.402827	5.495	174.34	176.847	54.513	135.757	465.093	62	57	0.005841671	0.001221212	35	1	28.922	1	0
33	1.12	0.000071478	0.309	0.454	0.926	20.012	1.631	11.129	18.274	17.248	33.387	0.751124	0.384781	5.63	156.641	156.511	11.419	139.966	185.124	54	52	0.006380687	0.00046491	30.189	1	24.283	1	0
33	1.647	0.000099403	0.617	0.641	1.85	15.469	1.402	8.098	11.369	11.315	24.293	0.714068	0.44684	4.422	155.388	177.641	64.406	138.545	347.091	64	56	0.006033726	0.001327776	24.528	2	18.48	1	0
33	2.564	0.000134566	0.908	0.737	2.723	19.494	1.718	9.657	13.558	12.244	28.972	0.68742	0.481702	3.62	157.817	201.735	116.296	137.062	492.36	66	56	0.005249023	0.00206126	33.929	2	21.421	1	0
33	1.976	0.000122422	0.739	0.806	2.216	20.587	1.773	8.735	11.787	13.951	26.204	0.66306	0.53688	3.076	160.038	161.857	14.353	142.273	182.871	59	57	0.006194214	0.000542783	33.333	0	0	1	0
33	2.267	0.000108078	0.739	0.569	2.217	20.453	1.764	10.934	17.498	15.467	32.803	0.748056	0.362561	4.992	175.029	237.591	128.94	149.063	491.092	110	90	0.004767727	0.001797899	15.873	3	12.358	1	0
33	2.195	0.000117937	0.696	0.933	2.089	18.659	1.611	10.617	15.255	15.143	31.85	0.737783	0.422696	5.569	164.558	209.567	99.145	117.338	440.779	65	56	0.005372894	0.001644381	26.087	0	0	1	0
34	0.826	0.000057271	0.244	0.314	0.733	6.756	0.71	2.401	3.13	8.069	7.203	0.941221	0.08519	15.626	135.996	146.796	52.467	125.803	470.707	158	155	0.006936335	0.00134031	17.557	1	3.342	1	0
34	0.636	0.000044985	0.259	0.306	0.777	5.871	0.574	2.827	3.202	4.674	8.482	0.947101	0.082167	19.588	139.577	141.066	6.278	132.08	159.183	123	121	0.007075908	0.000313094	11	0	0	1	0
34	1.251	0.000073673	0.542	0.474	1.627	4.439	0.579	1.482	2.228	4.06	4.445	0.934483	0.108222	19.377	174.893	169.333	21.342	75.035	200.04	111	106	0.005888588	0.00118397	26.136	1	5.343	1	0
34	1.726	0.000137912	0.925	0.756	2.774	9.162	0.907	4.037	5.087	9.83	12.112	0.899044	0.142331	12.271	124.928	124.761	3.226	119.728	130.653	38	37	0.007992376	0.000238288	24.39	0	0	1	0
34	3.322	0.000265834	1.813	1.574	5.44	10.73	1.069	3.848	4.321	10.846	11.544	0.862114	0.21733	10.664	125.639	124.813	4.385	114.426	135.935	38	36	0.008002965	0.000602788	39.216	1	28.019	1	0
34	2.58	0.0002018	1.4	1.137	4.201	12.833	1.13	5.352	7.151	16.224	16.055	0.845105	0.210207	9.285	126.179	125.896	10.314	84.852	146.072	30	28	0.00782299	0.000330268	48.889	0	0	1	0
34	1.255	0.000097132	0.617	0.841	1.852	9.754	0.998	2.578	3.534	6.537	7.734	0.875431	0.190878	12.239	125.425	128.765	12.18	122.704	170.938	36	34	0.007739668	0.000707918	6.667	0	0	1	0
34	1.352	0.000107367	0.642	0.669	1.925	10.638	1.051	4.462	5.287	8.845	13.386	0.912115	0.116879	12.573	126.553	126.198	2.931	119.524	130.121	33	32	0.007939791	0.000237892	52.459	0	0	1	0
34	1.71	0.000137256	0.719	0.723	2.158	11.884	1.193	5.383	6.126	10.362	16.149	0.888396	0.154979	10.957	124.844	124.792	3.533	116.765	139.664	60	57	0.008025958	0.0003246	23.529	2	16.659	1	0
34	1.358	0.000107753	0.711	0.799	2.133	16.032	1.481	6.486	7.864	20.864	19.459	0.922423	0.098008	12.798	126.83	126.171	2.75	118.86	130.21	64	62	0.007933536	0.000219765	9.091	1	7.6	1	0
34	2.881	0.000229674	1.459	1.548	4.377	13.153	1.237	5.753	5.33	12.245	17.26	0.829169	0.247558	8.52	124.624	125.203	3.506	117.82	136.102	48	45	0.007971359	0.000372229	53.247	1	5.06	1	0
34	4.53	0.000338362	2.068	1.7	6.204	16.859	1.458	8.238	10.278	18.942	24.714	0.798608	0.300525	7.242	131.502	132.05	10.417	86.146	154.08	56	51	0.007469216	0.000545628	18.868	1	15.345	1	0
34	2.713	0.000232503	1.338	1.665	4.015	17.831	1.44	10.87	7.182	19.845	32.61	0.831274	0.23396	8.23	115.27	117.005	8.503	106.373	132.546	27	25	0.008568926	0.000641608	14.815	1	10.491	1	0
34	3.53	0.000264308	1.587	1.816	4.76	15.184	1.533	6.766	9.085	22.307	20.299	0.797404	0.309295	7.583	138.732	133.696	14.732	112.316	154.128	75	69	0.007488547	0.000908549	47.015	5	60.021	1	0
34	1.783	0.000139715	0.768	0.817	2.305	12.51	1.165	5.424	7.75	14.616	16.271	0.901777	0.128384	11.519	125.823	128.03	9.189	111.137	149.454	159	155	0.007837127	0.000570268	9.353	2	9.665	1	0
34	2.678	0.000190832	1.246	1.43	3.738	11.707	1.233	4.235	6.464	13.6	12.706	0.85831	0.21093	9.937	134.759	140.746	30.896	107.886	254.708	135	130	0.007125795	0.001285452	41.104	2	41.655	1	0
34	4.12	0.000300777	1.747	1.863	5.24	11.211	1.176	4.628	7.396	8.932	13.885	0.798184	0.33088	8.072	139.792	137.406	14.445	104.736	163.83	146	140	0.007300403	0.000863431	30.519	4	27.346	1	0
34	2.893	0.000207398	1.142	1.864	3.426	15.758	1.303	7.93	10.494	12.021	23.79	0.783665	0.31722	6.675	137.721	140.414	8.278	130.553	164.379	40	37	0.007168305	0.000422087	29.268	2	14.144	1	0
34	2.263	0.000172779	1.115	1.451	3.346	10.785	1.051	4.842	7.033	14.623	14.526	0.909243	0.118651	11.783	129.596	130.714	11.78	119.174	183.204	63	62	0.007634559	0.000684466	11.321	0	0	1	0
34	3.001	0.000230688	1.218	1.497	3.655	11.306	1.176	4.793	7.1	13.794	14.38	0.874327	0.161683	10.011	131.757	129.571	7.61	117.003	140.706	54	51	0.007687027	0.000547647	16	2	20.441	1	0
34	2.272	0.000181749	0.81	1.256	2.43	15.819	1.42	7.219	8.526	12.975	21.656	0.871402	0.162259	9.666	125.537	124.356	9.629	108.224	138.615	60	59	0.007999138	0.000693111	2.083	0	0	1	0
34	2.16	0.000164715	1.103	1.308	3.31	9.462	1.026	3.588	6.103	11.496	10.763	0.844447	0.238376	9.277	134.017	131.198	7.239	113.413	141.662	63	60	0.007624977	0.000445127	21.311	1	9.251	1	0
34	2.24	0.000174853	1.032	0.877	3.096	13.121	1.232	5.239	8.406	6.436	15.718	0.869859	0.173972	9.447	127.641	128.207	8.95	116.643	142.688	43	41	0.007805459	0.000554162	40.678	1	24.888	1	0
34	1.035	0.000078847	0.467	0.571	1.401	9.18	0.81	3.741	5.851	9.857	11.224	0.929466	0.086754	12.896	131.552	131.129	3.269	125.599	136.83	47	46	0.00761816	0.000201508	14.286	0	0	1	0
34	2.473	0.000183075	1.188	1.352	3.563	13.467	1.215	6.117	11.419	12.587	18.35	0.839964	0.224173	8.194	126.694	136.555	35.128	112.843	243.697	60	56	0.007401779	0.001444148	10.417	2	12.204	1	0
34	1.504	0.000126624	0.636	0.702	1.908	11.673	1.099	6.175	7.22	12.125	18.525	0.885457	0.166392	11.007	113.106	118.535	12.189	108.178	168.712	50	49	0.008419746	0.00086255	25.862	0	0	1	0
35	0.424	0.000021307	0.225	0.246	0.676	3.299	0.3	1.807	1.868	2.248	5.421	0.981712	0.023621	20.154	198.884	198.873	3.526	172.828	222.645	575	574	0.005028984	0.000099632	5.863	0	0	1	0
35	0.281	0.000013465	0.144	0.169	0.431	2.468	0.222	1.24	1.55	1.981	3.721	0.99349	0.006656	23.049	209.322	209.015	2.832	197.047	216.409	351	350	0.004784573	0.000067184	4.52	0	0	1	0
35	0.589	0.000024099	0.267	0.284	0.802	2.171	0.223	1.089	1.281	1.51	3.268	0.984343	0.021734	25.526	244.353	244.455	11.771	182.338	325.324	497	495	0.004089033	0.000211144	5.607	0	0	1	0
35	2.931	0.000157967	1.607	0.876	4.822	7.811	0.717	3.741	4.497	5.691	11.224	0.905208	0.142708	13.078	179.872	186.367	15.164	175.608	227.658	45	44	0.005390213	0.000406234	13.793	0	0	1	0
35	1.707	0.00009156	0.808	0.89	2.424	7.836	0.745	2.785	3.725	5.961	8.355	0.944391	0.06839	13.902	184.495	184.253	4.752	178.205	192.77	32	31	0.005364601	0.000317035	51.429	0	0	1	0
35	1.077	0.000057894	0.562	0.567	1.686	7.017	0.646	3.171	4.896	7.518	9.513	0.925105	0.092673	13.163	185.543	174.251	30.636	87.78	199.606	26	24	0.005373914	0.000107413	70.588	1	3.439	1	0
35	2.361	0.000130544	1.343	1.412	4.029	9.095	0.901	4.266	5.46	6.776	12.799	0.872874	0.199013	11.597	179.738	180.933	11.647	163.59	218.174	43	42	0.005529796	0.000368557	61.29	0	0	1	0
35	1.049	0.000062616	0.509	0.416	1.526	6.656	0.574	3.312	3.57	4.488	9.937	0.917717	0.103602	12.087	178.101	158.025	36.884	79.912	191.204	34	32	0.005968273	0.001294464	40.476	1	4.324	1	0
35	1.638	0.000091507	0.733	0.74	2.198	9.676	0.9	4.858	6.082	9.206	14.573	0.899087	0.125694	10.687	176.444	179.319	11.043	158.806	209.663	64	62	0.005585322	0.000369283	45.588	1	25.131	1	0
35	2.325	0.000130933	1.01	1.316	3.031	11.346	1.059	5.484	6.512	12.038	16.453	0.874964	0.183207	10.642	173.945	177.602	14.986	156.447	210.041	65	63	0.00563067	0.000471989	21.739	1	9.593	1	0
35	3.585	0.000203342	1.714	1.22	5.141	12.731	1.118	5.979	8.312	10.3	17.938	0.843273	0.226325	9.059	173.692	175.658	11.862	162.669	209.582	38	35	0.005671794	0.000519953	47.826	1	27.173	1	0
35	3.512	0.000184804	1.772	1.837	5.315	15.586	1.565	7.427	10.943	19.376	22.282	0.835538	0.220521	7.972	195.038	192.411	20.783	147.437	221.178	62	60	0.005262161	0.000718277	23.81	1	4.869	1	0
35	4.601	0.000251049	2.444	2.208	7.331	17.537	1.719	9.067	9.758	13.883	27.2	0.857865	0.199592	9.064	183.581	185.729	20.102	153.047	233.338	33	32	0.005456544	0.000572705	26.923	0	0	1	0
35	3.052	0.000131686	1.221	1.187	3.663	12.722	1.059	4.443	6.923	11.258	13.33	0.856683	0.206469	9.798	216.379	235.09	72.936	140.082	452.533	168	157	0.004315366	0.001186472	36.842	6	44.193	1	0
35	1.835	0.000086104	0.682	0.965	2.046	9.147	1.049	3.214	5.215	11.019	9.642	0.865091	0.227414	11.282	204.647	209.006	41.972	90.826	292.119	209	204	0.004693092	0.000928088	10.909	2	10.421	1	0
35	2.128	0.000090816	0.816	0.985	2.447	9.325	0.906	3.404	5.127	10.683	10.212	0.897007	0.13108	11.506	223.879	235.497	32.66	197.086	307.858	154	150	0.004266901	0.000593666	40.678	2	41.711	1	0
35	2.998	0.000129109	1.284	1.403	3.851	13.309	1.332	4.402	7.414	13.614	13.206	0.83952	0.226461	9.178	224.473	234.837	34.62	174.041	307.719	174	163	0.004305958	0.000629999	43.056	5	31.782	1	0
35	4.312	0.00018282	1.822	2.004	5.466	13.348	1.277	4.177	7.875	16.787	12.53	0.816004	0.263043	7.99	226.668	239.073	32.946	190.49	307.207	62	59	0.004239739	0.000605868	21.622	1	13.998	1	0
35	1.242	0.000055094	0.444	0.501	1.331	5.773	0.612	2.165	3.168	5.59	6.494	0.942092	0.06799	15.692	217.884	224.905	20.8	209.089	289.624	89	88	0.004437273	0.000393946	4.762	0	0	1	0
35	2.673	0.000117721	1.211	1.628	3.634	9.258	1.125	3.482	5.362	11.259	10.447	0.874757	0.189101	11.514	223.193	226.175	20.469	201.673	272.156	110	108	0.004404694	0.000433897	11.111	1	8.435	1	0
35	1.375	0.000061552	0.453	0.62	1.359	10.342	1.004	3.76	6.414	9.473	11.281	0.883629	0.16516	11.386	213.245	221.65	27.672	194.207	286.687	100	96	0.004475071	0.000541704	0	0	0	1	0
35	2.346	0.000102068	0.863	1.147	2.589	13.162	1.223	5.465	8.478	11.995	16.394	0.88042	0.15624	10.376	211.158	230.15	37.286	194.21	308.096	93	91	0.004351247	0.000658806	33.333	1	14.907	1	0
35	1.795	0.000075043	0.787	0.671	2.36	9.891	1.036	3.336	5.593	12.474	10.009	0.915677	0.101538	11.962	244.359	239.036	40.153	193.228	307.003	78	76	0.004180308	0.000696995	32.609	1	29.227	1	0
35	1.713	0.000068399	0.624	0.833	1.872	6.586	0.652	3.031	4.422	7.513	9.093	0.915414	0.106785	12.652	231.192	250.044	50.028	199.386	339.21	82	81	0.003992625	0.000786192	0	0	0	1	0
35	1.739	0.000072378	0.745	0.844	2.236	14.745	1.342	5.438	7.894	13.413	16.313	0.886358	0.144694	10.572	228.008	241.954	45.956	189.482	321.52	93	91	0.004162914	0.000756328	18.519	1	11.844	1	0
35	1.433	0.000072186	0.612	0.679	1.837	8.168	0.814	3.425	4.951	7.393	10.274	0.941518	0.075737	15.099	199.305	199.062	20.164	153.475	254.938	68	67	0.005036427	0.000552374	20.93	0	0	1	0
36	0.376	0.000015856	0.185	0.196	0.555	2.8	0.257	1.526	1.696	2.047	4.577	0.988399	0.011848	20.388	233.7	236.866	10.528	222.194	257.517	234	233	0.004222568	0.000185569	0	0	0	1	0
36	0.208	0.000009235	0.084	0.097	0.252	2.72	0.239	1.552	1.663	2.025	4.656	0.995539	0.00464	25.979	223.966	225.13	6.419	211.287	234.903	162	161	0.004443807	0.000128792	0	0	0	1	0
36	1.508	0.000062283	0.881	0.903	2.644	14.475	1.399	7.545	9.224	9.197	22.635	0.832633	0.226977	9.076	240.482	242.031	9.853	225.589	258.237	148	147	0.004129626	0.000175093	0	0	0	1	0
36	2.399	0.000100506	1.028	0.895	3.084	4.97	0.606	1.52	2.335	4.097	4.56	0.892391	0.17247	14.244	228.127	241.824	63.71	193.101	454.109	66	61	0.004189875	0.000855022	27.778	2	11.842	1	0
36	1.95	0.000094258	0.66	0.674	1.981	5.987	0.655	1.51	2.474	4.6	4.531	0.92836	0.107355	15.07	205.834	208.733	19.397	164.096	237.436	100	98	0.004834922	0.000570724	13.793	1	16.165	1	0
36	3.272	0.000133318	1.59	1.98	4.771	6.057	0.798	2.361	3.171	6.4	7.084	0.885387	0.166882	13.339	232.515	242.585	64.431	185.386	496.672	84	82	0.004074622	0.000949807	35.088	1	27.331	1	0
36	1.442	0.000068244	0.483	0.513	1.448	4.352	0.485	1.951	1.837	1.801	5.853	0.928889	0.104078	15.949	216.286	210.605	14.184	173.715	222.467	62	61	0.004733641	0.000374761	44.643	0	0	1	0
36	1.01	0.000048693	0.233	0.295	0.698	4.616	0.467	1.998	2.624	2.902	5.994	0.948956	0.070474	17.244	212.584	208.129	14.093	159.537	219.945	58	57	0.004819098	0.000402903	47.17	0	0	1	0
36	1.4	0.000073572	0.568	0.631	1.704	13.607	1.24	6.312	6.391	10.965	18.937	0.92585	0.098167	13.062	186.489	191.357	17.462	151.471	222.32	89	87	0.005253877	0.000502774	21.667	1	23.084	1	0
36	1.306	0.000069769	0.491	0.565	1.472	7.261	0.794	1.815	2.702	5.42	5.444	0.957024	0.048744	15.695	184.614	187.199	18.291	143.534	222.751	94	92	0.005344081	0.000544453	28.986	1	25.941	1	0
36	1.365	0.000058667	0.413	0.445	1.24	7.939	0.818	2.363	3.763	6.708	7.089	0.928922	0.103127	14.394	229.431	234.377	36.209	181.707	297.585	95	93	0.004298769	0.000709021	51.111	1	12.326	1	0
36	1.069	0.000043587	0.335	0.381	1.005	8.777	0.726	3.891	4.474	4.529	11.673	0.908133	0.141869	14.013	244.398	245.478	42.856	189.344	309.277	89	87	0.004078024	0.000701093	37.5	1	21.168	1	0
36	1.01	0.00004878	0.201	0.217	0.603	7.729	0.863	2.242	3.985	9.939	6.726	0.967178	0.03464	16.855	219.366	207.616	26.564	156.962	231.522	52	51	0.004828186	0.000676082	0	0	0	1	0
36	1.364	0.000051217	0.513	0.475	1.539	7.124	0.679	2.554	3.381	5.115	7.661	0.913468	0.117184	13.292	252.09	267.206	55.9	165.28	358.707	324	318	0.003755386	0.00081578	50.763	5	48.157	1	0
36	1.179	0.000051446	0.374	0.384	1.123	6.581	0.71	2.382	3.152	6.548	7.147	0.93969	0.073674	15.078	218.919	229.785	36.605	145.601	315.902	286	283	0.004363169	0.000697113	11.806	2	14.094	1	0
36	1.392	0.000059828	0.437	0.48	1.31	6.627	0.71	2.571	3.526	6.321	7.713	0.927239	0.100403	14.057	224.039	234.976	34.788	144.23	319.705	236	231	0.00429669	0.000660781	36.25	2	27.673	1	0
36	2.195	0.000095729	0.989	1.13	2.966	11.1	1.029	4.25	5.303	8.649	12.751	0.895849	0.144705	12.72	214.537	230.859	64.197	122.286	497.861	260	253	0.004360899	0.001015812	28.571	5	32.604	1	0
36	2.519	0.00009691	0.824	0.941	2.471	11.938	1.12	4.785	6.727	8.748	14.356	0.872545	0.165368	9.678	255.188	261.013	49.469	191.679	334.779	70	67	0.003847524	0.000751112	36.735	1	11.438	1	0
36	0.987	0.00004156	0.333	0.321	0.999	9.035	0.881	3.499	4.579	8.637	10.497	0.94683	0.06549	15.697	225.809	240.111	32.146	209.727	311.2	118	117	0.004211489	0.000614649	19.355	0	0	1	0
36	1.284	0.000054335	0.487	0.508	1.461	10.171	0.985	3.933	4.544	8.348	11.8	0.927363	0.095545	13.379	221.749	235.014	27.628	202.165	297.777	106	102	0.004230267	0.000491787	19.643	1	19.602	1	0
36	0.993	0.000043678	0.451	0.507	1.352	6.611	0.74	2.714	3.304	5.317	8.143	0.917053	0.140628	14.179	208.758	228.006	32.455	190.529	293.661	135	133	0.004398027	0.000615334	0	0	0	1	0
36	2.116	0.000091848	0.959	1.12	2.878	7.763	0.975	2.409	3.57	6.782	7.226	0.904089	0.12975	12.955	212.35	230.792	43.158	185.824	335.439	123	121	0.004339832	0.000783971	25.352	1	5.915	1	0
36	1.286	0.000052682	0.451	0.465	1.353	6.316	0.686	2.142	2.667	5.547	6.426	0.938986	0.074987	13.961	247.463	244.478	50.985	184.811	329.559	85	83	0.004097766	0.000884358	43.333	1	33.84	1	0
36	1.139	0.000044483	0.434	0.534	1.303	6.937	0.783	2.19	3.963	8.424	6.569	0.952525	0.061242	17.062	229.162	256.126	39.484	216.839	322.278	142	141	0.003906656	0.000585381	25.926	0	0	1	0
36	1.25	0.000051356	0.384	0.597	1.152	6.342	0.653	2.456	3.364	6.043	7.369	0.941197	0.066409	14.33	233.293	244.512	54.247	143.418	336.776	182	181	0.00410718	0.000983461	2.632	0	0	1	0
36	0.742	0.00002917	0.194	0.254	0.582	4.452	0.465	1.626	2.697	5.338	4.879	0.970719	0.031601	17.333	230.419	255.161	47.109	202.869	351.911	111	110	0.003930032	0.000678279	31.746	0	0	1	0
37	0.289	0.000012204	0.144	0.144	0.431	2.808	0.295	1.551	1.668	1.85	4.653	0.977422	0.03411	22.425	233.502	238.535	35.73	197.696	468.245	477	472	0.004226771	0.000410082	3.349	0	0	1	0
37	0.291	0.000012654	0.159	0.149	0.476	2.343	0.261	1.204	1.393	1.673	3.611	0.987571	0.014634	22.856	229.295	230.341	6.198	215.517	241.789	330	329	0.004341614	0.000118412	2.041	0	0	1	0
37	0.41	0.000017607	0.221	0.158	0.663	3.087	0.299	1.653	1.832	2.044	4.959	0.986064	0.017183	22.09	232.306	232.562	7.3	211.269	243.847	273	272	0.004298906	0.000139076	8.397	0	0	1	0
37	3.088	0.00015765	1.67	1.511	5.009	9.483	1.173	3.834	5.938	10.465	11.503	0.879223	0.156143	10.526	194.15	195.676	7.778	183.43	210.751	83	82	0.00510528	0.000273765	18.519	0	0	1	0
37	2.94	0.000145978	1.679	1.467	5.037	8.897	1.008	3.63	5.168	8.826	10.889	0.906152	0.120641	12.018	200.883	201.122	4.133	189.255	217.165	78	76	0.004965442	0.000195012	29.825	1	22.055	1	0
37	3.665	0.000183066	2.221	1.947	6.663	9.303	1.076	3.337	4.86	10.158	10.011	0.84775	0.251336	10.878	199.442	198.833	3.674	193.142	208.93	46	45	0.004995231	0.000215715	51.786	0	0	1	0
37	0.5	0.000027196	0.209	0.147	0.626	4.709	0.521	1.266	2.036	3.843	3.797	0.940435	0.093561	16.343	185.098	183.96	3.548	175.125	187.172	39	38	0.005436353	0.000122236	30.303	0	0	1	0
37	3.202	0.000137684	1.607	1.35	4.821	8.516	1.071	3.559	5.425	8.578	10.677	0.830331	0.267712	9.102	183.742	234.742	102.665	171.507	454.343	78	73	0.004299282	0.001551237	50	2	22.103	1	0
37	1.289	0.000073147	0.623	0.686	1.87	8.825	0.985	4.266	4.489	6.351	12.797	0.903454	0.123778	10.987	173.326	175.453	10.164	161.583	194.589	86	84	0.005676887	0.000366616	35.065	1	18.749	1	0
37	2.379	0.000134108	1.247	1.234	3.74	12.973	1.243	6.222	8.591	10.524	18.666	0.848221	0.232747	9.405	176.064	177.895	16.806	151.007	202.521	86	84	0.005636028	0.000572835	25	1	19.291	1	0
37	1.116	0.000061524	0.569	0.554	1.708	11.99	1.212	6.208	7.889	10.829	18.623	0.890118	0.141757	10.226	177.205	181.754	10.642	167.658	207.872	59	57	0.005510468	0.000319996	50.725	1	24.69	1	0
37	1.241	0.000066946	0.463	0.534	1.39	8.983	0.941	3.623	5.338	8.658	10.868	0.913542	0.115447	12.23	188.081	185.888	23.11	155.352	217.602	60	58	0.005394572	0.0006935	42.593	1	28.961	1	0
37	3.353	0.000205844	1.38	0.992	4.141	9.438	0.952	4.092	5.294	8.991	12.276	0.819506	0.260583	8.487	172.811	163.933	18.058	138.316	183.181	32	31	0.006140005	0.00071698	20.833	0	0	1	0
37	4.407	0.00018286	2.076	2.377	6.229	11.506	1.226	4.686	6.447	9.374	14.058	0.800637	0.30881	7.728	218.399	242.25	68.183	176.678	496.837	200	192	0.004149124	0.000919299	35.878	4	34.428	1	0
37	1.178	0.000054766	0.528	0.697	1.583	7.296	0.751	3.254	4.538	7.227	9.761	0.935202	0.077107	13.185	214.228	215.224	18.739	183.164	255.559	267	264	0.0046472	0.000411589	8.088	1	6.224	1	0
37	2.074	0.000089306	0.906	0.964	2.717	8.731	0.967	3.724	5.376	9.283	11.171	0.87128	0.195917	11.061	225.943	233.135	35.812	191.047	407.884	231	226	0.004305604	0.000556563	39.506	3	37.42	1	0
37	3.252	0.000146686	1.583	1.962	4.75	10.463	1.179	5.131	6.486	7.027	15.392	0.817253	0.292112	8.786	220.182	223.517	22.3	189.601	261.024	186	181	0.004510509	0.000472898	43.056	4	33.058	1	0
37	2.521	0.000116073	1.078	1.522	3.235	11.33	1.295	5.349	6.892	13.278	16.047	0.826369	0.24769	7.925	209.312	216.385	15.127	200.377	247.613	66	64	0.004604935	0.000383015	47.368	1	7.837	1	0
37	2.057	0.000101307	1.044	1.044	3.131	13.612	1.259	5.936	8.61	10.447	17.807	0.875992	0.167772	10.432	195.686	203.67	25.15	181.037	255.552	98	96	0.004926053	0.000580984	12.727	0	0	1	0
37	2.351	0.000114511	1.268	1.213	3.803	8.516	0.937	3.071	4.937	7.626	9.212	0.863379	0.194685	10.193	199.567	204.643	18.755	182.789	246.684	91	89	0.004870795	0.000465099	18.519	1	14.563	1	0
37	1.212	0.000061882	0.662	0.606	1.986	8.427	0.979	3.596	5.029	7.992	10.787	0.890656	0.13813	10.526	187.459	195.868	21.888	176.03	254.974	94	93	0.005104934	0.000543275	0	0	0	1	0
37	2.489	0.000119107	1.197	1.016	3.592	8.555	0.955	3.95	4.817	6.337	11.851	0.839321	0.225431	8.526	195.177	208.021	33.31	175.595	276.482	81	79	0.004784857	0.000761919	32.203	1	22.777	1	0
37	2.318	0.00010741	0.951	0.999	2.853	9.436	1.087	4.297	5.453	9.284	12.89	0.845759	0.208382	8.372	199.678	215.074	32.214	179.324	268.353	74	72	0.004633677	0.000697353	52.703	1	29.432	1	0
37	2.461	0.000125519	1.345	1.126	4.036	8.741	0.862	3.306	5.407	10.003	9.918	0.868111	0.176428	9.498	189.607	196.395	20.179	179.227	255.086	70	69	0.005100765	0.000515173	13.636	0	0	1	0
37	2.4	0.000112566	1.375	1.121	4.126	11.571	1.063	6.021	6.951	7.333	18.062	0.842312	0.224916	8.349	193.728	212.538	27.892	188.795	267.27	76	74	0.004689495	0.000600139	38.333	1	18.475	1	0
37	2.335	0.000137463	1.051	1.295	3.152	11.464	1.087	5.89	7.014	11.047	17.67	0.854403	0.192123	8.732	167.966	169.926	15.851	139.314	196.108	51	49	0.005887589	0.000624893	43.75	1	4.548	1	0
38	0.526	0.000036626	0.291	0.273	0.872	4.946	0.461	2.908	2.668	3.319	8.725	0.979692	0.02532	20.323	143.348	143.728	2.626	126.185	157.433	621	620	0.006962976	0.000140035	0.917	0	0	1	0
38	0.253	0.000015166	0.118	0.129	0.353	2.472	0.235	1.346	1.626	1.968	4.038	0.992142	0.010243	26.911	163.605	166.696	20.465	160.295	346.587	670	668	0.005995174	0.000534131	5.374	1	0.59	1	0
38	2.52	0.000162736	1.475	1.494	4.426	14.058	1.251	7.239	8.257	7.958	21.717	0.875884	0.182144	13.37	169.775	155.479	35.821	76.516	252.57	562	552	0.006457947	0.001978049	6.888	4	3.436	1	0
38	2.347	0.000142048	0.667	0.847	2	7.304	0.983	2.131	2.934	4.898	6.392	0.837017	0.264436	10.192	164.26	161.912	24.764	107.193	194.533	48	46	0.006053458	0.000799329	54.167	0	0	1	0
38	3.083	0.000199937	0.738	0.884	2.213	11.998	1.278	5.58	7.73	12.685	16.739	0.849377	0.194882	8.801	149.681	155.712	33.31	100.868	208.88	44	42	0.006486135	0.001545914	52.542	1	23.574	1	0
38	1.969	0.000127096	0.906	1.265	2.717	14.352	1.284	7.878	9.287	6.389	23.635	0.798244	0.303854	7.856	174.958	156.57	35.926	79.778	208.453	40	39	0.006453757	0.001827274	38.182	0	0	1	0
38	1.115	0.000063741	0.265	0.317	0.795	5.673	0.511	3.345	3	3.708	10.034	0.932897	0.080935	13.723	177.86	174.777	11.75	150.217	187.959	48	47	0.005718672	0.000388727	44.262	0	0	1	0
38	1.673	0.00010323	0.268	0.396	0.805	5.411	0.535	2.678	3.095	4.256	8.033	0.892566	0.143849	11.374	165.237	162.196	17.037	115.663	180.877	46	45	0.006171695	0.000743386	47.458	0	0	1	0
38	2.504	0.000165366	0.826	0.701	2.477	13.934	1.328	7.322	7.845	10.018	21.965	0.853363	0.198972	9.375	153.528	152.066	25.252	98.404	183.617	62	60	0.006604551	0.001256517	33.333	1	29.995	1	0
38	2.73	0.000185906	1.004	1.233	3.013	10.112	1.084	3.965	6.159	10.763	11.896	0.870851	0.181287	10.397	143.24	146.283	22.995	104.414	190.489	85	83	0.006809171	0.001122645	12.5	1	4.065	1	0
38	2.628	0.00014734	0.778	0.974	2.333	10.937	0.918	3.148	4.444	13.117	9.443	0.79684	0.346424	8.804	151.967	174.199	76.894	127.931	496.664	70	64	0.005605871	0.001698655	65.179	2	25.473	1	0
38	1.069	0.000063244	0.542	0.492	1.625	10.515	1.1	4.984	4.731	5.625	14.953	0.856396	0.197621	10.537	154.629	168.939	19.184	148.002	196.124	44	42	0.005913879	0.00065588	54.762	1	23.588	1	0
38	2.742	0.000205349	0.912	1.222	2.735	6.924	0.909	3.338	4.457	9.998	10.013	0.852153	0.202202	9.147	138.706	135.722	28.864	93.209	177.195	41	40	0.00749026	0.001697739	3.448	0	0	1	0
38	3.733	0.000180576	1.564	1.641	4.693	15.097	1.403	5.771	8.318	11.686	17.313	0.754837	0.390871	6.228	190.071	212.301	100.247	123.016	490.437	159	146	0.00483675	0.001721089	61.017	7	58.39	1	0
38	1.591	0.000105923	0.481	0.65	1.442	10.294	0.988	3.638	5.793	12.178	10.914	0.893561	0.135873	11.052	154.226	150.202	17.043	92.686	184.585	181	179	0.006659168	0.000813298	8.209	1	6.778	1	0
38	3.837	0.00019838	1.699	1.908	5.098	12.956	1.177	5.355	7.761	14.793	16.066	0.788863	0.328588	7.479	164.961	202.689	94.163	107.479	496.392	204	184	0.005170757	0.001835761	34.969	7	28.709	1	0
38	3.052	0.000204973	1.164	1.818	3.493	13.9	1.176	5.358	7.957	10.692	16.073	0.789838	0.342206	8.004	140.132	150.43	48.198	79.817	483.311	99	90	0.006716753	0.001513489	54.706	6	46.096	1	0
38	3.636	0.000249251	0.84	1.131	2.521	18.329	1.449	8.399	13.018	18.776	25.196	0.684596	0.516967	3.687	144.978	148.365	19.03	119.901	175.323	29	27	0.006855899	0.000977649	67.188	1	12.005	1	0
38	3.738	0.000270331	1.941	1.415	5.822	14.74	1.374	5.749	8.036	15.618	17.246	0.835128	0.242939	9.776	134.02	138.17	16.183	121.031	167.365	49	48	0.007232775	0.000850271	15.909	0	0	1	0
38	3.854	0.000274654	1.714	2.57	5.141	13.672	1.219	7.145	8.884	13.186	21.435	0.754961	0.391073	5.861	139.492	140.988	13.287	112.049	169.533	61	59	0.007126103	0.000738926	29.688	1	3.208	1	0
38	1.834	0.000120208	0.447	0.807	1.34	13.667	1.295	5.767	6.867	12.413	17.302	0.736329	0.452653	5.358	148.883	152.891	12.961	127.473	173.693	44	43	0.00655582	0.00056489	33.333	0	0	1	0
38	1.921	0.000125203	0.715	0.852	2.146	12.326	1.072	5.131	6.249	7.519	15.394	0.800888	0.278116	6.718	155.656	149.76	26.713	95.512	205.421	47	43	0.006516808	0.001159612	36.364	1	15.469	1	0
38	2.082	0.000127794	0.759	1.073	2.276	14.831	1.464	3.843	6.545	13.463	11.529	0.845401	0.231007	9.682	167.776	160.262	14.994	127.523	189.182	42	40	0.006137129	0.000688172	54.098	1	32.139	1	0
38	3.007	0.000197044	1.077	1.345	3.231	10.02	1.06	3.141	5.921	9.948	9.424	0.857595	0.193464	9.724	148.935	152.047	12.542	133.102	181.067	57	56	0.006551938	0.000580793	29.091	0	0	1	0
38	2.981	0.000167699	0.843	0.808	2.53	9.904	1.032	4.557	5.676	7.335	13.67	0.856956	0.200112	9.51	154.511	185.475	95.414	128.404	502.013	79	74	0.005626312	0.001822213	24.194	1	12.001	1	0
38	1.63	0.000130685	0.457	0.634	1.37	9.52	0.946	3.788	6.239	11.665	11.363	0.908883	0.111518	11.519	127.295	124.732	14.518	100.402	153.723	35	34	0.008018291	0.000981361	47.143	0	0	1	0
39	0.613	0.00002928	0.247	0.23	0.741	3.653	0.479	1.73	2.07	3.133	5.191	0.958534	0.050446	17.423	210.924	208.836	11.116	162.298	229.222	241	240	0.004779258	0.000253088	5.691	0	0	1	0
39	0.601	0.000031034	0.316	0.339	0.947	7.492	0.681	3.729	4.581	6.352	11.188	0.973513	0.027678	16.77	202.463	193.859	28.38	99.593	214.486	215	213	0.005160662	0.001021602	0	0	0	1	0
39	0.382	0.000017137	0.169	0.203	0.508	6.905	0.648	2.728	3.968	6.92	8.183	0.980879	0.020772	19.5	221.165	222.804	6.486	205.108	237.431	188	187	0.004489787	0.000133868	0	0	0	1	0
39	1.304	0.000065226	0.589	0.473	1.766	7.492	0.763	3.021	4.152	7.474	9.064	0.922218	0.102288	13.377	206.306	199.885	14.41	172.691	214.282	54	52	0.005003775	0.00039687	24.39	1	6.745	1	0
39	3.326	0.000180944	1.666	1.694	4.999	12.472	1.181	4.437	5.136	10.006	13.311	0.86113	0.202049	9.617	182.35	183.816	11.819	157.271	202.277	50	48	0.005439812	0.000469017	41.667	1	43.226	1	0
39	1.286	0.000066973	0.467	0.516	1.4	6.749	0.571	2.478	3.966	6.418	7.435	0.934885	0.073248	12.52	195.656	192.845	8.201	173.927	201.277	31	30	0.00520937	0.000277648	0	0	0	1	0
39	1.048	0.000057891	0.406	0.443	1.217	8.027	0.731	4.301	4.475	7.887	12.902	0.940723	0.069719	13.091	184.802	181.114	8.314	160.762	188.531	39	38	0.005523019	0.000244267	4.545	0	0	1	0
39	1.083	0.000060519	0.432	0.446	1.297	6.396	0.58	3.019	3.699	4.38	9.058	0.932725	0.078995	12.457	180.286	179.26	3.582	167.576	182.044	35	34	0.005587006	0.000154792	39.394	0	0	1	0
39	5.715	0.000372208	3.66	2.912	10.981	12.264	1.047	6.657	7.264	12.762	19.971	0.808445	0.298667	7.359	166.696	154.441	16.07	121.337	170.589	40	38	0.006512643	0.000757232	50	1	41.414	1	0
39	2.545	0.00015661	1.451	1.171	4.354	9.524	0.914	4.609	5.34	10.835	13.826	0.882156	0.146176	9.859	172.722	161.843	16.518	130.164	175.307	36	34	0.006154033	0.000651068	38.462	1	42.84	1	0
39	1.311	0.00007443	0.638	0.451	1.913	13.979	1.362	7.24	7.923	11.354	21.72	0.871051	0.170409	9.308	176.512	176.755	1.276	173.959	178.449	24	23	0.005676447	0.000159587	73.585	0	0	1	0
39	1.46	0.000086871	0.758	0.667	2.273	13.447	1.34	7.422	7.525	9.466	22.265	0.849915	0.214392	8.536	169.834	168.876	2.475	163.754	171.399	21	20	0.00595143	0.000159237	55.556	0	0	1	0
39	4.376	0.000279493	2.47	2.874	7.41	23.804	1.923	12.463	20.894	9.10988	37.388	0.679032	0.546957	3.618	150.333	153.73	17.823	133.349	182.74	23	21	0.006387476	0.000750295	23.81	0	0	1	0
39	2.548	0.000142647	1.012	1.006	3.036	10.9	1.024	4.157	6.623	7.552	12.471	0.856422	0.196155	9.228	177.969	177.951	22.172	126.761	217.173	118	112	0.005598605	0.000777182	66.176	5	68.47	1	0
39	1.74	0.000096902	0.696	0.709	2.089	11.185	1.069	4.209	5.972	11.373	12.626	0.865626	0.183418	9.7	176.325	180.143	24.53	114.85	226.02	217	213	0.005570485	0.000814668	19.868	3	21.609	1	0
39	2.629	0.000136354	1.378	1.394	4.133	11	1.182	4.566	6.497	10.708	13.699	0.848528	0.238919	10.988	195.359	193.732	18.773	138.041	219.326	160	156	0.005186492	0.000632161	40.845	2	33.807	1	0
39	2.974	0.000158551	1.388	1.652	4.164	12.487	1.202	4.314	5.83	5.718	12.943	0.773144	0.36569	7.297	184.964	189.441	24.278	128.022	235.052	129	117	0.005330599	0.000777379	52.941	5	51.997	1	0
39	3.308	0.000182753	1.422	1.111	4.266	8.446	0.709	4.125	5.733	4.969	12.374	0.837817	0.260419	8.982	179.006	179.329	2.604	175.486	182.166	27	25	0.005524258	0.000277178	48.485	0	0	1	0
39	1.255	0.000068516	0.514	0.686	1.541	9.918	0.927	4.025	5.777	8.226	12.075	0.931558	0.082629	13.587	182.324	183.092	13.872	150.254	207.884	86	85	0.005460488	0.00045997	0	0	0	1	0
39	2.463	0.000133752	1.303	1.446	3.908	12.213	1.245	5.229	8.93	13.055	15.687	0.832594	0.26396	9.167	185.783	183.841	12.875	157.951	203.072	80	78	0.005430623	0.000441954	16.667	1	14.296	1	0
39	2.539	0.000152318	1.416	1.522	4.248	18.13	1.559	8.359	12.202	18.404	25.078	0.802844	0.289544	6.792	160.034	166.974	16.243	149.565	195.689	49	47	0.005999516	0.000610002	27.027	1	20.752	1	0
39	2.628	0.000144254	1.177	1.349	3.532	14.604	1.256	6.389	10.215	14.174	19.168	0.828212	0.241557	7.844	176.056	180.361	14.792	161.891	202.601	40	38	0.005489086	0.000546746	62.903	1	35.407	1	0
39	2.072	0.000110181	0.992	1.029	2.975	11.403	1.278	3.99	6.203	9.485	11.969	0.808166	0.298072	7.984	187.168	187.027	13.689	165.564	205.138	57	55	0.005316881	0.000414779	56.716	1	32.554	1	0
39	0.608	0.000032978	0.313	0.436	0.939	7.22	0.696	2.643	3.684	7.437	7.93	0.968647	0.033895	16.447	177.963	184.741	11.337	169.922	205.586	64	63	0.005423612	0.000330918	0	0	0	1	0
39	2.361	0.000128169	1.281	1.371	3.843	11.737	1.14	6.308	8.057	7.99	18.924	0.852065	0.212996	9.096	178.299	183.584	22.427	157.525	208.743	78	76	0.005429149	0.000680668	18	1	15.946	1	0
39	2.398	0.000150278	1.383	1.753	4.148	10.53	1.083	4.668	6.604	11.669	14.005	0.912625	0.10614	11.737	163.734	160.877	8.014	136.467	167.75	54	53	0.00626752	0.000505807	11.111	0	0	1	0
40	0.471	0.000033837	0.186	0.23	0.558	2.793	0.26	1.183	1.52	2.576	3.548	0.984417	0.02017	22.797	138.697	139.265	2.273	132.744	145.84	176	175	0.00717878	0.000129803	0	0	0	1	0
40	4.319	0.000317122	2.774	1.708	8.322	13.924	1.195	8.558	6.036	8.585	25.675	0.841615	0.265432	12.266	136.805	136.026	4.846	124.543	165.029	258	256	0.007342534	0.000311915	2.913	1	7.038	1	0
40	1.543	0.000103357	1.004	0.648	3.012	17.447	1.694	11.171	6.851	9.395	33.513	0.95689	0.052457	16.199	149.185	149.272	1.886	141.443	158.612	426	425	0.006700038	0.000108291	0.351	0	0	1	0
40	2.864	0.000212119	1.108	1.147	3.324	7.692	1.062	2.555	4.647	11.916	7.666	0.860234	0.243988	12.385	136.872	135.113	11.25	113.054	163.011	74	70	0.007405345	0.000659693	18.056	2	6.777	1	0
40	3.878	0.00030114	1.795	1.675	5.386	11.574	1.212	3.994	5.69	13.043	11.982	0.831304	0.247792	10.535	123.985	128.715	16.138	98.623	162.874	71	68	0.007765823	0.001044776	25.333	2	11.75	1	0
40	3.453	0.000266896	1.69	2.003	5.071	9.537	1.066	2.862	4.821	10.091	8.586	0.843355	0.248476	11.689	130.51	129.56	8.739	106.718	158.77	48	47	0.007729491	0.000616378	47.826	0	0	1	0
40	2.049	0.000153553	0.6	0.895	1.799	9.652	1.175	3.297	5.553	8.557	9.891	0.853044	0.260008	11.065	132.92	132.656	8.137	115.455	144.293	54	50	0.007494978	0.000476165	14.894	0	0	1	0
40	1.441	0.000105492	0.437	0.4	1.31	9.142	0.811	3.515	5.522	7.478	10.544	0.950836	0.058374	14.629	140.016	136.484	9.434	116.511	146.715	50	49	0.007321228	0.000550659	31.481	0	0	1	0
40	3.602	0.000279772	1.804	1.79	5.411	12.725	1.034	7.12	7.225	12.846	21.36	0.835268	0.251711	9.037	118.503	128.535	20.782	102.65	170.784	90	87	0.007768021	0.001289062	8.861	2	14.621	1	0
40	2.68	0.000207475	1.01	1.057	3.029	15.145	1.501	5.717	10.919	18.244	17.152	0.888744	0.1675	11.83	124.106	129.827	21.883	95.651	167.166	104	103	0.007741184	0.001362631	1.266	0	0	1	0
40	1.927	0.00013498	0.762	0.651	2.286	9.169	0.887	4.138	5.616	8.988	12.414	0.909017	0.119309	13.115	146.064	142.733	20.484	107.967	171.564	76	73	0.007003691	0.001020054	34.831	2	8.807	1	0
40	2.385	0.000163473	1.048	1.098	3.143	10.006	0.967	3.718	5.792	11.143	11.153	0.893565	0.147745	12.414	145.354	146.307	24.69	111.416	183.454	96	93	0.006854263	0.001215896	18.072	2	9.706	1	0
40	2.461	0.000215938	1.008	0.999	3.024	9.322	0.847	4.85	6.126	7.308	14.551	0.890783	0.146631	11.907	117.776	113.982	17.076	80.074	135.434	62	61	0.008773901	0.001421196	0	0	0	1	0
40	3.329	0.000194101	1.788	2.073	5.365	12.158	1.105	5.336	6.749	10.319	16.009	0.82057	0.276482	8.486	164.749	170.862	25.881	127.375	222.632	223	217	0.005830925	0.000941361	29.412	4	26.51	1	0
40	2.156	0.000151323	0.964	0.969	2.891	14.438	1.36	5.152	8.649	16.68	15.455	0.878795	0.176783	10.622	141.603	141.867	24.849	87.01	184.012	242	237	0.007019129	0.001256025	14.428	3	16.947	1	0
40	3.228	0.000223291	1.445	1.725	4.335	14.62	1.411	6.046	9.039	17.339	18.139	0.832263	0.252523	9.139	142.195	144.143	16.085	108.185	179.608	181	178	0.006918143	0.000817157	31.282	2	28.742	1	0
40	4.34	0.000285428	1.924	2.288	5.772	13.003	1.325	5.473	8.701	14.452	16.418	0.807294	0.325352	8.445	144.82	153.038	22.658	99.126	207.647	246	238	0.006576392	0.001010852	34.426	5	34.51	1	0
40	7.038	0.000508256	3.07	2.795	9.21	19.951	1.671	10.595	14.703	22.377	31.785	0.713318	0.458575	4.468	135.115	136.638	17.066	75.966	178.374	45	42	0.007221982	0.000931994	13.514	1	8.92	1	0
40	1.997	0.000158895	0.872	0.882	2.615	14.287	1.253	6.732	7.874	13.8	20.197	0.928801	0.08356	12.718	122.755	125.759	10.002	110.663	142.985	54	53	0.007956285	0.000650347	13.462	0	0	1	0
40	4.995	0.00039882	2.643	2.105	7.928	13.251	1.245	6.796	7.201	10.828	20.387	0.773256	0.336354	6.05	123.293	126.585	10.132	97.546	142.985	56	52	0.007984534	0.000694744	25.806	1	13.716	1	0
40	1.917	0.000153518	0.589	0.851	1.766	14.416	1.414	5.304	7.77	19.072	15.911	0.875075	0.191292	10.734	127.337	126.48	19.488	74.975	152.73	65	63	0.008009476	0.001526829	5.769	1	4.104	1	0
40	5.127	0.000398111	2.721	2.51	8.162	9.846	0.965	4.593	6.806	8.303	13.78	0.754472	0.430569	6.798	126.492	130.35	14.387	96.145	158.591	63	60	0.007765678	0.00106623	24.194	2	15.113	1	0
40	1.757	0.00013284	0.808	0.69	2.425	7.571	0.74	2.72	3.927	11.928	8.16	0.880775	0.160787	11.216	128.142	132.244	7.14	121.49	143.797	47	44	0.007560686	0.000429985	46.053	1	25.792	1	0
40	2.912	0.000226205	1.141	1.266	3.423	15.489	1.456	6.433	10.138	14.239	19.3	0.883146	0.161736	11.035	129.727	128.388	13.593	95.921	149.641	79	77	0.007767011	0.000881021	20	1	4.574	1	0
40	3.788	0.000274883	1.786	1.484	5.359	15.702	1.367	6.374	11.094	18.818	19.123	0.765474	0.423034	6.583	126.131	135.943	46.764	90.051	451.366	75	70	0.007256721	0.001714252	16.667	3	19.575	1	0
40	1.809	0.00014851	0.68	0.843	2.04	7.881	0.782	2.69	4.543	11.073	8.069	0.925554	0.097481	13.472	119.26	121.63	8.028	108.144	137.546	62	60	0.008211245	0.000565813	18.182	1	3.387	1	0
