# Supplementary material for: Anomaly detection for blueberry data using sparse autoencoder-support vector machine
Source: PeerJ Comput Sci. 2023 Mar 10;9:e1214. doi: 10.7717/peerj-cs.1214 (PMC10280483; doi:10.7717/peerj-cs.1214)
Supplement: Supplemental Information 1 [file peerj-cs-09-1214-s001.zip › dataset/statlog.txt]

92 115 120 94 84 102 106 79 84 102 102 83 101 126 133 103 92 112 118 85 84 103 104 81 102 126 134 104 88 121 128 100 84 107 113 87 3
84 102 106 79 84 102 102 83 80 102 102 79 92 112 118 85 84 103 104 81 84 99 104 78 88 121 128 100 84 107 113 87 84 99 104 79 3
84 102 102 83 80 102 102 79 84 94 102 79 84 103 104 81 84 99 104 78 84 99 104 81 84 107 113 87 84 99 104 79 84 99 104 79 3
80 102 102 79 84 94 102 79 80 94 98 76 84 99 104 78 84 99 104 81 76 99 104 81 84 99 104 79 84 99 104 79 84 103 104 79 3
84 94 102 79 80 94 98 76 80 102 102 79 84 99 104 81 76 99 104 81 76 99 108 85 84 99 104 79 84 103 104 79 79 107 109 87 3
80 94 98 76 80 102 102 79 76 102 102 79 76 99 104 81 76 99 108 85 76 103 118 88 84 103 104 79 79 107 109 87 79 107 109 87 3
76 102 106 83 76 102 106 87 80 98 106 79 80 107 118 88 80 112 118 88 80 107 113 85 79 107 113 87 79 103 104 83 79 103 104 79 3
76 102 106 87 80 98 106 79 76 94 102 76 80 112 118 88 80 107 113 85 80 95 100 78 79 103 104 83 79 103 104 79 79 95 100 79 3
76 89 98 76 76 94 98 76 76 98 102 72 80 95 104 74 76 91 104 74 76 95 100 78 75 91 96 75 75 91 96 71 79 87 93 71 4
76 94 98 76 76 98 102 72 76 94 90 76 76 91 104 74 76 95 100 78 76 91 100 74 75 91 96 71 79 87 93 71 79 87 93 67 4
76 98 102 72 76 94 90 76 76 89 94 76 76 95 100 78 76 91 100 74 76 87 100 74 79 87 93 71 79 87 93 67 75 87 96 71 4
72 94 90 72 72 89 94 76 72 89 98 76 76 87 91 74 76 87 91 67 71 87 87 70 75 91 96 71 75 87 93 67 71 87 89 67 4
72 89 94 76 72 89 98 76 76 94 98 76 76 87 91 67 71 87 87 70 71 83 87 67 75 87 93 67 71 87 89 67 71 79 81 62 4
76 94 98 76 72 85 90 72 68 85 94 72 71 83 87 67 68 83 87 67 68 83 87 67 71 79 81 62 71 79 85 62 67 75 85 62 4
68 85 86 68 68 89 86 72 68 85 90 76 71 83 87 67 68 83 87 67 68 83 87 67 71 79 85 62 71 75 81 67 71 75 81 62 4
68 89 86 72 68 85 90 76 68 94 94 79 68 83 87 67 68 83 87 67 71 83 87 70 71 75 81 67 71 75 81 62 67 75 85 71 4
68 85 90 76 68 94 94 79 76 94 111 79 68 83 87 67 71 83 87 70 76 91 91 74 71 75 81 62 67 75 85 71 67 75 96 79 4
68 94 94 79 76 94 111 79 80 98 106 83 71 83 87 70 76 91 91 74 76 95 104 81 67 75 85 71 67 75 96 79 75 83 96 83 4
80 94 102 83 80 102 111 87 84 106 115 91 84 103 104 85 84 103 108 85 88 107 118 88 79 99 104 83 84 99 113 87 84 99 109 87 3
88 106 115 87 88 111 111 91 88 106 115 87 88 107 118 92 88 112 113 88 88 103 113 88 88 107 113 87 88 107 104 87 88 107 109 83 3
84 98 111 83 80 89 115 87 88 102 106 87 88 103 108 85 84 99 108 85 88 99 104 85 84 99 109 83 88 103 109 87 88 103 109 87 3
80 89 115 87 88 102 106 87 92 115 111 91 84 99 108 85 88 99 104 85 88 103 113 88 88 103 109 87 88 103 109 87 84 103 113 87 3
88 102 106 87 92 115 111 91 92 115 115 94 88 99 104 85 88 103 113 88 88 112 118 92 88 103 109 87 84 103 113 87 88 111 113 92 3
92 115 115 94 92 111 120 91 84 106 111 87 88 112 118 92 88 112 122 88 92 112 128 92 88 111 113 92 93 107 109 92 93 111 113 92 3
84 106 111 87 84 98 111 87 84 98 106 91 92 112 113 88 88 103 113 85 97 107 113 88 88 111 118 92 93 107 113 87 93 107 113 87 3
84 98 106 91 84 102 111 87 84 106 111 87 97 107 113 88 92 112 118 92 92 112 118 92 93 107 113 87 93 107 109 87 88 107 109 92 3
84 102 111 87 84 106 111 87 88 111 115 91 92 112 118 92 92 112 118 92 92 107 113 92 93 107 109 87 88 107 109 92 88 107 109 87 3
84 106 111 87 88 111 115 91 88 111 120 87 92 112 118 92 92 107 113 92 92 107 118 88 88 107 109 92 88 107 109 87 88 107 109 87 3
88 111 115 91 88 111 120 87 88 111 115 87 92 107 113 92 92 107 118 88 88 107 118 88 88 107 109 87 88 107 109 87 88 107 109 87 3
88 111 115 87 92 106 106 87 88 106 106 87 88 107 118 88 88 107 118 88 88 103 108 85 88 107 109 87 88 103 109 87 93 103 109 87 3
92 106 106 87 88 106 106 87 84 106 111 83 88 107 118 88 88 103 108 85 88 103 113 92 88 103 109 87 93 103 109 87 88 107 109 87 3
88 98 106 83 84 98 106 83 88 106 102 83 88 107 113 88 88 103 108 81 88 103 108 88 88 111 113 92 88 107 113 87 88 107 113 87 3
84 98 106 83 88 106 102 83 88 102 102 83 88 103 108 81 88 103 108 88 84 99 104 85 88 107 113 87 88 107 113 87 88 107 109 83 3
88 102 102 83 88 98 106 83 84 102 106 83 84 99 104 85 84 103 108 81 88 99 104 85 88 107 109 83 84 99 104 87 79 99 100 79 3
88 98 106 83 84 102 106 83 88 111 111 87 84 103 108 81 88 99 104 85 84 103 108 85 84 99 104 87 79 99 100 79 88 95 100 79 3
84 102 106 83 88 111 111 87 88 111 106 87 88 99 104 85 84 103 108 85 88 95 104 81 79 99 100 79 88 95 100 79 88 95 100 83 3
88 111 106 87 88 106 111 87 84 106 106 87 88 95 104 81 84 99 108 85 88 103 113 85 88 95 100 83 88 103 100 83 88 103 109 83 3
84 106 106 87 84 106 111 91 84 106 115 87 88 103 113 85 88 107 113 85 88 103 108 85 88 103 109 83 88 103 113 83 84 103 104 83 3
84 106 115 87 88 106 111 87 88 106 106 87 88 103 108 85 88 103 113 85 88 99 104 85 84 103 104 83 84 99 109 83 84 103 104 83 3
88 106 111 87 88 106 106 87 84 106 106 87 88 103 113 85 88 99 104 85 84 99 104 85 84 99 109 83 84 103 104 83 88 99 100 79 3
88 106 106 87 84 106 106 87 84 102 111 83 88 99 104 85 84 99 104 85 84 99 104 81 84 103 104 83 88 99 100 79 84 99 104 79 3
84 102 111 83 84 98 98 83 80 98 102 83 84 99 104 81 84 99 100 81 80 91 96 78 84 99 104 79 79 95 100 79 79 99 100 83 3
84 98 98 83 80 98 102 83 80 94 102 83 84 99 100 81 80 91 96 78 80 87 96 74 79 95 100 79 79 99 100 83 79 95 100 83 3
80 94 102 83 76 89 98 79 68 77 94 79 80 87 96 74 71 75 87 78 60 54 87 74 79 95 100 83 79 91 104 79 75 79 96 79 5
76 89 98 79 68 77 94 79 60 62 78 76 71 75 87 78 60 54 87 74 56 61 87 78 79 91 104 79 75 79 96 79 75 83 96 79 5
60 62 78 76 64 73 90 76 80 94 106 83 56 61 87 78 71 79 100 81 80 95 100 85 75 83 96 79 84 99 104 83 84 99 104 83 5
64 73 90 76 80 94 106 83 84 98 102 83 71 79 100 81 80 95 100 85 80 91 100 81 84 99 104 83 84 99 104 83 79 95 100 75 7
80 94 102 76 76 94 94 72 72 81 82 68 76 83 91 74 71 79 87 70 71 79 79 67 75 83 85 71 71 75 85 67 71 79 77 67 7
72 81 82 68 68 73 78 65 64 69 78 65 71 79 79 67 71 79 83 67 71 79 79 63 71 79 77 67 71 75 81 67 67 72 81 67 7
68 73 78 65 64 69 78 65 68 77 86 65 71 79 83 67 71 79 79 63 68 75 79 67 71 75 81 67 67 72 81 67 67 64 81 67 7
68 77 86 65 64 66 86 68 57 55 78 72 68 75 79 67 60 68 79 67 53 54 75 70 67 64 81 67 59 61 77 71 55 54 85 67 5
64 66 86 68 57 55 78 72 53 49 71 65 60 68 79 67 53 54 75 70 53 54 71 63 59 61 77 71 55 54 85 67 55 51 74 67 5
57 55 78 72 53 49 71 65 57 49 74 65 53 54 75 70 53 54 71 63 56 54 71 63 55 54 85 67 55 51 74 67 55 48 70 62 5
57 49 74 65 53 49 74 68 53 52 74 68 56 54 71 63 56 51 67 63 53 51 67 67 55 48 70 62 51 48 70 67 51 48 70 67 5
101 126 133 103 92 112 118 85 84 103 104 81 102 126 134 104 88 121 128 100 84 107 113 87 90 113 117 92 90 113 122 96 95 128 127 103 3
92 112 118 85 84 103 104 81 84 99 104 78 88 121 128 100 84 107 113 87 84 99 104 79 90 113 122 96 95 128 127 103 95 123 127 100 3
84 103 104 81 84 99 104 78 84 99 104 81 84 107 113 87 84 99 104 79 84 99 104 79 95 128 127 103 95 123 127 100 82 100 108 85 3
84 99 104 78 84 99 104 81 76 99 104 81 84 99 104 79 84 99 104 79 84 103 104 79 95 123 127 100 82 100 108 85 82 100 108 81 3
84 99 104 81 76 99 104 81 76 99 108 85 84 99 104 79 84 103 104 79 79 107 109 87 82 100 108 85 82 100 108 81 82 100 104 78 3
76 99 108 85 76 103 118 88 80 107 118 88 79 107 109 87 79 107 109 87 79 107 113 87 82 100 104 78 78 100 104 81 82 104 104 85 3
76 103 118 88 80 107 118 88 80 112 118 88 79 107 109 87 79 107 113 87 79 103 104 83 78 100 104 81 82 104 104 85 82 104 108 85 3
80 107 118 88 80 112 118 88 80 107 113 85 79 107 113 87 79 103 104 83 79 103 104 79 82 104 104 85 82 104 108 85 82 100 108 85 3
80 112 118 88 80 107 113 85 80 95 100 78 79 103 104 83 79 103 104 79 79 95 100 79 82 104 108 85 82 100 108 85 78 96 96 78 3
80 91 100 78 80 91 100 74 80 95 104 74 79 95 100 75 75 95 100 79 75 91 96 75 74 91 92 70 78 91 96 74 74 87 92 70 4
80 95 104 74 76 91 104 74 76 95 100 78 75 91 96 75 75 91 96 71 79 87 93 71 74 87 92 70 74 87 88 70 78 87 84 70 4
76 91 104 74 76 95 100 78 76 91 100 74 75 91 96 71 79 87 93 71 79 87 93 67 74 87 88 70 78 87 84 70 74 87 88 66 4
76 95 100 78 76 91 100 74 76 87 100 74 79 87 93 71 79 87 93 67 75 87 96 71 78 87 84 70 74 87 88 66 74 87 92 70 4
76 91 100 74 76 87 100 74 76 87 91 74 79 87 93 67 75 87 96 71 75 91 96 71 74 87 88 66 74 87 92 70 78 87 88 66 4
68 83 87 67 68 83 87 67 68 79 87 63 71 79 85 62 67 75 85 62 71 75 85 62 70 83 88 70 70 83 84 66 66 79 84 63 4
68 83 87 67 68 79 87 63 68 79 87 67 67 75 85 62 71 75 85 62 67 79 81 62 70 83 84 66 66 79 84 63 66 79 88 66 4
71 83 87 67 68 83 87 67 68 83 87 67 71 79 85 62 71 75 81 67 71 75 81 62 70 79 88 66 66 71 88 70 59 60 96 81 4
68 83 87 67 68 83 87 67 71 83 87 70 71 75 81 67 71 75 81 62 67 75 85 71 66 71 88 70 59 60 96 81 56 49 104 100 4
76 91 91 74 76 95 104 81 84 103 104 85 67 75 96 79 75 83 96 83 79 99 104 83 49 40 112 114 46 34 122 125 49 40 117 114 4
76 95 104 81 84 103 104 85 84 103 108 85 75 83 96 83 79 99 104 83 84 99 113 87 46 34 122 125 49 40 117 114 63 67 104 85 3
84 103 104 85 84 103 108 85 88 107 118 88 79 99 104 83 84 99 113 87 84 99 109 87 49 40 117 114 63 67 104 85 82 96 104 78 3
88 107 118 92 88 107 118 92 88 112 113 88 84 103 109 83 88 107 113 87 88 107 104 87 86 100 108 85 90 104 112 85 86 104 108 85 3
88 112 113 88 88 103 113 88 88 103 108 85 88 107 104 87 88 107 109 83 84 99 109 83 86 104 108 85 86 104 108 85 86 104 108 85 3
84 99 108 85 88 99 104 85 88 103 113 88 88 103 109 87 88 103 109 87 84 103 113 87 86 100 108 85 90 104 112 89 90 104 112 85 3
88 99 104 85 88 103 113 88 88 112 118 92 88 103 109 87 84 103 113 87 88 111 113 92 90 104 112 89 90 104 112 85 90 109 112 85 3
88 103 113 88 88 112 118 92 88 112 122 88 84 103 113 87 88 111 113 92 93 107 109 92 90 104 112 85 90 109 112 85 90 109 117 89 3
88 112 118 92 88 112 122 88 92 112 128 92 88 111 113 92 93 107 109 92 93 111 113 92 90 109 112 85 90 109 117 89 90 109 112 89 3
88 112 122 88 92 112 128 92 92 112 118 96 93 107 109 92 93 111 113 92 93 116 118 92 90 109 117 89 90 109 112 89 90 109 112 89 3
92 112 128 92 92 112 118 96 92 112 113 88 93 111 113 92 93 116 118 92 88 111 118 92 90 109 112 89 90 109 112 89 90 104 117 92 3
92 112 118 96 92 112 113 88 88 103 113 85 93 116 118 92 88 111 118 92 93 107 113 87 90 109 112 89 90 104 117 92 90 109 112 89 3
92 112 113 88 88 103 113 85 97 107 113 88 88 111 118 92 93 107 113 87 93 107 113 87 90 104 117 92 90 109 112 89 90 109 112 89 3
88 103 113 85 97 107 113 88 92 112 118 92 93 107 113 87 93 107 113 87 93 107 109 87 90 109 112 89 90 109 112 89 90 104 112 85 3
97 107 113 88 92 112 118 92 92 112 118 92 93 107 113 87 93 107 109 87 88 107 109 92 90 109 112 89 90 104 112 85 90 104 112 89 3
92 112 118 92 92 112 118 92 92 107 113 92 93 107 109 87 88 107 109 92 88 107 109 87 90 104 112 85 90 104 112 89 86 104 108 89 3
92 107 113 92 92 107 118 88 88 107 118 88 88 107 109 87 88 107 109 87 88 107 109 87 86 104 108 89 90 104 108 92 90 109 108 89 3
92 107 118 88 88 107 118 88 88 107 118 88 88 107 109 87 88 107 109 87 88 103 109 87 90 104 108 92 90 109 108 89 86 104 112 85 3
88 107 118 88 88 107 118 88 88 103 108 85 88 107 109 87 88 103 109 87 93 103 109 87 90 109 108 89 86 104 112 85 86 104 104 81 3
88 107 118 88 88 103 108 85 88 103 113 92 88 103 109 87 93 103 109 87 88 107 109 87 86 104 112 85 86 104 104 81 86 96 104 81 3
88 103 108 85 88 103 113 92 88 107 113 88 93 103 109 87 88 107 109 87 88 111 113 92 86 104 104 81 86 96 104 81 86 104 108 85 3
88 103 108 81 88 103 108 88 84 99 104 85 88 107 113 87 88 107 113 87 88 107 109 83 90 109 112 92 86 109 108 89 86 109 112 89 3
84 99 104 85 84 103 108 81 88 99 104 85 88 107 109 83 84 99 104 87 79 99 100 79 86 109 112 89 90 109 112 92 86 104 108 89 3
84 103 108 81 88 99 104 85 84 103 108 85 84 99 104 87 79 99 100 79 88 95 100 79 90 109 112 92 86 104 108 89 86 104 104 85 3
88 99 104 85 84 103 108 85 88 95 104 81 79 99 100 79 88 95 100 79 88 95 100 83 86 104 108 89 86 104 104 85 82 100 100 85 3
84 99 108 85 88 103 113 85 88 107 113 85 88 103 100 83 88 103 109 83 88 103 113 83 82 100 104 78 86 100 96 81 82 100 104 81 3
88 103 113 85 88 107 113 85 88 103 108 85 88 103 109 83 88 103 113 83 84 103 104 83 86 100 96 81 82 100 104 81 82 100 104 81 3
88 107 113 85 88 103 108 85 88 103 113 85 88 103 113 83 84 103 104 83 84 99 109 83 82 100 104 81 82 100 104 81 86 100 104 81 3
88 103 108 85 88 103 113 85 88 99 104 85 84 103 104 83 84 99 109 83 84 103 104 83 82 100 104 81 86 100 104 81 82 96 100 81 3
88 103 113 85 88 99 104 85 84 99 104 85 84 99 109 83 84 103 104 83 88 99 100 79 86 100 104 81 82 96 100 81 82 100 108 81 3
84 99 100 81 80 91 96 78 80 87 96 74 79 95 100 79 79 99 100 83 79 95 100 83 82 96 100 81 86 96 104 81 82 96 100 81 3
80 87 96 74 71 75 87 78 60 54 87 74 79 95 100 83 79 91 104 79 75 79 96 79 82 96 100 81 82 100 104 78 82 96 104 81 3
71 79 100 81 80 95 100 85 80 91 100 81 84 99 104 83 84 99 104 83 79 95 100 75 82 100 104 85 86 100 108 85 86 100 112 85 3
80 91 100 81 80 91 100 78 76 83 91 74 79 95 100 75 75 87 93 71 75 83 85 71 86 100 112 85 86 100 112 85 82 96 100 81 7
80 91 100 78 76 83 91 74 71 79 87 70 75 87 93 71 75 83 85 71 71 75 85 67 86 100 112 85 82 96 100 81 78 83 84 70 7
71 79 87 70 71 79 79 67 71 79 83 67 71 75 85 67 71 79 77 67 71 75 81 67 78 83 84 70 74 75 88 66 70 79 88 66 7
71 79 83 67 71 79 79 63 68 75 79 67 71 75 81 67 67 72 81 67 67 64 81 67 70 79 88 66 70 75 76 66 66 71 80 66 7
71 79 79 63 68 75 79 67 60 68 79 67 67 72 81 67 67 64 81 67 59 61 77 71 70 75 76 66 66 71 80 66 66 63 76 66 5
68 75 79 67 60 68 79 67 53 54 75 70 67 64 81 67 59 61 77 71 55 54 85 67 66 71 80 66 66 63 76 66 59 60 73 63 5
60 68 79 67 53 54 75 70 53 54 71 63 59 61 77 71 55 54 85 67 55 51 74 67 66 63 76 66 59 60 73 63 59 56 76 66 5
53 54 75 70 53 54 71 63 56 54 71 63 55 54 85 67 55 51 74 67 55 48 70 62 59 60 73 63 59 56 76 66 59 53 76 70 5
53 54 71 63 56 54 71 63 56 51 67 63 55 51 74 67 55 48 70 62 51 48 70 67 59 56 76 66 59 53 76 70 56 49 73 70 5
56 54 71 63 56 51 67 63 53 51 67 67 55 48 70 62 51 48 70 67 51 48 70 67 59 53 76 70 56 49 73 70 49 40 69 66 5
97 126 128 104 102 137 139 108 102 126 134 104 90 109 112 89 90 109 112 89 90 113 117 92 96 108 119 90 92 103 110 86 87 108 114 86 3
102 137 139 108 102 126 134 104 88 121 128 100 90 109 112 89 90 113 117 92 90 113 122 96 92 103 110 86 87 108 114 86 87 103 114 90 3
102 126 134 104 88 121 128 100 84 107 113 87 90 113 117 92 90 113 122 96 95 128 127 103 87 108 114 86 87 103 114 90 92 122 135 109 3
84 107 113 87 84 99 104 79 84 99 104 79 95 128 127 103 95 123 127 100 82 100 108 85 92 122 135 109 96 127 130 105 92 108 114 86 3
84 99 104 79 84 99 104 79 84 103 104 79 95 123 127 100 82 100 108 85 82 100 108 81 96 127 130 105 92 108 114 86 83 103 105 83 3
84 99 104 79 84 103 104 79 79 107 109 87 82 100 108 85 82 100 108 81 82 100 104 78 92 108 114 86 83 103 105 83 79 103 110 83 3
84 103 104 79 79 107 109 87 79 107 109 87 82 100 108 81 82 100 104 78 78 100 104 81 83 103 105 83 79 103 110 83 79 99 105 83 3
79 107 109 87 79 107 109 87 79 107 113 87 82 100 104 78 78 100 104 81 82 104 104 85 79 103 110 83 79 99 105 83 83 103 114 86 3
79 103 104 83 79 103 104 79 79 95 100 79 82 104 108 85 82 100 108 85 78 96 96 78 79 99 105 83 79 95 101 79 83 95 93 75 3
79 103 104 79 79 95 100 79 79 95 96 75 82 100 108 85 78 96 96 78 78 91 92 70 79 95 101 79 83 95 93 75 83 91 97 72 4
79 95 100 79 79 95 96 75 79 95 100 75 78 96 96 78 78 91 92 70 74 91 92 70 83 95 93 75 83 91 97 72 83 91 97 72 4
79 95 100 75 75 95 100 79 75 91 96 75 74 91 92 70 78 91 96 74 74 87 92 70 83 91 97 72 79 91 93 72 79 91 90 68 4
75 95 100 79 75 91 96 75 75 91 96 71 78 91 96 74 74 87 92 70 74 87 88 70 79 91 93 72 79 91 90 68 79 88 93 68 4
79 87 93 71 79 87 93 67 75 87 96 71 78 87 84 70 74 87 88 66 74 87 92 70 79 91 93 72 75 91 93 68 79 88 93 68 4
75 87 96 71 75 91 96 71 75 87 93 67 74 87 92 70 78 87 88 66 78 87 92 66 79 88 93 68 75 84 90 68 75 84 93 72 4
75 87 93 67 71 87 89 67 71 79 81 62 78 87 92 66 74 83 92 66 70 83 92 66 75 84 93 72 75 88 90 68 75 91 97 75 4
71 87 89 67 71 79 81 62 71 79 85 62 74 83 92 66 70 83 92 66 70 83 88 70 75 88 90 68 75 91 97 75 75 88 93 72 4
71 75 81 67 71 75 81 62 67 75 85 71 66 71 88 70 59 60 96 81 56 49 104 100 49 45 119 116 46 37 119 127 46 32 119 131 2
71 75 81 62 67 75 85 71 67 75 96 79 59 60 96 81 56 49 104 100 49 40 112 114 46 37 119 127 46 32 119 131 46 34 119 131 2
67 75 85 71 67 75 96 79 75 83 96 83 56 49 104 100 49 40 112 114 46 34 122 125 46 32 119 131 46 34 119 131 42 34 119 131 2
79 99 104 83 84 99 113 87 84 99 109 87 49 40 117 114 63 67 104 85 82 96 104 78 46 34 119 131 52 48 110 105 71 77 97 75 2
84 99 113 87 84 99 109 87 84 103 109 83 63 67 104 85 82 96 104 78 86 100 108 85 52 48 110 105 71 77 97 75 83 99 105 83 3
84 99 109 87 84 103 109 83 88 107 113 87 82 96 104 78 86 100 108 85 90 104 112 85 71 77 97 75 83 99 105 83 87 103 105 86 3
84 103 109 83 88 107 113 87 88 107 104 87 86 100 108 85 90 104 112 85 86 104 108 85 83 99 105 83 87 103 105 86 87 95 105 83 3
88 107 113 87 88 107 104 87 88 107 109 83 90 104 112 85 86 104 108 85 86 104 108 85 87 103 105 86 87 95 105 83 83 99 110 83 3
88 107 109 83 84 99 109 83 88 103 109 87 86 104 108 85 86 104 108 85 86 100 108 85 83 99 110 83 87 99 105 86 87 103 105 86 3
84 99 109 83 88 103 109 87 88 103 109 87 86 104 108 85 86 100 108 85 90 104 112 89 87 99 105 86 87 103 105 86 87 108 114 86 3
88 103 109 87 88 103 109 87 84 103 113 87 86 100 108 85 90 104 112 89 90 104 112 85 87 103 105 86 87 108 114 86 92 108 114 90 3
88 103 109 87 84 103 113 87 88 111 113 92 90 104 112 89 90 104 112 85 90 109 112 85 87 108 114 86 92 108 114 90 96 108 114 90 3
84 103 113 87 88 111 113 92 93 107 109 92 90 104 112 85 90 109 112 85 90 109 117 89 92 108 114 90 96 108 114 90 96 112 114 90 3
88 111 113 92 93 107 109 92 93 111 113 92 90 109 112 85 90 109 117 89 90 109 112 89 96 108 114 90 96 112 114 90 92 108 110 90 3
93 107 109 92 93 111 113 92 93 116 118 92 90 109 117 89 90 109 112 89 90 109 112 89 96 112 114 90 92 108 110 90 87 108 110 90 3
93 111 113 92 93 116 118 92 88 111 118 92 90 109 112 89 90 109 112 89 90 104 117 92 92 108 110 90 87 108 110 90 92 108 110 86 3
93 116 118 92 88 111 118 92 93 107 113 87 90 109 112 89 90 104 117 92 90 109 112 89 87 108 110 90 92 108 110 86 87 103 110 90 3
88 111 118 92 93 107 113 87 93 107 113 87 90 104 117 92 90 109 112 89 90 109 112 89 92 108 110 86 87 103 110 90 87 103 114 86 3
93 107 113 87 93 107 113 87 93 107 109 87 90 109 112 89 90 109 112 89 90 104 112 85 87 103 110 90 87 103 114 86 92 108 114 86 3
93 107 109 87 88 107 109 92 88 107 109 87 90 104 112 85 90 104 112 89 86 104 108 89 92 108 114 86 92 108 110 86 92 108 110 86 3
88 107 109 92 88 107 109 87 88 107 109 87 90 104 112 89 86 104 108 89 90 104 108 92 92 108 110 86 92 108 110 86 92 103 105 86 3
88 107 109 87 88 107 109 87 88 107 109 87 86 104 108 89 90 104 108 92 90 109 108 89 92 108 110 86 92 103 105 86 87 103 105 83 3
88 107 109 87 88 107 109 87 88 103 109 87 90 104 108 92 90 109 108 89 86 104 112 85 92 103 105 86 87 103 105 83 92 103 110 83 3
88 107 109 87 88 103 109 87 93 103 109 87 90 109 108 89 86 104 112 85 86 104 104 81 87 103 105 83 92 103 110 83 92 103 110 86 3
93 103 109 87 88 107 109 87 88 111 113 92 86 104 104 81 86 96 104 81 86 104 108 85 92 103 110 86 87 99 105 83 87 103 105 86 3
88 107 109 87 88 111 113 92 88 107 113 87 86 96 104 81 86 104 108 85 90 109 112 92 87 99 105 83 87 103 105 86 92 108 110 90 3
88 111 113 92 88 107 113 87 88 107 113 87 86 104 108 85 90 109 112 92 86 109 108 89 87 103 105 86 92 108 110 90 92 108 110 90 3
88 107 113 87 88 107 113 87 88 107 109 83 90 109 112 92 86 109 108 89 86 109 112 89 92 108 110 90 92 108 110 90 87 108 110 86 3
88 107 113 87 88 107 109 83 84 99 104 87 86 109 108 89 86 109 112 89 90 109 112 92 92 108 110 90 87 108 110 86 87 108 119 90 3
88 107 109 83 84 99 104 87 79 99 100 79 86 109 112 89 90 109 112 92 86 104 108 89 87 108 110 86 87 108 119 90 87 103 110 86 3
84 99 104 87 79 99 100 79 88 95 100 79 90 109 112 92 86 104 108 89 86 104 104 85 87 108 119 90 87 103 110 86 83 103 105 86 3
79 99 100 79 88 95 100 79 88 95 100 83 86 104 108 89 86 104 104 85 82 100 100 85 87 103 110 86 83 103 105 86 83 103 110 83 3
88 95 100 79 88 95 100 83 88 103 100 83 86 104 104 85 82 100 100 85 82 100 104 78 83 103 105 86 83 103 110 83 83 99 101 79 3
88 95 100 83 88 103 100 83 88 103 109 83 82 100 100 85 82 100 104 78 86 100 96 81 83 103 110 83 83 99 101 79 79 95 101 79 3
88 103 113 83 84 103 104 83 84 99 109 83 82 100 104 81 82 100 104 81 86 100 104 81 79 95 105 79 83 99 105 83 87 99 105 83 3
84 103 104 83 84 99 109 83 84 103 104 83 82 100 104 81 86 100 104 81 82 96 100 81 83 99 105 83 87 99 105 83 87 95 97 83 3
84 99 109 83 84 103 104 83 88 99 100 79 86 100 104 81 82 96 100 81 82 100 108 81 87 99 105 83 87 95 97 83 83 99 101 79 3
88 99 100 79 84 99 104 79 79 95 100 79 82 100 108 81 82 96 104 78 82 96 100 81 83 99 101 79 83 99 105 79 83 95 101 79 3
79 95 100 79 79 99 100 83 79 95 100 83 82 96 100 81 86 96 104 81 82 96 100 81 83 95 101 79 79 99 97 79 79 99 105 83 3
79 99 100 83 79 95 100 83 79 91 104 79 86 96 104 81 82 96 100 81 82 100 104 78 79 99 97 79 79 99 105 83 83 95 105 83 3
79 95 100 83 79 91 104 79 75 79 96 79 82 96 100 81 82 100 104 78 82 96 104 81 79 99 105 83 83 95 105 83 83 95 101 79 3
75 79 96 79 75 83 96 79 84 99 104 83 82 96 104 81 82 96 104 85 82 100 104 85 83 95 101 79 83 99 105 83 87 99 105 83 3
84 99 104 83 84 99 104 83 79 95 100 75 82 100 104 85 86 100 108 85 86 100 112 85 87 99 105 83 83 103 105 86 83 103 105 79 3
84 99 104 83 79 95 100 75 75 87 93 71 86 100 108 85 86 100 112 85 86 100 112 85 83 103 105 86 83 103 105 79 83 103 105 83 3
79 95 100 75 75 87 93 71 75 83 85 71 86 100 112 85 86 100 112 85 82 96 100 81 83 103 105 79 83 103 105 83 87 103 105 83 3
75 87 93 71 75 83 85 71 71 75 85 67 86 100 112 85 82 96 100 81 78 83 84 70 83 103 105 83 87 103 105 83 79 88 97 72 7
75 83 85 71 71 75 85 67 71 79 77 67 82 96 100 81 78 83 84 70 74 75 88 66 87 103 105 83 79 88 97 72 71 81 86 68 7
71 75 81 67 67 72 81 67 67 64 81 67 70 79 88 66 70 75 76 66 66 71 80 66 71 77 82 64 71 81 82 68 71 77 86 68 7
67 72 81 67 67 64 81 67 59 61 77 71 70 75 76 66 66 71 80 66 66 63 76 66 71 81 82 68 71 77 86 68 67 73 75 60 5
67 64 81 67 59 61 77 71 55 54 85 67 66 71 80 66 66 63 76 66 59 60 73 63 71 77 86 68 67 73 75 60 63 66 68 57 5
59 61 77 71 55 54 85 67 55 51 74 67 66 63 76 66 59 60 73 63 59 56 76 66 67 73 75 60 63 66 68 57 63 63 72 60 5
55 54 85 67 55 51 74 67 55 48 70 62 59 60 73 63 59 56 76 66 59 53 76 70 63 66 68 57 63 63 72 60 63 66 72 64 5
55 51 74 67 55 48 70 62 51 48 70 67 59 56 76 66 59 53 76 70 56 49 73 70 63 63 72 60 63 66 72 64 59 57 75 64 5
55 48 70 62 51 48 70 67 51 48 70 67 59 53 76 70 56 49 73 70 49 40 69 66 63 66 72 64 59 57 75 64 56 48 75 68 5
90 109 112 89 90 109 112 89 90 113 117 92 96 108 119 90 92 103 110 86 87 108 114 86 97 120 119 101 97 115 119 97 89 120 124 97 3
90 113 117 92 90 113 122 96 95 128 127 103 87 108 114 86 87 103 114 90 92 122 135 109 89 120 124 97 93 115 124 101 93 125 135 104 3
90 113 122 96 95 128 127 103 95 123 127 100 87 103 114 90 92 122 135 109 96 127 130 105 93 115 124 101 93 125 135 104 93 130 129 101 3
95 123 127 100 82 100 108 85 82 100 108 81 96 127 130 105 92 108 114 86 83 103 105 83 93 130 129 101 89 120 129 97 78 106 110 87 3
82 100 108 85 82 100 108 81 82 100 104 78 92 108 114 86 83 103 105 83 79 103 110 83 89 120 129 97 78 106 110 87 78 102 110 83 3
82 100 108 81 82 100 104 78 78 100 104 81 83 103 105 83 79 103 110 83 79 99 105 83 78 106 110 87 78 102 110 83 78 102 110 83 3
82 100 104 78 78 100 104 81 82 104 104 85 79 103 110 83 79 99 105 83 83 103 114 86 78 102 110 83 78 102 110 83 82 102 105 83 3
78 96 96 78 78 91 92 70 74 91 92 70 83 95 93 75 83 91 97 72 83 91 97 72 78 97 101 80 82 92 93 76 78 92 93 73 4
78 91 92 70 74 91 92 70 78 91 96 74 83 91 97 72 83 91 97 72 79 91 93 72 82 92 93 76 78 92 93 73 74 92 93 69 4
74 91 92 70 78 91 96 74 74 87 92 70 83 91 97 72 79 91 93 72 79 91 90 68 78 92 93 73 74 92 93 69 78 88 97 73 4
78 91 96 74 74 87 92 70 74 87 88 70 79 91 93 72 79 91 90 68 79 88 93 68 74 92 93 69 78 88 97 73 82 88 97 73 4
74 87 92 70 74 87 88 70 78 87 84 70 79 91 90 68 79 88 93 68 79 91 93 72 78 88 97 73 82 88 97 73 78 92 97 73 4
78 87 84 70 74 87 88 66 74 87 92 70 79 91 93 72 75 91 93 68 79 88 93 68 78 92 97 73 78 88 93 73 82 92 93 73 4
74 87 92 70 78 87 88 66 78 87 92 66 79 88 93 68 75 84 90 68 75 84 93 72 82 92 93 73 78 88 93 73 78 84 93 69 4
78 87 88 66 78 87 92 66 74 83 92 66 75 84 90 68 75 84 93 72 75 88 90 68 78 88 93 73 78 84 93 69 74 84 89 69 4
78 87 92 66 74 83 92 66 70 83 92 66 75 84 93 72 75 88 90 68 75 91 97 75 78 84 93 69 74 84 89 69 74 88 93 76 4
70 83 92 66 70 83 88 70 70 83 84 66 75 91 97 75 75 88 93 72 67 81 86 64 74 88 93 76 67 75 93 80 57 63 97 90 4
70 83 84 66 66 79 84 63 66 79 88 66 67 81 86 64 63 77 86 72 63 73 97 83 57 63 97 90 53 49 110 108 47 40 119 122 2
70 79 88 66 66 71 88 70 59 60 96 81 59 60 110 98 49 45 119 116 46 37 119 127 42 37 119 129 44 34 124 136 44 34 124 136 2
66 71 88 70 59 60 96 81 56 49 104 100 49 45 119 116 46 37 119 127 46 32 119 131 44 34 124 136 44 34 124 136 42 31 124 133 2
59 60 96 81 56 49 104 100 49 40 112 114 46 37 119 127 46 32 119 131 46 34 119 131 44 34 124 136 42 31 124 133 44 34 119 133 2
49 40 112 114 46 34 122 125 49 40 117 114 46 34 119 131 42 34 119 131 46 34 119 131 44 34 119 133 44 37 119 136 44 34 124 136 2
46 34 122 125 49 40 117 114 63 67 104 85 42 34 119 131 46 34 119 131 52 48 110 105 44 37 119 136 44 34 124 136 44 34 119 133 2
63 67 104 85 82 96 104 78 86 100 108 85 52 48 110 105 71 77 97 75 83 99 105 83 44 34 119 133 53 56 105 97 74 92 101 76 2
86 100 108 85 90 104 112 85 86 104 108 85 83 99 105 83 87 103 105 86 87 95 105 83 74 92 101 76 82 102 110 83 85 102 110 83 3
90 104 112 85 86 104 108 85 86 104 108 85 87 103 105 86 87 95 105 83 83 99 110 83 82 102 110 83 85 102 110 83 85 97 105 83 3
86 104 108 85 86 104 108 85 86 104 108 85 87 95 105 83 83 99 110 83 87 99 105 86 85 102 110 83 85 97 105 83 82 97 105 83 3
86 104 108 85 86 104 108 85 86 100 108 85 83 99 110 83 87 99 105 86 87 103 105 86 85 97 105 83 82 97 105 83 93 106 114 90 3
90 109 112 85 90 109 117 89 90 109 112 89 96 108 114 90 96 112 114 90 92 108 110 90 93 111 119 90 89 111 114 87 89 106 114 87 3
90 109 112 89 90 109 112 89 90 104 117 92 92 108 110 90 87 108 110 90 92 108 110 86 89 106 114 87 89 106 110 87 89 102 110 87 3
90 109 112 89 90 104 117 92 90 109 112 89 87 108 110 90 92 108 110 86 87 103 110 90 89 106 110 87 89 102 110 87 93 106 114 90 3
90 104 117 92 90 109 112 89 90 109 112 89 92 108 110 86 87 103 110 90 87 103 114 86 89 102 110 87 93 106 114 90 93 111 110 94 3
90 109 112 89 90 109 112 89 90 104 112 85 87 103 110 90 87 103 114 86 92 108 114 86 93 106 114 90 93 111 110 94 93 106 114 87 3
90 109 112 89 90 104 112 85 90 104 112 89 87 103 114 86 92 108 114 86 92 108 110 86 93 111 110 94 93 106 114 87 89 111 110 87 3
90 104 112 89 86 104 108 89 90 104 108 92 92 108 110 86 92 108 110 86 92 103 105 86 89 111 110 87 85 106 110 87 89 106 114 90 3
86 104 108 89 90 104 108 92 90 109 108 89 92 108 110 86 92 103 105 86 87 103 105 83 85 106 110 87 89 106 114 90 89 106 114 90 3
86 104 104 81 86 96 104 81 86 104 108 85 92 103 110 86 87 99 105 83 87 103 105 86 89 111 110 83 89 111 114 87 89 111 110 87 3
86 96 104 81 86 104 108 85 90 109 112 92 87 99 105 83 87 103 105 86 92 108 110 90 89 111 114 87 89 111 110 87 89 106 110 87 3
86 104 108 85 90 109 112 92 86 109 108 89 87 103 105 86 92 108 110 90 92 108 110 90 89 111 110 87 89 106 110 87 89 106 114 90 3
86 109 112 89 90 109 112 92 86 104 108 89 87 108 110 86 87 108 119 90 87 103 110 86 89 102 114 90 89 106 114 87 89 106 114 90 3
90 109 112 92 86 104 108 89 86 104 104 85 87 108 119 90 87 103 110 86 83 103 105 86 89 106 114 87 89 106 114 90 85 102 110 87 3
86 104 104 85 82 100 100 85 82 100 104 78 83 103 105 86 83 103 110 83 83 99 101 79 85 102 110 87 85 106 114 87 89 97 105 83 3
86 100 96 81 82 100 104 81 82 100 104 81 79 95 101 79 79 95 105 79 83 99 105 83 85 102 105 87 85 102 101 80 85 97 101 83 3
86 100 104 81 82 96 100 81 82 100 108 81 87 99 105 83 87 95 97 83 83 99 101 79 85 102 110 83 85 111 114 87 89 106 114 87 3
82 96 100 81 82 100 108 81 82 96 104 78 87 95 97 83 83 99 101 79 83 99 105 79 85 111 114 87 89 106 114 87 89 106 105 87 3
82 100 108 81 82 96 104 78 82 96 100 81 83 99 101 79 83 99 105 79 83 95 101 79 89 106 114 87 89 106 105 87 85 102 110 83 3
82 96 100 81 86 96 104 81 82 96 100 81 83 95 101 79 79 99 97 79 79 99 105 83 85 102 110 83 85 102 105 83 85 102 101 83 3
82 96 100 81 82 100 104 78 82 96 104 81 79 99 105 83 83 95 105 83 83 95 101 79 85 102 101 83 82 102 105 83 82 102 114 87 3
82 100 104 78 82 96 104 81 82 96 104 85 83 95 105 83 83 95 101 79 83 99 105 83 82 102 105 83 82 102 114 87 89 106 114 87 3
82 96 104 81 82 96 104 85 82 100 104 85 83 95 101 79 83 99 105 83 87 99 105 83 82 102 114 87 89 106 114 87 89 106 114 83 3
86 100 112 85 86 100 112 85 82 96 100 81 83 103 105 79 83 103 105 83 87 103 105 83 78 102 105 83 82 106 105 87 82 97 105 87 3
86 100 112 85 82 96 100 81 78 83 84 70 83 103 105 83 87 103 105 83 79 88 97 72 82 106 105 87 82 97 105 87 82 97 105 80 3
82 96 100 81 78 83 84 70 74 75 88 66 87 103 105 83 79 88 97 72 71 81 86 68 82 97 105 87 82 97 105 80 78 88 89 73 7
78 83 84 70 74 75 88 66 70 79 88 66 79 88 97 72 71 81 86 68 71 77 82 64 82 97 105 80 78 88 89 73 70 79 82 65 7
74 75 88 66 70 79 88 66 70 75 76 66 71 81 86 68 71 77 82 64 71 81 82 68 78 88 89 73 70 79 82 65 70 88 89 69 7
70 79 88 66 70 75 76 66 66 71 80 66 71 77 82 64 71 81 82 68 71 77 86 68 70 79 82 65 70 88 89 69 74 84 85 69 7
66 71 80 66 66 63 76 66 59 60 73 63 71 77 86 68 67 73 75 60 63 66 68 57 74 84 85 69 74 79 85 69 67 79 82 65 7
66 63 76 66 59 60 73 63 59 56 76 66 67 73 75 60 63 66 68 57 63 63 72 60 74 79 85 69 67 79 82 65 70 79 82 62 7
59 60 73 63 59 56 76 66 59 53 76 70 63 66 68 57 63 63 72 60 63 66 72 64 67 79 82 65 70 79 82 62 67 75 74 62 5
59 56 76 66 59 53 76 70 56 49 73 70 63 63 72 60 63 66 72 64 59 57 75 64 70 79 82 62 67 75 74 62 60 63 74 58 7
59 53 76 70 56 49 73 70 49 40 69 66 63 66 72 64 59 57 75 64 56 48 75 68 67 75 74 62 60 63 74 58 57 56 74 62 5
96 108 119 90 92 103 110 86 87 108 114 86 97 120 119 101 97 115 119 97 89 120 124 97 97 131 136 105 92 120 125 98 88 120 125 98 3
92 103 110 86 87 108 114 86 87 103 114 90 97 115 119 97 89 120 124 97 93 115 124 101 92 120 125 98 88 120 125 98 88 125 131 102 3
87 108 114 86 87 103 114 90 92 122 135 109 89 120 124 97 93 115 124 101 93 125 135 104 88 120 125 98 88 125 131 102 88 125 136 109 3
87 103 114 90 92 122 135 109 96 127 130 105 93 115 124 101 93 125 135 104 93 130 129 101 88 125 131 102 88 125 136 109 88 125 136 105 3
92 122 135 109 96 127 130 105 92 108 114 86 93 125 135 104 93 130 129 101 89 120 129 97 88 125 136 109 88 125 136 105 88 125 125 102 3
96 127 130 105 92 108 114 86 83 103 105 83 93 130 129 101 89 120 129 97 78 106 110 87 88 125 136 105 88 125 125 102 84 111 111 91 3
79 103 110 83 79 99 105 83 83 103 114 86 78 102 110 83 78 102 110 83 82 102 105 83 76 102 102 79 80 98 102 79 80 98 102 79 3
79 99 105 83 79 95 101 79 83 95 93 75 82 102 101 80 78 102 105 80 78 97 101 80 80 98 98 79 80 98 102 76 84 94 98 76 3
79 95 101 79 83 95 93 75 83 91 97 72 78 102 105 80 78 97 101 80 82 92 93 76 80 98 102 76 84 94 98 76 80 94 94 72 3
83 91 97 72 83 91 97 72 79 91 93 72 82 92 93 76 78 92 93 73 74 92 93 69 80 94 94 72 80 89 94 72 80 89 98 72 4
83 91 97 72 79 91 93 72 79 91 90 68 78 92 93 73 74 92 93 69 78 88 97 73 80 89 94 72 80 89 98 72 80 94 94 72 4
79 91 93 72 79 91 90 68 79 88 93 68 74 92 93 69 78 88 97 73 82 88 97 73 80 89 98 72 80 94 94 72 80 94 94 72 4
79 91 90 68 79 88 93 68 79 91 93 72 78 88 97 73 82 88 97 73 78 92 97 73 80 94 94 72 80 94 94 72 80 89 90 68 4
79 91 93 72 75 91 93 68 79 88 93 68 78 92 97 73 78 88 93 73 82 92 93 73 80 89 90 68 80 89 90 72 80 85 90 68 4
75 91 93 68 79 88 93 68 75 84 90 68 78 88 93 73 82 92 93 73 78 88 93 73 80 89 90 72 80 85 90 68 72 85 94 72 4
79 88 93 68 75 84 90 68 75 84 93 72 82 92 93 73 78 88 93 73 78 84 93 69 80 85 90 68 72 85 94 72 72 81 94 72 4
75 84 90 68 75 84 93 72 75 88 90 68 78 88 93 73 78 84 93 69 74 84 89 69 72 85 94 72 72 81 94 72 64 69 102 83 4
75 84 93 72 75 88 90 68 75 91 97 75 78 84 93 69 74 84 89 69 74 88 93 76 72 81 94 72 64 69 102 83 57 49 111 109 4
75 88 90 68 75 91 97 75 75 88 93 72 74 84 89 69 74 88 93 76 67 75 93 80 64 69 102 83 57 49 111 109 50 40 125 128 4
75 91 97 75 75 88 93 72 67 81 86 64 74 88 93 76 67 75 93 80 57 63 97 90 57 49 111 109 50 40 125 128 47 34 125 135 2
75 88 93 72 67 81 86 64 63 77 86 72 67 75 93 80 57 63 97 90 53 49 110 108 50 40 125 128 47 34 125 135 47 34 131 135 2
63 77 86 72 63 73 97 83 59 60 110 98 53 49 110 108 47 40 119 122 42 37 119 129 47 34 131 135 47 34 125 135 44 34 131 131 2
59 60 110 98 49 45 119 116 46 37 119 127 42 37 119 129 44 34 124 136 44 34 124 136 44 34 131 131 44 34 120 135 44 31 120 139 2
49 45 119 116 46 37 119 127 46 32 119 131 44 34 124 136 44 34 124 136 42 31 124 133 44 34 120 135 44 31 120 139 44 34 131 135 2
46 37 119 127 46 32 119 131 46 34 119 131 44 34 124 136 42 31 124 133 44 34 119 133 44 31 120 139 44 34 131 135 44 31 125 135 2
46 32 119 131 46 34 119 131 42 34 119 131 42 31 124 133 44 34 119 133 44 37 119 136 44 34 131 135 44 31 125 135 47 31 131 139 2
52 48 110 105 71 77 97 75 83 99 105 83 44 34 119 133 53 56 105 97 74 92 101 76 41 31 131 139 44 40 120 120 64 73 106 83 2
71 77 97 75 83 99 105 83 87 103 105 86 53 56 105 97 74 92 101 76 82 102 110 83 44 40 120 120 64 73 106 83 84 102 106 83 3
87 103 105 86 87 95 105 83 83 99 110 83 82 102 110 83 85 102 110 83 85 97 105 83 84 102 106 83 88 111 111 91 88 102 115 87 3
87 95 105 83 83 99 110 83 87 99 105 86 85 102 110 83 85 97 105 83 82 97 105 83 88 111 111 91 88 102 115 87 84 111 106 87 3
83 99 110 83 87 99 105 86 87 103 105 86 85 97 105 83 82 97 105 83 93 106 114 90 88 102 115 87 84 111 106 87 84 106 111 87 3
87 99 105 86 87 103 105 86 87 108 114 86 82 97 105 83 93 106 114 90 93 115 114 90 84 111 106 87 84 106 111 87 92 106 111 87 3
87 103 105 86 87 108 114 86 92 108 114 90 93 106 114 90 93 115 114 90 93 115 114 90 84 106 111 87 92 106 111 87 92 111 111 87 3
87 108 114 86 92 108 114 90 96 108 114 90 93 115 114 90 93 115 114 90 93 111 119 90 92 106 111 87 92 111 111 87 88 106 106 83 3
92 108 114 90 96 108 114 90 96 112 114 90 93 115 114 90 93 111 119 90 89 111 114 87 92 111 111 87 88 106 106 83 84 102 106 83 3
92 108 110 90 87 108 110 90 92 108 110 86 89 106 114 87 89 106 110 87 89 102 110 87 88 106 106 87 88 111 115 83 92 111 115 91 3
87 108 110 90 92 108 110 86 87 103 110 90 89 106 110 87 89 102 110 87 93 106 114 90 88 111 115 83 92 111 115 91 88 111 111 87 3
87 103 110 90 87 103 114 86 92 108 114 86 93 106 114 90 93 111 110 94 93 106 114 87 88 111 111 87 92 106 111 87 88 106 111 87 3
87 103 114 86 92 108 114 86 92 108 110 86 93 111 110 94 93 106 114 87 89 111 110 87 92 106 111 87 88 106 111 87 84 102 115 87 3
92 108 110 86 92 108 110 86 92 103 105 86 89 111 110 87 85 106 110 87 89 106 114 90 84 102 115 87 84 106 115 91 88 111 115 87 3
92 103 105 86 87 103 105 83 92 103 110 83 89 106 114 90 89 106 114 90 93 106 105 90 88 111 115 87 88 106 111 87 88 111 111 87 3
92 103 110 83 92 103 110 86 87 99 105 83 93 106 105 90 89 111 110 83 89 111 114 87 88 111 111 87 92 111 115 91 92 111 115 91 3
92 103 110 86 87 99 105 83 87 103 105 86 89 111 110 83 89 111 114 87 89 111 110 87 92 111 115 91 92 111 115 91 88 106 115 91 3
87 99 105 83 87 103 105 86 92 108 110 90 89 111 114 87 89 111 110 87 89 106 110 87 92 111 115 91 88 106 115 91 88 115 115 91 3
92 108 110 90 92 108 110 90 87 108 110 86 89 106 110 87 89 106 114 90 89 102 114 90 88 115 115 91 92 115 120 94 88 111 111 91 3
92 108 110 90 87 108 110 86 87 108 119 90 89 106 114 90 89 102 114 90 89 106 114 87 92 115 120 94 88 111 111 91 84 106 111 87 3
87 108 110 86 87 108 119 90 87 103 110 86 89 102 114 90 89 106 114 87 89 106 114 90 88 111 111 91 84 106 111 87 88 106 115 87 3
87 103 110 86 83 103 105 86 83 103 110 83 89 106 114 90 85 102 110 87 85 106 114 87 88 106 115 87 92 106 111 87 92 106 111 87 3
83 103 110 83 83 99 101 79 79 95 101 79 85 106 114 87 89 97 105 83 85 102 105 87 92 106 111 87 88 102 106 83 88 106 106 83 3
83 99 101 79 79 95 101 79 79 95 105 79 89 97 105 83 85 102 105 87 85 102 101 80 88 102 106 83 88 106 106 83 88 106 115 87 3
79 95 101 79 79 95 105 79 83 99 105 83 85 102 105 87 85 102 101 80 85 97 101 83 88 106 106 83 88 106 115 87 84 111 115 87 3
79 95 105 79 83 99 105 83 87 99 105 83 85 102 101 80 85 97 101 83 85 102 110 83 88 106 115 87 84 111 115 87 84 102 115 91 3
83 99 105 83 87 99 105 83 87 95 97 83 85 97 101 83 85 102 110 83 85 111 114 87 84 111 115 87 84 102 115 91 88 111 120 94 3
87 95 97 83 83 99 101 79 83 99 105 79 85 111 114 87 89 106 114 87 89 106 105 87 88 111 120 94 88 111 120 91 88 106 111 91 3
83 95 101 79 79 99 97 79 79 99 105 83 85 102 110 83 85 102 105 83 85 102 101 83 88 106 106 87 88 106 111 87 88 111 111 87 3
79 99 97 79 79 99 105 83 83 95 105 83 85 102 105 83 85 102 101 83 82 102 105 83 88 106 111 87 88 111 111 87 88 102 111 83 3
83 95 105 83 83 95 101 79 83 99 105 83 82 102 105 83 82 102 114 87 89 106 114 87 88 102 111 83 84 102 106 83 88 102 115 87 3
83 99 105 83 87 99 105 83 83 103 105 86 89 106 114 87 89 106 114 83 82 102 105 83 88 102 115 87 84 102 102 83 80 98 98 79 3
87 99 105 83 83 103 105 86 83 103 105 79 89 106 114 83 82 102 105 83 78 102 105 83 84 102 102 83 80 98 98 79 84 98 106 83 3
83 103 105 86 83 103 105 79 83 103 105 83 82 102 105 83 78 102 105 83 82 106 105 87 80 98 98 79 84 98 106 83 80 98 102 83 3
83 103 105 79 83 103 105 83 87 103 105 83 78 102 105 83 82 106 105 87 82 97 105 87 84 98 106 83 80 98 102 83 80 98 98 79 3
83 103 105 83 87 103 105 83 79 88 97 72 82 106 105 87 82 97 105 87 82 97 105 80 80 98 102 83 80 98 98 79 76 94 94 76 3
71 77 82 64 71 81 82 68 71 77 86 68 70 79 82 65 70 88 89 69 74 84 85 69 76 85 86 72 76 85 86 72 68 85 86 68 7
71 77 86 68 67 73 75 60 63 66 68 57 74 84 85 69 74 79 85 69 67 79 82 65 68 85 86 68 72 85 86 72 72 81 82 68 7
63 66 68 57 63 63 72 60 63 66 72 64 67 79 82 65 70 79 82 62 67 75 74 62 72 81 82 68 72 81 86 68 72 77 78 61 7
63 63 72 60 63 66 72 64 59 57 75 64 70 79 82 62 67 75 74 62 60 63 74 58 72 81 86 68 72 77 78 61 64 73 74 57 7
63 66 72 64 59 57 75 64 56 48 75 68 67 75 74 62 60 63 74 58 57 56 74 62 72 77 78 61 64 73 74 57 68 77 78 65 7
97 120 119 101 97 115 119 97 89 120 124 97 97 131 136 105 92 120 125 98 88 120 125 98 92 126 139 107 88 126 139 103 88 121 133 103 3
97 115 119 97 89 120 124 97 93 115 124 101 92 120 125 98 88 120 125 98 88 125 131 102 88 126 139 103 88 121 133 103 92 121 128 103 3
93 115 124 101 93 125 135 104 93 130 129 101 88 125 131 102 88 125 136 109 88 125 136 105 92 121 128 103 88 121 128 99 92 116 122 99 3
93 125 135 104 93 130 129 101 89 120 129 97 88 125 136 109 88 125 136 105 88 125 125 102 88 121 128 99 92 116 122 99 88 116 122 96 3
93 130 129 101 89 120 129 97 78 106 110 87 88 125 136 105 88 125 125 102 84 111 111 91 92 116 122 99 88 116 122 96 84 107 113 85 3
78 102 110 83 78 102 110 83 82 102 105 83 76 102 102 79 80 98 102 79 80 98 102 79 84 99 104 78 80 95 100 78 80 99 104 78 3
78 102 110 83 82 102 105 83 82 102 101 80 80 98 102 79 80 98 102 79 80 98 98 79 80 95 100 78 80 99 104 78 80 95 100 78 3
82 102 105 83 82 102 101 80 78 102 105 80 80 98 102 79 80 98 98 79 80 98 102 76 80 99 104 78 80 95 100 78 80 99 100 74 3
82 102 101 80 78 102 105 80 78 97 101 80 80 98 98 79 80 98 102 76 84 94 98 76 80 95 100 78 80 99 100 74 84 95 100 78 3
78 102 105 80 78 97 101 80 82 92 93 76 80 98 102 76 84 94 98 76 80 94 94 72 80 99 100 74 84 95 100 78 80 99 100 74 4
78 97 101 80 82 92 93 76 78 92 93 73 84 94 98 76 80 94 94 72 80 89 94 72 84 95 100 78 80 99 100 74 80 95 100 74 4
78 92 93 73 74 92 93 69 78 88 97 73 80 89 94 72 80 89 98 72 80 94 94 72 80 95 100 74 84 95 100 74 80 91 91 70 4
82 88 97 73 78 92 97 73 78 88 93 73 80 94 94 72 80 89 90 68 80 89 90 72 71 91 96 74 76 91 96 70 71 79 96 74 4
78 88 93 73 82 92 93 73 78 88 93 73 80 89 90 72 80 85 90 68 72 85 94 72 71 79 96 74 68 68 100 88 56 54 108 103 4
82 92 93 73 78 88 93 73 78 84 93 69 80 85 90 68 72 85 94 72 72 81 94 72 68 68 100 88 56 54 108 103 56 54 104 92 4
74 84 89 69 74 88 93 76 67 75 93 80 64 69 102 83 57 49 111 109 50 40 125 128 53 45 113 114 46 34 133 146 46 31 139 143 2
74 88 93 76 67 75 93 80 57 63 97 90 57 49 111 109 50 40 125 128 47 34 125 135 46 34 133 146 46 31 139 143 46 31 133 146 2
53 49 110 108 47 40 119 122 42 37 119 129 47 34 131 135 47 34 125 135 44 34 131 131 43 31 139 146 43 31 139 143 43 31 133 139 2
47 40 119 122 42 37 119 129 44 34 124 136 47 34 125 135 44 34 131 131 44 34 120 135 43 31 139 143 43 31 133 139 46 31 133 139 2
42 37 119 129 44 34 124 136 44 34 124 136 44 34 131 131 44 34 120 135 44 31 120 139 43 31 133 139 46 31 133 139 43 31 133 139 2
44 34 124 136 42 31 124 133 44 34 119 133 44 31 120 139 44 34 131 135 44 31 125 135 43 31 133 139 43 31 128 135 43 31 128 135 2
44 34 119 133 44 37 119 136 44 34 124 136 44 31 125 135 47 31 131 139 41 31 131 135 43 31 128 135 46 34 133 132 43 31 128 135 2
44 37 119 136 44 34 124 136 44 34 119 133 47 31 131 139 41 31 131 135 41 31 131 139 46 34 133 132 43 31 128 135 43 31 128 132 2
44 34 124 136 44 34 119 133 53 56 105 97 41 31 131 135 41 31 131 139 44 40 120 120 43 31 128 135 43 31 128 132 46 34 118 132 2
53 56 105 97 74 92 101 76 82 102 110 83 44 40 120 120 64 73 106 83 84 102 106 83 46 34 118 132 50 51 113 103 71 87 104 81 2
74 92 101 76 82 102 110 83 85 102 110 83 64 73 106 83 84 102 106 83 88 111 111 91 50 51 113 103 71 87 104 81 88 103 108 88 3
82 102 110 83 85 102 110 83 85 97 105 83 84 102 106 83 88 111 111 91 88 102 115 87 71 87 104 81 88 103 108 88 88 103 108 88 3
85 102 110 83 85 97 105 83 82 97 105 83 88 111 111 91 88 102 115 87 84 111 106 87 88 103 108 88 88 103 108 88 88 107 108 88 3
85 97 105 83 82 97 105 83 93 106 114 90 88 102 115 87 84 111 106 87 84 106 111 87 88 103 108 88 88 107 108 88 88 107 113 85 3
93 106 114 90 93 115 114 90 93 115 114 90 84 106 111 87 92 106 111 87 92 111 111 87 88 107 113 85 88 107 113 88 92 107 113 88 3
93 115 114 90 93 115 114 90 93 111 119 90 92 106 111 87 92 111 111 87 88 106 106 83 88 107 113 88 92 107 113 88 88 103 113 85 3
93 115 114 90 93 111 119 90 89 111 114 87 92 111 111 87 88 106 106 83 84 102 106 83 92 107 113 88 88 103 113 85 88 103 108 88 3
93 111 119 90 89 111 114 87 89 106 114 87 88 106 106 83 84 102 106 83 88 106 106 87 88 103 113 85 88 103 108 88 92 107 113 88 3
89 111 114 87 89 106 114 87 89 106 110 87 84 102 106 83 88 106 106 87 88 111 115 83 88 103 108 88 92 107 113 88 88 107 113 88 3
89 106 114 87 89 106 110 87 89 102 110 87 88 106 106 87 88 111 115 83 92 111 115 91 92 107 113 88 88 107 113 88 88 107 113 88 3
89 102 110 87 93 106 114 90 93 111 110 94 92 111 115 91 88 111 111 87 92 106 111 87 88 107 113 88 88 107 118 88 88 107 113 88 3
93 106 114 90 93 111 110 94 93 106 114 87 88 111 111 87 92 106 111 87 88 106 111 87 88 107 118 88 88 107 113 88 88 107 108 85 3
93 111 110 94 93 106 114 87 89 111 110 87 92 106 111 87 88 106 111 87 84 102 115 87 88 107 113 88 88 107 108 85 88 107 104 88 3
89 111 110 87 85 106 110 87 89 106 114 90 84 102 115 87 84 106 115 91 88 111 115 87 88 107 104 88 88 107 108 85 88 107 113 85 3
85 106 110 87 89 106 114 90 89 106 114 90 84 106 115 91 88 111 115 87 88 106 111 87 88 107 108 85 88 107 113 85 84 103 108 85 3
89 106 114 90 89 106 114 90 93 106 105 90 88 111 115 87 88 106 111 87 88 111 111 87 88 107 113 85 84 103 108 85 84 107 113 88 3
89 111 110 83 89 111 114 87 89 111 110 87 92 111 115 91 92 111 115 91 88 106 115 91 88 107 118 92 88 107 113 88 88 107 113 88 3
89 106 110 87 89 106 114 90 89 102 114 90 88 115 115 91 92 115 120 94 88 111 111 91 88 107 108 88 88 107 113 92 92 112 122 92 3
89 106 114 90 89 102 114 90 89 106 114 87 92 115 120 94 88 111 111 91 84 106 111 87 88 107 113 92 92 112 122 92 88 112 113 85 3
89 102 114 90 89 106 114 87 89 106 114 90 88 111 111 91 84 106 111 87 88 106 115 87 92 112 122 92 88 112 113 85 84 99 108 85 3
89 106 114 87 89 106 114 90 85 102 110 87 84 106 111 87 88 106 115 87 92 106 111 87 88 112 113 85 84 99 108 85 84 103 113 88 3
89 106 114 90 85 102 110 87 85 106 114 87 88 106 115 87 92 106 111 87 92 106 111 87 84 99 108 85 84 103 113 88 88 107 113 85 3
85 106 114 87 89 97 105 83 85 102 105 87 92 106 111 87 88 102 106 83 88 106 106 83 88 107 113 85 88 103 108 85 88 107 113 88 3
89 97 105 83 85 102 105 87 85 102 101 80 88 102 106 83 88 106 106 83 88 106 115 87 88 103 108 85 88 107 113 88 88 103 113 92 3
85 102 105 87 85 102 101 80 85 97 101 83 88 106 106 83 88 106 115 87 84 111 115 87 88 107 113 88 88 103 113 92 84 107 113 88 3
85 97 101 83 85 102 110 83 85 111 114 87 84 111 115 87 84 102 115 91 88 111 120 94 84 107 113 88 88 112 113 92 92 112 118 92 3
85 102 110 83 85 111 114 87 89 106 114 87 84 102 115 91 88 111 120 94 88 111 120 91 88 112 113 92 92 112 118 92 88 103 113 85 3
89 106 114 87 89 106 105 87 85 102 110 83 88 111 120 91 88 106 111 91 88 106 106 87 88 103 113 85 88 103 108 85 88 107 113 88 3
89 106 105 87 85 102 110 83 85 102 105 83 88 106 111 91 88 106 106 87 88 106 111 87 88 103 108 85 88 107 113 88 88 107 118 88 3
85 102 110 83 85 102 105 83 85 102 101 83 88 106 106 87 88 106 111 87 88 111 111 87 88 107 113 88 88 107 118 88 88 103 118 85 3
85 102 101 83 82 102 105 83 82 102 114 87 88 111 111 87 88 102 111 83 84 102 106 83 88 103 118 85 88 99 108 85 84 103 108 85 3
82 102 105 83 82 102 114 87 89 106 114 87 88 102 111 83 84 102 106 83 88 102 115 87 88 99 108 85 84 103 108 85 88 103 113 85 3
82 102 114 87 89 106 114 87 89 106 114 83 84 102 106 83 88 102 115 87 84 102 102 83 84 103 108 85 88 103 113 85 84 99 104 81 3
89 106 114 87 89 106 114 83 82 102 105 83 88 102 115 87 84 102 102 83 80 98 98 79 88 103 113 85 84 99 104 81 80 95 91 74 3
89 106 114 83 82 102 105 83 78 102 105 83 84 102 102 83 80 98 98 79 84 98 106 83 84 99 104 81 80 95 91 74 76 87 96 70 3
82 102 105 83 78 102 105 83 82 106 105 87 80 98 98 79 84 98 106 83 80 98 102 83 80 95 91 74 76 87 96 70 68 79 83 67 3
82 106 105 87 82 97 105 87 82 97 105 80 80 98 102 83 80 98 98 79 76 94 94 76 68 79 83 67 68 79 83 67 71 75 87 67 3
78 88 89 73 70 79 82 65 70 88 89 69 76 89 86 72 76 85 86 72 76 85 86 72 71 75 79 63 68 79 83 67 71 83 87 70 7
70 79 82 65 70 88 89 69 74 84 85 69 76 85 86 72 76 85 86 72 68 85 86 68 68 79 83 67 71 83 87 70 71 83 91 74 7
70 88 89 69 74 84 85 69 74 79 85 69 76 85 86 72 68 85 86 68 72 85 86 72 71 83 87 70 71 83 91 74 76 87 91 70 7
74 79 85 69 67 79 82 65 70 79 82 62 72 85 86 72 72 81 82 68 72 81 86 68 76 87 91 70 76 83 87 67 71 79 83 67 7
67 79 82 65 70 79 82 62 67 75 74 62 72 81 82 68 72 81 86 68 72 77 78 61 76 83 87 67 71 79 83 67 71 79 79 67 7
70 79 82 62 67 75 74 62 60 63 74 58 72 81 86 68 72 77 78 61 64 73 74 57 71 79 83 67 71 79 79 67 71 83 79 63 7
97 131 136 105 92 120 125 98 88 120 125 98 92 126 139 107 88 126 139 103 88 121 133 103 93 126 134 108 88 126 134 104 88 121 128 104 3
92 120 125 98 88 120 125 98 88 125 131 102 88 126 139 103 88 121 133 103 92 121 128 103 88 126 134 104 88 121 128 104 93 116 123 96 3
88 125 131 102 88 125 136 109 88 125 136 105 92 121 128 103 88 121 128 99 92 116 122 99 93 116 123 96 88 111 118 92 88 111 113 92 3
88 125 136 109 88 125 136 105 88 125 125 102 88 121 128 99 92 116 122 99 88 116 122 96 88 111 118 92 88 111 113 92 88 103 109 87 3
84 111 111 91 76 102 102 79 80 98 102 79 84 107 113 85 84 99 104 78 80 95 100 78 84 107 113 87 84 103 104 83 84 99 100 79 3
76 102 102 79 80 98 102 79 80 98 102 79 84 99 104 78 80 95 100 78 80 99 104 78 84 103 104 83 84 99 100 79 79 99 104 79 3
80 98 98 79 80 98 102 76 84 94 98 76 80 95 100 78 80 99 100 74 84 95 100 78 84 95 104 79 84 99 100 75 79 99 100 75 3
80 94 94 72 80 89 94 72 80 89 98 72 80 99 100 74 80 95 100 74 84 95 100 74 84 91 100 75 84 95 100 79 79 95 100 75 4
80 89 94 72 80 89 98 72 80 94 94 72 80 95 100 74 84 95 100 74 80 91 91 70 84 95 100 79 79 95 100 75 71 83 96 75 4
80 94 94 72 80 94 94 72 80 89 90 68 80 91 91 70 71 91 96 74 76 91 96 70 71 83 96 75 67 72 96 83 59 58 104 100 4
80 94 94 72 80 89 90 68 80 89 90 72 71 91 96 74 76 91 96 70 71 79 96 74 67 72 96 83 59 58 104 100 51 45 113 116 4
80 89 90 68 80 89 90 72 80 85 90 68 76 91 96 70 71 79 96 74 68 68 100 88 59 58 104 100 51 45 113 116 44 34 128 129 2
80 85 90 68 72 85 94 72 72 81 94 72 68 68 100 88 56 54 108 103 56 54 104 92 44 34 128 129 44 34 123 129 48 37 118 121 2
72 85 94 72 72 81 94 72 64 69 102 83 56 54 108 103 56 54 104 92 53 45 113 114 44 34 123 129 48 37 118 121 51 45 113 104 2
72 81 94 72 64 69 102 83 57 49 111 109 56 54 104 92 53 45 113 114 46 34 133 146 48 37 118 121 51 45 113 104 44 37 128 137 2
64 69 102 83 57 49 111 109 50 40 125 128 53 45 113 114 46 34 133 146 46 31 139 143 51 45 113 104 44 37 128 137 41 32 139 150 2
57 49 111 109 50 40 125 128 47 34 125 135 46 34 133 146 46 31 139 143 46 31 133 146 44 37 128 137 41 32 139 150 44 32 139 154 2
50 40 125 128 47 34 125 135 47 34 131 135 46 31 139 143 46 31 133 146 43 31 139 146 41 32 139 150 44 32 139 154 44 29 145 150 2
47 34 125 135 47 34 131 135 47 34 125 135 46 31 133 146 43 31 139 146 43 31 139 143 44 32 139 154 44 29 145 150 44 29 139 150 2
44 34 120 135 44 31 120 139 44 34 131 135 46 31 133 139 43 31 133 139 43 31 128 135 44 29 134 141 44 32 134 137 48 34 128 129 2
44 31 120 139 44 34 131 135 44 31 125 135 43 31 133 139 43 31 128 135 43 31 128 135 44 32 134 137 48 34 128 129 48 37 123 125 2
44 34 131 135 44 31 125 135 47 31 131 139 43 31 128 135 43 31 128 135 46 34 133 132 48 34 128 129 48 37 123 125 44 34 118 129 2
44 31 125 135 47 31 131 139 41 31 131 135 43 31 128 135 46 34 133 132 43 31 128 135 48 37 123 125 44 34 118 129 44 37 123 129 2
47 31 131 139 41 31 131 135 41 31 131 139 46 34 133 132 43 31 128 135 43 31 128 132 44 34 118 129 44 37 123 129 48 34 123 133 2
41 31 131 139 44 40 120 120 64 73 106 83 43 31 128 132 46 34 118 132 50 51 113 103 48 34 123 133 48 32 128 129 48 37 123 125 2
44 40 120 120 64 73 106 83 84 102 106 83 46 34 118 132 50 51 113 103 71 87 104 81 48 32 128 129 48 37 123 125 59 58 104 92 2
64 73 106 83 84 102 106 83 88 111 111 91 50 51 113 103 71 87 104 81 88 103 108 88 48 37 123 125 59 58 104 92 79 91 100 79 2
84 102 106 83 88 111 111 91 88 102 115 87 71 87 104 81 88 103 108 88 88 103 108 88 59 58 104 92 79 91 100 79 88 107 109 87 3
88 111 111 91 88 102 115 87 84 111 106 87 88 103 108 88 88 103 108 88 88 107 108 88 79 91 100 79 88 107 109 87 88 107 113 87 3
92 106 111 87 92 111 111 87 88 106 106 83 88 107 113 88 92 107 113 88 88 103 113 85 88 107 109 87 88 107 104 83 88 107 109 87 3
92 111 111 87 88 106 106 83 84 102 106 83 92 107 113 88 88 103 113 85 88 103 108 88 88 107 104 83 88 107 109 87 88 103 109 87 3
88 106 106 83 84 102 106 83 88 106 106 87 88 103 113 85 88 103 108 88 92 107 113 88 88 107 109 87 88 103 109 87 88 111 109 87 3
84 102 106 83 88 106 106 87 88 111 115 83 88 103 108 88 92 107 113 88 88 107 113 88 88 103 109 87 88 111 109 87 93 107 113 92 3
88 106 106 87 88 111 115 83 92 111 115 91 92 107 113 88 88 107 113 88 88 107 113 88 88 111 109 87 93 107 113 92 93 107 109 87 3
88 111 115 83 92 111 115 91 88 111 111 87 88 107 113 88 88 107 113 88 88 107 118 88 93 107 113 92 93 107 109 87 88 107 113 87 3
92 111 115 91 88 111 111 87 92 106 111 87 88 107 113 88 88 107 118 88 88 107 113 88 93 107 109 87 88 107 113 87 93 111 109 87 3
88 111 111 87 92 106 111 87 88 106 111 87 88 107 118 88 88 107 113 88 88 107 108 85 88 107 113 87 93 111 109 87 93 111 109 87 3
92 106 111 87 88 106 111 87 84 102 115 87 88 107 113 88 88 107 108 85 88 107 104 88 93 111 109 87 93 111 109 87 93 107 113 92 3
88 106 111 87 84 102 115 87 84 106 115 91 88 107 108 85 88 107 104 88 88 107 108 85 93 111 109 87 93 107 113 92 88 103 113 87 3
84 106 115 91 88 111 115 87 88 106 111 87 88 107 108 85 88 107 113 85 84 103 108 85 88 103 113 87 84 103 104 83 84 103 104 83 3
88 111 115 87 88 106 111 87 88 111 111 87 88 107 113 85 84 103 108 85 84 107 113 88 84 103 104 83 84 103 104 83 88 107 113 87 3
88 111 111 87 92 111 115 91 92 111 115 91 84 107 113 88 88 107 118 92 88 107 113 88 88 107 113 87 93 111 109 92 88 107 109 87 3
92 111 115 91 92 111 115 91 88 106 115 91 88 107 118 92 88 107 113 88 88 107 113 88 93 111 109 92 88 107 109 87 84 107 109 92 3
92 111 115 91 88 106 115 91 88 115 115 91 88 107 113 88 88 107 113 88 88 107 108 88 88 107 109 87 84 107 109 92 88 107 109 87 3
88 115 115 91 92 115 120 94 88 111 111 91 88 107 108 88 88 107 113 92 92 112 122 92 88 107 109 87 84 107 109 92 88 107 113 92 3
84 106 111 87 88 106 115 87 92 106 111 87 88 112 113 85 84 99 108 85 84 103 113 88 84 103 109 87 84 103 109 83 88 103 109 87 3
88 106 115 87 92 106 111 87 92 106 111 87 84 99 108 85 84 103 113 88 88 107 113 85 84 103 109 83 88 103 109 87 88 103 109 83 3
92 106 111 87 92 106 111 87 88 102 106 83 84 103 113 88 88 107 113 85 88 103 108 85 88 103 109 87 88 103 109 83 88 107 109 87 3
92 106 111 87 88 102 106 83 88 106 106 83 88 107 113 85 88 103 108 85 88 107 113 88 88 103 109 83 88 107 109 87 88 111 109 92 3
88 102 106 83 88 106 106 83 88 106 115 87 88 103 108 85 88 107 113 88 88 103 113 92 88 107 109 87 88 111 109 92 84 111 113 92 3
88 106 106 83 88 106 115 87 84 111 115 87 88 107 113 88 88 103 113 92 84 107 113 88 88 111 109 92 84 111 113 92 84 107 118 92 3
88 106 115 87 84 111 115 87 84 102 115 91 88 103 113 92 84 107 113 88 88 112 113 92 84 111 113 92 84 107 118 92 88 111 123 96 3
84 102 115 91 88 111 120 94 88 111 120 91 88 112 113 92 92 112 118 92 88 103 113 85 88 111 123 96 93 116 118 96 88 111 113 87 3
88 111 120 94 88 111 120 91 88 106 111 91 92 112 118 92 88 103 113 85 88 103 108 85 93 116 118 96 88 111 113 87 88 107 109 83 3
88 106 111 91 88 106 106 87 88 106 111 87 88 103 108 85 88 107 113 88 88 107 118 88 88 107 109 83 84 103 109 83 88 103 113 87 3
88 106 111 87 88 111 111 87 88 102 111 83 88 107 118 88 88 103 118 85 88 99 108 85 88 103 113 87 88 107 109 87 88 103 113 87 3
88 111 111 87 88 102 111 83 84 102 106 83 88 103 118 85 88 99 108 85 84 103 108 85 88 107 109 87 88 103 113 87 88 103 109 87 3
88 102 111 83 84 102 106 83 88 102 115 87 88 99 108 85 84 103 108 85 88 103 113 85 88 103 113 87 88 103 109 87 84 99 104 79 3
88 102 115 87 84 102 102 83 80 98 98 79 88 103 113 85 84 99 104 81 80 95 91 74 84 99 104 79 79 91 93 71 71 79 77 62 3
84 102 102 83 80 98 98 79 84 98 106 83 84 99 104 81 80 95 91 74 76 87 96 70 79 91 93 71 71 79 77 62 75 83 85 67 7
80 98 98 79 84 98 106 83 80 98 102 83 80 95 91 74 76 87 96 70 68 79 83 67 71 79 77 62 75 83 85 67 75 79 89 71 7
84 98 106 83 80 98 102 83 80 98 98 79 76 87 96 70 68 79 83 67 68 79 83 67 75 83 85 67 75 79 89 71 75 79 85 71 7
80 98 102 83 80 98 98 79 76 94 94 76 68 79 83 67 68 79 83 67 71 75 87 67 75 79 89 71 75 79 85 71 71 79 85 67 7
80 98 98 79 76 94 94 76 76 89 86 72 68 79 83 67 71 75 87 67 71 75 79 63 75 79 85 71 71 79 85 67 75 79 81 67 7
76 94 94 76 76 89 86 72 76 85 86 72 71 75 87 67 71 75 79 63 68 79 83 67 71 79 85 67 75 79 81 67 71 79 85 62 7
76 85 86 72 68 85 86 68 72 85 86 72 71 83 87 70 71 83 91 74 76 87 91 70 79 87 89 71 75 87 89 71 75 83 89 67 7
72 81 86 68 72 77 78 61 64 73 74 57 71 79 83 67 71 79 79 67 71 83 79 63 75 83 89 71 75 79 89 71 71 79 85 67 7
92 126 139 107 88 126 139 103 88 121 133 103 93 126 134 108 88 126 134 104 88 121 128 104 90 123 133 103 86 128 133 107 90 123 127 103 3
88 126 139 103 88 121 133 103 92 121 128 103 88 126 134 104 88 121 128 104 93 116 123 96 86 128 133 107 90 123 127 103 90 118 122 96 3
88 121 133 103 92 121 128 103 88 121 128 99 88 121 128 104 93 116 123 96 88 111 118 92 90 123 127 103 90 118 122 96 90 109 117 89 3
92 121 128 103 88 121 128 99 92 116 122 99 93 116 123 96 88 111 118 92 88 111 113 92 90 118 122 96 90 109 117 89 86 109 112 92 3
92 116 122 99 88 116 122 96 84 107 113 85 88 111 113 92 88 103 109 87 84 107 113 87 86 109 112 92 90 113 122 92 90 109 112 92 3
88 116 122 96 84 107 113 85 84 99 104 78 88 103 109 87 84 107 113 87 84 103 104 83 90 113 122 92 90 109 112 92 86 113 112 89 3
84 107 113 85 84 99 104 78 80 95 100 78 84 107 113 87 84 103 104 83 84 99 100 79 90 109 112 92 86 113 112 89 86 109 104 85 3
84 99 104 78 80 95 100 78 80 99 104 78 84 103 104 83 84 99 100 79 79 99 104 79 86 113 112 89 86 109 104 85 82 100 104 81 3
80 99 104 78 80 95 100 78 80 99 100 74 79 99 104 79 84 95 104 79 84 99 100 75 82 100 104 81 82 100 100 81 82 100 96 78 3
80 95 100 78 80 99 100 74 84 95 100 78 84 95 104 79 84 99 100 75 79 99 100 75 82 100 100 81 82 100 96 78 78 96 100 81 3
84 95 100 78 80 99 100 74 80 95 100 74 79 99 100 75 84 91 100 75 84 95 100 79 78 96 100 81 82 96 96 78 82 91 100 74 4
80 99 100 74 80 95 100 74 84 95 100 74 84 91 100 75 84 95 100 79 79 95 100 75 82 96 96 78 82 91 100 74 74 79 96 81 4
84 95 100 74 80 91 91 70 71 91 96 74 79 95 100 75 71 83 96 75 67 72 96 83 74 79 96 81 66 63 100 92 56 53 108 107 2
71 91 96 74 76 91 96 70 71 79 96 74 67 72 96 83 59 58 104 100 51 45 113 116 56 53 108 107 49 37 122 125 43 32 127 133 2
76 91 96 70 71 79 96 74 68 68 100 88 59 58 104 100 51 45 113 116 44 34 128 129 49 37 122 125 43 32 127 133 43 34 127 133 2
71 79 96 74 68 68 100 88 56 54 108 103 51 45 113 116 44 34 128 129 44 34 123 129 43 32 127 133 43 34 127 133 43 32 122 133 2
68 68 100 88 56 54 108 103 56 54 104 92 44 34 128 129 44 34 123 129 48 37 118 121 43 34 127 133 43 32 122 133 46 29 127 136 2
56 54 108 103 56 54 104 92 53 45 113 114 44 34 123 129 48 37 118 121 51 45 113 104 43 32 122 133 46 29 127 136 46 32 122 136 2
53 45 113 114 46 34 133 146 46 31 139 143 51 45 113 104 44 37 128 137 41 32 139 150 46 32 122 136 52 40 112 114 52 37 117 122 2
46 34 133 146 46 31 139 143 46 31 133 146 44 37 128 137 41 32 139 150 44 32 139 154 52 40 112 114 52 37 117 122 46 29 138 151 2
43 31 139 146 43 31 139 143 43 31 133 139 44 29 145 150 44 29 139 150 44 27 134 146 49 32 138 151 46 29 138 151 46 29 133 151 2
43 31 139 143 43 31 133 139 46 31 133 139 44 29 139 150 44 27 134 146 44 29 134 141 46 29 138 151 46 29 133 151 46 29 138 147 2
43 31 128 135 46 34 133 132 43 31 128 135 48 37 123 125 44 34 118 129 44 37 123 129 46 32 122 125 46 34 122 125 46 32 117 129 2
43 31 128 135 43 31 128 132 46 34 118 132 44 37 123 129 48 34 123 133 48 32 128 129 46 32 117 129 49 34 117 129 46 34 122 129 2
43 31 128 132 46 34 118 132 50 51 113 103 48 34 123 133 48 32 128 129 48 37 123 125 49 34 117 129 46 34 122 129 46 34 122 125 2
46 34 118 132 50 51 113 103 71 87 104 81 48 32 128 129 48 37 123 125 59 58 104 92 46 34 122 129 46 34 122 125 49 37 117 125 2
50 51 113 103 71 87 104 81 88 103 108 88 48 37 123 125 59 58 104 92 79 91 100 79 46 34 122 125 49 37 117 125 49 43 117 111 2
88 103 108 88 88 103 108 88 88 107 108 88 79 91 100 79 88 107 109 87 88 107 113 87 49 43 117 111 66 71 100 85 82 96 104 81 3
88 103 108 88 88 107 108 88 88 107 113 85 88 107 109 87 88 107 113 87 88 107 109 87 66 71 100 85 82 96 104 81 90 104 108 85 3
88 107 108 88 88 107 113 85 88 107 113 88 88 107 113 87 88 107 109 87 88 107 109 87 82 96 104 81 90 104 108 85 86 104 108 85 3
88 107 113 88 92 107 113 88 88 103 113 85 88 107 109 87 88 107 104 83 88 107 109 87 86 104 108 85 86 104 104 85 86 104 112 85 3
92 107 113 88 88 103 113 85 88 103 108 88 88 107 104 83 88 107 109 87 88 103 109 87 86 104 104 85 86 104 112 85 86 104 108 89 3
88 103 113 85 88 103 108 88 92 107 113 88 88 107 109 87 88 103 109 87 88 111 109 87 86 104 112 85 86 104 108 89 86 109 104 85 3
88 103 108 88 92 107 113 88 88 107 113 88 88 103 109 87 88 111 109 87 93 107 113 92 86 104 108 89 86 109 104 85 86 109 112 85 3
92 107 113 88 88 107 113 88 88 107 113 88 88 111 109 87 93 107 113 92 93 107 109 87 86 109 104 85 86 109 112 85 90 109 112 89 3
88 107 118 88 88 107 113 88 88 107 108 85 88 107 113 87 93 111 109 87 93 111 109 87 90 109 112 89 86 109 112 89 90 113 112 92 3
88 107 113 88 88 107 108 85 88 107 104 88 93 111 109 87 93 111 109 87 93 107 113 92 86 109 112 89 90 113 112 92 90 113 112 89 3
88 107 108 85 88 107 113 85 84 103 108 85 88 103 113 87 84 103 104 83 84 103 104 83 90 109 112 89 86 109 108 89 86 104 108 85 3
88 107 118 92 88 107 113 88 88 107 113 88 93 111 109 92 88 107 109 87 84 107 109 92 86 104 112 85 86 104 108 89 86 104 108 89 3
88 107 113 88 88 107 113 88 88 107 108 88 88 107 109 87 84 107 109 92 88 107 109 87 86 104 108 89 86 104 108 89 86 109 112 89 3
88 107 113 88 88 107 108 88 88 107 113 92 84 107 109 92 88 107 109 87 84 107 109 92 86 104 108 89 86 109 112 89 82 104 112 89 3
88 107 108 88 88 107 113 92 92 112 122 92 88 107 109 87 84 107 109 92 88 107 113 92 86 109 112 89 82 104 112 89 86 109 112 92 3
88 112 113 85 84 99 108 85 84 103 113 88 84 103 109 87 84 103 109 83 88 103 109 87 86 109 112 89 82 100 104 85 82 100 104 85 3
84 103 113 88 88 107 113 85 88 103 108 85 88 103 109 87 88 103 109 83 88 107 109 87 82 100 104 85 90 104 108 85 90 104 112 85 3
88 107 113 85 88 103 108 85 88 107 113 88 88 103 109 83 88 107 109 87 88 111 109 92 90 104 108 85 90 104 112 85 90 109 117 85 3
88 103 108 85 88 107 113 88 88 103 113 92 88 107 109 87 88 111 109 92 84 111 113 92 90 104 112 85 90 109 117 85 90 109 117 92 3
88 107 113 88 88 103 113 92 84 107 113 88 88 111 109 92 84 111 113 92 84 107 118 92 90 109 117 85 90 109 117 92 90 113 112 96 3
84 107 113 88 88 112 113 92 92 112 118 92 84 107 118 92 88 111 123 96 93 116 118 96 90 113 112 96 90 113 122 96 95 113 117 96 3
88 112 113 92 92 112 118 92 88 103 113 85 88 111 123 96 93 116 118 96 88 111 113 87 90 113 122 96 95 113 117 96 95 113 112 92 3
92 112 118 92 88 103 113 85 88 103 108 85 93 116 118 96 88 111 113 87 88 107 109 83 95 113 117 96 95 113 112 92 86 104 108 85 3
88 103 108 85 88 107 113 88 88 107 118 88 88 107 109 83 84 103 109 83 88 103 113 87 86 104 108 85 86 100 108 81 86 104 108 85 3
88 107 113 88 88 107 118 88 88 103 118 85 84 103 109 83 88 103 113 87 88 107 109 87 86 100 108 81 86 104 108 85 90 109 108 85 3
88 107 118 88 88 103 118 85 88 99 108 85 88 103 113 87 88 107 109 87 88 103 113 87 86 104 108 85 90 109 108 85 82 96 100 78 3
88 99 108 85 84 103 108 85 88 103 113 85 88 103 113 87 88 103 109 87 84 99 104 79 82 96 100 78 70 79 84 66 70 75 76 63 3
84 103 108 85 88 103 113 85 84 99 104 81 88 103 109 87 84 99 104 79 79 91 93 71 70 79 84 66 70 75 76 63 70 79 80 66 3
80 95 91 74 76 87 96 70 68 79 83 67 71 79 77 62 75 83 85 67 75 79 89 71 66 75 80 66 66 71 80 63 70 79 84 66 7
68 79 83 67 68 79 83 67 71 75 87 67 75 79 89 71 75 79 85 71 71 79 85 67 70 79 84 66 70 79 80 70 74 83 84 70 7
68 79 83 67 71 75 87 67 71 75 79 63 75 79 85 71 71 79 85 67 75 79 81 67 70 79 80 70 74 83 84 70 74 79 80 66 7
71 75 87 67 71 75 79 63 68 79 83 67 71 79 85 67 75 79 81 67 71 79 85 62 74 83 84 70 74 79 80 66 70 75 76 63 7
71 83 91 74 76 87 91 70 76 83 87 67 75 87 89 71 75 83 89 67 75 83 85 67 70 79 84 66 74 87 92 74 74 83 84 66 7
76 87 91 70 76 83 87 67 71 79 83 67 75 83 89 67 75 83 85 67 75 83 89 71 74 87 92 74 74 83 84 66 74 83 88 70 7
76 83 87 67 71 79 83 67 71 79 79 67 75 83 85 67 75 83 89 71 75 79 89 71 74 83 84 66 74 83 88 70 74 83 84 70 7
71 79 83 67 71 79 79 67 71 83 79 63 75 83 89 71 75 79 89 71 71 79 85 67 74 83 88 70 74 83 84 70 74 83 80 70 7
88 126 134 104 88 121 128 104 93 116 123 96 86 128 133 107 90 123 127 103 90 118 122 96 92 127 135 105 92 122 130 105 96 117 119 94 3
88 121 128 104 93 116 123 96 88 111 118 92 90 123 127 103 90 118 122 96 90 109 117 89 92 122 130 105 96 117 119 94 92 112 119 90 3
88 111 118 92 88 111 113 92 88 103 109 87 90 109 117 89 86 109 112 92 90 113 122 92 92 112 119 90 92 112 114 94 92 112 119 94 3
88 111 113 92 88 103 109 87 84 107 113 87 86 109 112 92 90 113 122 92 90 109 112 92 92 112 114 94 92 112 119 94 92 117 119 98 3
88 103 109 87 84 107 113 87 84 103 104 83 90 113 122 92 90 109 112 92 86 113 112 89 92 112 119 94 92 117 119 98 96 112 119 94 3
84 99 100 79 79 99 104 79 84 95 104 79 86 109 104 85 82 100 104 81 82 100 100 81 92 108 114 90 87 103 105 83 83 99 101 79 3
84 95 104 79 84 99 100 75 79 99 100 75 82 100 100 81 82 100 96 78 78 96 100 81 83 99 101 79 83 95 101 79 79 91 105 79 3
84 99 100 75 79 99 100 75 84 91 100 75 82 100 96 78 78 96 100 81 82 96 96 78 83 95 101 79 79 91 105 79 71 73 101 90 4
67 72 96 83 59 58 104 100 51 45 113 116 56 53 108 107 49 37 122 125 43 32 127 133 46 34 130 135 42 32 130 135 42 32 124 139 2
59 58 104 100 51 45 113 116 44 34 128 129 49 37 122 125 43 32 127 133 43 34 127 133 42 32 130 135 42 32 124 139 42 32 135 139 2
51 45 113 116 44 34 128 129 44 34 123 129 43 32 127 133 43 34 127 133 43 32 122 133 42 32 124 139 42 32 135 139 42 32 130 135 2
44 34 128 129 44 34 123 129 48 37 118 121 43 34 127 133 43 32 122 133 46 29 127 136 42 32 135 139 42 32 130 135 46 32 124 139 2
51 45 113 104 44 37 128 137 41 32 139 150 46 32 122 136 52 40 112 114 52 37 117 122 42 34 124 135 46 37 119 131 52 45 110 109 2
44 37 128 137 41 32 139 150 44 32 139 154 52 40 112 114 52 37 117 122 46 29 138 151 46 37 119 131 52 45 110 109 46 40 119 139 2
41 32 139 150 44 32 139 154 44 29 145 150 52 37 117 122 46 29 138 151 49 32 138 151 52 45 110 109 46 40 119 139 42 30 135 157 2
44 32 139 154 44 29 145 150 44 29 139 150 46 29 138 151 49 32 138 151 46 29 138 151 46 40 119 139 42 30 135 157 42 30 140 150 2
44 29 139 150 44 27 134 146 44 29 134 141 46 29 138 151 46 29 133 151 46 29 138 147 42 30 140 150 42 30 135 150 42 30 130 142 2
44 27 134 146 44 29 134 141 44 32 134 137 46 29 133 151 46 29 138 147 46 29 133 140 42 30 135 150 42 30 130 142 46 30 124 135 2
44 29 134 141 44 32 134 137 48 34 128 129 46 29 138 147 46 29 133 140 46 32 127 133 42 30 130 142 46 30 124 135 46 32 124 131 2
48 34 128 129 48 37 123 125 44 34 118 129 46 32 127 133 46 32 122 125 46 34 122 125 46 32 124 131 46 34 130 131 49 34 124 131 2
48 37 123 125 44 34 118 129 44 37 123 129 46 32 122 125 46 34 122 125 46 32 117 129 46 34 130 131 49 34 124 131 46 34 119 124 2
48 34 123 133 48 32 128 129 48 37 123 125 49 34 117 129 46 34 122 129 46 34 122 125 46 34 119 131 46 37 130 127 46 34 124 124 2
59 58 104 92 79 91 100 79 88 107 109 87 49 37 117 125 49 43 117 111 66 71 100 85 46 37 119 127 46 37 119 124 52 51 110 98 2
79 91 100 79 88 107 109 87 88 107 113 87 49 43 117 111 66 71 100 85 82 96 104 81 46 37 119 124 52 51 110 98 75 84 101 79 2
88 107 109 87 88 107 113 87 88 107 109 87 66 71 100 85 82 96 104 81 90 104 108 85 52 51 110 98 75 84 101 79 87 99 105 83 3
88 107 109 87 88 107 109 87 88 107 104 83 90 104 108 85 86 104 108 85 86 104 104 85 87 99 105 83 87 103 110 86 87 103 110 86 3
88 107 109 87 88 103 109 87 88 111 109 87 86 104 112 85 86 104 108 89 86 109 104 85 87 103 110 86 87 103 105 86 87 103 114 86 3
93 107 113 92 93 107 109 87 88 107 113 87 86 109 112 85 90 109 112 89 90 109 112 89 87 108 119 90 92 112 119 90 92 108 110 90 3
93 107 109 87 88 107 113 87 93 111 109 87 90 109 112 89 90 109 112 89 86 109 112 89 92 112 119 90 92 108 110 90 92 112 119 90 3
93 107 113 92 88 103 113 87 84 103 104 83 90 113 112 89 90 109 112 89 86 109 108 89 92 108 110 86 87 103 105 86 87 108 110 86 3
88 103 113 87 84 103 104 83 84 103 104 83 90 109 112 89 86 109 108 89 86 104 108 85 87 103 105 86 87 108 110 86 87 112 114 90 3
84 103 104 83 84 103 104 83 88 107 113 87 86 109 108 89 86 104 108 85 86 104 108 89 87 108 110 86 87 112 114 90 83 103 105 83 3
84 103 104 83 88 107 113 87 93 111 109 92 86 104 108 85 86 104 108 89 86 104 112 85 87 112 114 90 83 103 105 83 83 99 110 86 3
88 107 113 87 93 111 109 92 88 107 109 87 86 104 108 89 86 104 112 85 86 104 108 89 83 103 105 83 83 99 110 86 87 103 105 86 3
93 111 109 92 88 107 109 87 84 107 109 92 86 104 112 85 86 104 108 89 86 104 108 89 83 99 110 86 87 103 105 86 83 103 110 90 3
88 107 109 87 84 107 109 92 88 107 109 87 86 104 108 89 86 104 108 89 86 109 112 89 87 103 105 86 83 103 110 90 87 108 110 90 3
88 107 109 87 84 107 109 92 88 107 113 92 86 109 112 89 82 104 112 89 86 109 112 92 87 108 110 90 83 103 105 90 87 108 110 90 3
84 107 109 92 88 107 113 92 84 103 109 87 82 104 112 89 86 109 112 92 86 109 112 89 83 103 105 90 87 108 110 90 92 108 114 86 3
84 103 109 83 88 103 109 87 88 103 109 83 82 100 104 85 82 100 104 85 90 104 108 85 87 103 105 86 87 103 105 83 92 112 114 90 3
88 107 109 87 88 111 109 92 84 111 113 92 90 104 112 85 90 109 117 85 90 109 117 92 96 112 114 94 92 117 124 98 92 117 119 94 3
88 111 109 92 84 111 113 92 84 107 118 92 90 109 117 85 90 109 117 92 90 113 112 96 92 117 124 98 92 117 119 94 92 108 114 94 3
84 107 118 92 88 111 123 96 93 116 118 96 90 113 112 96 90 113 122 96 95 113 117 96 92 108 114 94 92 108 114 90 92 103 110 86 3
88 111 123 96 93 116 118 96 88 111 113 87 90 113 122 96 95 113 117 96 95 113 112 92 92 108 114 90 92 103 110 86 92 99 101 83 3
88 111 113 87 88 107 109 83 84 103 109 83 95 113 112 92 86 104 108 85 86 100 108 81 92 99 101 83 83 95 101 79 75 91 93 72 3
88 107 109 83 84 103 109 83 88 103 113 87 86 104 108 85 86 100 108 81 86 104 108 85 83 95 101 79 75 91 93 72 75 84 93 72 3
88 103 113 87 88 107 109 87 88 103 113 87 86 104 108 85 90 109 108 85 82 96 100 78 75 84 93 72 75 84 90 68 67 73 79 60 3
88 107 109 87 88 103 113 87 88 103 109 87 90 109 108 85 82 96 100 78 70 79 84 66 75 84 90 68 67 73 79 60 63 66 72 60 7
88 103 113 87 88 103 109 87 84 99 104 79 82 96 100 78 70 79 84 66 70 75 76 63 67 73 79 60 63 66 72 60 67 70 72 60 7
84 99 104 79 79 91 93 71 71 79 77 62 70 75 76 63 70 79 80 66 66 75 80 66 67 70 72 60 67 73 75 60 71 73 75 60 7
79 91 93 71 71 79 77 62 75 83 85 67 70 79 80 66 66 75 80 66 66 71 80 63 67 73 75 60 71 73 75 60 71 73 79 64 7
71 79 77 62 75 83 85 67 75 79 89 71 66 75 80 66 66 71 80 63 70 79 84 66 71 73 75 60 71 73 79 64 67 73 72 60 7
75 79 89 71 75 79 85 71 71 79 85 67 70 79 84 66 70 79 80 70 74 83 84 70 67 73 72 60 63 70 75 57 71 77 82 64 7
75 79 85 71 71 79 85 67 75 79 81 67 70 79 80 70 74 83 84 70 74 79 80 66 63 70 75 57 71 77 82 64 71 77 82 64 7
75 79 81 67 71 79 85 62 79 87 89 71 74 79 80 66 70 75 76 63 70 75 76 63 71 77 82 64 67 77 79 64 71 77 75 64 7
71 79 85 62 79 87 89 71 75 87 89 71 70 75 76 63 70 75 76 63 70 79 84 66 67 77 79 64 71 77 75 64 71 77 82 68 7
75 83 89 67 75 83 85 67 75 83 89 71 74 87 92 74 74 83 84 66 74 83 88 70 71 88 93 72 75 84 90 68 67 73 75 60 7
75 83 89 71 75 79 89 71 71 79 85 67 74 83 88 70 74 83 84 70 74 83 80 70 67 73 75 60 63 66 72 57 63 70 72 60 7
75 79 89 71 71 79 85 67 75 83 89 67 74 83 84 70 74 83 80 70 78 87 92 74 63 66 72 57 63 70 72 60 71 77 86 64 7
90 123 133 103 86 128 133 107 90 123 127 103 87 122 130 101 92 127 135 105 92 122 130 105 89 125 129 104 93 125 129 104 97 125 124 101 3
90 123 127 103 90 118 122 96 90 109 117 89 92 122 130 105 96 117 119 94 92 112 119 90 97 125 124 101 93 120 124 94 93 115 119 94 3
90 118 122 96 90 109 117 89 86 109 112 92 96 117 119 94 92 112 119 90 92 112 114 94 93 120 124 94 93 115 119 94 89 115 119 90 3
90 109 117 89 86 109 112 92 90 113 122 92 92 112 119 90 92 112 114 94 92 112 119 94 93 115 119 94 89 115 119 90 89 115 114 94 3
86 109 112 92 90 113 122 92 90 109 112 92 92 112 114 94 92 112 119 94 92 117 119 98 89 115 119 90 89 115 114 94 93 115 124 97 3
86 113 112 89 86 109 104 85 82 100 104 81 96 112 119 94 92 108 114 90 87 103 105 83 93 115 119 94 97 111 119 94 93 106 114 90 3
86 109 104 85 82 100 104 81 82 100 100 81 92 108 114 90 87 103 105 83 83 99 101 79 97 111 119 94 93 106 114 90 89 106 101 80 3
82 100 104 81 82 100 100 81 82 100 96 78 87 103 105 83 83 99 101 79 83 95 101 79 93 106 114 90 89 106 101 80 74 75 97 83 3
82 100 96 78 78 96 100 81 82 96 96 78 83 95 101 79 79 91 105 79 71 73 101 90 74 75 97 83 53 49 114 108 47 37 119 126 4
78 96 100 81 82 96 96 78 82 91 100 74 79 91 105 79 71 73 101 90 63 57 105 101 53 49 114 108 47 37 119 126 44 31 124 133 2
82 96 96 78 82 91 100 74 74 79 96 81 71 73 101 90 63 57 105 101 52 42 119 124 47 37 119 126 44 31 124 133 44 31 129 140 2
66 63 100 92 56 53 108 107 49 37 122 125 49 37 130 131 46 34 130 135 42 32 130 135 44 34 129 143 44 31 129 140 44 34 124 133 2
56 53 108 107 49 37 122 125 43 32 127 133 46 34 130 135 42 32 130 135 42 32 124 139 44 31 129 140 44 34 124 133 44 34 124 136 2
46 29 127 136 46 32 122 136 52 40 112 114 46 32 124 139 42 34 124 135 46 37 119 131 44 34 119 136 44 34 129 136 44 31 124 136 2
46 32 122 136 52 40 112 114 52 37 117 122 42 34 124 135 46 37 119 131 52 45 110 109 44 34 129 136 44 31 124 136 44 37 119 126 2
46 29 138 151 49 32 138 151 46 29 138 151 46 40 119 139 42 30 135 157 42 30 140 150 50 43 110 115 44 34 129 143 42 29 135 150 2
46 29 138 151 46 29 133 151 46 29 138 147 42 30 140 150 42 30 135 150 42 30 130 142 42 29 135 150 44 29 124 143 44 34 129 143 2
46 29 133 140 46 32 127 133 46 32 122 125 46 30 124 135 46 32 124 131 46 34 130 131 44 34 124 143 44 34 119 136 42 34 119 129 2
46 32 122 125 46 34 122 125 46 32 117 129 46 34 130 131 49 34 124 131 46 34 119 124 42 34 119 129 44 34 114 129 44 34 114 126 2
46 32 117 129 49 34 117 129 46 34 122 129 46 34 119 124 46 34 119 131 46 37 130 127 44 34 114 126 47 37 114 126 47 34 119 126 2
49 34 117 129 46 34 122 129 46 34 122 125 46 34 119 131 46 37 130 127 46 34 124 124 47 37 114 126 47 34 119 126 47 34 114 126 2
66 71 100 85 82 96 104 81 90 104 108 85 52 51 110 98 75 84 101 79 87 99 105 83 47 40 114 115 57 60 105 94 82 92 101 80 2
82 96 104 81 90 104 108 85 86 104 108 85 75 84 101 79 87 99 105 83 87 103 110 86 57 60 105 94 82 92 101 80 85 102 105 83 3
86 104 104 85 86 104 112 85 86 104 108 89 87 103 110 86 87 103 110 86 87 103 105 86 85 106 110 90 89 106 114 90 89 106 110 90 3
86 104 108 89 86 109 104 85 86 109 112 85 87 103 105 86 87 103 114 86 87 108 119 90 89 106 110 90 89 111 110 87 93 106 114 87 3
86 109 104 85 86 109 112 85 90 109 112 89 87 103 114 86 87 108 119 90 92 112 119 90 89 111 110 87 93 106 114 87 93 106 114 90 3
86 109 112 85 90 109 112 89 90 109 112 89 87 108 119 90 92 112 119 90 92 108 110 90 93 106 114 87 93 106 114 90 93 111 119 94 3
90 109 112 89 90 109 112 89 86 109 112 89 92 112 119 90 92 108 110 90 92 112 119 90 93 106 114 90 93 111 119 94 93 111 114 90 3
90 109 112 89 86 109 112 89 90 113 112 92 92 108 110 90 92 112 119 90 92 108 119 94 93 111 119 94 93 111 114 90 93 111 114 90 3
90 113 112 92 90 113 112 89 90 109 112 89 92 108 119 94 92 108 110 86 87 103 105 86 93 111 114 90 89 106 114 83 89 106 114 87 3
90 113 112 89 90 109 112 89 86 109 108 89 92 108 110 86 87 103 105 86 87 108 110 86 89 106 114 83 89 106 114 87 89 106 110 87 3
90 109 112 89 86 109 108 89 86 104 108 85 87 103 105 86 87 108 110 86 87 112 114 90 89 106 114 87 89 106 110 87 89 106 114 90 3
86 109 108 89 86 104 108 85 86 104 108 89 87 108 110 86 87 112 114 90 83 103 105 83 89 106 110 87 89 106 114 90 89 106 114 87 3
86 104 108 85 86 104 108 89 86 104 112 85 87 112 114 90 83 103 105 83 83 99 110 86 89 106 114 90 89 106 114 87 89 106 105 87 3
86 104 112 85 86 104 108 89 86 104 108 89 83 99 110 86 87 103 105 86 83 103 110 90 89 106 105 87 85 106 110 87 89 111 105 90 3
86 104 108 89 86 104 108 89 86 109 112 89 87 103 105 86 83 103 110 90 87 108 110 90 85 106 110 87 89 111 105 90 89 111 110 90 3
86 104 108 89 86 109 112 89 82 104 112 89 83 103 110 90 87 108 110 90 83 103 105 90 89 111 105 90 89 111 110 90 85 106 110 87 3
82 104 112 89 86 109 112 92 86 109 112 89 83 103 105 90 87 108 110 90 92 108 114 86 85 106 110 87 89 111 114 94 89 111 110 90 3
86 109 112 92 86 109 112 89 82 100 104 85 87 108 110 90 92 108 114 86 87 103 105 86 89 111 114 94 89 111 110 90 89 106 114 90 3
86 109 112 89 82 100 104 85 82 100 104 85 92 108 114 86 87 103 105 86 87 103 105 83 89 111 110 90 89 106 114 90 89 111 114 94 3
90 104 108 85 90 104 112 85 90 109 117 85 92 112 114 90 96 112 114 94 92 117 124 98 97 120 119 97 93 115 114 90 89 111 114 94 3
90 104 112 85 90 109 117 85 90 109 117 92 96 112 114 94 92 117 124 98 92 117 119 94 93 115 114 90 89 111 114 94 89 111 110 90 3
90 113 112 96 90 113 122 96 95 113 117 96 92 108 114 94 92 108 114 90 92 103 110 86 85 97 105 80 82 92 97 76 78 88 89 73 3
90 113 122 96 95 113 117 96 95 113 112 92 92 108 114 90 92 103 110 86 92 99 101 83 82 92 97 76 78 88 89 73 70 84 82 65 3
86 104 108 85 86 100 108 81 86 104 108 85 83 95 101 79 75 91 93 72 75 84 93 72 67 79 78 62 63 71 78 58 67 71 78 58 7
82 96 100 78 70 79 84 66 70 75 76 63 67 73 79 60 63 66 72 60 67 70 72 60 67 71 74 58 63 67 70 55 67 71 70 58 7
70 79 84 66 70 75 76 63 70 79 80 66 63 66 72 60 67 70 72 60 67 73 75 60 63 67 70 55 67 71 70 58 67 75 82 69 7
70 79 80 66 66 75 80 66 66 71 80 63 67 73 75 60 71 73 75 60 71 73 79 64 67 75 82 69 70 84 93 76 70 84 85 69 7
66 71 80 63 70 79 84 66 70 79 80 70 71 73 79 64 67 73 72 60 63 70 75 57 70 84 85 69 67 75 78 58 63 63 74 58 7
70 79 84 66 70 79 80 70 74 83 84 70 67 73 72 60 63 70 75 57 71 77 82 64 67 75 78 58 63 63 74 58 67 71 74 65 7
70 79 80 70 74 83 84 70 74 79 80 66 63 70 75 57 71 77 82 64 71 77 82 64 63 63 74 58 67 71 74 65 70 79 82 62 7
74 83 84 70 74 79 80 66 70 75 76 63 71 77 82 64 71 77 82 64 67 77 79 64 67 71 74 65 70 79 82 62 78 84 89 73 7
70 75 76 63 70 75 76 63 70 79 84 66 67 77 79 64 71 77 75 64 71 77 82 68 78 84 89 73 74 88 89 69 70 79 85 65 7
70 75 76 63 70 79 84 66 74 87 92 74 71 77 75 64 71 77 82 68 71 88 93 72 74 88 89 69 70 79 85 65 67 79 82 65 7
70 79 84 66 74 87 92 74 74 83 84 66 71 77 82 68 71 88 93 72 75 84 90 68 70 79 85 65 67 79 82 65 67 79 78 65 7
74 87 92 74 74 83 84 66 74 83 88 70 71 88 93 72 75 84 90 68 67 73 75 60 67 79 82 65 67 79 78 65 67 75 74 62 7
74 83 84 66 74 83 88 70 74 83 84 70 75 84 90 68 67 73 75 60 63 66 72 57 67 79 78 65 67 75 74 62 67 67 70 55 7
74 83 88 70 74 83 84 70 74 83 80 70 67 73 75 60 63 66 72 57 63 70 72 60 67 75 74 62 67 67 70 55 60 63 70 58 7
87 122 130 101 92 127 135 105 92 122 130 105 89 125 129 104 93 125 129 104 97 125 124 101 88 125 125 102 92 120 120 98 97 115 120 94 3
92 122 130 105 96 117 119 94 92 112 119 90 97 125 124 101 93 120 124 94 93 115 119 94 97 115 120 94 92 115 115 94 88 111 115 91 3
96 117 119 94 92 112 119 90 92 112 114 94 93 120 124 94 93 115 119 94 89 115 119 90 92 115 115 94 88 111 115 91 88 102 111 87 3
92 112 119 90 92 112 114 94 92 112 119 94 93 115 119 94 89 115 119 90 89 115 114 94 88 111 115 91 88 102 111 87 84 106 111 91 3
92 112 114 94 92 112 119 94 92 117 119 98 89 115 119 90 89 115 114 94 93 115 124 97 88 102 111 87 84 106 111 91 88 111 115 91 3
92 112 119 94 92 117 119 98 96 112 119 94 89 115 114 94 93 115 124 97 93 115 119 94 84 106 111 91 88 111 115 91 92 111 115 91 3
96 112 119 94 92 108 114 90 87 103 105 83 93 115 119 94 97 111 119 94 93 106 114 90 92 111 115 91 88 111 111 87 92 106 115 91 3
92 108 114 90 87 103 105 83 83 99 101 79 97 111 119 94 93 106 114 90 89 106 101 80 88 111 111 87 92 106 115 91 88 102 111 83 3
87 103 105 83 83 99 101 79 83 95 101 79 93 106 114 90 89 106 101 80 74 75 97 83 92 106 115 91 88 102 111 83 76 77 102 83 3
83 99 101 79 83 95 101 79 79 91 105 79 89 106 101 80 74 75 97 83 53 49 114 108 88 102 111 83 76 77 102 83 53 40 115 116 2
83 95 101 79 79 91 105 79 71 73 101 90 74 75 97 83 53 49 114 108 47 37 119 126 76 77 102 83 53 40 115 116 44 29 125 135 2
79 91 105 79 71 73 101 90 63 57 105 101 53 49 114 108 47 37 119 126 44 31 124 133 53 40 115 116 44 29 125 135 47 34 125 135 2
71 73 101 90 63 57 105 101 52 42 119 124 47 37 119 126 44 31 124 133 44 31 129 140 44 29 125 135 47 34 125 135 50 31 131 135 2
63 57 105 101 52 42 119 124 49 37 130 131 44 31 124 133 44 31 129 140 44 34 129 143 47 34 125 135 50 31 131 135 47 31 125 135 2
52 42 119 124 49 37 130 131 46 34 130 135 44 31 129 140 44 34 129 143 44 31 129 140 50 31 131 135 47 31 125 135 44 31 125 135 2
49 37 130 131 46 34 130 135 42 32 130 135 44 34 129 143 44 31 129 140 44 34 124 133 47 31 125 135 44 31 125 135 47 31 131 135 2
42 32 130 135 42 32 124 139 42 32 135 139 44 34 124 133 44 34 124 136 44 34 129 140 47 31 131 135 44 34 131 139 47 34 136 139 2
42 32 135 139 42 32 130 135 46 32 124 139 44 34 129 140 44 31 124 140 44 34 119 136 47 34 136 139 47 31 125 139 47 31 125 135 2
46 32 124 139 42 34 124 135 46 37 119 131 44 34 119 136 44 34 129 136 44 31 124 136 47 31 125 135 44 31 125 135 44 31 125 135 2
42 34 124 135 46 37 119 131 52 45 110 109 44 34 129 136 44 31 124 136 44 37 119 126 44 31 125 135 44 31 125 135 44 31 120 131 2
46 37 119 131 52 45 110 109 46 40 119 139 44 31 124 136 44 37 119 126 50 43 110 115 44 31 125 135 44 31 120 131 50 40 115 113 2
52 45 110 109 46 40 119 139 42 30 135 157 44 37 119 126 50 43 110 115 44 34 129 143 44 31 120 131 50 40 115 113 50 46 111 116 2
46 40 119 139 42 30 135 157 42 30 140 150 50 43 110 115 44 34 129 143 42 29 135 150 50 40 115 113 50 46 111 116 44 31 131 142 2
42 30 140 150 42 30 135 150 42 30 130 142 42 29 135 150 44 29 124 143 44 34 129 143 44 31 131 142 44 29 136 146 44 31 136 142 2
42 30 135 150 42 30 130 142 46 30 124 135 44 29 124 143 44 34 129 143 44 34 124 143 44 29 136 146 44 31 136 142 44 31 136 139 2
46 30 124 135 46 32 124 131 46 34 130 131 44 34 124 143 44 34 119 136 42 34 119 129 44 31 136 139 44 31 131 135 44 31 120 131 2
46 32 124 131 46 34 130 131 49 34 124 131 44 34 119 136 42 34 119 129 44 34 114 129 44 31 131 135 44 31 120 131 44 31 120 128 2
46 34 130 131 49 34 124 131 46 34 119 124 42 34 119 129 44 34 114 129 44 34 114 126 44 31 120 131 44 31 120 128 44 34 115 124 2
46 34 119 124 46 34 119 131 46 37 130 127 44 34 114 126 47 37 114 126 47 34 119 126 44 34 115 124 47 34 115 120 47 37 120 124 2
46 34 119 131 46 37 130 127 46 34 124 124 47 37 114 126 47 34 119 126 47 34 114 126 47 34 115 120 47 37 120 124 44 34 120 120 2
46 37 130 127 46 34 124 124 46 37 119 127 47 34 119 126 47 34 114 126 47 34 114 122 47 37 120 124 44 34 120 120 47 37 120 124 2
46 34 124 124 46 37 119 127 46 37 119 124 47 34 114 126 47 34 114 122 47 37 114 126 44 34 120 120 47 37 120 124 44 37 120 124 2
46 37 119 127 46 37 119 124 52 51 110 98 47 34 114 122 47 37 114 126 47 40 114 115 47 37 120 124 44 37 120 124 44 37 115 120 2
46 37 119 124 52 51 110 98 75 84 101 79 47 37 114 126 47 40 114 115 57 60 105 94 44 37 120 124 44 37 115 120 50 40 111 109 2
52 51 110 98 75 84 101 79 87 99 105 83 47 40 114 115 57 60 105 94 82 92 101 80 44 37 115 120 50 40 111 109 64 69 102 79 2
87 99 105 83 87 103 110 86 87 103 110 86 82 92 101 80 85 102 105 83 85 106 110 90 64 69 102 79 80 98 102 79 84 102 102 87 3
87 103 110 86 87 103 110 86 87 103 105 86 85 106 110 90 89 106 114 90 89 106 110 90 84 102 102 87 88 106 111 87 88 106 111 87 3
87 103 110 86 87 103 105 86 87 103 114 86 89 106 114 90 89 106 110 90 89 111 110 87 88 106 111 87 88 106 111 87 88 102 106 87 3
87 103 114 86 87 108 119 90 92 112 119 90 89 111 110 87 93 106 114 87 93 106 114 90 88 102 106 87 88 102 111 83 88 111 111 91 3
92 112 119 90 92 108 110 90 92 112 119 90 93 106 114 90 93 111 119 94 93 111 114 90 88 111 111 91 92 115 115 91 88 111 115 91 3
92 108 110 90 92 112 119 90 92 108 119 94 93 111 119 94 93 111 114 90 93 111 114 90 92 115 115 91 88 111 115 91 92 106 115 87 3
92 108 119 94 92 108 110 86 87 103 105 86 93 111 114 90 89 106 114 83 89 106 114 87 92 106 115 87 88 111 111 91 92 111 115 91 3
87 103 105 86 87 108 110 86 87 112 114 90 89 106 114 87 89 106 110 87 89 106 114 90 92 111 115 91 97 111 120 91 92 111 111 87 3
87 108 110 86 87 112 114 90 83 103 105 83 89 106 110 87 89 106 114 90 89 106 114 87 97 111 120 91 92 111 111 87 88 111 115 87 3
87 112 114 90 83 103 105 83 83 99 110 86 89 106 114 90 89 106 114 87 89 106 105 87 92 111 111 87 88 111 115 87 88 111 115 87 3
83 103 110 90 87 108 110 90 83 103 105 90 89 111 105 90 89 111 110 90 85 106 110 87 92 111 115 87 88 106 111 87 88 106 111 87 3
92 108 114 86 87 103 105 86 87 103 105 83 89 111 110 90 89 106 114 90 89 111 114 94 92 111 115 91 92 111 120 91 92 115 120 94 3
87 103 105 86 87 103 105 83 92 112 114 90 89 106 114 90 89 111 114 94 97 120 119 97 92 111 120 91 92 115 120 94 92 120 120 94 3
87 103 105 83 92 112 114 90 96 112 114 94 89 111 114 94 97 120 119 97 93 115 114 90 92 115 120 94 92 120 120 94 92 106 111 87 3
92 112 114 90 96 112 114 94 92 117 124 98 97 120 119 97 93 115 114 90 89 111 114 94 92 120 120 94 92 106 111 87 80 98 102 76 3
92 117 119 94 92 108 114 94 92 108 114 90 89 111 110 90 85 97 105 80 82 92 97 76 76 85 90 68 64 77 78 61 60 69 67 54 3
92 108 114 90 92 103 110 86 92 99 101 83 82 92 97 76 78 88 89 73 70 84 82 65 60 69 67 54 60 66 67 57 64 69 71 57 5
92 103 110 86 92 99 101 83 83 95 101 79 78 88 89 73 70 84 82 65 67 79 78 62 60 66 67 57 64 69 71 57 64 66 67 54 5
83 95 101 79 75 91 93 72 75 84 93 72 67 79 78 62 63 71 78 58 67 71 78 58 64 66 67 54 64 62 71 50 60 62 67 50 5
75 91 93 72 75 84 93 72 75 84 90 68 63 71 78 58 67 71 78 58 67 75 82 62 64 62 71 50 60 62 67 50 60 62 67 54 5
75 84 93 72 75 84 90 68 67 73 79 60 67 71 78 58 67 75 82 62 67 71 74 58 60 62 67 50 60 62 67 54 64 69 74 61 7
75 84 90 68 67 73 79 60 63 66 72 60 67 75 82 62 67 71 74 58 63 67 70 55 60 62 67 54 64 69 74 61 64 66 67 54 7
67 73 79 60 63 66 72 60 67 70 72 60 67 71 74 58 63 67 70 55 67 71 70 58 64 69 74 61 64 66 67 54 64 69 74 61 7
63 66 72 60 67 70 72 60 67 73 75 60 63 67 70 55 67 71 70 58 67 75 82 69 64 66 67 54 64 69 74 61 68 81 86 72 7
67 73 75 60 71 73 75 60 71 73 79 64 67 75 82 69 70 84 93 76 70 84 85 69 68 81 86 72 72 81 90 76 72 81 86 68 7
71 77 82 64 67 77 79 64 71 77 75 64 70 79 82 62 78 84 89 73 74 88 89 69 72 77 82 68 76 81 90 76 76 85 90 72 7
67 77 79 64 71 77 75 64 71 77 82 68 78 84 89 73 74 88 89 69 70 79 85 65 76 81 90 76 76 85 90 72 76 77 90 68 7
71 77 75 64 71 77 82 68 71 88 93 72 74 88 89 69 70 79 85 65 67 79 82 65 76 85 90 72 76 77 90 68 72 77 78 61 7
71 77 82 68 71 88 93 72 75 84 90 68 70 79 85 65 67 79 82 65 67 79 78 65 76 77 90 68 72 77 78 61 68 69 71 57 7
71 88 93 72 75 84 90 68 67 73 75 60 67 79 82 65 67 79 78 65 67 75 74 62 72 77 78 61 68 69 71 57 64 69 74 57 7
75 84 90 68 67 73 75 60 63 66 72 57 67 79 78 65 67 75 74 62 67 67 70 55 68 69 71 57 64 69 74 57 68 69 74 57 7
67 73 75 60 63 66 72 57 63 70 72 60 67 75 74 62 67 67 70 55 60 63 70 58 64 69 74 57 68 69 74 57 64 66 67 54 7
89 125 129 104 93 125 129 104 97 125 124 101 88 125 125 102 92 120 120 98 97 115 120 94 92 116 122 92 92 116 118 92 88 107 113 88 3
97 125 124 101 93 120 124 94 93 115 119 94 97 115 120 94 92 115 115 94 88 111 115 91 88 107 113 88 88 107 113 88 84 107 113 88 3
93 115 119 94 89 115 119 90 89 115 114 94 88 111 115 91 88 102 111 87 84 106 111 91 84 107 113 88 84 112 113 88 88 107 113 88 3
89 115 119 90 89 115 114 94 93 115 124 97 88 102 111 87 84 106 111 91 88 111 115 91 84 112 113 88 88 107 113 88 92 112 113 88 3
93 115 119 94 97 111 119 94 93 106 114 90 92 111 115 91 88 111 111 87 92 106 115 91 92 112 118 88 88 107 113 88 88 103 108 85 3
97 111 119 94 93 106 114 90 89 106 101 80 88 111 111 87 92 106 115 91 88 102 111 83 88 107 113 88 88 103 108 85 84 95 100 85 3
93 106 114 90 89 106 101 80 74 75 97 83 92 106 115 91 88 102 111 83 76 77 102 83 88 103 108 85 84 95 100 85 80 95 100 74 3
89 106 101 80 74 75 97 83 53 49 114 108 88 102 111 83 76 77 102 83 53 40 115 116 84 95 100 85 80 95 100 74 64 64 104 96 2
74 75 97 83 53 49 114 108 47 37 119 126 76 77 102 83 53 40 115 116 44 29 125 135 80 95 100 74 64 64 104 96 46 36 122 139 2
53 49 114 108 47 37 119 126 44 31 124 133 53 40 115 116 44 29 125 135 47 34 125 135 64 64 104 96 46 36 122 139 46 31 128 135 2
44 31 124 133 44 31 129 140 44 34 129 143 47 34 125 135 50 31 131 135 47 31 125 135 46 31 128 135 46 31 128 135 46 31 133 143 2
44 34 129 143 44 31 129 140 44 34 124 133 47 31 125 135 44 31 125 135 47 31 131 135 46 31 133 143 46 31 139 143 43 31 133 143 2
44 34 124 133 44 34 124 136 44 34 129 140 47 31 131 135 44 34 131 139 47 34 136 139 43 31 133 143 43 29 133 143 46 31 133 150 2
44 34 129 140 44 31 124 140 44 34 119 136 47 34 136 139 47 31 125 139 47 31 125 135 46 31 133 150 46 31 139 143 50 31 133 135 2
44 31 124 140 44 34 119 136 44 34 129 136 47 31 125 139 47 31 125 135 44 31 125 135 46 31 139 143 50 31 133 135 50 31 128 132 2
44 31 124 136 44 37 119 126 50 43 110 115 44 31 125 135 44 31 120 131 50 40 115 113 46 34 128 135 46 36 128 132 46 39 122 121 2
44 37 119 126 50 43 110 115 44 34 129 143 44 31 120 131 50 40 115 113 50 46 111 116 46 36 128 132 46 39 122 121 53 45 108 103 2
50 43 110 115 44 34 129 143 42 29 135 150 50 40 115 113 50 46 111 116 44 31 131 142 46 39 122 121 53 45 108 103 50 36 118 128 2
42 29 135 150 44 29 124 143 44 34 129 143 44 31 131 142 44 29 136 146 44 31 136 142 50 36 118 128 43 31 139 143 46 29 133 139 2
44 34 129 143 44 34 124 143 44 34 119 136 44 31 136 142 44 31 136 139 44 31 131 135 46 29 133 139 46 31 133 135 46 31 122 132 2
44 34 124 143 44 34 119 136 42 34 119 129 44 31 136 139 44 31 131 135 44 31 120 131 46 31 133 135 46 31 122 132 46 34 122 128 2
44 34 119 136 42 34 119 129 44 34 114 129 44 31 131 135 44 31 120 131 44 31 120 128 46 31 122 132 46 34 122 128 46 34 122 125 2
42 34 119 129 44 34 114 129 44 34 114 126 44 31 120 131 44 31 120 128 44 34 115 124 46 34 122 128 46 34 122 125 46 36 122 121 2
47 34 119 126 47 34 114 126 47 34 114 122 47 37 120 124 44 34 120 120 47 37 120 124 46 34 118 121 43 36 118 121 46 36 118 128 2
82 92 101 80 85 102 105 83 85 106 110 90 64 69 102 79 80 98 102 79 84 102 102 87 53 51 113 103 71 83 100 78 84 99 104 85 3
85 102 105 83 85 106 110 90 89 106 114 90 80 98 102 79 84 102 102 87 88 106 111 87 71 83 100 78 84 99 104 85 84 103 113 88 3
85 106 110 90 89 106 114 90 89 106 110 90 84 102 102 87 88 106 111 87 88 106 111 87 84 99 104 85 84 103 113 88 88 107 118 88 3
89 111 110 87 93 106 114 87 93 106 114 90 88 102 106 87 88 102 111 83 88 111 111 91 88 107 108 88 88 103 104 85 88 103 113 85 3
93 106 114 90 93 111 119 94 93 111 114 90 88 111 111 91 92 115 115 91 88 111 115 91 88 103 113 85 88 107 108 88 92 107 113 92 3
93 111 119 94 93 111 114 90 93 111 114 90 92 115 115 91 88 111 115 91 92 106 115 87 88 107 108 88 92 107 113 92 92 112 118 88 3
93 111 114 90 93 111 114 90 89 106 114 83 88 111 115 91 92 106 115 87 88 111 111 91 92 107 113 92 92 112 118 88 92 112 113 92 3
89 106 114 83 89 106 114 87 89 106 110 87 88 111 111 91 92 111 115 91 97 111 120 91 92 112 113 92 92 112 118 92 92 112 118 92 3
89 106 114 87 89 106 110 87 89 106 114 90 92 111 115 91 97 111 120 91 92 111 111 87 92 112 118 92 92 112 118 92 92 107 118 88 3
89 106 110 87 89 106 114 90 89 106 114 87 97 111 120 91 92 111 111 87 88 111 115 87 92 112 118 92 92 107 118 88 88 112 118 88 3
89 111 105 90 89 111 110 90 85 106 110 87 92 111 115 87 88 106 111 87 88 106 111 87 92 103 113 88 88 107 108 92 92 107 108 88 3
89 111 110 90 85 106 110 87 89 111 114 94 88 106 111 87 88 106 111 87 92 106 111 91 88 107 108 92 92 107 108 88 92 112 113 88 3
85 106 110 87 89 111 114 94 89 111 110 90 88 106 111 87 92 106 111 91 92 111 115 91 92 107 108 88 92 112 113 88 92 112 118 92 3
89 111 114 94 89 111 110 90 89 106 114 90 92 106 111 91 92 111 115 91 92 111 120 91 92 112 113 88 92 112 118 92 92 112 118 96 3
89 106 114 90 89 111 114 94 97 120 119 97 92 111 120 91 92 115 120 94 92 120 120 94 92 112 118 96 88 107 122 88 88 103 108 85 3
89 111 114 94 97 120 119 97 93 115 114 90 92 115 120 94 92 120 120 94 92 106 111 87 88 107 122 88 88 103 108 85 80 87 91 67 3
97 120 119 97 93 115 114 90 89 111 114 94 92 120 120 94 92 106 111 87 80 98 102 76 88 103 108 85 80 87 91 67 68 71 75 59 3
89 111 114 94 89 111 110 90 85 97 105 80 80 98 102 76 76 85 90 68 64 77 78 61 68 71 75 59 60 57 60 45 53 54 53 38 5
89 111 110 90 85 97 105 80 82 92 97 76 76 85 90 68 64 77 78 61 60 69 67 54 60 57 60 45 53 54 53 38 53 54 53 34 5
82 92 97 76 78 88 89 73 70 84 82 65 60 69 67 54 60 66 67 57 64 69 71 57 53 54 53 34 56 57 56 45 60 57 67 49 5
78 88 89 73 70 84 82 65 67 79 78 62 60 66 67 57 64 69 71 57 64 66 67 54 56 57 56 45 60 57 67 49 60 57 67 49 5
70 84 82 65 67 79 78 62 63 71 78 58 64 69 71 57 64 66 67 54 64 62 71 50 60 57 67 49 60 57 67 49 56 54 67 49 5
67 71 78 58 67 75 82 62 67 71 74 58 60 62 67 50 60 62 67 54 64 69 74 61 56 54 67 52 53 57 67 52 60 64 75 63 7
67 75 82 62 67 71 74 58 63 67 70 55 60 62 67 54 64 69 74 61 64 66 67 54 53 57 67 52 60 64 75 63 64 68 79 59 7
63 67 70 55 67 71 70 58 67 75 82 69 64 66 67 54 64 69 74 61 68 81 86 72 64 68 79 59 64 68 71 56 64 71 75 63 7
67 71 70 58 67 75 82 69 70 84 93 76 64 69 74 61 68 81 86 72 72 81 90 76 64 68 71 56 64 71 75 63 68 79 79 67 7
70 84 85 69 67 75 78 58 63 63 74 58 72 81 86 68 64 73 74 61 64 69 71 61 71 79 79 63 71 79 79 67 68 83 83 67 7
67 75 78 58 63 63 74 58 67 71 74 65 64 73 74 61 64 69 71 61 68 73 82 65 71 79 79 67 68 83 83 67 71 79 87 70 7
67 71 74 65 70 79 82 62 78 84 89 73 68 73 82 65 72 77 82 68 76 81 90 76 71 79 87 70 71 79 87 70 71 83 87 70 7
70 79 82 62 78 84 89 73 74 88 89 69 72 77 82 68 76 81 90 76 76 85 90 72 71 79 87 70 71 83 87 70 68 75 79 67 7
78 84 89 73 74 88 89 69 70 79 85 65 76 81 90 76 76 85 90 72 76 77 90 68 71 83 87 70 68 75 79 67 71 75 79 63 7
74 88 89 69 70 79 85 65 67 79 82 65 76 85 90 72 76 77 90 68 72 77 78 61 68 75 79 67 71 75 79 63 71 79 79 63 7
67 79 82 65 67 79 78 65 67 75 74 62 72 77 78 61 68 69 71 57 64 69 74 57 71 79 79 63 68 75 75 59 68 68 71 56 7
67 79 78 65 67 75 74 62 67 67 70 55 68 69 71 57 64 69 74 57 68 69 74 57 68 75 75 59 68 68 71 56 64 71 79 59 7
67 75 74 62 67 67 70 55 60 63 70 58 64 69 74 57 68 69 74 57 64 66 67 54 68 68 71 56 64 71 79 59 68 71 71 59 7
67 67 70 55 60 63 70 58 63 67 70 58 68 69 74 57 64 66 67 54 64 66 71 57 64 71 79 59 68 71 71 59 64 68 71 59 7
97 115 120 94 92 115 115 94 88 111 115 91 88 107 113 88 88 107 113 88 84 107 113 88 88 111 113 92 88 111 113 92 84 111 113 92 3
92 115 115 94 88 111 115 91 88 102 111 87 88 107 113 88 84 107 113 88 84 112 113 88 88 111 113 92 84 111 113 92 84 111 118 92 3
88 111 115 91 88 102 111 87 84 106 111 91 84 107 113 88 84 112 113 88 88 107 113 88 84 111 113 92 84 111 118 92 93 111 113 92 3
84 106 111 91 88 111 115 91 92 111 115 91 88 107 113 88 92 112 113 88 92 112 118 88 93 111 113 92 93 111 113 92 93 111 118 92 3
88 111 111 87 92 106 115 91 88 102 111 83 88 107 113 88 88 103 108 85 84 95 100 85 88 107 109 87 88 95 104 83 84 99 100 79 3
76 77 102 83 53 40 115 116 44 29 125 135 80 95 100 74 64 64 104 96 46 36 122 139 84 95 96 79 71 83 93 79 55 51 113 108 2
44 29 125 135 47 34 125 135 50 31 131 135 46 36 122 139 46 31 128 135 46 31 128 135 55 51 113 108 44 37 134 137 44 32 139 141 2
47 34 125 135 50 31 131 135 47 31 125 135 46 31 128 135 46 31 128 135 46 31 133 143 44 37 134 137 44 32 139 141 44 34 139 146 2
50 31 131 135 47 31 125 135 44 31 125 135 46 31 128 135 46 31 133 143 46 31 139 143 44 32 139 141 44 34 139 146 44 29 134 146 2
47 31 125 139 47 31 125 135 44 31 125 135 46 31 139 143 50 31 133 135 50 31 128 132 44 32 134 137 44 32 134 137 48 34 128 133 2
44 31 125 135 44 31 125 135 44 31 120 131 50 31 128 132 46 34 128 135 46 36 128 132 48 34 128 133 48 32 134 133 48 34 123 133 2
44 31 125 135 44 31 120 131 50 40 115 113 46 34 128 135 46 36 128 132 46 39 122 121 48 32 134 133 48 34 123 133 48 37 118 125 2
44 31 120 131 50 40 115 113 50 46 111 116 46 36 128 132 46 39 122 121 53 45 108 103 48 34 123 133 48 37 118 125 48 40 118 112 2
50 40 115 113 50 46 111 116 44 31 131 142 46 39 122 121 53 45 108 103 50 36 118 128 48 37 118 125 48 40 118 112 51 45 104 100 2
44 31 131 142 44 29 136 146 44 31 136 142 50 36 118 128 43 31 139 143 46 29 133 139 51 45 104 100 48 37 123 129 44 32 128 137 2
44 31 120 131 44 31 120 128 44 34 115 124 46 34 122 128 46 34 122 125 46 36 122 121 44 32 128 125 48 29 123 125 44 32 113 121 2
44 34 115 124 47 34 115 120 47 37 120 124 46 36 122 121 46 36 118 125 46 34 118 121 44 32 113 121 48 34 118 112 51 37 118 112 2
47 34 115 120 47 37 120 124 44 34 120 120 46 36 118 125 46 34 118 121 43 36 118 121 48 34 118 112 51 37 118 112 48 40 113 112 2
47 37 120 124 44 34 120 120 47 37 120 124 46 34 118 121 43 36 118 121 46 36 118 128 51 37 118 112 48 40 113 112 48 37 113 116 2
47 37 120 124 44 37 120 124 44 37 115 120 46 36 118 128 46 34 122 125 50 34 118 125 48 37 113 116 48 34 123 125 48 37 118 125 2
44 37 120 124 44 37 115 120 50 40 111 109 46 34 122 125 50 34 118 125 50 36 118 128 48 34 123 125 48 37 118 125 48 34 123 125 2
44 37 115 120 50 40 111 109 64 69 102 79 50 34 118 125 50 36 118 128 53 51 113 103 48 37 118 125 48 34 123 125 48 37 118 121 2
50 40 111 109 64 69 102 79 80 98 102 79 50 36 118 128 53 51 113 103 71 83 100 78 48 34 123 125 48 37 118 121 63 58 109 96 2
80 98 102 79 84 102 102 87 88 106 111 87 71 83 100 78 84 99 104 85 84 103 113 88 63 58 109 96 79 95 100 79 88 107 109 87 3
84 102 102 87 88 106 111 87 88 106 111 87 84 99 104 85 84 103 113 88 88 107 118 88 79 95 100 79 88 107 109 87 88 111 109 92 3
88 106 111 87 88 106 111 87 88 102 106 87 84 103 113 88 88 107 118 88 88 107 108 88 88 107 109 87 88 111 109 92 88 107 113 87 3
88 102 106 87 88 102 111 83 88 111 111 91 88 107 108 88 88 103 104 85 88 103 113 85 88 107 113 87 88 103 104 83 88 107 109 87 3
88 102 111 83 88 111 111 91 92 115 115 91 88 103 104 85 88 103 113 85 88 107 108 88 88 103 104 83 88 107 109 87 93 107 113 92 3
88 111 111 91 92 115 115 91 88 111 115 91 88 103 113 85 88 107 108 88 92 107 113 92 88 107 109 87 93 107 113 92 93 107 113 87 3
88 111 115 91 92 106 115 87 88 111 111 91 92 107 113 92 92 112 118 88 92 112 113 92 93 107 113 87 88 111 118 87 88 111 118 96 3
97 111 120 91 92 111 111 87 88 111 115 87 92 112 118 92 92 107 118 88 88 112 118 88 93 111 118 92 93 111 118 92 93 111 118 92 3
92 111 111 87 88 111 115 87 88 111 115 87 92 107 118 88 88 112 118 88 88 107 113 85 93 111 118 92 93 111 118 92 88 111 118 92 3
88 111 115 87 88 111 115 87 88 111 115 87 88 112 118 88 88 107 113 85 88 107 113 88 93 111 118 92 88 111 118 92 88 107 113 92 3
88 111 115 87 88 111 115 87 92 111 115 87 88 107 113 85 88 107 113 88 92 103 113 88 88 111 118 92 88 107 113 92 93 111 118 87 3
88 111 115 87 92 111 115 87 88 106 111 87 88 107 113 88 92 103 113 88 88 107 108 92 88 107 113 92 93 111 118 87 88 107 109 87 3
92 111 115 87 88 106 111 87 88 106 111 87 92 103 113 88 88 107 108 92 92 107 108 88 93 111 118 87 88 107 109 87 88 107 109 87 3
88 106 111 87 92 106 111 91 92 111 115 91 92 107 108 88 92 112 113 88 92 112 118 92 88 107 109 87 93 111 113 87 88 103 113 83 3
92 106 111 91 92 111 115 91 92 111 120 91 92 112 113 88 92 112 118 92 92 112 118 96 93 111 113 87 88 103 113 83 84 95 100 83 3
92 111 120 91 92 115 120 94 92 120 120 94 92 112 118 96 88 107 122 88 88 103 108 85 84 95 100 83 79 87 96 75 75 79 89 67 3
92 115 120 94 92 120 120 94 92 106 111 87 88 107 122 88 88 103 108 85 80 87 91 67 79 87 96 75 75 79 89 67 75 75 74 58 7
92 106 111 87 80 98 102 76 76 85 90 68 80 87 91 67 68 71 75 59 60 57 60 45 75 75 74 58 63 61 63 42 55 51 50 29 5
80 98 102 76 76 85 90 68 64 77 78 61 68 71 75 59 60 57 60 45 53 54 53 38 63 61 63 42 55 51 50 29 55 54 57 37 5
60 69 67 54 60 66 67 57 64 69 71 57 53 54 53 34 56 57 56 45 60 57 67 49 59 54 63 42 55 54 63 46 59 51 67 46 5
60 66 67 57 64 69 71 57 64 66 67 54 56 57 56 45 60 57 67 49 60 57 67 49 55 54 63 46 59 51 67 46 59 51 67 50 5
64 69 71 57 64 66 67 54 64 62 71 50 60 57 67 49 60 57 67 49 56 54 67 49 59 51 67 46 59 51 67 50 55 54 67 50 5
64 66 67 54 64 62 71 50 60 62 67 50 60 57 67 49 56 54 67 49 56 54 67 52 59 51 67 50 55 54 67 50 55 54 60 46 5
64 62 71 50 60 62 67 50 60 62 67 54 56 54 67 49 56 54 67 52 53 57 67 52 55 54 67 50 55 54 60 46 55 54 67 50 5
60 62 67 50 60 62 67 54 64 69 74 61 56 54 67 52 53 57 67 52 60 64 75 63 55 54 60 46 55 54 67 50 55 58 70 54 5
60 62 67 54 64 69 74 61 64 66 67 54 53 57 67 52 60 64 75 63 64 68 79 59 55 54 67 50 55 58 70 54 63 68 77 62 7
64 69 74 61 64 66 67 54 64 69 74 61 60 64 75 63 64 68 79 59 64 68 71 56 55 58 70 54 63 68 77 62 67 72 74 58 7
64 66 67 54 64 69 74 61 68 81 86 72 64 68 79 59 64 68 71 56 64 71 75 63 63 68 77 62 67 72 74 58 63 68 70 58 7
64 69 74 61 68 81 86 72 72 81 90 76 64 68 71 56 64 71 75 63 68 79 79 67 67 72 74 58 63 68 70 58 67 75 74 62 7
72 81 90 76 72 81 86 68 64 73 74 61 68 79 79 67 71 79 79 63 71 79 79 67 67 75 74 62 71 79 85 67 71 87 96 75 7
72 81 86 68 64 73 74 61 64 69 71 61 71 79 79 63 71 79 79 67 68 83 83 67 71 79 85 67 71 87 96 75 75 91 96 79 7
68 73 82 65 72 77 82 68 76 81 90 76 71 79 87 70 71 79 87 70 71 83 87 70 75 83 89 71 71 79 85 67 71 75 85 67 7
76 81 90 76 76 85 90 72 76 77 90 68 71 83 87 70 68 75 79 67 71 75 79 63 71 75 85 67 71 75 74 62 67 72 70 58 7
76 77 90 68 72 77 78 61 68 69 71 57 71 75 79 63 71 79 79 63 68 75 75 59 67 72 70 58 67 72 74 58 63 68 74 58 7
64 69 74 57 68 69 74 57 64 66 67 54 68 68 71 56 64 71 79 59 68 71 71 59 63 68 74 58 67 72 74 62 71 75 77 67 7
68 69 74 57 64 66 67 54 64 66 71 57 64 71 79 59 68 71 71 59 64 68 71 59 67 72 74 62 71 75 77 67 71 75 74 62 7
92 116 122 92 92 116 118 92 88 107 113 88 93 116 118 96 93 111 118 92 88 111 113 92 90 113 122 96 95 109 112 89 95 109 117 85 3
88 107 113 88 88 107 113 88 84 107 113 88 88 111 113 92 88 111 113 92 84 111 113 92 95 109 117 85 90 113 117 92 95 113 117 92 3
84 107 113 88 84 112 113 88 88 107 113 88 84 111 113 92 84 111 118 92 93 111 113 92 95 113 117 92 95 118 117 96 95 118 122 96 3
88 107 113 88 92 112 113 88 92 112 118 88 93 111 113 92 93 111 113 92 93 111 118 92 95 118 122 96 99 118 117 92 95 113 117 96 3
92 112 118 88 88 107 113 88 88 103 108 85 93 111 118 92 88 107 109 87 88 95 104 83 95 113 117 96 86 104 108 89 82 96 104 78 3
88 103 108 85 84 95 100 85 80 95 100 74 88 95 104 83 84 99 100 79 84 95 96 79 82 96 104 78 82 96 104 81 82 96 100 81 4
84 95 100 85 80 95 100 74 64 64 104 96 84 99 100 79 84 95 96 79 71 83 93 79 82 96 104 81 82 96 100 81 82 91 92 78 4
46 31 128 135 46 31 128 135 46 31 133 143 44 37 134 137 44 32 139 141 44 34 139 146 63 56 108 103 46 34 127 144 43 32 133 144 2
46 31 128 135 46 31 133 143 46 31 139 143 44 32 139 141 44 34 139 146 44 29 134 146 46 34 127 144 43 32 133 144 43 32 138 144 2
43 31 133 143 43 29 133 143 46 31 133 150 44 34 139 146 44 32 134 141 48 32 134 141 46 32 138 144 46 32 138 144 46 32 133 144 2
46 31 139 143 50 31 133 135 50 31 128 132 44 32 134 137 44 32 134 137 48 34 128 133 46 32 133 136 46 32 133 136 46 32 127 136 2
50 31 133 135 50 31 128 132 46 34 128 135 44 32 134 137 48 34 128 133 48 32 134 133 46 32 133 136 46 32 127 136 49 32 127 133 2
46 36 128 132 46 39 122 121 53 45 108 103 48 34 123 133 48 37 118 125 48 40 118 112 46 34 127 129 49 32 127 133 46 32 122 129 2
46 39 122 121 53 45 108 103 50 36 118 128 48 37 118 125 48 40 118 112 51 45 104 100 49 32 127 133 46 32 122 129 49 37 112 118 2
53 45 108 103 50 36 118 128 43 31 139 143 48 40 118 112 51 45 104 100 48 37 123 129 46 32 122 129 49 37 112 118 52 43 104 103 2
43 31 139 143 46 29 133 139 46 31 133 135 48 37 123 129 44 32 128 137 44 32 123 129 52 43 104 103 49 37 117 122 43 29 138 140 2
46 29 133 139 46 31 133 135 46 31 122 132 44 32 128 137 44 32 123 129 44 34 128 129 49 37 117 122 43 29 138 140 46 29 127 133 2
46 31 133 135 46 31 122 132 46 34 122 128 44 32 123 129 44 34 128 129 44 32 128 125 43 29 138 140 46 29 127 133 46 29 122 125 2
46 31 122 132 46 34 122 128 46 34 122 125 44 34 128 129 44 32 128 125 48 29 123 125 46 29 127 133 46 29 122 125 46 32 112 118 2
46 34 122 128 46 34 122 125 46 36 122 121 44 32 128 125 48 29 123 125 44 32 113 121 46 29 122 125 46 32 112 118 46 34 112 118 2
46 34 122 125 46 36 122 121 46 36 118 125 48 29 123 125 44 32 113 121 48 34 118 112 46 32 112 118 46 34 112 118 46 34 112 114 2
46 36 122 121 46 36 118 125 46 34 118 121 44 32 113 121 48 34 118 112 51 37 118 112 46 34 112 118 46 34 112 114 46 34 112 111 2
46 36 118 125 46 34 118 121 43 36 118 121 48 34 118 112 51 37 118 112 48 40 113 112 46 34 112 114 46 34 112 111 49 34 112 111 2
46 34 118 121 43 36 118 121 46 36 118 128 51 37 118 112 48 40 113 112 48 37 113 116 46 34 112 111 49 34 112 111 46 37 117 114 2
46 34 122 125 50 34 118 125 50 36 118 128 48 34 123 125 48 37 118 125 48 34 123 125 49 34 112 118 52 34 117 122 49 34 122 118 2
50 34 118 125 50 36 118 128 53 51 113 103 48 37 118 125 48 34 123 125 48 37 118 121 52 34 117 122 49 34 122 118 49 34 117 122 2
84 99 104 85 84 103 113 88 88 107 118 88 79 95 100 79 88 107 109 87 88 111 109 92 52 49 112 107 74 79 100 81 86 100 108 85 3
84 103 113 88 88 107 118 88 88 107 108 88 88 107 109 87 88 111 109 92 88 107 113 87 74 79 100 81 86 100 108 85 90 109 108 89 3
88 103 104 85 88 103 113 85 88 107 108 88 88 103 104 83 88 107 109 87 93 107 113 92 90 104 112 89 86 104 112 85 90 109 117 89 3
88 107 108 88 92 107 113 92 92 112 118 88 93 107 113 92 93 107 113 87 88 111 118 87 90 109 117 89 90 113 112 92 90 113 112 92 3
92 112 118 88 92 112 113 92 92 112 118 92 88 111 118 87 88 111 118 96 93 111 118 96 90 113 112 92 90 109 112 89 90 113 117 92 3
92 112 113 92 92 112 118 92 92 112 118 92 88 111 118 96 93 111 118 96 93 111 118 92 90 109 112 89 90 113 117 92 95 113 117 96 3
92 112 118 92 92 112 118 92 92 107 118 88 93 111 118 96 93 111 118 92 93 111 118 92 90 113 117 92 95 113 117 96 90 109 117 96 3
92 112 118 92 92 107 118 88 88 112 118 88 93 111 118 92 93 111 118 92 93 111 118 92 95 113 117 96 90 109 117 96 90 118 122 96 3
92 107 118 88 88 112 118 88 88 107 113 85 93 111 118 92 93 111 118 92 88 111 118 92 90 109 117 96 90 118 122 96 90 113 117 96 3
88 112 118 88 88 107 113 85 88 107 113 88 93 111 118 92 88 111 118 92 88 107 113 92 90 118 122 96 90 113 117 96 90 113 122 96 3
88 107 113 85 88 107 113 88 92 103 113 88 88 111 118 92 88 107 113 92 93 111 118 87 90 113 117 96 90 113 122 96 90 113 112 92 3
88 107 113 88 92 103 113 88 88 107 108 92 88 107 113 92 93 111 118 87 88 107 109 87 90 113 122 96 90 113 112 92 90 113 112 92 3
88 107 108 92 92 107 108 88 92 112 113 88 88 107 109 87 88 107 109 87 93 111 113 87 90 113 112 92 90 113 112 89 86 104 104 85 3
92 112 113 88 92 112 118 92 92 112 118 96 93 111 113 87 88 103 113 83 84 95 100 83 86 104 104 85 78 96 92 81 74 91 96 78 3
92 112 118 92 92 112 118 96 88 107 122 88 88 103 113 83 84 95 100 83 79 87 96 75 78 96 92 81 74 91 96 78 74 87 92 74 7
88 107 122 88 88 103 108 85 80 87 91 67 79 87 96 75 75 79 89 67 75 75 74 58 74 87 92 74 74 79 84 66 70 79 80 63 7
80 87 91 67 68 71 75 59 60 57 60 45 75 75 74 58 63 61 63 42 55 51 50 29 70 79 80 63 63 67 69 52 59 56 62 48 5
56 57 56 45 60 57 67 49 60 57 67 49 55 54 63 46 59 51 67 46 59 51 67 50 59 56 62 44 59 53 62 44 59 56 66 44 5
60 57 67 49 60 57 67 49 56 54 67 49 59 51 67 46 59 51 67 50 55 54 67 50 59 53 62 44 59 56 66 44 56 56 73 52 5
56 54 67 52 53 57 67 52 60 64 75 63 55 54 60 46 55 54 67 50 55 58 70 54 59 56 76 55 59 49 69 48 59 53 66 44 5
53 57 67 52 60 64 75 63 64 68 79 59 55 54 67 50 55 58 70 54 63 68 77 62 59 49 69 48 59 53 66 44 56 53 66 48 5
68 79 79 67 71 79 79 63 71 79 79 67 67 75 74 62 71 79 85 67 71 87 96 75 63 71 73 59 63 67 73 59 66 75 80 63 7
71 79 79 63 71 79 79 67 68 83 83 67 71 79 85 67 71 87 96 75 75 91 96 79 63 67 73 59 66 75 80 63 70 79 84 70 7
68 83 83 67 71 79 87 70 71 79 87 70 75 91 96 79 75 83 89 71 71 79 85 67 70 79 84 70 70 79 84 66 70 71 73 63 7
71 79 87 70 71 83 87 70 68 75 79 67 71 79 85 67 71 75 85 67 71 75 74 62 70 71 73 63 63 67 69 59 59 63 66 55 7
71 83 87 70 68 75 79 67 71 75 79 63 71 75 85 67 71 75 74 62 67 72 70 58 63 67 69 59 59 63 66 55 59 63 73 59 7
68 75 79 67 71 75 79 63 71 79 79 63 71 75 74 62 67 72 70 58 67 72 74 58 59 63 66 55 59 63 73 59 63 67 73 55 7
71 75 79 63 71 79 79 63 68 75 75 59 67 72 70 58 67 72 74 58 63 68 74 58 59 63 73 59 63 67 73 55 63 67 69 55 7
71 79 79 63 68 75 75 59 68 68 71 56 67 72 74 58 63 68 74 58 63 68 74 58 63 67 73 55 63 67 69 55 66 75 76 63 7
64 71 79 59 68 71 71 59 64 68 71 59 67 72 74 62 71 75 77 67 71 75 74 62 66 71 73 59 63 67 66 55 63 75 80 63 7
93 116 118 96 93 111 118 92 88 111 113 92 90 113 122 96 95 109 112 89 95 109 117 85 101 112 124 94 96 112 114 90 92 112 114 94 3
88 111 113 92 88 111 113 92 84 111 113 92 95 109 117 85 90 113 117 92 95 113 117 92 92 112 114 94 92 117 119 98 96 117 130 94 3
84 111 113 92 84 111 118 92 93 111 113 92 95 113 117 92 95 118 117 96 95 118 122 96 96 117 130 94 92 112 124 94 92 112 114 98 3
93 111 118 92 88 107 109 87 88 95 104 83 95 113 117 96 86 104 108 89 82 96 104 78 92 99 105 86 83 99 101 75 79 91 97 75 3
88 107 109 87 88 95 104 83 84 99 100 79 86 104 108 89 82 96 104 78 82 96 104 81 83 99 101 75 79 91 97 75 83 91 97 79 4
88 95 104 83 84 99 100 79 84 95 96 79 82 96 104 78 82 96 104 81 82 96 100 81 79 91 97 75 83 91 97 79 83 91 101 79 4
84 99 100 79 84 95 96 79 71 83 93 79 82 96 104 81 82 96 100 81 82 91 92 78 83 91 97 79 83 91 101 79 79 95 93 75 4
71 83 93 79 55 51 113 108 44 37 134 137 82 91 92 78 78 83 96 74 63 56 108 103 79 95 93 75 79 95 93 75 71 77 93 79 2
55 51 113 108 44 37 134 137 44 32 139 141 78 83 96 74 63 56 108 103 46 34 127 144 79 95 93 75 71 77 93 79 56 42 114 120 2
44 37 134 137 44 32 139 141 44 34 139 146 63 56 108 103 46 34 127 144 43 32 133 144 71 77 93 79 56 42 114 120 42 32 130 146 2
44 32 139 141 44 34 139 146 44 29 134 146 46 34 127 144 43 32 133 144 43 32 138 144 56 42 114 120 42 32 130 146 42 34 130 142 2
44 34 139 146 44 29 134 146 44 34 139 146 43 32 133 144 43 32 138 144 46 32 138 144 42 32 130 146 42 34 130 142 46 32 130 142 2
44 29 134 146 44 34 139 146 44 32 134 141 43 32 138 144 46 32 138 144 46 32 138 144 42 34 130 142 46 32 130 142 46 32 135 142 2
44 34 139 146 44 32 134 141 48 32 134 141 46 32 138 144 46 32 138 144 46 32 133 144 46 32 130 142 46 32 135 142 46 32 130 142 2
44 32 134 141 48 32 134 141 44 32 134 137 46 32 138 144 46 32 133 144 46 32 133 136 46 32 135 142 46 32 130 142 46 32 124 139 2
44 32 134 137 44 32 134 137 48 34 128 133 46 32 133 136 46 32 133 136 46 32 127 136 46 32 124 139 46 32 124 139 42 34 124 135 2
44 32 134 137 48 34 128 133 48 32 134 133 46 32 133 136 46 32 127 136 49 32 127 133 46 32 124 139 42 34 124 135 42 32 124 135 2
48 34 128 133 48 32 134 133 48 34 123 133 46 32 127 136 49 32 127 133 46 34 127 129 42 34 124 135 42 32 124 135 46 32 119 135 2
48 32 134 133 48 34 123 133 48 37 118 125 49 32 127 133 46 34 127 129 49 32 127 133 42 32 124 135 46 32 119 135 46 32 119 131 2
48 34 123 133 48 37 118 125 48 40 118 112 46 34 127 129 49 32 127 133 46 32 122 129 46 32 119 135 46 32 119 131 46 34 119 127 2
48 40 118 112 51 45 104 100 48 37 123 129 46 32 122 129 49 37 112 118 52 43 104 103 46 34 119 127 49 34 114 124 49 40 105 116 2
44 32 128 137 44 32 123 129 44 34 128 129 49 37 117 122 43 29 138 140 46 29 127 133 52 45 105 105 46 32 124 135 42 32 130 139 2
48 34 118 112 51 37 118 112 48 40 113 112 46 34 112 114 46 34 112 111 49 34 112 111 49 34 110 116 49 37 114 116 52 40 110 113 2
48 34 123 125 48 37 118 125 48 34 123 125 49 34 112 118 52 34 117 122 49 34 122 118 49 37 110 116 49 37 110 116 46 37 114 116 2
48 34 123 125 48 37 118 121 63 58 109 96 49 34 122 118 49 34 117 122 49 34 117 125 46 37 114 116 46 37 114 116 46 37 110 113 2
88 107 109 87 88 111 109 92 88 107 113 87 74 79 100 81 86 100 108 85 90 109 108 89 67 70 101 83 79 95 97 75 92 108 110 90 3
88 111 109 92 88 107 113 87 88 103 104 83 86 100 108 85 90 109 108 89 90 104 112 89 79 95 97 75 92 108 110 90 92 108 110 90 3
88 103 104 83 88 107 109 87 93 107 113 92 90 104 112 89 86 104 112 85 90 109 117 89 92 108 110 90 96 108 114 94 96 112 114 90 3
93 107 113 92 93 107 113 87 88 111 118 87 90 109 117 89 90 113 112 92 90 113 112 92 96 112 114 90 96 112 119 90 92 108 119 90 3
88 111 118 96 93 111 118 96 93 111 118 92 90 109 112 89 90 113 117 92 95 113 117 96 96 112 119 90 96 112 119 94 96 117 114 94 3
93 111 118 96 93 111 118 92 93 111 118 92 90 113 117 92 95 113 117 96 90 109 117 96 96 112 119 94 96 117 114 94 92 108 114 94 3
93 111 118 92 93 111 118 92 88 111 118 92 90 109 117 96 90 118 122 96 90 113 117 96 92 108 114 94 92 112 114 90 92 108 114 90 3
93 111 118 92 88 111 118 92 88 107 113 92 90 118 122 96 90 113 117 96 90 113 122 96 92 112 114 90 92 108 114 90 92 108 119 90 3
88 107 113 92 93 111 118 87 88 107 109 87 90 113 122 96 90 113 112 92 90 113 112 92 92 108 119 90 92 103 105 83 83 99 101 83 3
93 111 118 87 88 107 109 87 88 107 109 87 90 113 112 92 90 113 112 92 90 113 112 89 92 103 105 83 83 99 101 83 79 95 101 75 3
88 107 109 87 88 107 109 87 93 111 113 87 90 113 112 92 90 113 112 89 86 104 104 85 83 99 101 83 79 95 101 75 79 84 86 68 3
88 107 109 87 93 111 113 87 88 103 113 83 90 113 112 89 86 104 104 85 78 96 92 81 79 95 101 75 79 84 86 68 71 73 79 64 3
93 111 113 87 88 103 113 83 84 95 100 83 86 104 104 85 78 96 92 81 74 91 96 78 79 84 86 68 71 73 79 64 71 77 82 68 7
84 95 100 83 79 87 96 75 75 79 89 67 74 91 96 78 74 87 92 74 74 79 84 66 71 77 82 68 67 77 86 68 67 77 75 64 7
79 87 96 75 75 79 89 67 75 75 74 58 74 87 92 74 74 79 84 66 70 79 80 63 67 77 86 68 67 77 75 64 67 70 68 57 7
75 75 74 58 63 61 63 42 55 51 50 29 70 79 80 63 63 67 69 52 59 56 62 48 67 70 68 57 59 57 55 42 52 51 58 42 5
63 61 63 42 55 51 50 29 55 54 57 37 63 67 69 52 59 56 62 48 56 53 66 48 59 57 55 42 52 51 58 42 52 51 72 57 5
55 54 57 37 59 54 63 42 55 54 63 46 56 53 66 48 59 53 66 44 59 56 62 44 52 51 72 57 56 51 68 53 56 54 72 49 5
59 54 63 42 55 54 63 46 59 51 67 46 59 53 66 44 59 56 62 44 59 53 62 44 56 51 68 53 56 54 72 49 56 51 62 45 5
59 51 67 46 59 51 67 50 55 54 67 50 59 53 62 44 59 56 66 44 56 56 73 52 56 51 62 45 56 54 65 45 56 51 65 49 5
55 54 67 50 55 54 60 46 55 54 67 50 56 56 73 52 59 56 76 55 59 49 69 48 56 51 65 49 56 51 72 60 59 54 72 60 5
55 54 60 46 55 54 67 50 55 58 70 54 59 56 76 55 59 49 69 48 59 53 66 44 56 51 72 60 59 54 72 60 59 51 65 45 5
55 54 67 50 55 58 70 54 63 68 77 62 59 49 69 48 59 53 66 44 56 53 66 48 59 54 72 60 59 51 65 45 59 54 62 45 5
55 58 70 54 63 68 77 62 67 72 74 58 59 53 66 44 56 53 66 48 59 56 73 55 59 51 65 45 59 54 62 45 59 57 65 49 5
67 72 74 58 63 68 70 58 67 75 74 62 59 56 73 55 66 67 80 63 63 71 73 59 59 57 65 49 59 60 72 57 63 66 79 64 7
67 75 74 62 71 79 85 67 71 87 96 75 63 71 73 59 63 67 73 59 66 75 80 63 63 66 79 64 63 66 72 60 63 70 75 64 7
71 87 96 75 75 91 96 79 75 83 89 71 66 75 80 63 70 79 84 70 70 79 84 66 63 70 75 64 67 73 79 64 63 66 75 60 7
75 91 96 79 75 83 89 71 71 79 85 67 70 79 84 70 70 79 84 66 70 71 73 63 67 73 79 64 63 66 75 60 63 63 72 57 7
71 79 85 67 71 75 85 67 71 75 74 62 70 71 73 63 63 67 69 59 59 63 66 55 63 63 72 57 63 60 72 60 59 63 75 64 7
71 75 85 67 71 75 74 62 67 72 70 58 63 67 69 59 59 63 66 55 59 63 73 59 63 60 72 60 59 63 75 64 63 63 72 57 7
71 75 74 62 67 72 70 58 67 72 74 58 59 63 66 55 59 63 73 59 63 67 73 55 59 63 75 64 63 63 72 57 63 63 68 53 7
63 68 74 58 63 68 74 58 67 72 74 62 63 67 69 55 66 75 76 63 66 71 73 59 59 60 65 53 59 66 72 57 63 73 75 64 7
95 109 112 89 95 109 117 85 90 113 117 92 96 112 114 90 92 112 114 94 92 117 119 98 97 115 119 94 97 115 124 94 97 115 119 94 3
95 113 117 92 95 118 117 96 95 118 122 96 96 117 130 94 92 112 124 94 92 112 114 98 93 115 114 90 93 106 114 90 89 102 110 83 3
95 118 117 96 95 118 122 96 99 118 117 92 92 112 124 94 92 112 114 98 92 108 114 90 93 106 114 90 89 102 110 83 82 92 101 80 3
95 118 122 96 99 118 117 92 95 113 117 96 92 112 114 98 92 108 114 90 92 99 105 86 89 102 110 83 82 92 101 80 82 88 89 73 3
95 113 117 96 86 104 108 89 82 96 104 78 92 99 105 86 83 99 101 75 79 91 97 75 82 88 89 73 78 92 93 80 78 92 101 76 3
86 104 108 89 82 96 104 78 82 96 104 81 83 99 101 75 79 91 97 75 83 91 97 79 78 92 93 80 78 92 101 76 82 92 101 80 4
82 96 104 78 82 96 104 81 82 96 100 81 79 91 97 75 83 91 97 79 83 91 101 79 78 92 101 76 82 92 101 80 78 88 93 76 4
82 96 100 81 82 91 92 78 78 83 96 74 83 91 101 79 79 95 93 75 79 95 93 75 78 88 93 76 78 92 93 76 78 88 97 80 4
82 91 92 78 78 83 96 74 63 56 108 103 79 95 93 75 79 95 93 75 71 77 93 79 78 92 93 76 78 88 97 80 78 88 93 76 4
78 83 96 74 63 56 108 103 46 34 127 144 79 95 93 75 71 77 93 79 56 42 114 120 78 88 97 80 78 88 93 76 63 63 101 90 2
63 56 108 103 46 34 127 144 43 32 133 144 71 77 93 79 56 42 114 120 42 32 130 146 78 88 93 76 63 63 101 90 47 37 119 133 2
46 34 127 144 43 32 133 144 43 32 138 144 56 42 114 120 42 32 130 146 42 34 130 142 63 63 101 90 47 37 119 133 44 34 124 143 2
43 32 133 144 43 32 138 144 46 32 138 144 42 32 130 146 42 34 130 142 46 32 130 142 47 37 119 133 44 34 124 143 44 34 129 143 2
43 32 138 144 46 32 138 144 46 32 138 144 42 34 130 142 46 32 130 142 46 32 135 142 44 34 124 143 44 34 129 143 44 31 124 143 2
46 32 138 144 46 32 133 144 46 32 133 136 46 32 135 142 46 32 130 142 46 32 124 139 44 31 124 143 44 34 119 140 44 34 124 140 2
46 32 133 136 46 32 133 136 46 32 127 136 46 32 124 139 46 32 124 139 42 34 124 135 44 34 124 140 44 34 129 140 44 34 124 136 2
46 32 133 136 46 32 127 136 49 32 127 133 46 32 124 139 42 34 124 135 42 32 124 135 44 34 129 140 44 34 124 136 44 34 124 136 2
46 34 127 129 49 32 127 133 46 32 122 129 46 32 119 135 46 32 119 131 46 34 119 127 44 34 124 136 44 34 119 133 44 37 114 129 2
49 32 127 133 46 32 122 129 49 37 112 118 46 32 119 131 46 34 119 127 49 34 114 124 44 34 119 133 44 37 114 129 44 34 114 129 2
46 32 122 129 49 37 112 118 52 43 104 103 46 34 119 127 49 34 114 124 49 40 105 116 44 37 114 129 44 34 114 129 44 37 119 129 2
49 37 112 118 52 43 104 103 49 37 117 122 49 34 114 124 49 40 105 116 52 45 105 105 44 34 114 129 44 37 119 129 44 43 105 111 2
49 37 117 122 43 29 138 140 46 29 127 133 52 45 105 105 46 32 124 135 42 32 130 139 44 43 105 111 50 43 110 111 44 31 124 136 2
43 29 138 140 46 29 127 133 46 29 122 125 46 32 124 135 42 32 130 139 42 32 119 127 50 43 110 111 44 31 124 136 44 31 124 133 2
46 29 127 133 46 29 122 125 46 32 112 118 42 32 130 139 42 32 119 127 42 34 110 120 44 31 124 136 44 31 124 133 44 31 114 122 2
46 29 122 125 46 32 112 118 46 34 112 118 42 32 119 127 42 34 110 120 46 34 110 116 44 31 124 133 44 31 114 122 47 34 114 126 2
46 32 112 118 46 34 112 118 46 34 112 114 42 34 110 120 46 34 110 116 49 34 110 116 44 31 114 122 47 34 114 126 47 37 114 122 2
46 34 112 114 46 34 112 111 49 34 112 111 49 34 110 116 49 37 114 116 52 40 110 113 47 37 114 122 47 37 114 119 44 34 110 119 2
46 34 112 111 49 34 112 111 46 37 117 114 49 37 114 116 52 40 110 113 49 37 105 113 47 37 114 119 44 34 110 119 44 37 105 111 2
46 37 117 114 49 34 112 118 52 34 117 122 49 37 105 113 49 37 110 116 49 37 110 116 44 37 105 111 47 40 110 111 47 40 110 111 2
52 34 117 122 49 34 122 118 49 34 117 122 49 37 110 116 46 37 114 116 46 37 114 116 47 40 110 111 50 40 105 115 53 46 110 111 2
49 34 117 122 49 34 117 125 52 49 112 107 46 37 114 116 46 37 110 113 52 45 110 109 53 46 110 111 60 63 97 94 70 79 97 80 2
49 34 117 125 52 49 112 107 74 79 100 81 46 37 110 113 52 45 110 109 67 70 101 83 60 63 97 94 70 79 97 80 78 92 97 76 2
74 79 100 81 86 100 108 85 90 109 108 89 67 70 101 83 79 95 97 75 92 108 110 90 78 92 97 76 82 102 105 76 85 102 110 83 3
90 104 112 89 86 104 112 85 90 109 117 89 92 108 110 90 96 108 114 94 96 112 114 90 93 111 114 90 97 115 114 94 97 111 114 94 3
90 109 117 89 90 113 112 92 90 113 112 92 96 112 114 90 96 112 119 90 92 108 119 90 97 111 114 94 93 115 114 94 93 115 119 94 3
90 113 112 92 90 109 112 89 90 113 117 92 92 108 119 90 96 112 119 90 96 112 119 94 93 115 119 94 97 115 114 97 97 115 114 94 3
90 113 117 92 95 113 117 96 90 109 117 96 96 112 119 94 96 117 114 94 92 108 114 94 97 115 114 94 97 115 114 90 93 111 114 87 3
90 109 117 96 90 118 122 96 90 113 117 96 92 108 114 94 92 112 114 90 92 108 114 90 93 111 114 87 89 106 114 87 85 106 110 83 3
90 118 122 96 90 113 117 96 90 113 122 96 92 112 114 90 92 108 114 90 92 108 119 90 89 106 114 87 85 106 110 83 85 97 105 76 3
90 113 117 96 90 113 122 96 90 113 112 92 92 108 114 90 92 108 119 90 92 103 105 83 85 106 110 83 85 97 105 76 82 92 101 76 3
90 113 122 96 90 113 112 92 90 113 112 92 92 108 119 90 92 103 105 83 83 99 101 83 85 97 105 76 82 92 101 76 78 88 93 73 3
90 113 112 92 90 113 112 92 90 113 112 89 92 103 105 83 83 99 101 83 79 95 101 75 82 92 101 76 78 88 93 73 78 84 85 65 3
90 113 112 92 90 113 112 89 86 104 104 85 83 99 101 83 79 95 101 75 79 84 86 68 78 88 93 73 78 84 85 65 70 79 82 65 7
90 113 112 89 86 104 104 85 78 96 92 81 79 95 101 75 79 84 86 68 71 73 79 64 78 84 85 65 70 79 82 65 70 71 74 58 7
86 104 104 85 78 96 92 81 74 91 96 78 79 84 86 68 71 73 79 64 71 77 82 68 70 79 82 65 70 71 74 58 63 67 74 58 7
78 96 92 81 74 91 96 78 74 87 92 74 71 73 79 64 71 77 82 68 67 77 86 68 70 71 74 58 63 67 74 58 60 67 67 55 7
74 87 92 74 74 79 84 66 70 79 80 63 67 77 86 68 67 77 75 64 67 70 68 57 60 67 67 55 57 63 63 51 53 60 63 48 5
74 79 84 66 70 79 80 63 63 67 69 52 67 77 75 64 67 70 68 57 59 57 55 42 57 63 63 51 53 60 63 48 57 56 56 44 5
63 67 69 52 59 56 62 48 56 53 66 48 59 57 55 42 52 51 58 42 52 51 72 57 57 56 56 44 53 53 60 44 57 53 67 55 5
59 53 66 44 59 56 62 44 59 53 62 44 56 51 68 53 56 54 72 49 56 51 62 45 53 53 74 62 53 53 70 58 53 53 67 48 5
59 56 62 44 59 53 62 44 59 56 66 44 56 54 72 49 56 51 62 45 56 54 65 45 53 53 70 58 53 53 67 48 57 56 63 51 5
59 53 62 44 59 56 66 44 56 56 73 52 56 51 62 45 56 54 65 45 56 51 65 49 53 53 67 48 57 56 63 51 53 56 67 48 5
56 56 73 52 59 56 76 55 59 49 69 48 56 51 65 49 56 51 72 60 59 54 72 60 53 56 67 48 53 49 70 55 57 56 74 62 5
59 53 66 44 56 53 66 48 59 56 73 55 59 51 65 45 59 54 62 45 59 57 65 49 57 60 74 58 57 53 67 51 57 56 70 48 5
59 56 73 55 66 67 80 63 63 71 73 59 59 57 65 49 59 60 72 57 63 66 79 64 57 56 70 48 57 56 70 51 57 56 74 58 7
63 67 73 59 66 75 80 63 70 79 84 70 63 66 72 60 63 70 75 64 67 73 79 64 57 60 74 58 63 63 74 62 63 60 70 62 7
70 79 84 70 70 79 84 66 70 71 73 63 67 73 79 64 63 66 75 60 63 63 72 57 63 60 70 62 60 60 70 65 53 53 82 83 7
59 63 73 59 63 67 73 55 63 67 69 55 63 63 72 57 63 63 68 53 59 60 65 53 53 53 85 76 60 60 74 55 57 60 70 58 7
63 67 73 55 63 67 69 55 66 75 76 63 63 63 68 53 59 60 65 53 59 66 72 57 60 60 74 55 57 60 70 58 63 67 74 58 7
63 67 69 55 66 75 76 63 66 71 73 59 59 60 65 53 59 66 72 57 63 73 75 64 57 60 70 58 63 67 74 58 67 71 78 62 7
101 112 124 94 96 112 114 90 92 112 114 94 93 111 114 94 97 115 119 94 97 115 124 94 88 111 111 91 92 115 120 94 92 115 120 94 3
96 112 114 90 92 112 114 94 92 117 119 98 97 115 119 94 97 115 124 94 97 115 119 94 92 115 120 94 92 115 120 94 88 106 111 87 3
92 112 114 94 92 117 119 98 96 117 130 94 97 115 124 94 97 115 119 94 93 115 114 90 92 115 120 94 88 106 111 87 84 94 102 76 3
92 99 105 86 83 99 101 75 79 91 97 75 82 88 89 73 78 92 93 80 78 92 101 76 76 89 98 76 80 89 94 79 80 89 98 79 4
83 91 97 79 83 91 101 79 79 95 93 75 82 92 101 80 78 88 93 76 78 92 93 76 84 94 98 76 76 85 90 72 76 85 90 72 4
79 95 93 75 79 95 93 75 71 77 93 79 78 92 93 76 78 88 97 80 78 88 93 76 76 85 90 72 76 85 90 76 80 89 94 76 4
79 95 93 75 71 77 93 79 56 42 114 120 78 88 97 80 78 88 93 76 63 63 101 90 76 85 90 76 80 89 94 76 72 81 94 76 2
71 77 93 79 56 42 114 120 42 32 130 146 78 88 93 76 63 63 101 90 47 37 119 133 80 89 94 76 72 81 94 76 57 49 115 113 2
56 42 114 120 42 32 130 146 42 34 130 142 63 63 101 90 47 37 119 133 44 34 124 143 72 81 94 76 57 49 115 113 47 31 131 142 2
42 32 130 146 42 34 130 142 46 32 130 142 47 37 119 133 44 34 124 143 44 34 129 143 57 49 115 113 47 31 131 142 44 31 131 142 2
42 34 130 142 46 32 130 142 46 32 135 142 44 34 124 143 44 34 129 143 44 31 124 143 47 31 131 142 44 31 131 142 47 31 131 139 2
46 32 130 142 46 32 135 142 46 32 130 142 44 34 129 143 44 31 124 143 44 34 119 140 44 31 131 142 47 31 131 139 47 31 131 139 2
46 32 124 139 46 32 124 139 42 34 124 135 44 34 124 140 44 34 129 140 44 34 124 136 47 34 131 139 44 31 136 139 44 31 125 139 2
42 34 124 135 42 32 124 135 46 32 119 135 44 34 124 136 44 34 124 136 44 34 124 136 44 31 125 139 44 31 125 139 47 34 125 135 2
42 32 124 135 46 32 119 135 46 32 119 131 44 34 124 136 44 34 124 136 44 34 119 133 44 31 125 139 47 34 125 135 44 31 125 128 2
46 32 119 135 46 32 119 131 46 34 119 127 44 34 124 136 44 34 119 133 44 37 114 129 47 34 125 135 44 31 125 128 47 34 120 124 2
46 34 119 127 49 34 114 124 49 40 105 116 44 37 114 129 44 34 114 129 44 37 119 129 47 34 120 124 47 34 115 124 44 34 115 120 2
46 32 124 135 42 32 130 139 42 32 119 127 50 43 110 111 44 31 124 136 44 31 124 133 50 43 106 102 47 40 115 120 44 31 131 135 2
42 32 130 139 42 32 119 127 42 34 110 120 44 31 124 136 44 31 124 133 44 31 114 122 47 40 115 120 44 31 131 135 47 31 125 128 2
42 34 110 120 46 34 110 116 49 34 110 116 44 31 114 122 47 34 114 126 47 37 114 122 47 31 125 128 47 31 120 124 47 34 115 120 2
46 34 110 116 49 34 110 116 49 37 114 116 47 34 114 126 47 37 114 122 47 37 114 119 47 31 120 124 47 34 115 120 47 37 111 113 2
49 34 110 116 49 37 114 116 52 40 110 113 47 37 114 122 47 37 114 119 44 34 110 119 47 34 115 120 47 37 111 113 47 37 111 105 2
49 37 114 116 52 40 110 113 49 37 105 113 47 37 114 119 44 34 110 119 44 37 105 111 47 37 111 113 47 37 111 105 50 40 106 105 2
52 40 110 113 49 37 105 113 49 37 110 116 44 34 110 119 44 37 105 111 47 40 110 111 47 37 111 105 50 40 106 105 53 43 106 102 2
49 37 110 116 49 37 110 116 46 37 114 116 47 40 110 111 47 40 110 111 50 40 105 115 53 43 106 102 60 55 102 91 64 69 94 79 2
46 37 114 116 46 37 110 113 52 45 110 109 53 46 110 111 60 63 97 94 70 79 97 80 68 77 86 65 68 77 78 61 68 77 82 61 2
46 37 110 113 52 45 110 109 67 70 101 83 60 63 97 94 70 79 97 80 78 92 97 76 68 77 78 61 68 77 82 61 68 81 90 68 2
52 45 110 109 67 70 101 83 79 95 97 75 70 79 97 80 78 92 97 76 82 102 105 76 68 77 82 61 68 81 90 68 76 85 94 76 7
92 108 110 90 96 108 114 94 96 112 114 90 93 111 114 90 97 115 114 94 97 111 114 94 88 111 115 94 97 120 120 98 97 120 120 94 3
96 112 114 90 96 112 119 90 92 108 119 90 97 111 114 94 93 115 114 94 93 115 119 94 97 120 120 94 97 115 115 94 88 115 120 94 3
96 112 119 90 92 108 119 90 96 112 119 90 93 115 114 94 93 115 119 94 97 115 114 97 97 115 115 94 88 115 120 94 88 111 115 91 3
92 108 119 90 96 112 119 90 96 112 119 94 93 115 119 94 97 115 114 97 97 115 114 94 88 115 120 94 88 111 115 91 88 106 111 87 3
96 112 119 90 96 112 119 94 96 117 114 94 97 115 114 97 97 115 114 94 97 115 114 90 88 111 115 91 88 106 111 87 88 102 106 83 3
96 112 119 94 96 117 114 94 92 108 114 94 97 115 114 94 97 115 114 90 93 111 114 87 88 106 111 87 88 102 106 83 84 98 106 83 3
96 117 114 94 92 108 114 94 92 112 114 90 97 115 114 90 93 111 114 87 89 106 114 87 88 102 106 83 84 98 106 83 88 98 106 79 3
92 108 114 94 92 112 114 90 92 108 114 90 93 111 114 87 89 106 114 87 85 106 110 83 84 98 106 83 88 98 106 79 84 98 98 79 3
92 112 114 90 92 108 114 90 92 108 119 90 89 106 114 87 85 106 110 83 85 97 105 76 88 98 106 79 84 98 98 79 80 89 94 76 3
92 103 105 83 83 99 101 83 79 95 101 75 82 92 101 76 78 88 93 73 78 84 85 65 76 81 90 65 72 77 78 65 72 81 78 65 7
83 99 101 83 79 95 101 75 79 84 86 68 78 88 93 73 78 84 85 65 70 79 82 65 72 77 78 65 72 81 78 65 72 81 90 65 7
79 95 101 75 79 84 86 68 71 73 79 64 78 84 85 65 70 79 82 65 70 71 74 58 72 81 78 65 72 81 90 65 72 81 94 65 7
67 77 75 64 67 70 68 57 59 57 55 42 57 63 63 51 53 60 63 48 57 56 56 44 53 55 60 42 57 59 64 50 60 59 67 54 5
67 70 68 57 59 57 55 42 52 51 58 42 53 60 63 48 57 56 56 44 53 53 60 44 57 59 64 50 60 59 67 54 60 59 71 57 5
52 51 58 42 52 51 72 57 56 51 68 53 53 53 60 44 57 53 67 55 53 53 74 62 60 59 71 57 57 59 78 65 53 52 78 65 5
56 54 72 49 56 51 62 45 56 54 65 45 53 53 70 58 53 53 67 48 57 56 63 51 53 49 74 57 53 52 71 50 53 49 71 50 5
56 51 62 45 56 54 65 45 56 51 65 49 53 53 67 48 57 56 63 51 53 56 67 48 53 52 71 50 53 49 71 50 53 52 71 50 5
56 51 65 49 56 51 72 60 59 54 72 60 53 56 67 48 53 49 70 55 57 56 74 62 53 52 71 50 53 52 71 50 57 55 74 61 5
56 51 72 60 59 54 72 60 59 51 65 45 53 49 70 55 57 56 74 62 57 60 74 58 53 52 71 50 57 55 74 61 57 55 78 65 5
59 54 62 45 59 57 65 49 59 60 72 57 57 53 67 51 57 56 70 48 57 56 70 51 57 55 67 54 53 49 64 50 57 55 67 50 5
59 60 72 57 63 66 79 64 63 66 72 60 57 56 70 51 57 56 74 58 57 60 74 58 57 55 67 50 57 55 71 54 57 55 74 65 5
63 66 79 64 63 66 72 60 63 70 75 64 57 56 74 58 57 60 74 58 63 63 74 62 57 55 71 54 57 55 74 65 57 52 82 72 5
63 66 72 60 63 70 75 64 67 73 79 64 57 60 74 58 63 63 74 62 63 60 70 62 57 55 74 65 57 52 82 72 53 46 94 94 5
63 66 75 60 63 63 72 57 63 60 72 60 60 60 70 65 53 53 82 83 50 43 97 101 47 34 111 116 44 29 115 124 44 29 106 113 2
63 63 72 57 63 60 72 60 59 63 75 64 53 53 82 83 50 43 97 101 44 37 101 108 44 29 115 124 44 29 106 113 44 31 106 116 2
63 60 72 60 59 63 75 64 63 63 72 57 50 43 97 101 44 37 101 108 53 53 85 76 44 29 106 113 44 31 106 116 44 37 98 94 2
59 63 75 64 63 63 72 57 63 63 68 53 44 37 101 108 53 53 85 76 60 60 74 55 44 31 106 116 44 37 98 94 53 52 78 57 2
63 63 72 57 63 63 68 53 59 60 65 53 53 53 85 76 60 60 74 55 57 60 70 58 44 37 98 94 53 52 78 57 57 52 71 61 7
59 60 65 53 59 66 72 57 63 73 75 64 57 60 70 58 63 67 74 58 67 71 78 62 57 52 71 61 57 59 78 61 60 62 82 65 7
59 66 72 57 63 73 75 64 67 70 72 60 63 67 74 58 67 71 78 62 67 75 78 65 57 59 78 61 60 62 82 65 60 62 78 68 7
93 111 114 94 97 115 119 94 97 115 124 94 88 111 111 91 92 115 120 94 92 115 120 94 88 95 108 81 80 99 104 81 84 95 96 78 3
97 115 119 94 97 115 124 94 97 115 119 94 92 115 120 94 92 115 120 94 88 106 111 87 80 99 104 81 84 95 96 78 80 91 96 78 3
97 115 124 94 97 115 119 94 93 115 114 90 92 115 120 94 88 106 111 87 84 94 102 76 84 95 96 78 80 91 96 78 76 87 96 74 3
93 106 114 90 89 102 110 83 82 92 101 80 76 94 98 72 76 89 94 76 80 89 94 76 76 91 96 74 80 95 100 81 80 99 100 81 4
78 92 93 80 78 92 101 76 82 92 101 80 80 89 94 79 80 89 98 79 84 94 98 76 84 95 100 78 84 95 100 78 80 91 96 81 4
78 92 93 76 78 88 97 80 78 88 93 76 76 85 90 72 76 85 90 76 80 89 94 76 76 87 87 74 76 87 91 78 80 91 96 78 4
78 88 93 76 63 63 101 90 47 37 119 133 80 89 94 76 72 81 94 76 57 49 115 113 80 91 96 78 84 91 96 74 68 68 100 85 2
63 63 101 90 47 37 119 133 44 34 124 143 72 81 94 76 57 49 115 113 47 31 131 142 84 91 96 74 68 68 100 85 50 39 118 132 2
44 34 124 143 44 34 129 143 44 31 124 143 47 31 131 142 44 31 131 142 47 31 131 139 50 39 118 132 43 29 133 143 46 31 133 139 2
44 31 124 143 44 34 119 140 44 34 124 140 47 31 131 139 47 31 131 139 47 34 131 139 46 31 133 139 46 31 133 139 46 31 133 143 2
44 34 119 140 44 34 124 140 44 34 129 140 47 31 131 139 47 34 131 139 44 31 136 139 46 31 133 139 46 31 133 143 46 31 133 139 2
44 34 124 136 44 34 124 136 44 34 124 136 44 31 125 139 44 31 125 139 47 34 125 135 43 31 128 135 43 29 128 132 46 31 118 125 2
44 34 124 136 44 34 124 136 44 34 119 133 44 31 125 139 47 34 125 135 44 31 125 128 43 29 128 132 46 31 118 125 46 34 118 121 2
44 37 114 129 44 34 114 129 44 37 119 129 47 34 120 124 47 34 115 124 44 34 115 120 50 36 118 121 50 36 118 121 50 36 122 121 2
44 37 119 129 44 43 105 111 50 43 110 111 44 34 115 120 47 40 115 116 50 43 106 102 50 36 122 121 46 36 122 125 50 39 122 117 2
44 43 105 111 50 43 110 111 44 31 124 136 47 40 115 116 50 43 106 102 47 40 115 120 46 36 122 125 50 39 122 117 50 45 113 107 2
50 43 110 111 44 31 124 136 44 31 124 133 50 43 106 102 47 40 115 120 44 31 131 135 50 39 122 117 50 45 113 107 50 34 122 135 2
44 31 124 136 44 31 124 133 44 31 114 122 47 40 115 120 44 31 131 135 47 31 125 128 50 45 113 107 50 34 122 135 43 29 133 135 2
44 31 114 122 47 34 114 126 47 37 114 122 47 31 125 128 47 31 120 124 47 34 115 120 43 29 133 135 46 31 122 125 50 34 113 114 2
47 34 114 126 47 37 114 122 47 37 114 119 47 31 120 124 47 34 115 120 47 37 111 113 46 31 122 125 50 34 113 114 50 39 104 103 2
47 37 114 119 44 34 110 119 44 37 105 111 47 37 111 113 47 37 111 105 50 40 106 105 50 39 104 103 56 51 100 92 64 61 96 81 2
44 34 110 119 44 37 105 111 47 40 110 111 47 37 111 105 50 40 106 105 53 43 106 102 56 51 100 92 64 61 96 81 68 71 91 70 2
44 37 105 111 47 40 110 111 47 40 110 111 50 40 106 105 53 43 106 102 60 55 102 91 64 61 96 81 68 71 91 70 71 75 87 63 2
47 40 110 111 50 40 105 115 53 46 110 111 60 55 102 91 64 69 94 79 68 77 86 65 71 75 87 63 68 75 75 59 64 68 75 56 2
50 40 105 115 53 46 110 111 60 63 97 94 64 69 94 79 68 77 86 65 68 77 78 61 68 75 75 59 64 68 75 56 64 71 75 56 7
53 46 110 111 60 63 97 94 70 79 97 80 68 77 86 65 68 77 78 61 68 77 82 61 64 68 75 56 64 71 75 56 68 75 75 59 7
60 63 97 94 70 79 97 80 78 92 97 76 68 77 78 61 68 77 82 61 68 81 90 68 64 71 75 56 68 75 75 59 68 75 83 59 7
70 79 97 80 78 92 97 76 82 102 105 76 68 77 82 61 68 81 90 68 76 85 94 76 68 75 75 59 68 75 83 59 71 79 83 67 7
78 92 97 76 82 102 105 76 85 102 110 83 68 81 90 68 76 85 94 76 84 98 102 79 68 75 83 59 71 79 83 67 71 87 96 74 7
82 102 105 76 85 102 110 83 93 111 114 90 76 85 94 76 84 98 102 79 88 111 115 94 71 79 83 67 71 87 96 74 84 103 108 85 3
85 102 110 83 93 111 114 90 97 115 114 94 84 98 102 79 88 111 115 94 97 120 120 98 71 87 96 74 84 103 108 85 92 112 122 92 3
93 115 119 94 97 115 114 97 97 115 114 94 88 115 120 94 88 111 115 91 88 106 111 87 84 99 104 81 84 99 104 78 84 95 104 78 3
97 115 114 97 97 115 114 94 97 115 114 90 88 111 115 91 88 106 111 87 88 102 106 83 84 99 104 78 84 95 104 78 84 95 104 81 3
97 115 114 94 97 115 114 90 93 111 114 87 88 106 111 87 88 102 106 83 84 98 106 83 84 95 104 78 84 95 104 81 84 103 104 81 3
97 115 114 90 93 111 114 87 89 106 114 87 88 102 106 83 84 98 106 83 88 98 106 79 84 95 104 81 84 103 104 81 84 95 96 78 3
93 111 114 87 89 106 114 87 85 106 110 83 84 98 106 83 88 98 106 79 84 98 98 79 84 103 104 81 84 95 96 78 80 87 91 74 3
89 106 114 87 85 106 110 83 85 97 105 76 88 98 106 79 84 98 98 79 80 89 94 76 84 95 96 78 80 87 91 74 68 83 83 67 3
85 97 105 76 82 92 101 76 78 88 93 73 80 89 94 76 76 81 90 65 72 77 78 65 68 83 83 67 68 79 83 67 71 75 83 67 7
82 92 101 76 78 88 93 73 78 84 85 65 76 81 90 65 72 77 78 65 72 81 78 65 68 79 83 67 71 75 83 67 71 79 87 70 7
78 88 93 73 78 84 85 65 70 79 82 65 72 77 78 65 72 81 78 65 72 81 90 65 71 75 83 67 71 79 87 70 71 83 87 70 7
78 84 85 65 70 79 82 65 70 71 74 58 72 81 78 65 72 81 90 65 72 81 94 65 71 79 87 70 71 83 87 70 71 79 83 67 7
70 79 82 65 70 71 74 58 63 67 74 58 72 81 90 65 72 81 94 65 64 69 71 57 71 83 87 70 71 79 83 67 68 75 79 63 7
70 71 74 58 63 67 74 58 60 67 67 55 72 81 94 65 64 69 71 57 57 55 60 46 71 79 83 67 68 75 79 63 64 64 71 56 5
57 63 63 51 53 60 63 48 57 56 56 44 53 55 60 42 57 59 64 50 60 59 67 54 64 61 71 59 60 61 71 59 60 61 75 63 5
53 53 60 44 57 53 67 55 53 53 74 62 60 59 71 57 57 59 78 65 53 52 78 65 60 61 75 67 60 57 75 67 56 54 79 70 5
57 53 67 55 53 53 74 62 53 53 70 58 57 59 78 65 53 52 78 65 53 49 74 57 60 57 75 67 56 54 79 70 53 48 75 63 5
53 53 74 62 53 53 70 58 53 53 67 48 53 52 78 65 53 49 74 57 53 52 71 50 56 54 79 70 53 48 75 63 53 45 75 59 5
53 53 67 48 57 56 63 51 53 56 67 48 53 52 71 50 53 49 71 50 53 52 71 50 53 45 75 59 56 51 71 56 56 51 71 56 5
53 49 70 55 57 56 74 62 57 60 74 58 53 52 71 50 57 55 74 61 57 55 78 65 56 51 67 56 53 48 67 56 56 54 79 63 5
57 56 74 62 57 60 74 58 57 53 67 51 57 55 74 61 57 55 78 65 57 55 67 54 53 48 67 56 56 54 79 63 56 54 79 63 5
57 56 70 48 57 56 70 51 57 56 74 58 53 49 64 50 57 55 67 50 57 55 71 54 56 51 67 52 53 51 67 52 53 54 71 52 5
57 56 74 58 57 60 74 58 63 63 74 62 57 55 71 54 57 55 74 65 57 52 82 72 53 54 71 52 53 51 75 63 53 48 91 96 5
63 60 70 62 60 60 70 65 53 53 82 83 53 46 94 94 47 34 111 116 44 29 115 124 46 34 118 128 43 29 122 139 43 29 122 135 2
60 60 70 65 53 53 82 83 50 43 97 101 47 34 111 116 44 29 115 124 44 29 106 113 43 29 122 139 43 29 122 135 43 29 122 128 2
53 53 82 83 50 43 97 101 44 37 101 108 44 29 115 124 44 29 106 113 44 31 106 116 43 29 122 135 43 29 122 128 43 29 122 128 2
50 43 97 101 44 37 101 108 53 53 85 76 44 29 106 113 44 31 106 116 44 37 98 94 43 29 122 128 43 29 122 128 40 31 122 132 2
44 37 101 108 53 53 85 76 60 60 74 55 44 31 106 116 44 37 98 94 53 52 78 57 43 29 122 128 40 31 122 132 46 42 96 78 2
57 60 70 58 63 67 74 58 67 71 78 62 57 52 71 61 57 59 78 61 60 62 82 65 53 48 71 59 56 51 71 59 60 54 75 63 5
63 67 74 58 67 71 78 62 67 75 78 65 57 59 78 61 60 62 82 65 60 62 78 68 56 51 71 59 60 54 75 63 60 57 79 67 5
88 111 111 91 92 115 120 94 92 115 120 94 88 95 108 81 80 99 104 81 84 95 96 78 84 99 104 79 84 95 96 75 84 91 96 75 3
92 115 120 94 92 115 120 94 88 106 111 87 80 99 104 81 84 95 96 78 80 91 96 78 84 95 96 75 84 91 96 75 79 95 100 79 4
88 106 111 87 84 94 102 76 76 94 98 72 80 91 96 78 76 87 96 74 76 91 96 74 79 95 100 79 84 95 100 79 79 95 96 75 4
76 94 98 72 76 89 94 76 80 89 94 76 76 91 96 74 80 95 100 81 80 99 100 81 79 95 96 75 84 95 100 79 84 99 100 79 4
80 89 94 76 76 89 98 76 80 89 94 79 80 99 100 81 80 103 96 81 84 95 100 78 84 99 100 79 84 99 100 79 84 95 104 79 4
76 89 98 76 80 89 94 79 80 89 98 79 80 103 96 81 84 95 100 78 84 95 100 78 84 99 100 79 84 95 104 79 79 95 96 79 4
80 89 94 79 80 89 98 79 84 94 98 76 84 95 100 78 84 95 100 78 80 91 96 81 84 95 104 79 79 95 96 79 79 91 93 75 4
80 89 98 79 84 94 98 76 76 85 90 72 84 95 100 78 80 91 96 81 71 87 91 74 79 95 96 79 79 91 93 75 79 91 96 75 4
84 94 98 76 76 85 90 72 76 85 90 72 80 91 96 81 71 87 91 74 76 87 87 74 79 91 93 75 79 91 96 75 84 95 100 79 4
76 85 90 72 76 85 90 72 76 85 90 76 71 87 91 74 76 87 87 74 76 87 91 78 79 91 96 75 84 95 100 79 79 95 96 79 4
76 85 90 72 76 85 90 76 80 89 94 76 76 87 87 74 76 87 91 78 80 91 96 78 84 95 100 79 79 95 96 79 79 99 96 79 4
80 89 94 76 72 81 94 76 57 49 115 113 80 91 96 78 84 91 96 74 68 68 100 85 79 99 96 79 84 99 96 79 75 87 93 75 4
72 81 94 76 57 49 115 113 47 31 131 142 84 91 96 74 68 68 100 85 50 39 118 132 84 99 96 79 75 87 93 75 63 58 104 100 2
57 49 115 113 47 31 131 142 44 31 131 142 68 68 100 85 50 39 118 132 43 29 133 143 75 87 93 75 63 58 104 100 48 34 128 137 2
47 31 131 142 44 31 131 142 47 31 131 139 50 39 118 132 43 29 133 143 46 31 133 139 63 58 104 100 48 34 128 137 44 32 128 141 2
44 31 131 142 47 31 131 139 47 31 131 139 43 29 133 143 46 31 133 139 46 31 133 139 48 34 128 137 44 32 128 141 44 32 128 137 2
47 31 131 139 47 31 131 139 47 34 131 139 46 31 133 139 46 31 133 139 46 31 133 143 44 32 128 141 44 32 128 137 44 32 128 133 2
47 31 131 139 47 34 131 139 44 31 136 139 46 31 133 139 46 31 133 143 46 31 133 139 44 32 128 137 44 32 128 133 48 32 123 129 2
47 34 131 139 44 31 136 139 44 31 125 139 46 31 133 143 46 31 133 139 43 31 128 135 44 32 128 133 48 32 123 129 44 34 123 129 2
44 31 136 139 44 31 125 139 44 31 125 139 46 31 133 139 43 31 128 135 43 29 128 132 48 32 123 129 44 34 123 129 44 32 118 125 2
44 31 125 139 44 31 125 139 47 34 125 135 43 31 128 135 43 29 128 132 46 31 118 125 44 34 123 129 44 32 118 125 44 34 118 121 2
47 34 125 135 44 31 125 128 47 34 120 124 46 31 118 125 46 34 118 121 50 36 118 121 44 34 118 121 48 37 118 121 48 34 118 121 2
47 34 120 124 47 34 115 124 44 34 115 120 50 36 118 121 50 36 118 121 50 36 122 121 48 34 118 121 48 34 118 125 44 34 118 129 2
47 34 115 124 44 34 115 120 47 40 115 116 50 36 118 121 50 36 122 121 46 36 122 125 48 34 118 125 44 34 118 129 44 34 123 129 2
44 34 115 120 47 40 115 116 50 43 106 102 50 36 122 121 46 36 122 125 50 39 122 117 44 34 118 129 44 34 123 129 48 29 118 129 2
47 40 115 116 50 43 106 102 47 40 115 120 46 36 122 125 50 39 122 117 50 45 113 107 44 34 123 129 48 29 118 129 48 37 118 116 2
47 40 115 120 44 31 131 135 47 31 125 128 50 45 113 107 50 34 122 135 43 29 133 135 48 37 118 116 51 42 109 104 55 37 113 116 2
44 31 131 135 47 31 125 128 47 31 120 124 50 34 122 135 43 29 133 135 46 31 122 125 51 42 109 104 55 37 113 116 51 40 104 100 2
47 37 111 113 47 37 111 105 50 40 106 105 50 39 104 103 56 51 100 92 64 61 96 81 63 64 85 67 67 75 81 62 67 72 77 54 2
50 40 106 105 53 43 106 102 60 55 102 91 64 61 96 81 68 71 91 70 71 75 87 63 67 72 77 54 67 72 74 58 67 72 70 54 2
60 55 102 91 64 69 94 79 68 77 86 65 71 75 87 63 68 75 75 59 64 68 75 56 67 72 70 54 71 72 74 58 67 75 74 58 7
68 77 78 61 68 77 82 61 68 81 90 68 64 71 75 56 68 75 75 59 68 75 83 59 67 75 77 58 67 79 81 62 71 75 85 62 7
68 77 82 61 68 81 90 68 76 85 94 76 68 75 75 59 68 75 83 59 71 79 83 67 67 79 81 62 71 75 85 62 71 83 85 62 7
84 98 102 79 88 111 115 94 97 120 120 98 71 87 96 74 84 103 108 85 92 112 122 92 75 83 89 67 75 91 96 75 84 103 104 83 3
88 111 115 94 97 120 120 98 97 120 120 94 84 103 108 85 92 112 122 92 92 112 118 92 75 91 96 75 84 103 104 83 79 99 96 79 3
97 120 120 98 97 120 120 94 97 115 115 94 92 112 122 92 92 112 118 92 88 107 108 88 84 103 104 83 79 99 96 79 79 95 100 79 3
97 120 120 94 97 115 115 94 88 115 120 94 92 112 118 92 88 107 108 88 84 99 104 81 79 99 96 79 79 95 100 79 84 95 104 79 3
88 115 120 94 88 111 115 91 88 106 111 87 84 99 104 81 84 99 104 78 84 95 104 78 84 95 104 79 79 95 96 75 84 95 100 79 7
88 111 115 91 88 106 111 87 88 102 106 83 84 99 104 78 84 95 104 78 84 95 104 81 79 95 96 75 84 95 100 79 84 99 104 79 7
88 106 111 87 88 102 106 83 84 98 106 83 84 95 104 78 84 95 104 81 84 103 104 81 84 95 100 79 84 99 104 79 84 95 96 75 7
88 102 106 83 84 98 106 83 88 98 106 79 84 95 104 81 84 103 104 81 84 95 96 78 84 99 104 79 84 95 96 75 71 83 85 67 7
84 98 98 79 80 89 94 76 76 81 90 65 80 87 91 74 68 83 83 67 68 79 83 67 71 79 85 67 71 75 85 67 71 75 85 67 7
76 81 90 65 72 77 78 65 72 81 78 65 68 79 83 67 71 75 83 67 71 79 87 70 71 75 85 67 71 79 81 67 75 79 85 67 7
72 81 78 65 72 81 90 65 72 81 94 65 71 79 87 70 71 83 87 70 71 79 83 67 75 79 85 67 75 87 89 71 75 87 85 71 7
72 81 90 65 72 81 94 65 64 69 71 57 71 83 87 70 71 79 83 67 68 75 79 63 75 87 89 71 75 87 85 71 71 83 89 75 7
64 69 71 57 57 55 60 46 53 55 60 42 68 75 79 63 64 64 71 56 64 61 71 59 71 83 89 75 71 79 89 75 63 64 85 75 5
57 55 60 46 53 55 60 42 57 59 64 50 64 64 71 56 64 61 71 59 60 61 71 59 71 79 89 75 63 64 85 75 59 58 77 71 5
53 55 60 42 57 59 64 50 60 59 67 54 64 61 71 59 60 61 71 59 60 61 75 63 63 64 85 75 59 58 77 71 59 58 81 67 5
57 59 64 50 60 59 67 54 60 59 71 57 60 61 71 59 60 61 75 63 60 61 75 67 59 58 77 71 59 58 81 67 63 61 81 62 5
60 59 67 54 60 59 71 57 57 59 78 65 60 61 75 63 60 61 75 67 60 57 75 67 59 58 81 67 63 61 81 62 59 58 77 67 5
57 59 78 65 53 52 78 65 53 49 74 57 60 57 75 67 56 54 79 70 53 48 75 63 59 58 77 67 59 58 77 67 55 51 81 71 5
53 52 78 65 53 49 74 57 53 52 71 50 56 54 79 70 53 48 75 63 53 45 75 59 59 58 77 67 55 51 81 71 55 48 77 62 5
53 52 71 50 57 55 74 61 57 55 78 65 56 51 67 56 53 48 67 56 56 54 79 63 55 51 67 50 55 51 70 54 55 45 70 54 5
57 55 78 65 57 55 67 54 53 49 64 50 56 54 79 63 56 54 79 63 56 51 67 52 55 45 70 54 55 51 77 67 55 54 77 62 5
57 55 67 54 53 49 64 50 57 55 67 50 56 54 79 63 56 51 67 52 53 51 67 52 55 51 77 67 55 54 77 62 59 48 74 54 5
57 55 67 50 57 55 71 54 57 55 74 65 53 51 67 52 53 54 71 52 53 51 75 63 59 48 74 54 55 48 70 54 55 51 77 67 5
53 46 94 94 47 34 111 116 44 29 115 124 46 34 118 128 43 29 122 139 43 29 122 135 51 45 104 112 44 29 128 146 41 27 134 146 2
47 34 111 116 44 29 115 124 44 29 106 113 43 29 122 139 43 29 122 135 43 29 122 128 44 29 128 146 41 27 134 146 41 27 134 137 2
44 29 115 124 44 29 106 113 44 31 106 116 43 29 122 135 43 29 122 128 43 29 122 128 41 27 134 146 41 27 134 137 41 27 123 129 2
44 31 106 116 44 37 98 94 53 52 78 57 43 29 122 128 40 31 122 132 46 42 96 78 41 27 123 129 41 27 123 133 44 32 113 116 2
53 52 78 57 57 52 71 61 57 59 78 61 46 42 96 78 53 48 71 59 56 51 71 59 44 32 113 116 51 45 85 71 51 45 74 62 5
57 52 71 61 57 59 78 61 60 62 82 65 53 48 71 59 56 51 71 59 60 54 75 63 51 45 85 71 51 45 74 62 55 51 74 62 5
57 59 78 61 60 62 82 65 60 62 78 68 56 51 71 59 60 54 75 63 60 57 79 67 51 45 74 62 55 51 74 62 59 58 77 67 5
88 95 108 81 80 99 104 81 84 95 96 78 84 99 104 79 84 95 96 75 84 91 96 75 90 104 104 85 82 96 96 81 82 96 100 78 4
80 91 96 78 76 87 96 74 76 91 96 74 79 95 100 79 84 95 100 79 79 95 96 75 82 91 96 78 82 96 100 78 82 96 96 78 4
76 87 96 74 76 91 96 74 80 95 100 81 84 95 100 79 79 95 96 75 84 95 100 79 82 96 100 78 82 96 96 78 82 96 100 78 4
76 91 96 74 80 95 100 81 80 99 100 81 79 95 96 75 84 95 100 79 84 99 100 79 82 96 96 78 82 96 100 78 82 100 96 81 4
80 95 100 81 80 99 100 81 80 103 96 81 84 95 100 79 84 99 100 79 84 99 100 79 82 96 100 78 82 100 96 81 82 96 104 78 4
80 99 100 81 80 103 96 81 84 95 100 78 84 99 100 79 84 99 100 79 84 95 104 79 82 100 96 81 82 96 104 78 78 96 104 78 4
84 95 100 78 84 95 100 78 80 91 96 81 84 95 104 79 79 95 96 79 79 91 93 75 78 96 104 78 82 96 100 81 78 91 96 78 4
84 95 100 78 80 91 96 81 71 87 91 74 79 95 96 79 79 91 93 75 79 91 96 75 82 96 100 81 78 91 96 78 78 91 96 78 4
80 91 96 81 71 87 91 74 76 87 87 74 79 91 93 75 79 91 96 75 84 95 100 79 78 91 96 78 78 91 96 78 78 91 100 74 4
71 87 91 74 76 87 87 74 76 87 91 78 79 91 96 75 84 95 100 79 79 95 96 79 78 91 96 78 78 91 100 74 82 91 104 81 4
76 87 87 74 76 87 91 78 80 91 96 78 84 95 100 79 79 95 96 79 79 99 96 79 78 91 100 74 82 91 104 81 82 96 104 81 4
80 91 96 78 84 91 96 74 68 68 100 85 79 99 96 79 84 99 96 79 75 87 93 75 82 96 104 81 82 100 100 78 82 96 104 81 4
84 91 96 74 68 68 100 85 50 39 118 132 84 99 96 79 75 87 93 75 63 58 104 100 82 100 100 78 82 96 104 81 82 100 100 85 2
68 68 100 85 50 39 118 132 43 29 133 143 75 87 93 75 63 58 104 100 48 34 128 137 82 96 104 81 82 100 100 85 78 87 92 78 2
43 29 133 143 46 31 133 139 46 31 133 139 48 34 128 137 44 32 128 141 44 32 128 137 78 87 92 78 63 56 104 96 49 34 117 129 2
46 31 133 139 43 31 128 135 43 29 128 132 48 32 123 129 44 34 123 129 44 32 118 125 46 32 117 125 46 34 112 122 49 34 122 125 2
43 31 128 135 43 29 128 132 46 31 118 125 44 34 123 129 44 32 118 125 44 34 118 121 46 34 112 122 49 34 122 125 49 34 117 125 2
46 34 118 121 50 36 118 121 50 36 118 121 48 37 118 121 48 34 118 121 48 34 118 125 46 32 117 125 46 32 117 122 46 32 122 122 2
50 36 118 121 50 36 118 121 50 36 122 121 48 34 118 121 48 34 118 125 44 34 118 129 46 32 117 122 46 32 122 122 46 32 122 125 2
50 36 122 121 46 36 122 125 50 39 122 117 44 34 118 129 44 34 123 129 48 29 118 129 46 32 122 125 46 29 122 129 43 32 122 133 2
46 36 122 125 50 39 122 117 50 45 113 107 44 34 123 129 48 29 118 129 48 37 118 116 46 29 122 129 43 32 122 133 43 32 122 129 2
50 45 113 107 50 34 122 135 43 29 133 135 48 37 118 116 51 42 109 104 55 37 113 116 43 32 122 129 49 34 122 129 56 49 108 100 2
43 29 133 135 46 31 122 125 50 34 113 114 55 37 113 116 51 40 104 100 59 51 100 83 56 49 108 100 63 56 88 74 66 63 88 70 2
46 31 122 125 50 34 113 114 50 39 104 103 51 40 104 100 59 51 100 83 63 64 85 67 63 56 88 74 66 63 88 70 66 71 80 59 2
50 34 113 114 50 39 104 103 56 51 100 92 59 51 100 83 63 64 85 67 67 75 81 62 66 63 88 70 66 71 80 59 70 71 80 59 2
56 51 100 92 64 61 96 81 68 71 91 70 67 75 81 62 67 72 77 54 67 72 74 58 70 71 80 59 63 67 69 55 63 67 69 55 7
64 61 96 81 68 71 91 70 71 75 87 63 67 72 77 54 67 72 74 58 67 72 70 54 63 67 69 55 63 67 69 55 63 71 69 55 7
68 71 91 70 71 75 87 63 68 75 75 59 67 72 74 58 67 72 70 54 71 72 74 58 63 67 69 55 63 71 69 55 63 67 73 55 7
68 75 75 59 64 68 75 56 64 71 75 56 71 72 74 58 67 75 74 58 67 75 77 58 63 67 73 55 66 71 73 55 66 75 76 63 7
64 68 75 56 64 71 75 56 68 75 75 59 67 75 74 58 67 75 77 58 67 79 81 62 66 71 73 55 66 75 76 63 66 79 84 63 7
64 71 75 56 68 75 75 59 68 75 83 59 67 75 77 58 67 79 81 62 71 75 85 62 66 75 76 63 66 79 84 63 66 83 80 63 7
68 75 83 59 71 79 83 67 71 87 96 74 71 75 85 62 71 83 85 62 75 83 89 67 66 83 80 63 70 79 80 63 70 79 80 63 7
71 87 96 74 84 103 108 85 92 112 122 92 75 83 89 67 75 91 96 75 84 103 104 83 70 79 80 63 70 79 80 63 66 83 88 66 7
84 103 108 85 92 112 122 92 92 112 118 92 75 91 96 75 84 103 104 83 79 99 96 79 70 79 80 63 66 83 88 66 74 87 92 74 3
92 112 118 92 88 107 108 88 84 99 104 81 79 99 96 79 79 95 100 79 84 95 104 79 74 87 92 74 82 91 96 78 78 87 92 74 7
84 99 104 81 84 99 104 78 84 95 104 78 84 95 104 79 79 95 96 75 84 95 100 79 78 87 92 74 82 96 100 78 82 96 100 78 7
84 103 104 81 84 95 96 78 80 87 91 74 84 95 96 75 71 83 85 67 71 79 85 67 78 87 96 78 78 83 84 70 70 79 80 66 7
84 95 96 78 80 87 91 74 68 83 83 67 71 83 85 67 71 79 85 67 71 75 85 67 78 83 84 70 70 79 80 66 70 83 84 70 7
68 83 83 67 68 79 83 67 71 75 83 67 71 75 85 67 71 75 85 67 71 79 81 67 70 83 84 70 74 79 84 66 70 75 84 66 7
71 75 83 67 71 79 87 70 71 83 87 70 71 79 81 67 75 79 85 67 75 87 89 71 70 75 84 66 70 75 80 63 70 83 88 70 7
68 75 79 63 64 64 71 56 64 61 71 59 71 83 89 75 71 79 89 75 63 64 85 75 74 83 88 70 74 83 88 74 74 83 88 74 7
64 64 71 56 64 61 71 59 60 61 71 59 71 79 89 75 63 64 85 75 59 58 77 71 74 83 88 74 74 83 88 74 66 71 88 70 5
53 48 75 63 53 45 75 59 56 51 71 56 55 51 81 71 55 48 77 62 55 48 74 62 63 60 80 66 59 53 84 70 52 49 76 66 5
53 45 75 59 56 51 71 56 56 51 71 56 55 48 77 62 55 48 74 62 55 51 67 54 59 53 84 70 52 49 76 66 52 46 80 63 5
56 51 71 56 56 51 71 56 56 51 67 56 55 48 74 62 55 51 67 54 55 51 67 50 52 49 76 66 52 46 80 63 56 49 73 59 5
56 51 67 56 53 48 67 56 56 54 79 63 55 51 67 50 55 51 70 54 55 45 70 54 56 49 73 59 56 49 69 52 56 46 69 52 5
56 54 79 63 56 51 67 52 53 51 67 52 55 51 77 67 55 54 77 62 59 48 74 54 56 49 69 55 56 53 73 63 59 53 84 66 5
53 51 67 52 53 54 71 52 53 51 75 63 59 48 74 54 55 48 70 54 55 51 77 67 59 53 84 66 56 49 69 59 52 49 76 59 5
53 51 75 63 53 48 91 96 46 34 118 128 55 51 77 67 55 51 85 75 51 45 104 112 52 49 76 59 56 53 84 63 56 49 84 70 5
53 48 91 96 46 34 118 128 43 29 122 139 55 51 85 75 51 45 104 112 44 29 128 146 56 53 84 63 56 49 84 70 52 43 104 100 2
46 34 118 128 43 29 122 139 43 29 122 135 51 45 104 112 44 29 128 146 41 27 134 146 56 49 84 70 52 43 104 100 46 29 117 133 2
43 29 122 128 43 29 122 128 40 31 122 132 41 27 134 137 41 27 123 129 41 27 123 133 43 27 133 151 43 27 127 147 43 27 122 133 2
40 31 122 132 46 42 96 78 53 48 71 59 41 27 123 133 44 32 113 116 51 45 85 71 43 27 122 133 43 27 117 129 43 29 117 133 2
46 42 96 78 53 48 71 59 56 51 71 59 44 32 113 116 51 45 85 71 51 45 74 62 43 27 117 129 43 29 117 133 49 40 96 89 2
53 48 71 59 56 51 71 59 60 54 75 63 51 45 85 71 51 45 74 62 55 51 74 62 43 29 117 133 49 40 96 89 52 46 80 63 5
60 54 75 63 60 57 79 67 60 64 87 78 55 51 74 62 59 58 77 67 63 61 89 79 52 46 80 63 52 46 76 66 56 53 76 66 5
84 99 104 79 84 95 96 75 84 91 96 75 90 104 104 85 82 96 96 81 82 96 100 78 92 108 110 86 92 103 105 83 83 99 105 79 4
84 95 96 75 84 91 96 75 79 95 100 79 82 96 96 81 82 96 100 78 82 91 96 78 92 103 105 83 83 99 105 79 83 99 101 79 4
84 91 96 75 79 95 100 79 84 95 100 79 82 96 100 78 82 91 96 78 82 96 100 78 83 99 105 79 83 99 101 79 83 95 97 79 4
84 95 100 79 79 95 96 75 84 95 100 79 82 96 100 78 82 96 96 78 82 96 100 78 83 95 97 79 83 95 97 75 83 95 101 79 4
79 95 96 75 84 95 100 79 84 99 100 79 82 96 96 78 82 96 100 78 82 100 96 81 83 95 97 75 83 95 101 79 83 99 101 83 4
84 99 100 79 84 99 100 79 84 95 104 79 82 100 96 81 82 96 104 78 78 96 104 78 83 99 101 83 79 95 101 83 79 95 97 79 4
84 99 100 79 84 95 104 79 79 95 96 79 82 96 104 78 78 96 104 78 82 96 100 81 79 95 101 83 79 95 97 79 79 91 101 75 4
84 95 100 79 79 95 96 79 79 99 96 79 78 91 100 74 82 91 104 81 82 96 104 81 79 95 97 79 79 99 105 83 83 103 105 83 4
79 95 96 79 79 99 96 79 84 99 96 79 82 91 104 81 82 96 104 81 82 100 100 78 79 99 105 83 83 103 105 83 83 103 105 83 4
79 99 96 79 84 99 96 79 75 87 93 75 82 96 104 81 82 100 100 78 82 96 104 81 83 103 105 83 83 103 105 83 83 103 105 86 4
84 99 96 79 75 87 93 75 63 58 104 100 82 100 100 78 82 96 104 81 82 100 100 85 83 103 105 83 83 103 105 86 92 103 114 86 4
75 87 93 75 63 58 104 100 48 34 128 137 82 96 104 81 82 100 100 85 78 87 92 78 83 103 105 86 92 103 114 86 92 103 105 83 3
44 32 128 141 44 32 128 137 44 32 128 133 63 56 104 96 49 34 117 129 46 34 112 129 75 81 93 79 56 45 105 105 49 37 114 120 2
48 32 123 129 44 34 123 129 44 32 118 125 46 32 117 125 46 34 112 122 49 34 122 125 46 37 105 116 46 40 105 109 49 40 105 113 2
44 32 118 125 44 34 118 121 48 37 118 121 49 34 122 125 49 34 117 125 46 32 117 125 49 40 105 113 46 37 114 120 46 34 124 131 2
48 34 118 121 48 34 118 125 44 34 118 129 46 32 117 122 46 32 122 122 46 32 122 125 46 32 124 139 46 30 119 131 46 32 114 127 2
48 29 118 129 48 37 118 116 51 42 109 104 43 32 122 133 43 32 122 129 49 34 122 129 52 37 114 124 52 48 105 105 59 60 97 83 2
48 37 118 116 51 42 109 104 55 37 113 116 43 32 122 129 49 34 122 129 56 49 108 100 52 48 105 105 59 60 97 83 63 66 79 64 2
51 42 109 104 55 37 113 116 51 40 104 100 49 34 122 129 56 49 108 100 63 56 88 74 59 60 97 83 63 66 79 64 67 70 75 57 2
51 40 104 100 59 51 100 83 63 64 85 67 63 56 88 74 66 63 88 70 66 71 80 59 67 70 75 57 63 70 75 57 63 70 72 53 2
67 75 81 62 67 72 77 54 67 72 74 58 70 71 80 59 63 67 69 55 63 67 69 55 67 66 72 53 67 66 72 53 67 66 72 53 7
67 72 70 54 71 72 74 58 67 75 74 58 63 71 69 55 63 67 73 55 66 71 73 55 63 70 68 53 67 70 72 57 67 73 79 57 7
71 72 74 58 67 75 74 58 67 75 77 58 63 67 73 55 66 71 73 55 66 75 76 63 67 70 72 57 67 73 79 57 67 77 82 60 7
67 75 74 58 67 75 77 58 67 79 81 62 66 71 73 55 66 75 76 63 66 79 84 63 67 73 79 57 67 77 82 60 67 73 86 64 7
67 75 77 58 67 79 81 62 71 75 85 62 66 75 76 63 66 79 84 63 66 83 80 63 67 77 82 60 67 73 86 64 71 77 90 64 7
67 79 81 62 71 75 85 62 71 83 85 62 66 79 84 63 66 83 80 63 70 79 80 63 67 73 86 64 71 77 90 64 71 81 82 64 7
79 99 96 79 79 95 100 79 84 95 104 79 74 87 92 74 82 91 96 78 78 87 92 74 75 84 86 64 75 91 90 72 79 91 90 72 7
79 95 100 79 84 95 104 79 79 95 96 75 82 91 96 78 78 87 92 74 82 96 100 78 75 91 90 72 79 91 90 72 79 95 97 75 7
84 99 104 79 84 95 96 75 71 83 85 67 82 91 100 78 78 87 96 78 78 83 84 70 75 84 93 72 75 91 97 72 79 88 90 72 7
84 95 96 75 71 83 85 67 71 79 85 67 78 87 96 78 78 83 84 70 70 79 80 66 75 91 97 72 79 88 90 72 75 81 82 68 7
71 83 85 67 71 79 85 67 71 75 85 67 78 83 84 70 70 79 80 66 70 83 84 70 79 88 90 72 75 81 82 68 71 81 82 64 7
71 79 85 67 71 75 85 67 71 75 85 67 70 79 80 66 70 83 84 70 74 79 84 66 75 81 82 68 71 81 82 64 71 77 79 68 7
71 75 85 67 71 75 85 67 71 79 81 67 70 83 84 70 74 79 84 66 70 75 84 66 71 81 82 64 71 77 79 68 71 81 82 68 7
71 75 85 67 71 79 81 67 75 79 85 67 74 79 84 66 70 75 84 66 70 75 80 63 71 77 79 68 71 81 82 68 75 84 90 72 7
71 79 81 67 75 79 85 67 75 87 89 71 70 75 84 66 70 75 80 63 70 83 88 70 71 81 82 68 75 84 90 72 75 84 90 75 7
75 79 85 67 75 87 89 71 75 87 85 71 70 75 80 63 70 83 88 70 78 83 88 74 75 84 90 72 75 84 90 75 75 88 97 75 7
75 87 85 71 71 83 89 75 71 79 89 75 78 83 88 74 74 83 88 70 74 83 88 74 75 88 97 75 75 84 93 75 75 84 90 72 7
71 83 89 75 71 79 89 75 63 64 85 75 74 83 88 70 74 83 88 74 74 83 88 74 75 84 93 75 75 84 90 72 71 81 93 75 7
71 79 89 75 63 64 85 75 59 58 77 71 74 83 88 74 74 83 88 74 66 71 88 70 75 84 90 72 71 81 93 75 71 77 93 75 7
59 58 77 67 59 58 77 67 55 51 81 71 59 60 80 63 66 63 76 66 63 60 80 66 59 57 82 68 59 60 82 68 59 60 82 68 5
59 58 77 67 55 51 81 71 55 48 77 62 66 63 76 66 63 60 80 66 59 53 84 70 59 60 82 68 59 60 82 68 59 57 82 68 5
55 51 81 71 55 48 77 62 55 48 74 62 63 60 80 66 59 53 84 70 52 49 76 66 59 60 82 68 59 57 82 68 59 54 82 72 5
55 48 74 62 55 51 67 54 55 51 67 50 52 49 76 66 52 46 80 63 56 49 73 59 59 54 82 72 56 48 75 64 52 48 75 60 5
55 54 77 62 59 48 74 54 55 48 70 54 56 53 73 63 59 53 84 66 56 49 69 59 56 51 68 60 56 51 75 68 52 51 79 68 5
59 48 74 54 55 48 70 54 55 51 77 67 59 53 84 66 56 49 69 59 52 49 76 59 56 51 75 68 52 51 79 68 56 48 72 60 5
55 48 70 54 55 51 77 67 55 51 85 75 56 49 69 59 52 49 76 59 56 53 84 63 52 51 79 68 56 48 72 60 56 48 79 64 5
55 51 77 67 55 51 85 75 51 45 104 112 52 49 76 59 56 53 84 63 56 49 84 70 56 48 72 60 56 48 79 64 59 54 82 72 5
55 51 85 75 51 45 104 112 44 29 128 146 56 53 84 63 56 49 84 70 52 43 104 100 56 48 79 64 59 54 82 72 59 48 90 90 5
51 45 104 112 44 29 128 146 41 27 134 146 56 49 84 70 52 43 104 100 46 29 117 133 59 54 82 72 59 48 90 90 52 37 110 116 2
41 27 134 146 41 27 134 137 41 27 123 129 46 29 117 133 43 27 133 151 43 27 127 147 52 37 110 116 46 30 124 142 42 30 124 146 2
41 27 123 129 41 27 123 133 44 32 113 116 43 27 127 147 43 27 122 133 43 27 117 129 42 30 124 146 42 30 124 135 42 30 119 127 2
41 27 123 133 44 32 113 116 51 45 85 71 43 27 122 133 43 27 117 129 43 29 117 133 42 30 124 135 42 30 119 127 42 28 119 127 2
44 32 113 116 51 45 85 71 51 45 74 62 43 27 117 129 43 29 117 133 49 40 96 89 42 30 119 127 42 28 119 127 46 32 105 113 2
51 45 85 71 51 45 74 62 55 51 74 62 43 29 117 133 49 40 96 89 52 46 80 63 42 28 119 127 46 32 105 113 49 45 82 72 2
51 45 74 62 55 51 74 62 59 58 77 67 49 40 96 89 52 46 80 63 52 46 76 66 46 32 105 113 49 45 82 72 52 42 79 72 5
55 51 74 62 59 58 77 67 63 61 89 79 52 46 80 63 52 46 76 66 56 53 76 66 49 45 82 72 52 42 79 72 52 42 82 72 5
82 96 96 81 82 96 100 78 82 91 96 78 92 103 105 83 83 99 105 79 83 99 101 79 97 115 114 90 89 111 114 87 89 106 110 83 3
82 91 96 78 82 96 100 78 82 96 96 78 83 99 101 79 83 95 97 79 83 95 97 75 89 106 110 83 85 97 101 80 85 97 101 80 4
82 96 100 78 82 100 96 81 82 96 104 78 83 95 101 79 83 99 101 83 79 95 101 83 85 97 105 80 82 92 101 80 82 92 101 76 4
82 100 96 81 82 96 104 78 78 96 104 78 83 99 101 83 79 95 101 83 79 95 97 79 82 92 101 80 82 92 101 76 78 92 97 76 4
82 96 104 78 78 96 104 78 82 96 100 81 79 95 101 83 79 95 97 79 79 91 101 75 82 92 101 76 78 92 97 76 82 92 97 80 4
82 96 100 81 78 91 96 78 78 91 96 78 79 91 101 75 79 95 105 79 83 95 97 75 82 92 97 80 82 92 101 83 85 97 101 80 4
78 91 96 78 78 91 100 74 82 91 104 81 83 95 97 75 79 95 97 79 79 99 105 83 85 97 101 80 85 97 110 80 82 102 110 83 4
78 91 100 74 82 91 104 81 82 96 104 81 79 95 97 79 79 99 105 83 83 103 105 83 85 97 110 80 82 102 110 83 85 106 110 83 3
82 96 104 81 82 100 100 85 78 87 92 78 83 103 105 86 92 103 114 86 92 103 105 83 89 106 110 90 93 111 114 90 93 115 110 90 3
82 100 100 85 78 87 92 78 63 56 104 96 92 103 114 86 92 103 105 83 75 81 93 79 93 111 114 90 93 115 110 90 89 102 105 80 3
78 87 92 78 63 56 104 96 49 34 117 129 92 103 105 83 75 81 93 79 56 45 105 105 93 115 110 90 89 102 105 80 67 71 89 80 2
63 56 104 96 49 34 117 129 46 34 112 129 75 81 93 79 56 45 105 105 49 37 114 120 89 102 105 80 67 71 89 80 50 43 97 108 2
49 34 117 129 46 34 112 129 46 32 117 125 56 45 105 105 49 37 114 120 46 37 105 116 67 71 89 80 50 43 97 108 44 40 105 111 2
46 34 112 129 46 32 117 125 46 34 112 122 49 37 114 120 46 37 105 116 46 40 105 109 50 43 97 108 44 40 105 111 47 46 105 104 2
46 32 117 125 46 34 112 122 49 34 122 125 46 37 105 116 46 40 105 109 49 40 105 113 44 40 105 111 47 46 105 104 53 49 101 101 2
46 34 112 122 49 34 122 125 49 34 117 125 46 40 105 109 49 40 105 113 46 37 114 120 47 46 105 104 53 49 101 101 50 53 101 101 2
49 34 117 125 46 32 117 125 46 32 117 122 46 37 114 120 46 34 124 131 46 32 124 139 50 53 101 101 47 37 110 122 44 37 124 136 2
46 32 122 122 46 32 122 125 46 29 122 129 46 30 119 131 46 32 114 127 42 34 119 135 47 37 119 133 53 43 114 119 53 56 101 97 2
46 32 122 125 46 29 122 129 43 32 122 133 46 32 114 127 42 34 119 135 52 37 114 124 53 43 114 119 53 56 101 97 60 63 85 73 2
43 32 122 129 49 34 122 129 56 49 108 100 52 48 105 105 59 60 97 83 63 66 79 64 67 71 78 58 67 67 67 51 60 67 70 55 2
49 34 122 129 56 49 108 100 63 56 88 74 59 60 97 83 63 66 79 64 67 70 75 57 67 67 67 51 60 67 70 55 63 63 67 51 7
56 49 108 100 63 56 88 74 66 63 88 70 63 66 79 64 67 70 75 57 63 70 75 57 60 67 70 55 63 63 67 51 60 67 70 51 7
63 56 88 74 66 63 88 70 66 71 80 59 67 70 75 57 63 70 75 57 63 70 72 53 63 63 67 51 60 67 70 51 63 67 74 55 7
66 63 88 70 66 71 80 59 70 71 80 59 63 70 75 57 63 70 72 53 67 66 72 53 60 67 70 51 63 67 74 55 67 67 70 55 7
66 71 80 59 70 71 80 59 63 67 69 55 63 70 72 53 67 66 72 53 67 66 72 53 63 67 74 55 67 67 70 55 63 67 70 55 7
70 71 80 59 63 67 69 55 63 67 69 55 67 66 72 53 67 66 72 53 67 66 72 53 67 67 70 55 63 67 70 55 63 67 70 55 7
63 67 69 55 63 67 69 55 63 71 69 55 67 66 72 53 67 66 72 53 63 70 68 53 63 67 70 55 63 67 70 55 63 71 74 55 7
63 67 69 55 63 71 69 55 63 67 73 55 67 66 72 53 63 70 68 53 67 70 72 57 63 67 70 55 63 71 74 55 63 67 74 55 7
63 71 69 55 63 67 73 55 66 71 73 55 63 70 68 53 67 70 72 57 67 73 79 57 63 71 74 55 63 67 74 55 63 71 78 58 7
66 71 73 55 66 75 76 63 66 79 84 63 67 73 79 57 67 77 82 60 67 73 86 64 63 71 78 58 67 71 78 62 67 75 78 62 7
66 83 80 63 70 79 80 63 70 79 80 63 71 77 90 64 71 81 82 64 71 81 82 64 70 79 78 58 74 79 82 65 70 79 82 62 7
70 79 80 63 70 79 80 63 70 79 80 63 71 81 82 64 71 81 82 64 71 81 82 64 74 79 82 65 70 79 82 62 70 79 78 65 7
66 83 88 66 74 87 92 74 82 91 96 78 75 81 82 64 75 84 86 64 75 91 90 72 67 75 82 62 70 79 85 65 74 79 89 69 7
74 87 92 74 82 91 96 78 78 87 92 74 75 84 86 64 75 91 90 72 79 91 90 72 70 79 85 65 74 79 89 69 78 88 93 73 7
82 91 96 78 78 87 92 74 82 96 100 78 75 91 90 72 79 91 90 72 79 95 97 75 74 79 89 69 78 88 93 73 82 92 93 76 7
82 96 100 78 82 91 100 78 78 87 96 78 83 95 97 75 75 84 93 72 75 91 97 72 78 88 85 73 74 84 82 69 74 84 85 69 7
82 91 100 78 78 87 96 78 78 83 84 70 75 84 93 72 75 91 97 72 79 88 90 72 74 84 82 69 74 84 85 69 74 84 85 69 7
78 83 84 70 70 79 80 66 70 83 84 70 79 88 90 72 75 81 82 68 71 81 82 64 74 84 85 69 67 75 82 69 70 75 85 69 7
70 79 80 66 70 83 84 70 74 79 84 66 75 81 82 68 71 81 82 64 71 77 79 68 67 75 82 69 70 75 85 69 70 75 82 69 7
70 83 84 70 74 79 84 66 70 75 84 66 71 81 82 64 71 77 79 68 71 81 82 68 70 75 85 69 70 75 82 69 67 79 82 69 7
70 75 84 66 70 75 80 63 70 83 88 70 71 81 82 68 75 84 90 72 75 84 90 75 67 79 82 69 70 79 85 73 74 84 93 73 7
70 83 88 70 78 83 88 74 74 83 88 70 75 84 90 75 75 88 97 75 75 84 93 75 74 84 93 73 74 84 89 76 74 84 85 73 7
78 83 88 74 74 83 88 70 74 83 88 74 75 88 97 75 75 84 93 75 75 84 90 72 74 84 89 76 74 84 85 73 70 84 85 69 7
74 83 88 70 74 83 88 74 74 83 88 74 75 84 93 75 75 84 90 72 71 81 93 75 74 84 85 73 70 84 85 69 74 84 85 73 7
74 83 88 74 66 71 88 70 59 60 84 70 71 81 93 75 71 77 93 75 63 63 79 72 74 84 85 73 70 84 89 73 67 67 85 73 7
66 71 88 70 59 60 84 70 59 56 80 70 71 77 93 75 63 63 79 72 63 57 86 72 70 84 89 73 67 67 85 73 57 56 82 73 5
59 60 84 70 59 56 80 70 59 60 80 63 63 63 79 72 63 57 86 72 59 57 82 68 67 67 85 73 57 56 82 73 57 53 85 76 5
59 56 80 70 59 60 80 63 66 63 76 66 63 57 86 72 59 57 82 68 59 60 82 68 57 56 82 73 57 53 85 76 57 56 82 65 5
59 60 80 63 66 63 76 66 63 60 80 66 59 57 82 68 59 60 82 68 59 60 82 68 57 53 85 76 57 56 82 65 60 60 82 65 5
59 53 84 70 52 49 76 66 52 46 80 63 59 57 82 68 59 54 82 72 56 48 75 64 60 60 82 69 57 60 82 73 53 53 78 73 5
56 46 69 52 56 49 69 55 56 53 73 63 59 51 72 53 56 48 68 53 56 51 68 60 53 49 74 58 53 49 74 58 53 53 74 58 5
56 49 69 55 56 53 73 63 59 53 84 66 56 48 68 53 56 51 68 60 56 51 75 68 53 49 74 58 53 53 74 58 53 53 74 65 5
52 49 76 59 56 53 84 63 56 49 84 70 56 48 72 60 56 48 79 64 59 54 82 72 57 53 78 65 53 49 78 73 50 49 89 87 5
56 53 84 63 56 49 84 70 52 43 104 100 56 48 79 64 59 54 82 72 59 48 90 90 53 49 78 73 50 49 89 87 47 37 105 115 5
56 49 84 70 52 43 104 100 46 29 117 133 59 54 82 72 59 48 90 90 52 37 110 116 50 49 89 87 47 37 105 115 42 29 114 129 2
52 43 104 100 46 29 117 133 43 27 133 151 59 48 90 90 52 37 110 116 46 30 124 142 47 37 105 115 42 29 114 129 42 29 119 136 2
43 27 127 147 43 27 122 133 43 27 117 129 42 30 124 146 42 30 124 135 42 30 119 127 44 31 124 140 44 29 119 133 44 34 110 115 2
43 27 122 133 43 27 117 129 43 29 117 133 42 30 124 135 42 30 119 127 42 28 119 127 44 29 119 133 44 34 110 115 47 37 101 101 2
43 29 117 133 49 40 96 89 52 46 80 63 42 28 119 127 46 32 105 113 49 45 82 72 47 37 101 101 50 37 101 104 47 40 93 94 2
49 40 96 89 52 46 80 63 52 46 76 66 46 32 105 113 49 45 82 72 52 42 79 72 50 37 101 104 47 40 93 94 50 40 82 80 5
92 108 110 86 92 103 105 83 83 99 105 79 97 115 119 94 97 115 114 90 89 111 114 87 97 115 120 94 97 111 115 94 97 111 115 94 3
92 103 105 83 83 99 105 79 83 99 101 79 97 115 114 90 89 111 114 87 89 106 110 83 97 111 115 94 97 111 115 94 97 111 111 91 3
83 99 105 79 83 99 101 79 83 95 97 79 89 111 114 87 89 106 110 83 85 97 101 80 97 111 115 94 97 111 111 91 88 102 106 83 3
83 99 101 79 83 95 97 79 83 95 97 75 89 106 110 83 85 97 101 80 85 97 101 80 97 111 111 91 88 102 106 83 88 98 102 83 3
83 95 97 79 83 95 97 75 83 95 101 79 85 97 101 80 85 97 101 80 85 97 105 80 88 102 106 83 88 98 102 83 88 98 102 79 3
83 95 97 75 83 95 101 79 83 99 101 83 85 97 101 80 85 97 105 80 82 92 101 80 88 98 102 83 88 98 102 79 84 98 102 79 3
83 99 101 83 79 95 101 83 79 95 97 79 82 92 101 80 82 92 101 76 78 92 97 76 84 98 102 79 84 102 102 79 84 102 102 83 4
79 95 101 83 79 95 97 79 79 91 101 75 82 92 101 76 78 92 97 76 82 92 97 80 84 102 102 79 84 102 102 83 84 98 106 83 4
79 95 97 79 79 91 101 75 79 95 105 79 78 92 97 76 82 92 97 80 82 92 101 83 84 102 102 83 84 98 106 83 88 98 106 87 4
79 91 101 75 79 95 105 79 83 95 97 75 82 92 97 80 82 92 101 83 85 97 101 80 84 98 106 83 88 98 106 87 88 106 106 87 4
79 95 105 79 83 95 97 75 79 95 97 79 82 92 101 83 85 97 101 80 85 97 110 80 88 98 106 87 88 106 106 87 92 106 106 87 3
79 95 97 79 79 99 105 83 83 103 105 83 85 97 110 80 82 102 110 83 85 106 110 83 92 106 106 87 92 106 106 83 88 106 106 87 3
83 103 105 83 83 103 105 86 92 103 114 86 89 106 110 87 89 106 110 90 93 111 114 90 92 106 111 87 92 111 115 91 97 115 115 91 3
83 103 105 86 92 103 114 86 92 103 105 83 89 106 110 90 93 111 114 90 93 115 110 90 92 111 115 91 97 115 115 91 101 115 120 94 3
92 103 105 83 75 81 93 79 56 45 105 105 93 115 110 90 89 102 105 80 67 71 89 80 101 115 120 94 97 111 115 87 80 89 98 72 3
75 81 93 79 56 45 105 105 49 37 114 120 89 102 105 80 67 71 89 80 50 43 97 108 97 111 115 87 80 89 98 72 64 62 94 83 2
56 45 105 105 49 37 114 120 46 37 105 116 67 71 89 80 50 43 97 108 44 40 105 111 80 89 98 72 64 62 94 83 60 59 98 91 2
49 37 114 120 46 37 105 116 46 40 105 109 50 43 97 108 44 40 105 111 47 46 105 104 64 62 94 83 60 59 98 91 64 69 98 87 2
49 40 105 113 46 37 114 120 46 34 124 131 53 49 101 101 50 53 101 101 47 37 110 122 68 77 90 79 64 73 98 83 57 55 98 98 2
46 34 124 131 46 32 124 139 46 30 119 131 47 37 110 122 44 37 124 136 47 37 119 133 57 55 98 98 57 55 111 102 60 69 102 87 2
46 30 119 131 46 32 114 127 42 34 119 135 47 37 119 133 53 43 114 119 53 56 101 97 60 69 102 87 68 73 78 65 64 73 74 54 2
59 60 97 83 63 66 79 64 67 70 75 57 67 67 67 51 60 67 70 55 63 63 67 51 64 69 64 54 64 69 71 57 64 69 71 54 7
63 70 75 57 63 70 72 53 67 66 72 53 60 67 70 51 63 67 74 55 67 67 70 55 64 69 67 54 64 69 71 54 64 66 67 54 7
63 70 72 53 67 66 72 53 67 66 72 53 63 67 74 55 67 67 70 55 63 67 70 55 64 69 71 54 64 66 67 54 64 69 71 54 7
67 66 72 53 67 66 72 53 67 66 72 53 67 67 70 55 63 67 70 55 63 67 70 55 64 66 67 54 64 69 71 54 68 69 78 54 7
63 70 68 53 67 70 72 57 67 73 79 57 63 71 74 55 63 67 74 55 63 71 78 58 68 69 71 57 68 73 71 57 68 73 74 57 7
67 77 82 60 67 73 86 64 71 77 90 64 67 71 78 62 67 75 78 62 70 79 78 58 64 73 74 57 68 73 78 57 68 77 78 61 7
71 77 90 64 71 81 82 64 71 81 82 64 70 79 78 58 74 79 82 65 70 79 82 62 68 77 78 61 68 77 74 61 68 73 78 61 7
71 81 82 64 75 81 82 64 75 84 86 64 70 79 78 65 67 75 82 62 70 79 85 65 72 77 78 57 68 73 78 57 68 73 74 61 7
75 81 82 64 75 84 86 64 75 91 90 72 67 75 82 62 70 79 85 65 74 79 89 69 68 73 78 57 68 73 74 61 68 73 82 61 7
75 84 86 64 75 91 90 72 79 91 90 72 70 79 85 65 74 79 89 69 78 88 93 73 68 73 74 61 68 73 82 61 76 85 86 68 7
79 91 90 72 79 95 97 75 83 95 97 75 78 88 93 73 82 92 93 76 78 88 85 73 76 85 86 68 80 94 94 76 80 89 94 72 7
79 95 97 75 83 95 97 75 75 84 93 72 82 92 93 76 78 88 85 73 74 84 82 69 80 94 94 76 80 89 94 72 76 81 86 72 7
75 84 93 72 75 91 97 72 79 88 90 72 74 84 82 69 74 84 85 69 74 84 85 69 76 81 86 72 72 81 90 72 72 77 90 72 7
75 91 97 72 79 88 90 72 75 81 82 68 74 84 85 69 74 84 85 69 67 75 82 69 72 81 90 72 72 77 90 72 68 77 90 72 7
79 88 90 72 75 81 82 68 71 81 82 64 74 84 85 69 67 75 82 69 70 75 85 69 72 77 90 72 68 77 90 72 68 73 86 72 7
75 81 82 68 71 81 82 64 71 77 79 68 67 75 82 69 70 75 85 69 70 75 82 69 68 77 90 72 68 73 86 72 68 69 86 76 7
71 81 82 64 71 77 79 68 71 81 82 68 70 75 85 69 70 75 82 69 67 79 82 69 68 73 86 72 68 69 86 76 68 69 86 72 7
71 77 79 68 71 81 82 68 75 84 90 72 70 75 82 69 67 79 82 69 70 79 85 73 68 69 86 76 68 69 86 72 68 73 86 72 7
71 81 82 68 75 84 90 72 75 84 90 75 67 79 82 69 70 79 85 73 74 84 93 73 68 69 86 72 68 73 86 72 72 81 86 72 7
75 88 97 75 75 84 93 75 75 84 90 72 74 84 89 76 74 84 85 73 70 84 85 69 72 77 90 72 72 81 86 72 72 81 82 68 7
63 57 86 72 59 57 82 68 59 60 82 68 57 56 82 73 57 53 85 76 57 56 82 65 60 59 86 72 57 52 90 76 57 52 78 72 5
59 57 82 68 59 60 82 68 59 60 82 68 57 53 85 76 57 56 82 65 60 60 82 65 57 52 90 76 57 52 78 72 57 59 78 68 5
59 60 82 68 59 60 82 68 59 57 82 68 57 56 82 65 60 60 82 65 60 60 82 69 57 52 78 72 57 59 78 68 60 59 82 68 5
59 60 82 68 59 57 82 68 59 54 82 72 60 60 82 65 60 60 82 69 57 60 82 73 57 59 78 68 60 59 82 68 60 62 86 68 5
59 57 82 68 59 54 82 72 56 48 75 64 60 60 82 69 57 60 82 73 53 53 78 73 60 59 82 68 60 62 86 68 57 52 78 72 5
59 54 82 72 56 48 75 64 52 48 75 60 57 60 82 73 53 53 78 73 53 46 78 69 60 62 86 68 57 52 78 72 50 46 78 76 5
52 48 75 60 56 51 72 57 59 51 72 53 53 46 78 69 50 46 74 62 53 49 74 58 50 46 78 76 53 49 82 65 53 49 82 65 5
56 48 68 53 56 51 68 60 56 51 75 68 53 49 74 58 53 53 74 58 53 53 74 65 57 55 71 61 57 55 78 65 57 55 82 68 5
56 51 68 60 56 51 75 68 52 51 79 68 53 53 74 58 53 53 74 65 53 53 74 69 57 55 78 65 57 55 82 68 53 46 90 83 5
56 51 75 68 52 51 79 68 56 48 72 60 53 53 74 65 53 53 74 69 57 53 78 65 57 55 82 68 53 46 90 83 44 37 94 98 5
56 48 72 60 56 48 79 64 59 54 82 72 57 53 78 65 53 49 78 73 50 49 89 87 44 37 94 98 41 31 98 113 44 37 102 102 5
56 48 79 64 59 54 82 72 59 48 90 90 53 49 78 73 50 49 89 87 47 37 105 115 41 31 98 113 44 37 102 102 50 46 102 102 2
59 54 82 72 59 48 90 90 52 37 110 116 50 49 89 87 47 37 105 115 42 29 114 129 44 37 102 102 50 46 102 102 44 31 111 120 2
59 48 90 90 52 37 110 116 46 30 124 142 47 37 105 115 42 29 114 129 42 29 119 136 50 46 102 102 44 31 111 120 44 31 115 124 2
42 30 124 146 42 30 124 135 42 30 119 127 44 31 124 140 44 29 119 133 44 34 110 115 44 37 115 120 47 37 106 113 47 37 106 109 2
42 30 119 127 42 28 119 127 46 32 105 113 44 34 110 115 47 37 101 101 50 37 101 104 47 37 106 109 41 34 115 113 44 29 115 120 2
46 32 105 113 49 45 82 72 52 42 79 72 50 37 101 104 47 40 93 94 50 40 82 80 44 29 115 120 47 31 106 105 47 37 94 87 2
49 45 82 72 52 42 79 72 52 42 82 72 47 40 93 94 50 40 82 80 44 34 82 83 47 31 106 105 47 37 94 87 44 34 90 87 2
97 115 114 90 89 111 114 87 89 106 110 83 97 111 115 94 97 111 115 94 97 111 111 91 101 116 122 96 101 116 122 96 97 116 122 96 3
89 111 114 87 89 106 110 83 85 97 101 80 97 111 115 94 97 111 111 91 88 102 106 83 101 116 122 96 97 116 122 96 97 112 118 92 3
89 106 110 83 85 97 101 80 85 97 101 80 97 111 111 91 88 102 106 83 88 98 102 83 97 116 122 96 97 112 118 92 92 107 113 88 3
85 97 101 80 85 97 101 80 85 97 105 80 88 102 106 83 88 98 102 83 88 98 102 79 97 112 118 92 92 107 113 88 92 107 118 85 3
85 97 105 80 82 92 101 80 82 92 101 76 88 98 102 79 84 98 102 79 84 102 102 79 92 107 118 85 92 112 118 92 92 112 118 88 3
82 92 101 80 82 92 101 76 78 92 97 76 84 98 102 79 84 102 102 79 84 102 102 83 92 112 118 92 92 112 118 88 92 107 113 85 3
82 92 101 76 78 92 97 76 82 92 97 80 84 102 102 79 84 102 102 83 84 98 106 83 92 112 118 88 92 107 113 85 88 103 108 81 3
78 92 97 76 82 92 97 80 82 92 101 83 84 102 102 83 84 98 106 83 88 98 106 87 92 107 113 85 88 103 108 81 88 103 108 88 3
82 92 97 80 82 92 101 83 85 97 101 80 84 98 106 83 88 98 106 87 88 106 106 87 88 103 108 81 88 103 108 88 88 107 113 88 3
82 92 101 83 85 97 101 80 85 97 110 80 88 98 106 87 88 106 106 87 92 106 106 87 88 103 108 88 88 107 113 88 92 107 108 85 3
82 102 110 83 85 106 110 83 89 106 110 87 92 106 106 83 88 106 106 87 92 106 111 87 92 107 113 88 92 107 113 88 92 107 113 92 3
89 106 110 87 89 106 110 90 93 111 114 90 92 106 111 87 92 111 115 91 97 115 115 91 92 107 113 92 92 107 113 88 92 107 118 92 3
89 106 110 90 93 111 114 90 93 115 110 90 92 111 115 91 97 115 115 91 101 115 120 94 92 107 113 88 92 107 118 92 97 112 122 88 3
93 111 114 90 93 115 110 90 89 102 105 80 97 115 115 91 101 115 120 94 97 111 115 87 92 107 118 92 97 112 122 88 101 112 118 92 3
93 115 110 90 89 102 105 80 67 71 89 80 101 115 120 94 97 111 115 87 80 89 98 72 97 112 122 88 101 112 118 92 92 107 113 85 3
89 102 105 80 67 71 89 80 50 43 97 108 97 111 115 87 80 89 98 72 64 62 94 83 101 112 118 92 92 107 113 85 84 95 104 74 3
50 43 97 108 44 40 105 111 47 46 105 104 64 62 94 83 60 59 98 91 64 69 98 87 84 95 104 74 71 83 100 78 68 79 100 81 2
53 49 101 101 50 53 101 101 47 37 110 122 68 77 90 79 64 73 98 83 57 55 98 98 68 75 96 78 64 75 87 78 68 75 83 70 2
50 53 101 101 47 37 110 122 44 37 124 136 64 73 98 83 57 55 98 98 57 55 111 102 64 75 87 78 68 75 83 70 71 75 83 63 2
44 37 124 136 47 37 119 133 53 43 114 119 57 55 111 102 60 69 102 87 68 73 78 65 71 75 83 63 68 71 79 59 64 71 75 56 2
47 37 119 133 53 43 114 119 53 56 101 97 60 69 102 87 68 73 78 65 64 73 74 54 68 71 79 59 64 71 75 56 64 71 75 59 7
53 43 114 119 53 56 101 97 60 63 85 73 68 73 78 65 64 73 74 54 68 69 78 54 64 71 75 56 64 71 75 59 71 71 75 52 7
60 63 85 73 67 71 78 58 67 67 67 51 68 69 78 54 64 66 64 54 64 69 64 54 71 71 75 52 64 68 71 52 60 71 71 56 7
67 71 78 58 67 67 67 51 60 67 70 55 64 66 64 54 64 69 64 54 64 69 71 57 64 68 71 52 60 71 71 56 64 71 71 56 7
67 67 67 51 60 67 70 55 63 63 67 51 64 69 64 54 64 69 71 57 64 69 71 54 60 71 71 56 64 71 71 56 60 71 75 56 7
67 67 70 55 63 67 70 55 63 67 70 55 64 66 67 54 64 69 71 54 68 69 78 54 64 68 71 52 64 71 67 59 68 71 75 59 7
63 67 70 55 63 67 70 55 63 71 74 55 64 69 71 54 68 69 78 54 68 69 71 57 64 71 67 59 68 71 75 59 64 75 75 56 7
63 67 70 55 63 71 74 55 63 67 74 55 68 69 78 54 68 69 71 57 68 73 71 57 68 71 75 59 64 75 75 56 68 71 71 56 7
63 71 74 55 63 67 74 55 63 71 78 58 68 69 71 57 68 73 71 57 68 73 74 57 64 75 75 56 68 71 71 56 64 75 71 56 7
63 67 74 55 63 71 78 58 67 71 78 62 68 73 71 57 68 73 74 57 64 73 74 57 68 71 71 56 64 75 71 56 64 71 71 59 7
63 71 78 58 67 71 78 62 67 75 78 62 68 73 74 57 64 73 74 57 68 73 78 57 64 75 71 56 64 71 71 59 71 75 75 59 7
67 75 78 62 70 79 78 58 74 79 82 65 68 73 78 57 68 77 78 61 68 77 74 61 71 75 75 59 68 71 75 56 68 71 67 56 7
70 79 78 58 74 79 82 65 70 79 82 62 68 77 78 61 68 77 74 61 68 73 78 61 68 71 75 56 68 71 67 56 68 71 71 59 7
74 79 82 65 70 79 82 62 70 79 78 65 68 77 74 61 68 73 78 61 72 77 78 57 68 71 67 56 68 71 71 59 68 75 71 56 7
70 79 78 65 67 75 82 62 70 79 85 65 72 77 78 57 68 73 78 57 68 73 74 61 68 75 71 56 68 71 75 56 68 75 75 59 7
70 79 85 65 74 79 89 69 78 88 93 73 68 73 74 61 68 73 82 61 76 85 86 68 68 75 75 59 71 75 75 59 68 79 79 63 7
74 79 89 69 78 88 93 73 82 92 93 76 68 73 82 61 76 85 86 68 80 94 94 76 71 75 75 59 68 79 79 63 76 87 83 74 7
82 92 93 76 78 88 85 73 74 84 82 69 80 94 94 76 80 89 94 72 76 81 86 72 76 87 83 74 80 87 100 78 80 87 100 74 7
78 88 85 73 74 84 82 69 74 84 85 69 80 89 94 72 76 81 86 72 72 81 90 72 80 87 100 78 80 87 100 74 71 75 87 74 7
74 84 82 69 74 84 85 69 74 84 85 69 76 81 86 72 72 81 90 72 72 77 90 72 80 87 100 74 71 75 87 74 64 71 87 78 7
74 84 85 69 74 84 85 69 67 75 82 69 72 81 90 72 72 77 90 72 68 77 90 72 71 75 87 74 64 71 87 78 64 64 87 78 7
74 84 85 69 67 75 82 69 70 75 85 69 72 77 90 72 68 77 90 72 68 73 86 72 64 71 87 78 64 64 87 78 64 68 87 78 7
70 75 85 69 70 75 82 69 67 79 82 69 68 73 86 72 68 69 86 76 68 69 86 72 64 68 87 78 64 71 87 74 64 71 87 78 5
70 75 82 69 67 79 82 69 70 79 85 73 68 69 86 76 68 69 86 72 68 73 86 72 64 71 87 74 64 71 87 78 68 71 87 74 5
67 79 82 69 70 79 85 73 74 84 93 73 68 69 86 72 68 73 86 72 72 81 86 72 64 71 87 78 68 71 87 74 68 75 87 74 5
70 79 85 73 74 84 93 73 74 84 89 76 68 73 86 72 72 81 86 72 72 77 90 72 68 71 87 74 68 75 87 74 68 75 83 67 7
70 84 85 69 74 84 85 73 70 84 89 73 72 81 82 68 72 77 82 68 68 77 90 72 71 75 87 88 71 75 83 70 68 75 83 67 7
67 67 85 73 57 56 82 73 57 53 85 76 68 77 90 76 60 59 86 72 57 52 90 76 71 79 87 74 71 71 87 74 60 61 87 74 5
57 56 82 73 57 53 85 76 57 56 82 65 60 59 86 72 57 52 90 76 57 52 78 72 71 71 87 74 60 61 87 74 56 57 87 74 5
57 56 82 65 60 60 82 65 60 60 82 69 57 52 78 72 57 59 78 68 60 59 82 68 56 57 87 74 56 54 83 70 56 57 79 70 5
60 60 82 65 60 60 82 69 57 60 82 73 57 59 78 68 60 59 82 68 60 62 86 68 56 54 83 70 56 57 79 70 64 61 83 70 5
50 46 74 62 53 49 74 58 53 49 74 58 53 49 82 65 53 49 82 65 57 55 71 61 56 54 83 70 60 54 83 70 56 57 83 78 5
53 49 74 58 53 49 74 58 53 53 74 58 53 49 82 65 57 55 71 61 57 55 78 65 60 54 83 70 56 57 83 78 53 48 91 85 5
53 49 74 58 53 53 74 58 53 53 74 65 57 55 71 61 57 55 78 65 57 55 82 68 56 57 83 78 53 48 91 85 53 45 96 96 5
53 53 74 58 53 53 74 65 53 53 74 69 57 55 78 65 57 55 82 68 53 46 90 83 53 48 91 85 53 45 96 96 46 36 100 107 5
53 53 74 65 53 53 74 69 57 53 78 65 57 55 82 68 53 46 90 83 44 37 94 98 53 45 96 96 46 36 100 107 43 31 108 117 5
57 53 78 65 53 49 78 73 50 49 89 87 44 37 94 98 41 31 98 113 44 37 102 102 43 31 108 117 40 29 108 121 43 31 104 117 2
53 49 78 73 50 49 89 87 47 37 105 115 41 31 98 113 44 37 102 102 50 46 102 102 40 29 108 121 43 31 104 117 50 42 96 96 2
50 49 89 87 47 37 105 115 42 29 114 129 44 37 102 102 50 46 102 102 44 31 111 120 43 31 104 117 50 42 96 96 50 48 96 96 2
47 37 105 115 42 29 114 129 42 29 119 136 50 46 102 102 44 31 111 120 44 31 115 124 50 42 96 96 50 48 96 96 46 36 104 107 2
42 29 119 136 44 31 124 140 44 29 119 133 44 31 115 124 44 37 115 120 47 37 106 113 46 36 104 107 43 31 104 107 40 31 104 110 2
50 37 101 104 47 40 93 94 50 40 82 80 44 29 115 120 47 31 106 105 47 37 94 87 43 29 113 114 43 29 108 114 46 34 104 103 2
47 40 93 94 50 40 82 80 44 34 82 83 47 31 106 105 47 37 94 87 44 34 90 87 43 29 108 114 46 34 104 103 46 39 91 96 2
97 111 115 94 97 111 115 94 97 111 111 91 101 116 122 96 101 116 122 96 97 116 122 96 97 116 123 96 93 116 123 96 97 116 118 96 3
97 111 115 94 97 111 111 91 88 102 106 83 101 116 122 96 97 116 122 96 97 112 118 92 93 116 123 96 97 116 118 96 93 111 118 92 3
97 111 111 91 88 102 106 83 88 98 102 83 97 116 122 96 97 112 118 92 92 107 113 88 97 116 118 96 93 111 118 92 93 116 118 96 3
88 102 106 83 88 98 102 83 88 98 102 79 97 112 118 92 92 107 113 88 92 107 118 85 93 111 118 92 93 116 118 96 97 111 118 96 3
88 98 102 79 84 98 102 79 84 102 102 79 92 107 118 85 92 112 118 92 92 112 118 88 97 111 118 96 97 111 118 96 97 116 113 92 3
84 98 102 79 84 102 102 79 84 102 102 83 92 112 118 92 92 112 118 88 92 107 113 85 97 111 118 96 97 116 113 92 93 111 113 92 3
84 102 102 83 84 98 106 83 88 98 106 87 92 107 113 85 88 103 108 81 88 103 108 88 93 111 113 92 88 111 109 87 88 107 109 87 3
84 98 106 83 88 98 106 87 88 106 106 87 88 103 108 81 88 103 108 88 88 107 113 88 88 111 109 87 88 107 109 87 88 107 109 92 3
88 98 106 87 88 106 106 87 92 106 106 87 88 103 108 88 88 107 113 88 92 107 108 85 88 107 109 87 88 107 109 92 97 111 113 92 3
88 106 106 87 92 106 106 87 92 106 106 83 88 107 113 88 92 107 108 85 92 107 113 88 88 107 109 92 97 111 113 92 93 111 118 92 3
92 111 115 91 97 115 115 91 101 115 120 94 92 107 113 88 92 107 118 92 97 112 122 88 93 111 109 87 97 111 109 87 97 111 113 87 3
97 115 115 91 101 115 120 94 97 111 115 87 92 107 118 92 97 112 122 88 101 112 118 92 97 111 109 87 97 111 113 87 93 107 113 92 3
97 111 115 87 80 89 98 72 64 62 94 83 101 112 118 92 92 107 113 85 84 95 104 74 93 107 113 92 88 111 118 92 84 103 109 83 3
80 89 98 72 64 62 94 83 60 59 98 91 92 107 113 85 84 95 104 74 71 83 100 78 88 111 118 92 84 103 109 83 71 79 93 71 3
64 62 94 83 60 59 98 91 64 69 98 87 84 95 104 74 71 83 100 78 68 79 100 81 84 103 109 83 71 79 93 71 63 68 89 71 2
60 59 98 91 64 69 98 87 68 77 90 79 71 83 100 78 68 79 100 81 68 75 96 78 71 79 93 71 63 68 89 71 67 75 77 62 2
64 69 98 87 68 77 90 79 64 73 98 83 68 79 100 81 68 75 96 78 64 75 87 78 63 68 89 71 67 75 77 62 67 72 77 58 2
68 77 90 79 64 73 98 83 57 55 98 98 68 75 96 78 64 75 87 78 68 75 83 70 67 75 77 62 67 72 77 58 67 68 77 54 2
64 73 98 83 57 55 98 98 57 55 111 102 64 75 87 78 68 75 83 70 71 75 83 63 67 72 77 58 67 68 77 54 67 72 70 54 2
57 55 98 98 57 55 111 102 60 69 102 87 68 75 83 70 71 75 83 63 68 71 79 59 67 68 77 54 67 72 70 54 67 72 70 54 7
57 55 111 102 60 69 102 87 68 73 78 65 71 75 83 63 68 71 79 59 64 71 75 56 67 72 70 54 67 72 70 54 63 72 74 58 7
60 69 102 87 68 73 78 65 64 73 74 54 68 71 79 59 64 71 75 56 64 71 75 59 67 72 70 54 63 72 74 58 67 72 77 58 7
68 69 78 54 64 66 64 54 64 69 64 54 71 71 75 52 64 68 71 52 60 71 71 56 67 72 77 54 67 72 77 54 63 68 70 54 7
64 69 64 54 64 69 71 57 64 69 71 54 60 71 71 56 64 71 71 56 60 71 75 56 63 68 70 54 67 68 70 54 67 68 70 54 7
64 69 71 57 64 69 71 54 64 69 67 54 64 71 71 56 60 71 75 56 64 71 75 56 67 68 70 54 67 68 70 54 67 72 74 54 7
64 69 71 54 64 66 67 54 64 69 71 54 68 68 75 56 64 68 71 52 64 71 67 59 67 72 74 54 67 72 77 54 67 72 77 54 7
68 69 78 54 68 69 71 57 68 73 71 57 68 71 75 59 64 75 75 56 68 71 71 56 67 72 74 54 67 68 74 54 67 72 70 54 7
68 69 71 57 68 73 71 57 68 73 74 57 64 75 75 56 68 71 71 56 64 75 71 56 67 68 74 54 67 72 70 54 67 68 74 54 7
68 73 74 57 64 73 74 57 68 73 78 57 64 75 71 56 64 71 71 59 71 75 75 59 67 68 74 54 67 72 74 58 67 72 70 58 7
64 73 74 57 68 73 78 57 68 77 78 61 64 71 71 59 71 75 75 59 68 71 75 56 67 72 74 58 67 72 70 58 67 72 70 54 7
68 77 78 61 68 77 74 61 68 73 78 61 68 71 75 56 68 71 67 56 68 71 71 59 67 72 70 54 67 72 70 58 67 72 74 58 7
68 77 74 61 68 73 78 61 72 77 78 57 68 71 67 56 68 71 71 59 68 75 71 56 67 72 70 58 67 72 74 58 71 72 74 58 7
68 73 78 61 72 77 78 57 68 73 78 57 68 71 71 59 68 75 71 56 68 71 75 56 67 72 74 58 71 72 74 58 67 75 77 58 7
72 77 78 57 68 73 78 57 68 73 74 61 68 75 71 56 68 71 75 56 68 75 75 59 71 72 74 58 67 75 77 58 71 75 77 67 7
68 73 78 57 68 73 74 61 68 73 82 61 68 71 75 56 68 75 75 59 71 75 75 59 67 75 77 58 71 75 77 67 71 79 81 67 7
68 73 74 61 68 73 82 61 76 85 86 68 68 75 75 59 71 75 75 59 68 79 79 63 71 75 77 67 71 79 81 67 75 83 85 67 7
76 85 86 68 80 94 94 76 80 89 94 72 68 79 79 63 76 87 83 74 80 87 100 78 75 83 85 67 75 83 85 71 79 95 96 75 7
76 81 86 72 72 81 90 72 72 77 90 72 80 87 100 74 71 75 87 74 64 71 87 78 79 91 96 75 71 75 93 79 67 68 93 79 5
72 81 90 72 72 77 90 72 68 77 90 72 71 75 87 74 64 71 87 78 64 64 87 78 71 75 93 79 67 68 93 79 67 68 89 79 5
72 77 90 72 68 77 90 72 68 73 86 72 64 71 87 78 64 64 87 78 64 68 87 78 67 68 93 79 67 68 89 79 63 68 85 79 5
68 73 86 72 68 69 86 76 68 69 86 72 64 68 87 78 64 71 87 74 64 71 87 78 63 68 85 79 67 68 89 79 67 68 89 75 5
68 69 86 76 68 69 86 72 68 73 86 72 64 71 87 74 64 71 87 78 68 71 87 74 67 68 89 79 67 68 89 75 67 72 85 71 5
68 69 86 72 68 73 86 72 72 81 86 72 64 71 87 78 68 71 87 74 68 75 87 74 67 68 89 75 67 72 85 71 67 72 81 67 5
68 73 86 72 72 81 86 72 72 77 90 72 68 71 87 74 68 75 87 74 68 75 83 67 67 72 85 71 67 72 81 67 67 72 81 67 5
72 81 86 72 72 77 90 72 72 81 86 72 68 75 87 74 68 75 83 67 68 71 83 70 67 72 81 67 67 72 81 67 71 72 77 67 5
72 81 82 68 72 77 82 68 68 77 90 72 71 75 87 88 71 75 83 70 68 75 83 67 67 68 81 67 67 72 85 67 67 75 81 67 7
68 77 90 76 60 59 86 72 57 52 90 76 71 79 87 74 71 71 87 74 60 61 87 74 71 79 89 71 71 79 93 71 67 68 89 75 7
60 59 86 72 57 52 90 76 57 52 78 72 71 71 87 74 60 61 87 74 56 57 87 74 71 79 93 71 67 68 89 75 63 61 93 79 5
57 52 78 72 57 59 78 68 60 59 82 68 56 57 87 74 56 54 83 70 56 57 79 70 63 61 93 79 63 58 85 75 63 54 81 71 5
57 59 78 68 60 59 82 68 60 62 86 68 56 54 83 70 56 57 79 70 64 61 83 70 63 58 85 75 63 54 81 71 63 58 85 67 5
60 62 86 68 57 52 78 72 50 46 78 76 64 61 83 70 60 61 83 70 56 54 83 74 63 58 85 67 63 64 77 62 67 68 81 67 5
50 46 78 76 53 49 82 65 53 49 82 65 56 54 83 74 56 54 83 70 60 54 83 70 67 68 81 67 71 75 85 71 63 54 100 92 5
53 49 82 65 53 49 82 65 57 55 71 61 56 54 83 70 60 54 83 70 56 57 83 78 71 75 85 71 63 54 100 92 48 37 100 104 5
57 55 78 65 57 55 82 68 53 46 90 83 53 48 91 85 53 45 96 96 46 36 100 107 48 37 104 104 51 32 100 108 48 34 104 108 2
57 55 82 68 53 46 90 83 44 37 94 98 53 45 96 96 46 36 100 107 43 31 108 117 51 32 100 108 48 34 104 108 48 37 104 112 2
53 46 90 83 44 37 94 98 41 31 98 113 46 36 100 107 43 31 108 117 40 29 108 121 48 34 104 108 48 37 104 112 44 29 109 121 2
41 31 98 113 44 37 102 102 50 46 102 102 40 29 108 121 43 31 104 117 50 42 96 96 44 29 109 121 44 29 104 121 44 32 104 116 2
44 37 102 102 50 46 102 102 44 31 111 120 43 31 104 117 50 42 96 96 50 48 96 96 44 29 104 121 44 32 104 116 51 40 96 96 2
44 37 115 120 47 37 106 113 47 37 106 109 43 31 104 107 40 31 104 110 40 31 104 107 48 29 100 100 44 29 100 100 44 32 104 104 2
47 37 106 113 47 37 106 109 41 34 115 113 40 31 104 110 40 31 104 107 43 31 104 114 44 29 100 100 44 32 104 104 44 34 104 104 2
41 34 115 113 44 29 115 120 47 31 106 105 43 31 104 114 43 29 113 114 43 29 108 114 44 34 104 104 44 32 109 104 41 32 109 112 2
47 31 106 105 47 37 94 87 44 34 90 87 43 29 108 114 46 34 104 103 46 39 91 96 41 32 109 112 44 32 109 112 48 37 104 100 2
97 112 118 96 101 116 122 96 101 116 122 96 97 116 118 96 97 116 123 96 93 116 123 96 99 113 117 92 95 118 122 96 95 118 117 92 3
97 116 122 96 97 112 118 92 92 107 113 88 97 116 118 96 93 111 118 92 93 116 118 96 99 113 117 96 99 118 122 96 95 118 117 92 3
97 112 118 92 92 107 113 88 92 107 118 85 93 111 118 92 93 116 118 96 97 111 118 96 99 118 122 96 95 118 117 92 95 113 117 96 3
92 107 113 88 92 107 118 85 92 112 118 92 93 116 118 96 97 111 118 96 97 111 118 96 95 118 117 92 95 113 117 96 104 113 127 96 3
92 107 118 85 92 112 118 92 92 112 118 88 97 111 118 96 97 111 118 96 97 116 113 92 95 113 117 96 104 113 127 96 99 118 117 92 3
92 112 118 92 92 112 118 88 92 107 113 85 97 111 118 96 97 116 113 92 93 111 113 92 104 113 127 96 99 118 117 92 95 113 122 92 3
92 112 118 88 92 107 113 85 88 103 108 81 97 116 113 92 93 111 113 92 88 111 109 87 99 118 117 92 95 113 122 92 95 113 112 89 3
88 103 108 81 88 103 108 88 88 107 113 88 88 111 109 87 88 107 109 87 88 107 109 92 95 113 112 89 95 113 112 89 90 109 117 89 3
88 103 108 88 88 107 113 88 92 107 108 85 88 107 109 87 88 107 109 92 97 111 113 92 95 113 112 89 90 109 117 89 90 104 117 89 3
92 107 108 85 92 107 113 88 92 107 113 88 97 111 113 92 93 111 118 92 97 111 118 92 90 104 117 89 95 109 112 89 95 113 117 89 3
92 107 113 88 92 107 118 92 97 112 122 88 93 111 109 87 97 111 109 87 97 111 113 87 99 113 122 96 95 109 117 89 95 109 117 89 3
92 107 118 92 97 112 122 88 101 112 118 92 97 111 109 87 97 111 113 87 93 107 113 92 95 109 117 89 95 109 117 89 90 113 112 92 3
68 75 96 78 64 75 87 78 68 75 83 70 67 75 77 62 67 72 77 58 67 68 77 54 63 71 73 55 63 71 73 55 63 67 66 55 7
71 75 83 63 68 71 79 59 64 71 75 56 67 72 70 54 67 72 70 54 63 72 74 58 63 67 73 55 63 71 69 55 63 71 76 55 7
64 71 75 56 64 71 75 59 71 71 75 52 63 72 74 58 67 72 77 58 67 72 77 54 63 71 76 55 63 71 76 59 63 75 76 59 7
64 71 75 59 71 71 75 52 64 68 71 52 67 72 77 58 67 72 77 54 67 72 77 54 63 71 76 59 63 75 76 59 63 75 76 59 7
71 71 75 52 64 68 71 52 60 71 71 56 67 72 77 54 67 72 77 54 63 68 70 54 63 75 76 59 63 75 76 59 66 75 80 59 7
64 68 71 52 60 71 71 56 64 71 71 56 67 72 77 54 63 68 70 54 67 68 70 54 63 75 76 59 66 75 80 59 66 75 73 55 7
60 71 71 56 64 71 71 56 60 71 75 56 63 68 70 54 67 68 70 54 67 68 70 54 66 75 80 59 66 75 73 55 63 71 73 55 7
64 71 71 56 60 71 75 56 64 71 75 56 67 68 70 54 67 68 70 54 67 72 74 54 66 75 73 55 63 71 73 55 63 71 73 55 7
60 71 75 56 64 71 75 56 68 68 75 56 67 68 70 54 67 72 74 54 67 72 74 54 63 71 73 55 63 71 73 55 66 75 73 59 7
64 71 75 56 68 68 75 56 64 68 71 52 67 72 74 54 67 72 74 54 67 72 77 54 63 71 73 55 66 75 73 59 66 75 76 59 7
64 68 71 52 64 71 67 59 68 71 75 59 67 72 77 54 67 72 77 54 67 72 74 54 66 75 76 59 66 75 76 59 66 79 80 59 7
64 71 67 59 68 71 75 59 64 75 75 56 67 72 77 54 67 72 74 54 67 68 74 54 66 75 76 59 66 79 80 59 66 71 73 55 7
68 71 75 59 64 75 75 56 68 71 71 56 67 72 74 54 67 68 74 54 67 72 70 54 66 79 80 59 66 71 73 55 66 71 76 55 7
68 71 71 56 64 75 71 56 64 71 71 59 67 72 70 54 67 68 74 54 67 72 74 58 66 71 76 55 66 71 73 55 66 71 69 55 7
64 75 71 56 64 71 71 59 71 75 75 59 67 68 74 54 67 72 74 58 67 72 70 58 66 71 73 55 66 71 69 55 66 71 73 55 7
64 71 71 59 71 75 75 59 68 71 75 56 67 72 74 58 67 72 70 58 67 72 70 54 66 71 69 55 66 71 73 55 66 71 69 55 7
68 71 75 56 68 71 67 56 68 71 71 59 67 72 70 54 67 72 70 58 67 72 74 58 66 71 69 55 66 71 73 55 70 71 73 55 7
68 71 71 59 68 75 71 56 68 71 75 56 67 72 74 58 71 72 74 58 67 75 77 58 70 71 73 55 66 71 73 59 70 75 80 59 7
68 71 75 56 68 75 75 59 71 75 75 59 67 75 77 58 71 75 77 67 71 79 81 67 70 75 80 59 70 79 88 66 74 79 88 66 7
71 75 75 59 68 79 79 63 76 87 83 74 71 79 81 67 75 83 85 67 75 83 85 71 74 79 88 66 74 83 88 70 70 79 88 66 7
68 79 79 63 76 87 83 74 80 87 100 78 75 83 85 67 75 83 85 71 79 95 96 75 74 83 88 70 70 79 88 66 78 83 84 66 7
76 87 83 74 80 87 100 78 80 87 100 74 75 83 85 71 79 95 96 75 79 91 96 75 70 79 88 66 78 83 84 66 78 83 92 70 7
80 87 100 74 71 75 87 74 64 71 87 78 79 91 96 75 71 75 93 79 67 68 93 79 78 83 92 70 78 91 96 78 78 83 88 74 5
71 75 87 74 64 71 87 78 64 64 87 78 71 75 93 79 67 68 93 79 67 68 89 79 78 91 96 78 78 83 88 74 70 79 96 78 5
64 71 87 74 64 71 87 78 68 71 87 74 67 68 89 79 67 68 89 75 67 72 85 71 70 67 88 78 66 71 88 78 66 71 92 74 5
68 71 87 74 68 75 87 74 68 75 83 67 67 72 85 71 67 72 81 67 67 72 81 67 66 71 92 74 66 75 84 70 66 71 84 70 5
68 75 87 74 68 75 83 67 68 71 83 70 67 72 81 67 67 72 81 67 71 72 77 67 66 75 84 70 66 71 84 70 66 71 80 66 5
68 71 83 70 71 75 87 88 71 75 83 70 71 72 77 67 67 68 81 67 67 72 85 67 66 71 80 66 66 71 80 66 63 71 73 66 5
71 75 87 88 71 75 83 70 68 75 83 67 67 68 81 67 67 72 85 67 67 75 81 67 66 71 80 66 63 71 73 66 66 71 80 66 5
71 75 83 70 68 75 83 67 71 79 87 74 67 72 85 67 67 75 81 67 71 79 89 71 63 71 73 66 66 71 80 66 66 75 80 70 7
68 75 83 67 71 79 87 74 71 71 87 74 67 75 81 67 71 79 89 71 71 79 93 71 66 71 80 66 66 75 80 70 66 75 88 70 7
71 79 87 74 71 71 87 74 60 61 87 74 71 79 89 71 71 79 93 71 67 68 89 75 66 75 80 70 66 75 88 70 70 79 88 74 7
71 71 87 74 60 61 87 74 56 57 87 74 71 79 93 71 67 68 89 75 63 61 93 79 66 75 88 70 70 79 88 74 70 79 88 74 5
60 61 87 74 56 57 87 74 56 54 83 70 67 68 89 75 63 61 93 79 63 58 85 75 70 79 88 74 70 79 88 74 70 75 88 74 5
56 57 87 74 56 54 83 70 56 57 79 70 63 61 93 79 63 58 85 75 63 54 81 71 70 79 88 74 70 75 88 74 63 67 88 78 5
64 61 83 70 60 61 83 70 56 54 83 74 63 58 85 67 63 64 77 62 67 68 81 67 66 63 80 70 63 67 80 63 66 71 76 63 5
56 54 83 74 56 54 83 70 60 54 83 70 67 68 81 67 71 75 85 71 63 54 100 92 66 71 76 63 66 79 80 63 70 79 92 70 4
56 57 83 78 53 48 91 85 53 45 96 96 48 37 100 104 48 37 104 104 51 32 100 108 74 87 96 78 63 56 104 100 46 32 104 114 2
53 45 96 96 46 36 100 107 43 31 108 117 51 32 100 108 48 34 104 108 48 37 104 112 46 32 104 114 46 32 104 111 43 32 104 114 2
43 31 108 117 40 29 108 121 43 31 104 117 48 37 104 112 44 29 109 121 44 29 104 121 43 32 104 114 46 34 104 118 46 34 104 114 2
40 29 108 121 43 31 104 117 50 42 96 96 44 29 109 121 44 29 104 121 44 32 104 116 46 34 104 118 46 34 104 114 40 29 112 122 2
50 42 96 96 50 48 96 96 46 36 104 107 44 32 104 116 51 40 96 96 44 34 100 100 40 29 112 122 43 27 108 125 46 29 108 122 2
50 48 96 96 46 36 104 107 43 31 104 107 51 40 96 96 44 34 100 100 48 29 100 100 43 27 108 125 46 29 108 122 49 40 96 100 2
43 31 104 107 40 31 104 110 40 31 104 107 48 29 100 100 44 29 100 100 44 32 104 104 49 40 96 100 49 40 92 92 43 32 104 107 2
40 31 104 110 40 31 104 107 43 31 104 114 44 29 100 100 44 32 104 104 44 34 104 104 49 40 92 92 43 32 104 107 43 29 104 107 2
43 31 104 114 43 29 113 114 43 29 108 114 44 34 104 104 44 32 109 104 41 32 109 112 43 29 104 107 43 32 100 107 43 32 100 103 2
43 29 108 114 46 34 104 103 46 39 91 96 41 32 109 112 44 32 109 112 48 37 104 100 43 32 100 103 40 32 100 107 43 29 104 107 2
93 116 123 96 97 116 118 96 93 111 118 92 95 118 117 92 99 113 117 96 99 118 122 96 96 112 114 94 96 117 119 94 96 117 119 94 3
93 111 118 92 93 116 118 96 97 111 118 96 99 118 122 96 95 118 117 92 95 113 117 96 96 117 119 94 96 117 119 94 96 112 119 94 3
93 116 118 96 97 111 118 96 97 111 118 96 95 118 117 92 95 113 117 96 104 113 127 96 96 117 119 94 96 112 119 94 96 112 114 94 3
97 111 118 96 97 111 118 96 97 116 113 92 95 113 117 96 104 113 127 96 99 118 117 92 96 112 119 94 96 112 114 94 96 112 114 98 3
93 111 113 92 88 111 109 87 88 107 109 87 95 113 122 92 95 113 112 89 95 113 112 89 92 112 119 90 92 112 114 90 92 112 114 90 3
88 111 109 87 88 107 109 87 88 107 109 92 95 113 112 89 95 113 112 89 90 109 117 89 92 112 114 90 92 112 114 90 92 108 114 94 3
88 107 109 92 97 111 113 92 93 111 118 92 90 109 117 89 90 104 117 89 95 109 112 89 92 108 114 94 92 108 114 90 96 108 110 90 3
97 111 113 92 93 111 118 92 97 111 118 92 90 104 117 89 95 109 112 89 95 113 117 89 92 108 114 90 96 108 110 90 96 112 114 94 3
97 111 118 92 93 111 113 92 93 111 109 87 95 113 117 89 99 113 117 92 99 113 122 96 96 112 114 94 96 117 119 94 92 117 114 90 3
93 111 109 87 97 111 109 87 97 111 113 87 99 113 122 96 95 109 117 89 95 109 117 89 92 117 114 90 92 108 105 86 87 99 105 83 3
97 111 109 87 97 111 113 87 93 107 113 92 95 109 117 89 95 109 117 89 90 113 112 92 92 108 105 86 87 99 105 83 83 95 97 79 3
97 111 113 87 93 107 113 92 88 111 118 92 95 109 117 89 90 113 112 92 90 109 108 89 87 99 105 83 83 95 97 79 75 84 90 68 3
93 107 113 92 88 111 118 92 84 103 109 83 90 113 112 92 90 109 108 89 86 104 108 85 83 95 97 79 75 84 90 68 75 77 82 57 3
71 79 93 71 63 68 89 71 67 75 77 62 74 91 92 74 70 75 84 63 63 71 73 55 67 73 75 49 63 66 72 53 63 70 75 53 7
67 72 70 54 67 72 70 54 63 72 74 58 63 67 73 55 63 71 69 55 63 71 76 55 63 70 75 57 63 70 75 57 67 73 79 57 7
67 72 77 54 67 72 77 54 63 68 70 54 63 75 76 59 63 75 76 59 66 75 80 59 67 73 75 60 67 73 79 60 67 73 82 60 7
63 68 70 54 67 68 70 54 67 68 70 54 66 75 80 59 66 75 73 55 63 71 73 55 67 73 82 60 71 77 82 60 67 73 75 57 7
67 68 70 54 67 68 70 54 67 72 74 54 66 75 73 55 63 71 73 55 63 71 73 55 71 77 82 60 67 73 75 57 67 81 82 60 7
67 72 74 54 67 72 74 54 67 72 77 54 63 71 73 55 66 75 73 59 66 75 76 59 67 81 82 60 67 81 82 64 67 77 82 64 7
67 72 77 54 67 72 74 54 67 68 74 54 66 75 76 59 66 79 80 59 66 71 73 55 63 77 75 60 71 84 86 64 71 81 79 68 7
67 72 74 54 67 68 74 54 67 72 70 54 66 79 80 59 66 71 73 55 66 71 76 55 71 84 86 64 71 81 79 68 71 73 82 60 7
67 72 70 54 67 68 74 54 67 72 74 58 66 71 76 55 66 71 73 55 66 71 69 55 71 73 82 60 67 73 72 57 63 70 72 57 7
67 68 74 54 67 72 74 58 67 72 70 58 66 71 73 55 66 71 69 55 66 71 73 55 67 73 72 57 63 70 72 57 63 70 68 57 7
67 72 74 58 67 72 70 58 67 72 70 54 66 71 69 55 66 71 73 55 66 71 69 55 63 70 72 57 63 70 68 57 63 70 72 57 7
67 72 70 58 67 72 70 54 67 72 70 58 66 71 73 55 66 71 69 55 66 71 73 55 63 70 68 57 63 70 72 57 67 77 72 60 7
67 72 70 58 67 72 74 58 71 72 74 58 66 71 73 55 70 71 73 55 66 71 73 59 67 77 72 60 71 77 72 64 71 81 82 64 7
67 72 74 58 71 72 74 58 67 75 77 58 70 71 73 55 66 71 73 59 70 75 80 59 71 77 72 64 71 81 82 64 71 81 86 68 7
67 75 77 58 71 75 77 67 71 79 81 67 70 75 80 59 70 79 88 66 74 79 88 66 71 81 86 68 71 81 79 64 67 73 79 60 7
75 83 85 67 75 83 85 71 79 95 96 75 74 83 88 70 70 79 88 66 78 83 84 66 71 77 86 60 75 81 82 64 75 84 82 68 7
75 83 85 71 79 95 96 75 79 91 96 75 70 79 88 66 78 83 84 66 78 83 92 70 75 81 82 64 75 84 82 68 75 91 97 75 7
79 95 96 75 79 91 96 75 71 75 93 79 78 83 84 66 78 83 92 70 78 91 96 78 75 84 82 68 75 91 97 75 83 95 105 79 7
71 75 93 79 67 68 93 79 67 68 89 79 78 91 96 78 78 83 88 74 70 79 96 78 83 95 105 79 83 99 105 75 79 84 93 75 7
67 68 93 79 67 68 89 79 63 68 85 79 78 83 88 74 70 79 96 78 70 79 92 81 83 99 105 75 79 84 93 75 71 81 93 79 7
67 68 89 79 63 68 85 79 67 68 89 79 70 79 96 78 70 79 92 81 70 67 88 78 79 84 93 75 71 81 93 79 71 77 93 79 5
67 68 89 79 67 68 89 75 67 72 85 71 70 67 88 78 66 71 88 78 66 71 92 74 71 77 93 79 71 73 93 79 67 73 90 75 5
67 68 89 75 67 72 85 71 67 72 81 67 66 71 88 78 66 71 92 74 66 75 84 70 71 73 93 79 67 73 90 75 67 73 90 75 5
67 72 81 67 71 72 77 67 67 68 81 67 66 71 84 70 66 71 80 66 66 71 80 66 63 70 86 75 63 70 82 72 63 66 82 68 5
71 72 77 67 67 68 81 67 67 72 85 67 66 71 80 66 66 71 80 66 63 71 73 66 63 70 82 72 63 66 82 68 63 66 82 68 5
67 72 85 67 67 75 81 67 71 79 89 71 63 71 73 66 66 71 80 66 66 75 80 70 63 66 82 68 63 70 82 68 67 73 86 72 5
67 75 81 67 71 79 89 71 71 79 93 71 66 71 80 66 66 75 80 70 66 75 88 70 63 70 82 68 67 73 86 72 71 77 90 72 7
71 79 93 71 67 68 89 75 63 61 93 79 66 75 88 70 70 79 88 74 70 79 88 74 71 77 90 72 71 81 90 75 71 84 93 75 4
63 54 81 71 63 58 85 67 63 64 77 62 63 67 88 78 66 63 80 70 63 67 80 63 75 77 86 68 71 73 79 60 67 66 75 60 5
63 64 77 62 67 68 81 67 71 75 85 71 63 67 80 63 66 71 76 63 66 79 80 63 67 66 75 60 67 66 68 60 71 73 75 60 4
71 75 85 71 63 54 100 92 48 37 100 104 66 79 80 63 70 79 92 70 74 87 96 78 71 73 75 60 71 77 79 64 75 81 86 72 4
63 54 100 92 48 37 100 104 48 37 104 104 70 79 92 70 74 87 96 78 63 56 104 100 71 77 79 64 75 81 86 72 71 81 93 83 4
51 32 100 108 48 34 104 108 48 37 104 112 46 32 104 114 46 32 104 111 43 32 104 114 59 51 101 113 46 32 101 116 46 32 101 116 2
48 34 104 108 48 37 104 112 44 29 109 121 46 32 104 111 43 32 104 114 46 34 104 118 46 32 101 116 46 32 101 116 42 30 101 120 2
48 37 104 112 44 29 109 121 44 29 104 121 43 32 104 114 46 34 104 118 46 34 104 114 46 32 101 116 42 30 101 120 46 32 105 116 2
44 29 104 121 44 32 104 116 51 40 96 96 46 34 104 114 40 29 112 122 43 27 108 125 46 32 105 116 46 32 105 120 42 32 101 127 2
44 32 104 116 51 40 96 96 44 34 100 100 40 29 112 122 43 27 108 125 46 29 108 122 46 32 105 120 42 32 101 127 46 30 110 127 2
44 34 100 100 48 29 100 100 44 29 100 100 46 29 108 122 49 40 96 100 49 40 92 92 46 30 110 127 46 32 110 120 49 40 97 101 2
48 29 100 100 44 29 100 100 44 32 104 104 49 40 96 100 49 40 92 92 43 32 104 107 46 32 110 120 49 40 97 101 46 32 110 113 2
44 32 104 104 44 34 104 104 44 32 109 104 43 32 104 107 43 29 104 107 43 32 100 107 46 32 110 113 39 30 101 113 42 30 105 113 2
44 32 109 104 41 32 109 112 44 32 109 112 43 32 100 107 43 32 100 103 40 32 100 107 42 30 105 113 42 30 105 116 42 32 105 109 2
99 113 117 92 95 118 122 96 95 118 117 92 92 112 110 90 96 112 119 90 96 112 114 94 93 111 114 90 93 115 114 90 93 115 114 90 3
95 118 122 96 95 118 117 92 99 113 117 96 96 112 119 90 96 112 114 94 96 117 119 94 93 115 114 90 93 115 114 90 101 120 119 94 3
99 113 117 96 99 118 122 96 95 118 117 92 96 117 119 94 96 117 119 94 96 117 119 94 101 120 119 94 97 120 124 97 97 115 119 94 3
95 118 117 92 95 113 117 96 104 113 127 96 96 117 119 94 96 112 119 94 96 112 114 94 97 115 119 94 97 115 119 97 97 111 119 94 3
104 113 127 96 99 118 117 92 95 113 122 92 96 112 114 94 96 112 114 98 92 112 119 90 97 111 119 94 97 115 114 94 93 106 114 90 3
99 118 117 92 95 113 122 92 95 113 112 89 96 112 114 98 92 112 119 90 92 112 114 90 97 115 114 94 93 106 114 90 93 111 114 90 3
95 113 122 92 95 113 112 89 95 113 112 89 92 112 119 90 92 112 114 90 92 112 114 90 93 106 114 90 93 111 114 90 97 115 114 90 3
95 113 112 89 95 113 112 89 90 109 117 89 92 112 114 90 92 112 114 90 92 108 114 94 93 111 114 90 97 115 114 90 93 111 114 94 3
90 109 117 89 90 104 117 89 95 109 112 89 92 108 114 94 92 108 114 90 96 108 110 90 93 111 114 94 89 111 114 87 93 111 110 87 3
90 104 117 89 95 109 112 89 95 113 117 89 92 108 114 90 96 108 110 90 96 112 114 94 89 111 114 87 93 111 110 87 93 111 114 90 3
95 113 117 89 99 113 117 92 99 113 122 96 96 112 114 94 96 117 119 94 92 117 114 90 93 111 114 90 93 111 114 87 89 106 110 87 3
99 113 117 92 99 113 122 96 95 109 117 89 96 117 119 94 92 117 114 90 92 108 105 86 93 111 114 87 89 106 110 87 85 97 105 80 3
99 113 122 96 95 109 117 89 95 109 117 89 92 117 114 90 92 108 105 86 87 99 105 83 89 106 110 87 85 97 105 80 82 88 97 73 3
95 109 117 89 95 109 117 89 90 113 112 92 92 108 105 86 87 99 105 83 83 95 97 79 85 97 105 80 82 88 97 73 78 84 89 69 3
90 113 112 92 90 109 108 89 86 104 108 85 83 95 97 79 75 84 90 68 75 77 82 57 78 84 89 69 67 71 74 55 67 67 70 48 7
90 109 108 89 86 104 108 85 74 91 92 74 75 84 90 68 75 77 82 57 67 73 75 49 67 71 74 55 67 67 70 48 63 67 70 51 7
70 75 84 63 63 71 73 55 63 71 73 55 63 66 72 53 63 70 75 53 59 66 72 53 63 67 74 51 60 67 78 55 60 67 74 55 7
63 71 73 55 63 71 73 55 63 67 66 55 63 70 75 53 59 66 72 53 63 66 75 57 60 67 78 55 60 67 74 55 63 67 74 58 7
63 71 73 55 63 67 66 55 63 67 73 55 59 66 72 53 63 66 75 57 63 70 75 57 60 67 74 55 63 67 74 58 63 71 78 55 7
63 71 69 55 63 71 76 55 63 71 76 59 63 70 75 57 67 73 79 57 67 73 75 60 67 71 78 58 63 75 78 58 63 71 74 58 7
63 71 76 55 63 71 76 59 63 75 76 59 67 73 79 57 67 73 75 60 67 73 75 60 63 75 78 58 63 71 74 58 67 75 78 58 7
63 75 76 59 66 75 80 59 66 75 73 55 67 73 79 60 67 73 82 60 71 77 82 60 67 79 82 62 67 75 82 62 67 75 78 58 7
63 71 73 55 63 71 73 55 66 75 73 59 67 73 75 57 67 81 82 60 67 81 82 64 70 75 78 58 67 79 82 62 67 75 82 58 7
66 75 76 59 66 75 76 59 66 79 80 59 67 77 82 64 63 77 75 60 71 84 86 64 63 75 78 55 63 75 78 58 67 75 82 65 7
66 75 76 59 66 79 80 59 66 71 73 55 63 77 75 60 71 84 86 64 71 81 79 68 63 75 78 58 67 75 82 65 70 84 82 62 7
66 79 80 59 66 71 73 55 66 71 76 55 71 84 86 64 71 81 79 68 71 73 82 60 67 75 82 65 70 84 82 62 70 75 78 65 7
66 71 73 55 66 71 76 55 66 71 73 55 71 81 79 68 71 73 82 60 67 73 72 57 70 84 82 62 70 75 78 65 67 79 78 58 7
66 71 76 55 66 71 73 55 66 71 69 55 71 73 82 60 67 73 72 57 63 70 72 57 70 75 78 65 67 79 78 58 67 71 74 58 7
66 71 73 55 66 71 69 55 66 71 73 55 67 73 72 57 63 70 72 57 63 70 68 57 67 79 78 58 67 71 74 58 67 75 78 62 7
66 71 69 55 66 71 73 55 66 71 69 55 63 70 72 57 63 70 68 57 63 70 72 57 67 71 74 58 67 75 78 62 70 75 82 62 7
70 71 73 55 66 71 73 59 70 75 80 59 71 77 72 64 71 81 82 64 71 81 86 68 70 79 85 65 70 79 85 69 74 79 82 65 7
66 71 73 59 70 75 80 59 70 79 88 66 71 81 82 64 71 81 86 68 71 81 79 64 70 79 85 69 74 79 82 65 74 79 85 62 7
70 75 80 59 70 79 88 66 74 79 88 66 71 81 86 68 71 81 79 64 67 73 79 60 74 79 82 65 74 79 85 62 67 79 85 62 7
70 79 88 66 74 79 88 66 74 83 88 70 71 81 79 64 67 73 79 60 71 77 86 60 74 79 85 62 67 79 85 62 67 84 89 69 7
74 83 88 70 70 79 88 66 78 83 84 66 71 77 86 60 75 81 82 64 75 84 82 68 67 84 89 69 74 88 93 73 78 92 93 73 7
70 79 88 66 78 83 84 66 78 83 92 70 75 81 82 64 75 84 82 68 75 91 97 75 74 88 93 73 78 92 93 73 78 92 93 76 7
78 83 84 66 78 83 92 70 78 91 96 78 75 84 82 68 75 91 97 75 83 95 105 79 78 92 93 73 78 92 93 76 78 92 93 76 7
78 91 96 78 78 83 88 74 70 79 96 78 83 95 105 79 83 99 105 75 79 84 93 75 78 92 93 76 85 97 101 76 82 92 97 80 7
78 83 88 74 70 79 96 78 70 79 92 81 83 99 105 75 79 84 93 75 71 81 93 79 85 97 101 76 82 92 97 80 74 84 89 73 7
66 71 92 74 66 75 84 70 66 71 84 70 67 73 90 75 67 73 90 75 63 70 86 75 67 75 89 76 67 75 89 80 67 79 93 76 5
66 75 84 70 66 71 84 70 66 71 80 66 67 73 90 75 63 70 86 75 63 70 82 72 67 75 89 80 67 79 93 76 70 75 89 76 5
66 71 84 70 66 71 80 66 66 71 80 66 63 70 86 75 63 70 82 72 63 66 82 68 67 79 93 76 70 75 89 76 67 79 89 76 5
66 71 80 66 66 71 80 66 63 71 73 66 63 70 82 72 63 66 82 68 63 66 82 68 70 75 89 76 67 79 89 76 70 79 89 80 5
63 71 73 66 66 71 80 66 66 75 80 70 63 66 82 68 63 70 82 68 67 73 86 72 70 79 89 80 70 84 89 73 70 79 85 73 5
66 71 80 66 66 75 80 70 66 75 88 70 63 70 82 68 67 73 86 72 71 77 90 72 70 84 89 73 70 79 85 73 74 84 89 76 7
66 75 80 70 66 75 88 70 70 79 88 74 67 73 86 72 71 77 90 72 71 81 90 75 70 79 85 73 74 84 89 76 74 84 97 76 7
66 75 88 70 70 79 88 74 70 79 88 74 71 77 90 72 71 81 90 75 71 84 93 75 74 84 89 76 74 84 97 76 74 88 97 76 4
70 75 88 74 63 67 88 78 66 63 80 70 75 88 93 75 75 77 86 68 71 73 79 60 74 79 89 73 67 79 85 65 67 75 78 62 4
66 63 80 70 63 67 80 63 66 71 76 63 71 73 79 60 67 66 75 60 67 66 68 60 67 75 78 62 67 75 78 65 67 79 82 62 4
63 67 80 63 66 71 76 63 66 79 80 63 67 66 75 60 67 66 68 60 71 73 75 60 67 75 78 65 67 79 82 62 70 75 78 58 4
66 71 76 63 66 79 80 63 70 79 92 70 67 66 68 60 71 73 75 60 71 77 79 64 67 79 82 62 70 75 78 58 67 75 82 69 4
66 79 80 63 70 79 92 70 74 87 96 78 71 73 75 60 71 77 79 64 75 81 86 72 70 75 78 58 67 75 82 69 67 75 85 65 4
70 79 92 70 74 87 96 78 63 56 104 100 71 77 79 64 75 81 86 72 71 81 93 83 67 75 82 69 67 75 85 65 70 84 89 76 4
63 56 104 100 46 32 104 114 46 32 104 111 71 81 93 83 59 51 101 113 46 32 101 116 70 84 89 76 74 79 97 94 53 43 105 115 2
43 32 104 114 46 34 104 118 46 34 104 114 46 32 101 116 42 30 101 120 46 32 105 116 50 34 105 115 47 34 101 111 44 31 101 119 2
46 34 104 118 46 34 104 114 40 29 112 122 42 30 101 120 46 32 105 116 46 32 105 120 47 34 101 111 44 31 101 119 44 31 105 122 2
43 27 108 125 46 29 108 122 49 40 96 100 42 32 101 127 46 30 110 127 46 32 110 120 44 31 110 129 42 29 110 126 42 27 110 129 2
46 29 108 122 49 40 96 100 49 40 92 92 46 30 110 127 46 32 110 120 49 40 97 101 42 29 110 126 42 27 110 129 44 34 110 122 2
49 40 96 100 49 40 92 92 43 32 104 107 46 32 110 120 49 40 97 101 46 32 110 113 42 27 110 129 44 34 110 122 50 37 110 119 2
49 40 92 92 43 32 104 107 43 29 104 107 49 40 97 101 46 32 110 113 39 30 101 113 44 34 110 122 50 37 110 119 44 29 114 126 2
43 32 100 107 43 32 100 103 40 32 100 107 42 30 105 113 42 30 105 116 42 32 105 109 44 29 105 119 44 29 101 115 44 34 105 104 2
43 32 100 103 40 32 100 107 43 29 104 107 42 30 105 116 42 32 105 109 42 30 101 109 44 29 101 115 44 34 105 104 47 43 101 97 2
92 112 110 90 96 112 119 90 96 112 114 94 93 111 114 90 93 115 114 90 93 115 114 90 92 106 115 91 92 111 115 91 97 115 120 94 3
96 117 119 94 96 117 119 94 96 112 119 94 97 120 124 97 97 115 119 94 97 115 119 97 101 120 120 94 101 115 120 94 97 115 125 94 3
96 117 119 94 96 112 119 94 96 112 114 94 97 115 119 94 97 115 119 97 97 111 119 94 101 115 120 94 97 115 125 94 92 115 115 94 3
92 112 119 90 92 112 114 90 92 112 114 90 93 106 114 90 93 111 114 90 97 115 114 90 92 111 115 91 88 106 111 91 88 106 111 87 3
92 112 114 90 92 108 114 94 92 108 114 90 97 115 114 90 93 111 114 94 89 111 114 87 88 106 111 87 88 106 111 91 84 106 111 83 3
96 112 114 94 96 117 119 94 92 117 114 90 93 111 114 90 93 111 114 87 89 106 110 87 84 106 111 83 80 106 106 79 80 106 102 79 3
96 117 119 94 92 117 114 90 92 108 105 86 93 111 114 87 89 106 110 87 85 97 105 80 80 106 106 79 80 106 102 79 80 98 98 76 3
92 108 105 86 87 99 105 83 83 95 97 79 85 97 105 80 82 88 97 73 78 84 89 69 80 98 98 76 80 94 94 72 72 85 82 68 7
87 99 105 83 83 95 97 79 75 84 90 68 82 88 97 73 78 84 89 69 67 71 74 55 80 94 94 72 72 85 82 68 64 69 71 54 7
83 95 97 79 75 84 90 68 75 77 82 57 78 84 89 69 67 71 74 55 67 67 70 48 72 85 82 68 64 69 71 54 64 66 71 54 7
75 84 90 68 75 77 82 57 67 73 75 49 67 71 74 55 67 67 70 48 63 67 70 51 64 69 71 54 64 66 71 54 64 69 71 54 7
67 73 75 49 63 66 72 53 63 70 75 53 63 67 70 51 63 67 74 51 60 67 78 55 64 69 71 54 64 69 74 54 64 69 74 57 7
63 66 72 53 63 70 75 53 59 66 72 53 63 67 74 51 60 67 78 55 60 67 74 55 64 69 74 54 64 69 74 57 64 73 74 57 7
63 66 75 57 63 70 75 57 63 70 75 57 63 67 74 58 63 71 78 55 67 71 78 58 68 77 74 57 64 73 74 57 64 73 74 61 7
63 70 75 57 63 70 75 57 67 73 79 57 63 71 78 55 67 71 78 58 63 75 78 58 64 73 74 57 64 73 74 61 64 73 82 61 7
63 70 75 57 67 73 79 57 67 73 75 60 67 71 78 58 63 75 78 58 63 71 74 58 64 73 74 61 64 73 82 61 64 73 86 61 7
67 73 75 60 67 73 79 60 67 73 82 60 67 75 78 58 67 79 82 62 67 75 82 62 64 73 78 57 64 73 78 61 64 73 78 61 7
71 77 82 60 67 73 75 57 67 81 82 60 67 75 78 58 70 75 78 58 67 79 82 62 68 73 78 57 72 73 82 61 72 77 74 57 7
67 81 82 60 67 81 82 64 67 77 82 64 67 79 82 62 67 75 82 58 63 75 78 55 72 77 74 57 68 77 74 57 64 73 82 61 7
67 77 82 64 63 77 75 60 71 84 86 64 63 75 78 55 63 75 78 58 67 75 82 65 64 73 82 61 64 73 78 57 64 69 74 57 7
63 77 75 60 71 84 86 64 71 81 79 68 63 75 78 58 67 75 82 65 70 84 82 62 64 73 78 57 64 69 74 57 68 73 74 57 7
71 81 79 68 71 73 82 60 67 73 72 57 70 84 82 62 70 75 78 65 67 79 78 58 68 73 74 57 64 73 74 57 64 69 78 61 7
67 73 72 57 63 70 72 57 63 70 68 57 67 79 78 58 67 71 74 58 67 75 78 62 64 69 78 61 68 73 78 61 68 77 82 61 7
63 70 72 57 63 70 68 57 63 70 72 57 67 71 74 58 67 75 78 62 70 75 82 62 68 73 78 61 68 77 82 61 68 77 74 61 7
63 70 68 57 63 70 72 57 67 77 72 60 67 75 78 62 70 75 82 62 70 79 82 65 68 77 82 61 68 77 74 61 68 77 78 61 7
63 70 72 57 67 77 72 60 71 77 72 64 70 75 82 62 70 79 82 65 70 79 85 65 68 77 74 61 68 77 78 61 72 81 82 65 7
67 77 72 60 71 77 72 64 71 81 82 64 70 79 82 65 70 79 85 65 70 79 85 69 68 77 78 61 72 81 82 65 72 81 82 65 7
71 81 82 64 71 81 86 68 71 81 79 64 70 79 85 69 74 79 82 65 74 79 85 62 72 81 82 65 76 81 82 65 72 85 86 68 7
71 81 86 68 71 81 79 64 67 73 79 60 74 79 82 65 74 79 85 62 67 79 85 62 76 81 82 65 72 85 86 68 72 81 86 68 7
71 81 79 64 67 73 79 60 71 77 86 60 74 79 85 62 67 79 85 62 67 84 89 69 72 85 86 68 72 81 86 68 76 85 90 72 7
67 73 79 60 71 77 86 60 75 81 82 64 67 79 85 62 67 84 89 69 74 88 93 73 72 81 86 68 76 85 90 72 76 89 94 76 7
75 81 82 64 75 84 82 68 75 91 97 75 74 88 93 73 78 92 93 73 78 92 93 76 76 89 94 76 76 85 94 76 76 98 98 76 7
75 84 82 68 75 91 97 75 83 95 105 79 78 92 93 73 78 92 93 76 78 92 93 76 76 85 94 76 76 98 98 76 80 98 98 76 7
75 91 97 75 83 95 105 79 83 99 105 75 78 92 93 76 78 92 93 76 85 97 101 76 76 98 98 76 80 98 98 76 80 94 98 76 7
71 81 93 79 71 77 93 79 71 73 93 79 74 84 89 73 70 84 97 80 70 75 93 76 76 85 90 76 72 81 90 76 72 81 98 79 7
71 77 93 79 71 73 93 79 67 73 90 75 70 84 97 80 70 75 93 76 67 75 89 76 72 81 90 76 72 81 98 79 72 85 94 83 5
71 73 93 79 67 73 90 75 67 73 90 75 70 75 93 76 67 75 89 76 67 75 89 80 72 81 98 79 72 85 94 83 80 94 102 83 5
67 73 90 75 67 73 90 75 63 70 86 75 67 75 89 76 67 75 89 80 67 79 93 76 72 85 94 83 80 94 102 83 80 94 102 83 5
63 70 86 75 63 70 82 72 63 66 82 68 67 79 93 76 70 75 89 76 67 79 89 76 80 94 102 83 80 94 106 83 72 98 106 83 5
63 70 82 72 63 66 82 68 63 66 82 68 70 75 89 76 67 79 89 76 70 79 89 80 80 94 106 83 72 98 106 83 80 98 102 87 5
63 66 82 68 63 70 82 68 67 73 86 72 70 79 89 80 70 84 89 73 70 79 85 73 80 98 102 87 76 94 98 83 76 89 98 83 5
63 70 82 68 67 73 86 72 71 77 90 72 70 84 89 73 70 79 85 73 74 84 89 76 76 94 98 83 76 89 98 83 72 85 94 79 7
67 73 86 72 71 77 90 72 71 81 90 75 70 79 85 73 74 84 89 76 74 84 97 76 76 89 98 83 72 85 94 79 72 85 98 79 4
71 77 90 72 71 81 90 75 71 84 93 75 74 84 89 76 74 84 97 76 74 88 97 76 72 85 94 79 72 85 98 79 68 89 94 83 4
71 81 90 75 71 84 93 75 75 88 93 75 74 84 97 76 74 88 97 76 74 79 89 73 72 85 98 79 68 89 94 83 68 85 98 87 4
71 84 93 75 75 88 93 75 75 77 86 68 74 88 97 76 74 79 89 73 67 79 85 65 68 89 94 83 68 85 98 87 72 89 94 79 4
75 88 93 75 75 77 86 68 71 73 79 60 74 79 89 73 67 79 85 65 67 75 78 62 68 85 98 87 72 89 94 79 72 85 90 76 4
75 77 86 68 71 73 79 60 67 66 75 60 67 79 85 65 67 75 78 62 67 75 78 65 72 89 94 79 72 85 90 76 72 81 86 72 4
71 73 79 60 67 66 75 60 67 66 68 60 67 75 78 62 67 75 78 65 67 79 82 62 72 85 90 76 72 81 86 72 72 85 86 72 4
75 81 86 72 71 81 93 83 59 51 101 113 67 75 85 65 70 84 89 76 74 79 97 94 64 73 74 65 72 81 86 72 76 85 98 79 4
71 81 93 83 59 51 101 113 46 32 101 116 70 84 89 76 74 79 97 94 53 43 105 115 72 81 86 72 76 85 98 79 68 66 106 98 2
59 51 101 113 46 32 101 116 46 32 101 116 74 79 97 94 53 43 105 115 50 34 105 115 76 85 98 79 68 66 106 98 50 37 102 113 2
46 32 101 116 42 30 101 120 46 32 105 116 50 34 105 115 47 34 101 111 44 31 101 119 50 37 102 113 44 34 102 109 47 34 106 113 2
46 32 105 116 46 32 105 120 42 32 101 127 44 31 101 119 44 31 105 122 44 31 110 129 47 34 106 113 47 34 106 116 44 31 111 124 2
46 32 105 120 42 32 101 127 46 30 110 127 44 31 105 122 44 31 110 129 42 29 110 126 47 34 106 116 44 31 111 124 44 29 111 128 2
46 30 110 127 46 32 110 120 49 40 97 101 42 29 110 126 42 27 110 129 44 34 110 122 44 29 111 128 41 29 111 128 44 31 106 124 2
42 30 105 113 42 30 105 116 42 32 105 109 44 29 105 119 44 29 101 115 44 34 105 104 47 37 106 116 53 49 98 94 60 66 94 79 2
93 115 114 90 101 120 119 94 97 120 124 97 97 115 120 94 101 120 120 98 101 120 120 94 101 116 122 96 101 116 122 96 101 116 122 96 3
97 115 119 97 97 111 119 94 97 115 114 94 97 115 125 94 92 115 115 94 92 111 111 91 97 112 122 92 92 107 118 96 92 107 118 88 3
97 111 119 94 97 115 114 94 93 106 114 90 92 115 115 94 92 111 111 91 92 111 115 91 92 107 118 96 92 107 118 88 92 112 113 92 3
97 115 114 94 93 106 114 90 93 111 114 90 92 111 111 91 92 111 115 91 88 106 111 91 92 107 118 88 92 112 113 92 92 107 118 88 3
93 106 114 90 93 111 114 90 97 115 114 90 92 111 115 91 88 106 111 91 88 106 111 87 92 112 113 92 92 107 118 88 88 103 104 85 3
93 111 114 94 89 111 114 87 93 111 110 87 88 106 111 91 84 106 111 83 84 98 102 83 84 99 104 81 84 99 104 81 84 99 108 85 4
93 111 110 87 93 111 114 90 93 111 114 87 84 98 102 83 84 106 111 83 80 106 106 79 84 99 108 85 84 107 113 85 84 107 113 85 4
93 111 114 87 89 106 110 87 85 97 105 80 80 106 106 79 80 106 102 79 80 98 98 76 84 107 113 85 88 103 108 85 84 99 104 78 4
85 97 105 80 82 88 97 73 78 84 89 69 80 98 98 76 80 94 94 72 72 85 82 68 84 99 104 78 76 87 91 74 76 79 87 63 7
82 88 97 73 78 84 89 69 67 71 74 55 80 94 94 72 72 85 82 68 64 69 71 54 76 87 91 74 76 79 87 63 68 68 75 52 7
78 84 89 69 67 71 74 55 67 67 70 48 72 85 82 68 64 69 71 54 64 66 71 54 76 79 87 63 68 68 75 52 64 68 67 56 7
67 67 70 48 63 67 70 51 63 67 74 51 64 66 71 54 64 69 71 54 64 69 74 54 64 68 67 56 64 75 71 52 68 75 75 56 7
63 67 70 51 63 67 74 51 60 67 78 55 64 69 71 54 64 69 74 54 64 69 74 57 64 75 71 52 68 75 75 56 64 75 79 56 7
63 67 74 51 60 67 78 55 60 67 74 55 64 69 74 54 64 69 74 57 64 73 74 57 68 75 75 56 64 75 79 56 64 75 79 59 7
63 67 74 58 63 71 78 55 67 71 78 58 68 77 74 57 64 73 74 57 64 73 74 61 64 75 79 59 64 75 75 63 68 75 79 56 7
63 71 78 55 67 71 78 58 63 75 78 58 64 73 74 57 64 73 74 61 64 73 82 61 64 75 75 63 68 75 79 56 68 75 75 59 7
67 71 78 58 63 75 78 58 63 71 74 58 64 73 74 61 64 73 82 61 64 73 86 61 68 75 79 56 68 75 75 59 68 75 75 59 7
63 71 74 58 67 75 78 58 67 79 82 62 64 73 86 61 64 73 78 57 64 73 78 61 68 75 75 59 68 75 75 59 68 79 79 63 7
67 75 78 58 67 79 82 62 67 75 82 62 64 73 78 57 64 73 78 61 64 73 78 61 68 75 75 59 68 79 79 63 64 75 79 59 7
67 75 82 62 67 75 78 58 70 75 78 58 64 73 78 61 68 73 78 57 72 73 82 61 64 75 79 59 68 75 79 59 64 75 79 59 7
67 75 82 58 63 75 78 55 63 75 78 58 68 77 74 57 64 73 82 61 64 73 78 57 64 75 75 52 64 68 75 56 64 68 71 56 7
63 75 78 55 63 75 78 58 67 75 82 65 64 73 82 61 64 73 78 57 64 69 74 57 64 68 75 56 64 68 71 56 64 71 71 56 7
70 75 78 65 67 79 78 58 67 71 74 58 64 73 74 57 64 69 78 61 68 73 78 61 68 71 75 56 68 71 75 59 64 75 75 59 7
67 79 78 58 67 71 74 58 67 75 78 62 64 69 78 61 68 73 78 61 68 77 82 61 68 71 75 59 64 75 75 59 68 75 79 63 7
67 71 74 58 67 75 78 62 70 75 82 62 68 73 78 61 68 77 82 61 68 77 74 61 64 75 75 59 68 75 79 63 68 79 79 59 7
70 75 82 62 70 79 82 65 70 79 85 65 68 77 74 61 68 77 78 61 72 81 82 65 68 79 79 59 68 75 83 63 71 79 87 63 7
70 79 82 65 70 79 85 65 70 79 85 69 68 77 78 61 72 81 82 65 72 81 82 65 68 75 83 63 71 79 87 63 71 83 83 63 7
74 79 82 65 74 79 85 62 67 79 85 62 76 81 82 65 72 85 86 68 72 81 86 68 76 79 79 67 71 83 87 63 71 83 83 70 7
67 84 89 69 74 88 93 73 78 92 93 73 76 85 90 72 76 89 94 76 76 85 94 76 71 83 83 67 80 87 91 74 76 91 96 74 7
78 92 93 73 78 92 93 76 78 92 93 76 76 85 94 76 76 98 98 76 80 98 98 76 76 91 96 74 76 91 96 74 76 91 100 74 7
78 92 93 76 78 92 93 76 85 97 101 76 76 98 98 76 80 98 98 76 80 94 98 76 76 91 96 74 76 91 100 74 80 87 91 74 7
78 92 93 76 85 97 101 76 82 92 97 80 80 98 98 76 80 94 98 76 80 94 98 76 76 91 100 74 80 87 91 74 80 91 100 78 7
82 92 97 80 74 84 89 73 70 84 97 80 80 94 98 76 76 85 90 76 72 81 90 76 80 91 100 78 80 91 100 78 80 91 96 78 7
74 84 89 73 70 84 97 80 70 75 93 76 76 85 90 76 72 81 90 76 72 81 98 79 80 91 100 78 80 91 96 78 80 99 100 88 7
70 79 85 73 74 84 89 76 74 84 97 76 76 89 98 83 72 85 94 79 72 85 98 79 76 95 100 85 71 95 100 81 76 99 108 88 4
74 84 89 76 74 84 97 76 74 88 97 76 72 85 94 79 72 85 98 79 68 89 94 83 71 95 100 81 76 99 108 88 76 95 108 92 4
74 84 97 76 74 88 97 76 74 79 89 73 72 85 98 79 68 89 94 83 68 85 98 87 76 99 108 88 76 95 108 92 76 103 108 92 4
67 79 85 65 67 75 78 62 67 75 78 65 72 89 94 79 72 85 90 76 72 81 86 72 76 103 108 92 71 95 104 81 76 91 100 81 4
67 75 78 62 67 75 78 65 67 79 82 62 72 85 90 76 72 81 86 72 72 85 86 72 71 95 104 81 76 91 100 81 76 91 96 81 4
70 75 78 58 67 75 82 69 67 75 85 65 72 77 82 68 68 73 78 61 64 73 74 65 76 83 87 67 68 83 79 67 68 83 83 70 4
67 75 82 69 67 75 85 65 70 84 89 76 68 73 78 61 64 73 74 65 72 81 86 72 68 83 79 67 68 83 83 70 68 79 83 67 4
67 75 85 65 70 84 89 76 74 79 97 94 64 73 74 65 72 81 86 72 76 85 98 79 68 83 83 70 68 79 83 67 71 83 96 74 4
70 84 89 76 74 79 97 94 53 43 105 115 72 81 86 72 76 85 98 79 68 66 106 98 68 79 83 67 71 83 96 74 71 87 96 81 4
74 79 97 94 53 43 105 115 50 34 105 115 76 85 98 79 68 66 106 98 50 37 102 113 71 83 96 74 71 87 96 81 60 61 104 103 2
53 43 105 115 50 34 105 115 47 34 101 111 68 66 106 98 50 37 102 113 44 34 102 109 71 87 96 81 60 61 104 103 46 34 104 110 2
44 31 101 119 44 31 105 122 44 31 110 129 47 34 106 113 47 34 106 116 44 31 111 124 46 34 100 107 43 36 104 114 46 34 108 121 2
44 31 105 122 44 31 110 129 42 29 110 126 47 34 106 116 44 31 111 124 44 29 111 128 43 36 104 114 46 34 108 121 40 31 104 125 2
42 29 110 126 42 27 110 129 44 34 110 122 44 29 111 128 41 29 111 128 44 31 106 124 40 31 104 125 40 29 113 132 40 29 113 128 2
44 34 110 122 50 37 110 119 44 29 114 126 44 31 106 124 47 34 102 113 50 34 106 113 40 29 113 128 43 31 108 121 50 45 100 99 2
44 29 114 126 44 29 105 119 44 29 101 115 50 34 106 113 47 37 106 116 53 49 98 94 50 45 100 99 64 68 91 78 68 83 87 70 2
44 29 101 115 44 34 105 104 47 43 101 97 53 49 98 94 60 66 94 79 68 77 94 72 68 83 87 70 71 83 91 70 71 83 87 63 2
92 106 115 91 92 111 115 91 97 115 120 94 92 107 113 92 97 112 118 96 101 116 122 96 88 111 113 92 93 116 118 92 97 121 123 96 3
101 120 120 98 101 120 120 94 101 115 120 94 101 116 122 96 101 116 122 96 101 112 122 96 97 116 123 100 97 116 123 96 97 111 118 96 3
101 120 120 94 101 115 120 94 97 115 125 94 101 116 122 96 101 112 122 96 97 112 122 92 97 116 123 96 97 111 118 96 97 116 118 96 3
101 115 120 94 97 115 125 94 92 115 115 94 101 112 122 96 97 112 122 92 92 107 118 96 97 111 118 96 97 116 118 96 93 111 118 92 3
92 115 115 94 92 111 111 91 92 111 115 91 92 107 118 96 92 107 118 88 92 112 113 92 93 111 118 92 93 107 113 87 88 107 109 83 3
92 111 115 91 88 106 111 91 88 106 111 87 92 112 113 92 92 107 118 88 88 103 104 85 88 107 109 83 84 99 109 79 79 95 100 79 3
88 106 111 87 88 106 111 91 84 106 111 83 88 103 104 85 84 99 104 81 84 99 104 81 79 95 100 79 84 103 109 79 88 107 109 83 4
88 106 111 91 84 106 111 83 84 98 102 83 84 99 104 81 84 99 104 81 84 99 108 85 84 103 109 79 88 107 109 83 88 107 109 87 4
84 106 111 83 84 98 102 83 84 106 111 83 84 99 104 81 84 99 108 85 84 107 113 85 88 107 109 83 88 107 109 87 88 107 113 87 4
84 98 102 83 84 106 111 83 80 106 106 79 84 99 108 85 84 107 113 85 84 107 113 85 88 107 109 87 88 107 113 87 84 107 113 87 4
84 106 111 83 80 106 106 79 80 106 102 79 84 107 113 85 84 107 113 85 88 103 108 85 88 107 113 87 84 107 113 87 88 107 109 87 4
80 106 106 79 80 106 102 79 80 98 98 76 84 107 113 85 88 103 108 85 84 99 104 78 84 107 113 87 88 107 109 87 84 99 100 79 4
80 106 102 79 80 98 98 76 80 94 94 72 88 103 108 85 84 99 104 78 76 87 91 74 88 107 109 87 84 99 100 79 79 91 93 71 4
80 94 94 72 72 85 82 68 64 69 71 54 76 87 91 74 76 79 87 63 68 68 75 52 79 91 93 71 71 79 85 62 67 72 70 50 7
64 66 71 54 64 69 71 54 64 69 74 54 64 68 67 56 64 75 71 52 68 75 75 56 63 68 70 54 67 72 74 54 67 72 77 54 7
64 69 71 54 64 69 74 54 64 69 74 57 64 75 71 52 68 75 75 56 64 75 79 56 67 72 74 54 67 72 77 54 63 72 77 58 7
64 69 74 57 64 73 74 57 68 77 74 57 64 75 79 56 64 75 79 59 64 75 79 59 63 72 77 58 67 75 77 58 67 75 77 58 7
64 73 74 57 68 77 74 57 64 73 74 57 64 75 79 59 64 75 79 59 64 75 75 63 67 75 77 58 67 75 77 58 67 72 77 58 7
68 77 74 57 64 73 74 57 64 73 74 61 64 75 79 59 64 75 75 63 68 75 79 56 67 75 77 58 67 72 77 58 67 75 74 58 7
64 73 74 57 64 73 74 61 64 73 82 61 64 75 75 63 68 75 79 56 68 75 75 59 67 72 77 58 67 75 74 58 67 83 77 58 7
64 73 82 61 64 73 86 61 64 73 78 57 68 75 75 59 68 75 75 59 68 75 75 59 67 83 77 58 71 75 77 58 71 79 81 58 7
64 73 78 57 64 73 78 61 64 73 78 61 68 75 75 59 68 79 79 63 64 75 79 59 71 79 81 58 67 79 77 58 67 75 81 58 7
64 73 78 61 68 73 78 57 72 73 82 61 64 75 79 59 68 75 79 59 64 75 79 59 67 75 81 58 67 72 74 58 63 72 74 58 7
68 73 78 57 72 73 82 61 72 77 74 57 68 75 79 59 64 75 79 59 68 75 75 59 67 72 74 58 63 72 74 58 67 75 74 58 7
72 77 74 57 68 77 74 57 64 73 82 61 68 75 75 59 64 75 75 52 64 68 75 56 67 75 74 58 71 75 77 54 67 72 74 54 7
68 77 74 57 64 73 82 61 64 73 78 57 64 75 75 52 64 68 75 56 64 68 71 56 71 75 77 54 67 72 74 54 67 75 70 54 7
64 73 78 57 64 69 74 57 68 73 74 57 64 68 71 56 64 71 71 56 68 71 71 59 67 75 70 54 67 75 74 58 63 72 74 58 7
64 69 74 57 68 73 74 57 64 73 74 57 64 71 71 56 68 71 71 59 68 71 75 56 67 75 74 58 63 72 74 58 63 68 70 54 7
68 73 74 57 64 73 74 57 64 69 78 61 68 71 71 59 68 71 75 56 68 71 75 59 63 72 74 58 63 68 70 54 67 68 74 58 7
68 73 78 61 68 77 82 61 68 77 74 61 64 75 75 59 68 75 79 63 68 79 79 59 67 72 74 58 67 72 74 58 71 72 85 62 7
72 81 82 65 72 81 82 65 76 81 82 65 71 79 87 63 71 83 83 63 76 79 79 67 71 79 85 62 71 79 85 62 71 79 85 62 7
72 81 82 65 76 81 82 65 72 85 86 68 71 83 83 63 76 79 79 67 71 83 87 63 71 79 85 62 71 79 85 62 71 79 85 67 7
76 85 90 72 76 89 94 76 76 85 94 76 71 83 83 67 80 87 91 74 76 91 96 74 75 83 89 67 71 79 89 71 71 87 89 71 7
76 89 94 76 76 85 94 76 76 98 98 76 80 87 91 74 76 91 96 74 76 91 96 74 71 79 89 71 71 87 89 71 75 83 89 71 7
76 98 98 76 80 98 98 76 80 94 98 76 76 91 96 74 76 91 100 74 80 87 91 74 75 83 89 71 75 87 93 71 75 87 93 75 7
80 98 98 76 80 94 98 76 80 94 98 76 76 91 100 74 80 87 91 74 80 91 100 78 75 87 93 71 75 87 93 75 79 95 100 79 7
80 94 98 76 80 94 98 76 76 85 90 76 80 87 91 74 80 91 100 78 80 91 100 78 75 87 93 75 79 95 100 79 79 99 109 83 7
72 89 94 79 72 85 90 76 72 81 86 72 76 103 108 92 71 95 104 81 76 91 100 81 75 99 104 87 75 99 104 87 75 103 109 87 4
72 85 90 76 72 81 86 72 72 85 86 72 71 95 104 81 76 91 100 81 76 91 96 81 75 99 104 87 75 103 109 87 75 95 104 83 4
72 81 86 72 72 85 86 72 72 77 82 68 76 91 100 81 76 91 96 81 76 83 87 67 75 103 109 87 75 95 104 83 75 87 93 75 4
72 85 86 72 72 77 82 68 68 73 78 61 76 91 96 81 76 83 87 67 68 83 79 67 75 95 104 83 75 87 93 75 71 79 85 67 4
72 77 82 68 68 73 78 61 64 73 74 65 76 83 87 67 68 83 79 67 68 83 83 70 75 87 93 75 71 79 85 67 63 75 81 67 4
64 73 74 65 72 81 86 72 76 85 98 79 68 83 83 70 68 79 83 67 71 83 96 74 63 75 81 67 67 79 85 67 75 79 89 71 4
72 81 86 72 76 85 98 79 68 66 106 98 68 79 83 67 71 83 96 74 71 87 96 81 67 79 85 67 75 79 89 71 75 83 93 71 4
76 85 98 79 68 66 106 98 50 37 102 113 71 83 96 74 71 87 96 81 60 61 104 103 75 79 89 71 75 83 93 71 75 79 100 83 2
68 66 106 98 50 37 102 113 44 34 102 109 71 87 96 81 60 61 104 103 46 34 104 110 75 83 93 71 75 79 100 83 55 48 104 108 2
50 37 102 113 44 34 102 109 47 34 106 113 60 61 104 103 46 34 104 110 46 34 100 107 75 79 100 83 55 48 104 108 44 32 104 112 2
47 34 106 113 47 34 106 116 44 31 111 124 46 34 100 107 43 36 104 114 46 34 108 121 44 32 104 112 44 34 109 112 41 37 104 116 2
44 29 111 128 41 29 111 128 44 31 106 124 40 31 104 125 40 29 113 132 40 29 113 128 41 32 104 121 44 32 109 125 41 29 113 129 2
41 29 111 128 44 31 106 124 47 34 102 113 40 29 113 132 40 29 113 128 43 31 108 121 44 32 109 125 41 29 113 129 44 29 113 129 2
47 34 102 113 50 34 106 113 47 37 106 116 43 31 108 121 50 45 100 99 64 68 91 78 44 29 113 129 48 37 109 112 63 64 93 75 2
47 37 106 116 53 49 98 94 60 66 94 79 64 68 91 78 68 83 87 70 71 83 91 70 63 64 93 75 71 83 85 67 67 79 85 67 4
53 49 98 94 60 66 94 79 68 77 94 72 68 83 87 70 71 83 91 70 71 83 87 63 71 83 85 67 67 79 85 67 67 79 85 62 4
92 107 113 92 97 112 118 96 101 116 122 96 88 111 113 92 93 116 118 92 97 121 123 96 95 118 117 96 99 118 122 96 95 118 122 96 3
97 112 118 96 101 116 122 96 101 116 122 96 93 116 118 92 97 121 123 96 97 116 123 100 99 118 122 96 95 118 122 96 99 118 127 100 3
101 116 122 96 101 116 122 96 101 116 122 96 97 121 123 96 97 116 123 100 97 116 123 96 95 118 122 96 99 118 127 100 99 118 117 96 3
101 116 122 96 101 116 122 96 101 112 122 96 97 116 123 100 97 116 123 96 97 111 118 96 99 118 127 100 99 118 117 96 95 113 112 92 3
101 116 122 96 101 112 122 96 97 112 122 92 97 116 123 96 97 111 118 96 97 116 118 96 99 118 117 96 95 113 112 92 90 109 112 89 3
92 107 118 96 92 107 118 88 92 112 113 92 93 111 118 92 93 107 113 87 88 107 109 83 90 104 108 85 86 109 104 81 86 104 112 85 3
92 107 118 88 92 112 113 92 92 107 118 88 93 107 113 87 88 107 109 83 84 99 109 79 86 109 104 81 86 104 112 85 86 104 104 85 4
92 112 113 92 92 107 118 88 88 103 104 85 88 107 109 83 84 99 109 79 79 95 100 79 86 104 112 85 86 104 104 85 86 104 104 81 4
88 103 104 85 84 99 104 81 84 99 104 81 79 95 100 79 84 103 109 79 88 107 109 83 86 104 104 81 86 100 108 85 86 104 108 89 4
84 99 104 81 84 99 104 81 84 99 108 85 84 103 109 79 88 107 109 83 88 107 109 87 86 100 108 85 86 104 108 89 86 109 112 89 4
84 107 113 85 84 107 113 85 88 103 108 85 88 107 113 87 84 107 113 87 88 107 109 87 90 113 122 92 90 109 112 89 82 100 100 81 4
84 107 113 85 88 103 108 85 84 99 104 78 84 107 113 87 88 107 109 87 84 99 100 79 90 109 112 89 82 100 100 81 78 91 96 70 4
88 103 108 85 84 99 104 78 76 87 91 74 88 107 109 87 84 99 100 79 79 91 93 71 82 100 100 81 78 91 96 70 74 83 88 66 4
76 87 91 74 76 79 87 63 68 68 75 52 79 91 93 71 71 79 85 62 67 72 70 50 74 83 88 66 74 83 88 66 66 75 76 55 7
76 79 87 63 68 68 75 52 64 68 67 56 71 79 85 62 67 72 70 50 63 68 70 54 74 83 88 66 66 75 76 55 63 71 69 55 7
68 68 75 52 64 68 67 56 64 75 71 52 67 72 70 50 63 68 70 54 67 72 74 54 66 75 76 55 63 71 69 55 66 75 76 55 7
64 68 67 56 64 75 71 52 68 75 75 56 63 68 70 54 67 72 74 54 67 72 77 54 63 71 69 55 66 75 76 55 66 75 80 59 7
64 75 71 52 68 75 75 56 64 75 79 56 67 72 74 54 67 72 77 54 63 72 77 58 66 75 76 55 66 75 80 59 66 75 80 59 7
68 75 75 56 64 75 79 56 64 75 79 59 67 72 77 54 63 72 77 58 67 75 77 58 66 75 80 59 66 75 80 59 66 79 76 59 7
64 75 79 56 64 75 79 59 64 75 79 59 63 72 77 58 67 75 77 58 67 75 77 58 66 75 80 59 66 79 76 59 70 79 76 59 7
64 75 79 59 64 75 79 59 64 75 75 63 67 75 77 58 67 75 77 58 67 72 77 58 66 79 76 59 70 79 76 59 70 79 80 63 7
64 75 79 59 64 75 75 63 68 75 79 56 67 75 77 58 67 72 77 58 67 75 74 58 70 79 76 59 70 79 80 63 70 75 80 59 7
64 75 75 63 68 75 79 56 68 75 75 59 67 72 77 58 67 75 74 58 67 83 77 58 70 79 80 63 70 75 80 59 66 75 76 59 7
68 75 79 56 68 75 75 59 68 75 75 59 67 75 74 58 67 83 77 58 71 75 77 58 70 75 80 59 66 75 76 59 66 75 84 63 7
68 75 75 59 68 75 75 59 68 79 79 63 71 75 77 58 71 79 81 58 67 79 77 58 66 75 84 63 66 79 80 59 66 75 80 59 7
68 75 79 59 64 75 79 59 68 75 75 59 67 72 74 58 63 72 74 58 67 75 74 58 66 75 76 59 63 71 76 59 63 71 76 59 7
68 75 75 59 64 75 75 52 64 68 75 56 67 75 74 58 71 75 77 54 67 72 74 54 63 71 76 59 63 75 80 59 66 75 80 59 7
64 68 75 56 64 68 71 56 64 71 71 56 67 72 74 54 67 75 70 54 67 75 74 58 66 75 80 59 66 79 76 59 66 79 80 63 7
64 71 71 56 68 71 71 59 68 71 75 56 67 75 74 58 63 72 74 58 63 68 70 54 66 79 80 63 66 75 76 59 59 71 73 55 7
68 71 75 59 64 75 75 59 68 75 79 63 67 68 74 58 67 72 74 58 67 72 74 58 63 71 73 59 63 75 73 59 63 75 73 55 7
64 75 75 59 68 75 79 63 68 79 79 59 67 72 74 58 67 72 74 58 71 72 85 62 63 75 73 59 63 75 73 55 66 75 76 59 7
68 75 79 63 68 79 79 59 68 75 83 63 67 72 74 58 71 72 85 62 71 79 81 67 63 75 73 55 66 75 76 59 66 75 80 63 7
68 79 79 59 68 75 83 63 71 79 87 63 71 72 85 62 71 79 81 67 71 79 85 62 66 75 76 59 66 75 80 63 66 79 80 63 7
68 75 83 63 71 79 87 63 71 83 83 63 71 79 81 67 71 79 85 62 71 79 85 62 66 75 80 63 66 79 80 63 66 79 76 63 7
71 79 87 63 71 83 83 63 76 79 79 67 71 79 85 62 71 79 85 62 71 79 85 62 66 79 80 63 66 79 76 63 70 79 80 63 7
71 83 83 63 76 79 79 67 71 83 87 63 71 79 85 62 71 79 85 62 71 79 85 67 66 79 76 63 70 79 80 63 70 79 80 63 7
76 79 79 67 71 83 87 63 71 83 83 70 71 79 85 62 71 79 85 67 71 83 85 67 70 79 80 63 70 79 80 63 66 79 88 63 7
71 83 87 63 71 83 83 70 71 83 83 67 71 79 85 67 71 83 85 67 75 83 89 67 70 79 80 63 66 79 88 63 70 83 88 66 7
71 83 83 67 80 87 91 74 76 91 96 74 75 83 89 67 71 79 89 71 71 87 89 71 70 83 88 66 70 79 92 66 70 87 88 70 7
80 87 91 74 76 91 96 74 76 91 96 74 71 79 89 71 71 87 89 71 75 83 89 71 70 79 92 66 70 87 88 70 66 83 88 70 7
76 91 96 74 76 91 96 74 76 91 100 74 71 87 89 71 75 83 89 71 75 87 93 71 70 87 88 70 66 83 88 70 70 83 92 70 7
76 91 100 74 80 87 91 74 80 91 100 78 75 87 93 71 75 87 93 75 79 95 100 79 70 83 92 70 70 87 92 74 74 87 96 78 7
76 91 96 81 76 83 87 67 68 83 79 67 75 95 104 83 75 87 93 75 71 79 85 67 74 96 112 89 74 96 104 89 70 87 92 78 4
76 83 87 67 68 83 79 67 68 83 83 70 75 87 93 75 71 79 85 67 63 75 81 67 74 96 104 89 70 87 92 78 70 79 84 70 4
60 61 104 103 46 34 104 110 46 34 100 107 75 79 100 83 55 48 104 108 44 32 104 112 70 83 92 74 74 83 100 85 59 49 104 107 2
46 34 104 110 46 34 100 107 43 36 104 114 55 48 104 108 44 32 104 112 44 34 109 112 74 83 100 85 59 49 104 107 46 32 108 114 2
46 34 100 107 43 36 104 114 46 34 108 121 44 32 104 112 44 34 109 112 41 37 104 116 59 49 104 107 46 32 108 114 46 32 100 107 2
43 36 104 114 46 34 108 121 40 31 104 125 44 34 109 112 41 37 104 116 41 32 104 121 46 32 108 114 46 32 100 107 46 34 104 107 2
40 29 113 132 40 29 113 128 43 31 108 121 44 32 109 125 41 29 113 129 44 29 113 129 46 32 104 114 46 27 108 129 43 29 108 129 2
40 29 113 128 43 31 108 121 50 45 100 99 41 29 113 129 44 29 113 129 48 37 109 112 46 27 108 129 43 29 108 129 46 32 108 122 2
43 31 108 121 50 45 100 99 64 68 91 78 44 29 113 129 48 37 109 112 63 64 93 75 43 29 108 129 46 32 108 122 52 43 92 92 2
50 45 100 99 64 68 91 78 68 83 87 70 48 37 109 112 63 64 93 75 71 83 85 67 46 32 108 122 52 43 92 92 66 67 80 59 2
93 116 118 92 97 121 123 96 97 116 123 100 99 118 122 96 95 118 122 96 99 118 127 100 96 117 130 98 96 117 114 94 96 112 114 90 3
97 116 123 100 97 116 123 96 97 111 118 96 99 118 127 100 99 118 117 96 95 113 112 92 96 112 114 90 87 103 105 86 92 108 114 90 3
97 111 118 96 97 116 118 96 93 111 118 92 95 113 112 92 90 109 112 89 90 104 108 85 92 108 114 90 92 112 119 90 92 108 110 94 3
93 107 113 87 88 107 109 83 84 99 109 79 86 109 104 81 86 104 112 85 86 104 104 85 92 108 110 90 83 108 114 86 83 103 105 86 4
88 107 109 83 84 99 109 79 79 95 100 79 86 104 112 85 86 104 104 85 86 104 104 81 83 108 114 86 83 103 105 86 87 103 105 83 4
84 99 109 79 79 95 100 79 84 103 109 79 86 104 104 85 86 104 104 81 86 100 108 85 83 103 105 86 87 103 105 83 87 103 105 83 4
79 95 100 79 84 103 109 79 88 107 109 83 86 104 104 81 86 100 108 85 86 104 108 89 87 103 105 83 87 103 105 83 83 103 114 86 4
88 107 109 83 88 107 109 87 88 107 113 87 86 104 108 89 86 109 112 89 90 113 122 92 83 103 114 86 87 112 119 90 92 112 114 90 4
88 107 113 87 84 107 113 87 88 107 109 87 90 113 122 92 90 109 112 89 82 100 100 81 92 112 114 90 87 103 105 83 79 88 93 72 4
84 107 113 87 88 107 109 87 84 99 100 79 90 109 112 89 82 100 100 81 78 91 96 70 87 103 105 83 79 88 93 72 71 84 82 64 4
88 107 109 87 84 99 100 79 79 91 93 71 82 100 100 81 78 91 96 70 74 83 88 66 79 88 93 72 71 84 82 64 71 77 86 68 7
79 91 93 71 71 79 85 62 67 72 70 50 74 83 88 66 74 83 88 66 66 75 76 55 71 77 86 68 71 81 82 60 67 77 75 57 7
71 79 85 62 67 72 70 50 63 68 70 54 74 83 88 66 66 75 76 55 63 71 69 55 71 81 82 60 67 77 75 57 67 73 75 57 7
63 68 70 54 67 72 74 54 67 72 77 54 63 71 69 55 66 75 76 55 66 75 80 59 67 73 75 57 67 73 79 57 67 73 79 60 7
67 72 74 54 67 72 77 54 63 72 77 58 66 75 76 55 66 75 80 59 66 75 80 59 67 73 79 57 67 73 79 60 71 77 79 60 7
63 72 77 58 67 75 77 58 67 75 77 58 66 75 80 59 66 79 76 59 70 79 76 59 71 77 79 60 71 77 82 60 71 81 82 60 7
67 75 77 58 67 75 77 58 67 72 77 58 66 79 76 59 70 79 76 59 70 79 80 63 71 77 82 60 71 81 82 60 67 77 86 64 7
67 75 77 58 67 72 77 58 67 75 74 58 70 79 76 59 70 79 80 63 70 75 80 59 71 81 82 60 67 77 86 64 67 77 82 60 7
67 72 77 58 67 75 74 58 67 83 77 58 70 79 80 63 70 75 80 59 66 75 76 59 67 77 86 64 67 77 82 60 67 77 75 60 7
67 75 74 58 67 83 77 58 71 75 77 58 70 75 80 59 66 75 76 59 66 75 84 63 67 77 82 60 67 77 75 60 63 73 82 57 7
67 83 77 58 71 75 77 58 71 79 81 58 66 75 76 59 66 75 84 63 66 79 80 59 67 77 75 60 63 73 82 57 63 77 79 60 7
71 75 77 58 71 79 81 58 67 79 77 58 66 75 84 63 66 79 80 59 66 75 80 59 63 73 82 57 63 77 79 60 67 73 75 60 7
67 75 81 58 67 72 74 58 63 72 74 58 66 75 80 59 66 75 76 59 63 71 76 59 67 73 79 57 67 73 72 60 63 70 72 57 7
63 72 74 58 67 75 74 58 71 75 77 54 63 71 76 59 63 71 76 59 63 75 80 59 63 70 72 57 63 73 75 57 63 73 79 57 7
67 75 74 58 71 75 77 54 67 72 74 54 63 71 76 59 63 75 80 59 66 75 80 59 63 73 75 57 63 73 79 57 67 81 82 60 7
67 72 74 54 67 75 70 54 67 75 74 58 66 75 80 59 66 79 76 59 66 79 80 63 67 81 82 60 67 77 86 60 67 73 82 60 7
67 75 70 54 67 75 74 58 63 72 74 58 66 79 76 59 66 79 80 63 66 75 76 59 67 77 86 60 67 73 82 60 63 73 75 60 7
67 75 74 58 63 72 74 58 63 68 70 54 66 79 80 63 66 75 76 59 59 71 73 55 67 73 82 60 63 73 75 60 67 73 72 57 7
67 72 74 58 67 72 74 58 71 72 85 62 63 75 73 59 63 75 73 55 66 75 76 59 67 73 79 60 67 70 75 60 67 73 75 57 7
67 72 74 58 71 72 85 62 71 79 81 67 63 75 73 55 66 75 76 59 66 75 80 63 67 70 75 60 67 73 75 57 67 77 75 60 7
71 72 85 62 71 79 81 67 71 79 85 62 66 75 76 59 66 75 80 63 66 79 80 63 67 73 75 57 67 77 75 60 67 77 82 60 7
71 79 81 67 71 79 85 62 71 79 85 62 66 75 80 63 66 79 80 63 66 79 76 63 67 77 75 60 67 77 82 60 63 77 82 60 7
71 79 85 62 71 79 85 62 71 79 85 62 66 79 80 63 66 79 76 63 70 79 80 63 67 77 82 60 63 77 82 60 63 77 79 64 7
71 79 85 62 71 79 85 62 71 79 85 67 66 79 76 63 70 79 80 63 70 79 80 63 63 77 82 60 63 77 79 64 67 77 75 60 7
71 79 85 67 71 83 85 67 75 83 89 67 70 79 80 63 66 79 88 63 70 83 88 66 67 77 75 60 67 77 79 64 67 84 82 64 7
71 83 85 67 75 83 89 67 71 79 89 71 66 79 88 63 70 83 88 66 70 79 92 66 67 77 79 64 67 84 82 64 67 81 82 68 7
75 87 93 75 71 79 85 67 63 75 81 67 74 96 104 89 70 87 92 78 70 79 84 70 67 95 105 86 71 88 97 83 67 84 93 72 4
71 79 85 67 63 75 81 67 67 79 85 67 70 87 92 78 70 79 84 70 66 79 80 70 71 88 97 83 67 84 93 72 71 81 90 72 4
63 75 81 67 67 79 85 67 75 79 89 71 70 79 84 70 66 79 80 70 70 79 80 66 67 84 93 72 71 81 90 72 71 81 82 75 4
75 79 89 71 75 83 93 71 75 79 100 83 70 79 80 66 70 79 80 66 70 83 92 74 71 81 82 75 71 84 90 72 71 84 86 72 4
75 83 93 71 75 79 100 83 55 48 104 108 70 79 80 66 70 83 92 74 74 83 100 85 71 84 90 72 71 84 86 72 75 84 97 72 4
75 79 100 83 55 48 104 108 44 32 104 112 70 83 92 74 74 83 100 85 59 49 104 107 71 84 86 72 75 84 97 72 75 70 101 94 2
44 32 104 112 44 34 109 112 41 37 104 116 59 49 104 107 46 32 108 114 46 32 100 107 75 70 101 94 56 42 97 113 46 34 93 105 2
41 32 104 121 44 32 109 125 41 29 113 129 46 34 104 107 46 32 104 114 46 27 108 129 49 37 97 98 52 40 97 101 52 40 97 105 2
41 29 113 129 44 29 113 129 48 37 109 112 46 27 108 129 43 29 108 129 46 32 108 122 52 40 97 105 52 48 90 98 59 63 90 75 2
44 29 113 129 48 37 109 112 63 64 93 75 43 29 108 129 46 32 108 122 52 43 92 92 52 48 90 98 59 63 90 75 67 70 86 64 2
48 37 109 112 63 64 93 75 71 83 85 67 46 32 108 122 52 43 92 92 66 67 80 59 59 63 90 75 67 70 86 64 67 77 86 60 2
63 64 93 75 71 83 85 67 67 79 85 67 52 43 92 92 66 67 80 59 70 79 84 63 67 70 86 64 67 77 86 60 71 81 86 68 4
71 83 85 67 67 79 85 67 67 79 85 62 66 67 80 59 70 79 84 63 70 83 88 66 67 77 86 60 71 81 86 68 71 81 82 72 4
95 118 117 96 99 118 122 96 95 118 122 96 96 112 124 94 96 117 130 98 96 117 114 94 97 111 114 90 89 102 101 83 82 88 89 73 3
99 118 122 96 95 118 122 96 99 118 127 100 96 117 130 98 96 117 114 94 96 112 114 90 89 102 101 83 82 88 89 73 70 84 85 65 3
99 118 127 100 99 118 117 96 95 113 112 92 96 112 114 90 87 103 105 86 92 108 114 90 70 84 85 65 85 102 105 83 97 115 124 101 3
99 118 117 96 95 113 112 92 90 109 112 89 87 103 105 86 92 108 114 90 92 112 119 90 85 102 105 83 97 115 124 101 93 120 124 97 3
90 109 112 89 90 104 108 85 86 109 104 81 92 112 119 90 92 108 110 94 92 108 110 90 93 120 124 97 93 120 119 97 89 115 114 87 4
90 104 108 85 86 109 104 81 86 104 112 85 92 108 110 94 92 108 110 90 83 108 114 86 93 120 119 97 89 115 114 87 85 111 114 87 4
86 109 104 81 86 104 112 85 86 104 104 85 92 108 110 90 83 108 114 86 83 103 105 86 89 115 114 87 85 111 114 87 85 106 110 87 4
86 104 112 85 86 104 104 85 86 104 104 81 83 108 114 86 83 103 105 86 87 103 105 83 85 111 114 87 85 106 110 87 89 106 105 87 4
86 104 104 85 86 104 104 81 86 100 108 85 83 103 105 86 87 103 105 83 87 103 105 83 85 106 110 87 89 106 105 87 85 106 114 87 4
86 100 108 85 86 104 108 89 86 109 112 89 87 103 105 83 83 103 114 86 87 112 119 90 85 106 114 87 85 111 114 90 89 111 114 83 4
86 104 108 89 86 109 112 89 90 113 122 92 83 103 114 86 87 112 119 90 92 112 114 90 85 111 114 90 89 111 114 83 89 106 110 83 4
86 109 112 89 90 113 122 92 90 109 112 89 87 112 119 90 92 112 114 90 87 103 105 83 89 111 114 83 89 106 110 83 82 97 101 80 4
90 113 122 92 90 109 112 89 82 100 100 81 92 112 114 90 87 103 105 83 79 88 93 72 89 106 110 83 82 97 101 80 78 88 97 73 4
90 109 112 89 82 100 100 81 78 91 96 70 87 103 105 83 79 88 93 72 71 84 82 64 82 97 101 80 78 88 97 73 67 79 82 65 7
82 100 100 81 78 91 96 70 74 83 88 66 79 88 93 72 71 84 82 64 71 77 86 68 78 88 97 73 67 79 82 65 70 79 82 62 7
78 91 96 70 74 83 88 66 74 83 88 66 71 84 82 64 71 77 86 68 71 81 82 60 67 79 82 65 70 79 82 62 70 79 85 62 7
74 83 88 66 74 83 88 66 66 75 76 55 71 77 86 68 71 81 82 60 67 77 75 57 70 79 82 62 70 79 85 62 70 84 82 58 7
74 83 88 66 66 75 76 55 63 71 69 55 71 81 82 60 67 77 75 57 67 73 75 57 70 79 85 62 70 84 82 58 67 79 82 62 7
66 75 76 55 63 71 69 55 66 75 76 55 67 77 75 57 67 73 75 57 67 73 79 57 70 84 82 58 67 79 82 62 70 79 82 58 7
66 75 76 55 66 75 80 59 66 75 80 59 67 73 79 57 67 73 79 60 71 77 79 60 70 79 82 58 63 79 78 58 67 75 78 62 7
70 79 76 59 70 79 80 63 70 75 80 59 71 81 82 60 67 77 86 64 67 77 82 60 67 79 78 62 67 79 82 62 63 71 78 62 7
70 79 80 63 70 75 80 59 66 75 76 59 67 77 86 64 67 77 82 60 67 77 75 60 67 79 82 62 63 71 78 62 63 75 78 55 7
70 75 80 59 66 75 76 59 66 75 84 63 67 77 82 60 67 77 75 60 63 73 82 57 63 71 78 62 63 75 78 55 67 75 78 58 7
66 75 76 59 66 75 84 63 66 79 80 59 67 77 75 60 63 73 82 57 63 77 79 60 63 75 78 55 67 75 78 58 67 71 78 58 7
66 75 84 63 66 79 80 59 66 75 80 59 63 73 82 57 63 77 79 60 67 73 75 60 67 75 78 58 67 71 78 58 67 71 82 62 7
66 79 80 59 66 75 80 59 66 75 80 59 63 77 79 60 67 73 75 60 67 73 79 57 67 71 78 58 67 71 82 62 63 75 82 62 7
66 75 80 59 66 75 76 59 63 71 76 59 67 73 79 57 67 73 72 60 63 70 72 57 63 75 82 62 63 75 78 62 63 79 85 62 7
66 75 76 59 63 71 76 59 63 71 76 59 67 73 72 60 63 70 72 57 63 73 75 57 63 75 78 62 63 79 85 62 67 79 82 58 7
63 75 80 59 66 75 80 59 66 79 76 59 63 73 79 57 67 81 82 60 67 77 86 60 67 75 82 62 67 75 82 62 67 75 82 58 7
66 75 80 59 66 79 76 59 66 79 80 63 67 81 82 60 67 77 86 60 67 73 82 60 67 75 82 62 67 75 82 58 70 79 74 58 7
66 79 76 59 66 79 80 63 66 75 76 59 67 77 86 60 67 73 82 60 63 73 75 60 67 75 82 58 70 79 74 58 63 75 74 55 7
66 79 80 63 66 75 76 59 59 71 73 55 67 73 82 60 63 73 75 60 67 73 72 57 70 79 74 58 63 75 74 55 63 71 70 55 7
66 75 76 59 59 71 73 55 63 71 73 59 63 73 75 60 67 73 72 57 63 70 75 57 63 75 74 55 63 71 70 55 63 71 70 58 7
63 71 73 59 63 75 73 59 63 75 73 55 63 70 75 57 67 73 79 60 67 70 75 60 63 71 70 58 63 71 78 58 63 67 74 62 7
63 75 73 55 66 75 76 59 66 75 80 63 67 70 75 60 67 73 75 57 67 77 75 60 63 67 74 62 63 75 74 62 63 71 74 58 7
66 75 76 59 66 75 80 63 66 79 80 63 67 73 75 57 67 77 75 60 67 77 82 60 63 75 74 62 63 71 74 58 63 71 78 62 7
66 75 80 63 66 79 80 63 66 79 76 63 67 77 75 60 67 77 82 60 63 77 82 60 63 71 74 58 63 71 78 62 67 75 78 62 7
66 79 80 63 66 79 76 63 70 79 80 63 67 77 82 60 63 77 82 60 63 77 79 64 63 71 78 62 67 75 78 62 63 75 85 58 7
66 79 76 63 70 79 80 63 70 79 80 63 63 77 82 60 63 77 79 64 67 77 75 60 67 75 78 62 63 75 85 58 63 79 85 62 7
70 79 80 63 70 79 80 63 66 79 88 63 63 77 79 64 67 77 75 60 67 77 79 64 63 75 85 58 63 79 85 62 67 79 82 65 7
70 87 92 78 70 79 84 70 66 79 80 70 71 88 97 83 67 84 93 72 71 81 90 72 67 92 105 87 67 84 97 80 67 84 93 76 4
70 79 84 70 66 79 80 70 70 79 80 66 67 84 93 72 71 81 90 72 71 81 82 75 67 84 97 80 67 84 93 76 67 84 89 73 4
66 79 80 70 70 79 80 66 70 79 80 66 71 81 90 72 71 81 82 75 71 84 90 72 67 84 93 76 67 84 89 73 70 84 89 76 4
46 32 100 107 46 34 104 107 46 32 104 114 46 34 93 105 49 37 97 98 52 40 97 101 53 43 97 101 53 49 93 90 60 56 85 83 2
46 27 108 129 43 29 108 129 46 32 108 122 52 40 97 105 52 48 90 98 59 63 90 75 63 71 85 73 70 84 89 73 74 88 85 73 2
43 29 108 129 46 32 108 122 52 43 92 92 52 48 90 98 59 63 90 75 67 70 86 64 70 84 89 73 74 88 85 73 74 84 85 73 2
46 32 108 122 52 43 92 92 66 67 80 59 59 63 90 75 67 70 86 64 67 77 86 60 74 88 85 73 74 84 85 73 70 84 93 65 4
52 43 92 92 66 67 80 59 70 79 84 63 67 70 86 64 67 77 86 60 71 81 86 68 74 84 85 73 70 84 93 65 70 84 85 65 4
96 117 130 98 96 117 114 94 96 112 114 90 89 102 101 83 82 88 89 73 70 84 85 65 68 77 74 57 64 73 78 54 64 73 78 61 3
96 117 114 94 96 112 114 90 87 103 105 86 82 88 89 73 70 84 85 65 85 102 105 83 64 73 78 54 64 73 78 61 72 89 94 76 3
96 112 114 90 87 103 105 86 92 108 114 90 70 84 85 65 85 102 105 83 97 115 124 101 64 73 78 61 72 89 94 76 88 115 125 98 3
87 103 105 86 92 108 114 90 92 112 119 90 85 102 105 83 97 115 124 101 93 120 124 97 72 89 94 76 88 115 125 98 97 120 120 102 3
92 108 114 90 92 112 119 90 92 108 110 94 97 115 124 101 93 120 124 97 93 120 119 97 88 115 125 98 97 120 120 102 92 120 120 98 3
92 108 110 94 92 108 110 90 83 108 114 86 93 120 119 97 89 115 114 87 85 111 114 87 92 120 120 98 88 120 120 91 84 111 111 91 3
92 108 110 90 83 108 114 86 83 103 105 86 89 115 114 87 85 111 114 87 85 106 110 87 88 120 120 91 84 111 111 91 88 106 111 87 4
83 108 114 86 83 103 105 86 87 103 105 83 85 111 114 87 85 106 110 87 89 106 105 87 84 111 111 91 88 106 111 87 88 106 111 87 4
83 103 105 86 87 103 105 83 87 103 105 83 85 106 110 87 89 106 105 87 85 106 114 87 88 106 111 87 88 106 111 87 84 106 111 87 4
87 103 105 83 83 103 114 86 87 112 119 90 85 106 114 87 85 111 114 90 89 111 114 83 84 106 111 87 88 102 111 87 88 102 102 83 4
87 112 119 90 92 112 114 90 87 103 105 83 89 111 114 83 89 106 110 83 82 97 101 80 88 102 102 83 84 98 102 79 80 98 94 72 4
92 112 114 90 87 103 105 83 79 88 93 72 89 106 110 83 82 97 101 80 78 88 97 73 84 98 102 79 80 98 94 72 76 85 94 68 4
87 103 105 83 79 88 93 72 71 84 82 64 82 97 101 80 78 88 97 73 67 79 82 65 80 98 94 72 76 85 94 68 76 81 86 65 7
71 84 82 64 71 77 86 68 71 81 82 60 67 79 82 65 70 79 82 62 70 79 85 62 76 81 86 65 72 81 86 65 68 81 82 65 7
71 77 86 68 71 81 82 60 67 77 75 57 70 79 82 62 70 79 85 62 70 84 82 58 72 81 86 65 68 81 82 65 68 81 82 65 7
67 77 75 57 67 73 75 57 67 73 79 57 70 84 82 58 67 79 82 62 70 79 82 58 68 81 82 65 72 77 82 61 68 77 78 61 7
67 73 75 57 67 73 79 57 67 73 79 60 67 79 82 62 70 79 82 58 63 79 78 58 72 77 82 61 68 77 78 61 68 77 78 61 7
67 73 79 60 71 77 79 60 71 77 82 60 63 79 78 58 67 75 78 62 67 79 78 62 68 77 78 61 68 73 74 57 64 73 78 57 7
71 77 79 60 71 77 82 60 71 81 82 60 67 75 78 62 67 79 78 62 67 79 78 62 68 73 74 57 64 73 78 57 68 73 78 61 7
67 77 86 64 67 77 82 60 67 77 75 60 67 79 82 62 63 71 78 62 63 75 78 55 68 77 78 61 64 77 74 57 64 77 74 57 7
67 77 75 60 63 73 82 57 63 77 79 60 63 75 78 55 67 75 78 58 67 71 78 58 64 77 74 57 64 77 78 61 64 77 78 61 7
63 77 79 60 67 73 75 60 67 73 79 57 67 71 78 58 67 71 82 62 63 75 82 62 64 77 78 61 68 77 78 61 68 77 78 65 7
67 73 75 60 67 73 79 57 67 73 72 60 67 71 82 62 63 75 82 62 63 75 78 62 68 77 78 61 68 77 78 65 64 77 74 65 7
67 73 79 57 67 73 72 60 63 70 72 57 63 75 82 62 63 75 78 62 63 79 85 62 68 77 78 65 64 77 74 65 68 77 82 65 7
67 73 72 60 63 70 72 57 63 73 75 57 63 75 78 62 63 79 85 62 67 79 82 58 64 77 74 65 68 77 82 65 68 81 78 61 7
63 70 72 57 63 73 75 57 63 73 79 57 63 79 85 62 67 79 82 58 67 75 82 62 68 77 82 65 68 81 78 61 68 77 78 61 7
63 73 79 57 67 81 82 60 67 77 86 60 67 75 82 62 67 75 82 62 67 75 82 58 68 77 78 61 68 77 78 57 68 77 74 57 7
67 81 82 60 67 77 86 60 67 73 82 60 67 75 82 62 67 75 82 58 70 79 74 58 68 77 78 57 68 77 74 57 68 73 78 54 7
67 77 86 60 67 73 82 60 63 73 75 60 67 75 82 58 70 79 74 58 63 75 74 55 68 77 74 57 68 73 78 54 68 73 74 54 7
67 73 82 60 63 73 75 60 67 73 72 57 70 79 74 58 63 75 74 55 63 71 70 55 68 73 78 54 68 73 74 54 64 69 74 57 7
67 70 75 60 67 73 75 57 67 77 75 60 63 67 74 62 63 75 74 62 63 71 74 58 68 69 74 57 64 73 74 57 64 73 74 57 7
67 77 75 60 67 77 82 60 63 77 82 60 63 71 74 58 63 71 78 62 67 75 78 62 64 73 74 57 64 73 78 61 64 77 78 65 7
67 77 82 60 63 77 82 60 63 77 79 64 63 71 78 62 67 75 78 62 63 75 85 58 64 73 78 61 64 77 78 65 68 77 86 65 7
67 77 75 60 67 77 79 64 67 84 82 64 63 79 85 62 67 79 82 65 63 79 85 65 64 77 82 65 64 77 82 65 60 77 82 65 7
67 77 79 64 67 84 82 64 67 81 82 68 67 79 82 65 63 79 85 65 63 79 89 65 64 77 82 65 60 77 82 65 60 77 82 65 7
67 84 82 64 67 81 82 68 67 84 86 68 63 79 85 65 63 79 89 65 63 79 82 65 60 77 82 65 60 77 82 65 60 77 82 68 7
67 84 86 68 67 84 82 68 63 81 82 68 63 79 82 65 60 79 85 65 60 79 89 65 60 77 82 68 64 81 86 72 64 85 94 76 7
63 77 86 68 67 84 93 75 71 91 101 83 63 84 89 73 67 97 101 80 74 102 114 90 68 94 106 83 76 111 120 94 76 115 120 102 1
67 84 93 75 71 91 101 83 75 99 105 86 67 97 101 80 74 102 114 90 74 115 119 97 76 111 120 94 76 115 120 102 72 115 120 102 1
75 99 105 86 75 103 110 86 71 99 105 83 74 115 119 97 74 115 119 101 70 111 114 90 72 115 120 102 72 115 125 98 72 115 120 98 1
71 88 97 83 67 84 93 72 71 81 90 72 67 92 105 87 67 84 97 80 67 84 93 76 68 94 102 87 64 89 102 79 64 81 86 72 4
67 84 93 72 71 81 90 72 71 81 82 75 67 84 97 80 67 84 93 76 67 84 89 73 64 89 102 79 64 81 86 72 68 81 86 68 4
71 81 82 75 71 84 90 72 71 84 86 72 67 84 89 73 70 84 89 76 74 88 89 73 68 81 86 68 72 85 86 68 72 89 90 76 4
75 70 101 94 56 42 97 113 46 34 93 105 74 84 97 76 70 67 101 94 53 43 97 101 72 89 94 76 72 85 90 76 64 73 86 72 2
56 42 97 113 46 34 93 105 49 37 97 98 70 67 101 94 53 43 97 101 53 49 93 90 72 85 90 76 64 73 86 72 68 81 90 68 2
46 34 93 105 49 37 97 98 52 40 97 101 53 43 97 101 53 49 93 90 60 56 85 83 64 73 86 72 68 81 90 68 72 94 86 72 2
49 37 97 98 52 40 97 101 52 40 97 105 53 49 93 90 60 56 85 83 63 71 85 73 68 81 90 68 72 94 86 72 76 94 98 76 2
52 40 97 105 52 48 90 98 59 63 90 75 63 71 85 73 70 84 89 73 74 88 85 73 76 94 98 76 76 98 98 76 76 94 98 76 4
52 48 90 98 59 63 90 75 67 70 86 64 70 84 89 73 74 88 85 73 74 84 85 73 76 98 98 76 76 94 98 76 76 89 94 72 4
59 63 90 75 67 70 86 64 67 77 86 60 74 88 85 73 74 84 85 73 70 84 93 65 76 94 98 76 76 89 94 72 72 85 86 68 4
67 70 86 64 67 77 86 60 71 81 86 68 74 84 85 73 70 84 93 65 70 84 85 65 76 89 94 72 72 85 86 68 72 85 90 68 4
89 102 101 83 82 88 89 73 70 84 85 65 68 77 74 57 64 73 78 54 64 73 78 61 64 75 71 59 64 75 79 59 64 75 75 59 7
82 88 89 73 70 84 85 65 85 102 105 83 64 73 78 54 64 73 78 61 72 89 94 76 64 75 79 59 64 75 75 59 68 75 79 63 7
85 102 105 83 97 115 124 101 93 120 124 97 72 89 94 76 88 115 125 98 97 120 120 102 68 75 79 63 76 99 104 85 92 116 122 99 3
97 115 124 101 93 120 124 97 93 120 119 97 88 115 125 98 97 120 120 102 92 120 120 98 76 99 104 85 92 116 122 99 92 116 122 96 3
93 120 124 97 93 120 119 97 89 115 114 87 97 120 120 102 92 120 120 98 88 120 120 91 92 116 122 99 92 116 122 96 88 107 118 92 3
89 115 114 87 85 111 114 87 85 106 110 87 88 120 120 91 84 111 111 91 88 106 111 87 88 107 118 92 88 107 113 88 84 107 108 88 4
85 111 114 87 85 106 110 87 89 106 105 87 84 111 111 91 88 106 111 87 88 106 111 87 88 107 113 88 84 107 108 88 84 103 108 85 4
85 106 110 87 89 106 105 87 85 106 114 87 88 106 111 87 88 106 111 87 84 106 111 87 84 107 108 88 84 103 108 85 84 99 108 85 4
82 97 101 80 78 88 97 73 67 79 82 65 80 98 94 72 76 85 94 68 76 81 86 65 80 87 91 78 76 87 91 67 71 87 91 63 7
78 88 97 73 67 79 82 65 70 79 82 62 76 85 94 68 76 81 86 65 72 81 86 65 76 87 91 67 71 87 91 63 71 83 87 70 7
70 79 82 62 70 79 85 62 70 84 82 58 72 81 86 65 68 81 82 65 68 81 82 65 71 83 87 70 71 83 87 67 68 79 83 67 7
70 79 85 62 70 84 82 58 67 79 82 62 68 81 82 65 68 81 82 65 72 77 82 61 71 83 87 67 68 79 83 67 68 75 79 63 7
70 84 82 58 67 79 82 62 70 79 82 58 68 81 82 65 72 77 82 61 68 77 78 61 68 79 83 67 68 75 79 63 68 75 75 56 7
67 79 82 62 70 79 82 58 63 79 78 58 72 77 82 61 68 77 78 61 68 77 78 61 68 75 79 63 68 75 75 56 68 75 75 56 7
67 75 78 62 67 79 78 62 67 79 78 62 68 73 74 57 64 73 78 57 68 73 78 61 71 75 75 56 68 75 75 59 68 75 79 59 7
67 79 78 62 67 79 78 62 67 79 82 62 64 73 78 57 68 73 78 61 68 77 78 61 68 75 75 59 68 75 79 59 68 75 79 59 7
67 79 78 62 67 79 82 62 63 71 78 62 68 73 78 61 68 77 78 61 64 77 74 57 68 75 79 59 68 75 79 59 60 75 79 59 7
63 75 78 55 67 75 78 58 67 71 78 58 64 77 74 57 64 77 78 61 64 77 78 61 64 79 79 59 64 79 79 63 68 79 83 63 7
67 71 78 58 67 71 82 62 63 75 82 62 64 77 78 61 68 77 78 61 68 77 78 65 68 79 83 63 68 79 79 67 64 83 83 67 7
67 71 82 62 63 75 82 62 63 75 78 62 68 77 78 61 68 77 78 65 64 77 74 65 68 79 79 67 64 83 83 67 64 79 79 63 7
63 79 85 62 67 79 82 58 67 75 82 62 68 77 82 65 68 81 78 61 68 77 78 61 71 83 83 67 68 79 83 63 68 79 83 63 7
67 79 82 58 67 75 82 62 67 75 82 62 68 81 78 61 68 77 78 61 68 77 78 57 68 79 83 63 68 79 83 63 68 79 79 59 7
67 75 82 62 67 75 82 58 70 79 74 58 68 77 78 57 68 77 74 57 68 73 78 54 68 79 79 59 68 75 79 56 64 75 79 59 7
70 79 74 58 63 75 74 55 63 71 70 55 68 73 78 54 68 73 74 54 64 69 74 57 64 75 79 59 68 79 79 59 68 75 75 56 7
63 71 70 55 63 71 70 58 63 71 78 58 64 69 74 57 68 69 74 57 64 69 74 57 68 75 75 56 68 71 75 59 68 75 75 59 7
63 71 70 58 63 71 78 58 63 67 74 62 68 69 74 57 64 69 74 57 68 69 74 57 68 71 75 59 68 75 75 59 68 71 75 59 7
63 71 78 58 63 67 74 62 63 75 74 62 64 69 74 57 68 69 74 57 64 73 74 57 68 75 75 59 68 71 75 59 68 75 75 59 7
63 67 74 62 63 75 74 62 63 71 74 58 68 69 74 57 64 73 74 57 64 73 74 57 68 71 75 59 68 75 75 59 64 75 79 59 7
63 71 78 62 67 75 78 62 63 75 85 58 64 73 78 61 64 77 78 65 68 77 86 65 64 79 83 63 68 79 83 63 64 79 83 67 7
63 75 85 58 63 79 85 62 67 79 82 65 68 77 86 65 64 77 82 65 64 77 82 65 64 79 83 67 64 75 79 63 64 75 83 67 7
63 79 85 62 67 79 82 65 63 79 85 65 64 77 82 65 64 77 82 65 60 77 82 65 64 75 79 63 64 75 83 67 68 79 83 67 7
60 79 89 65 63 84 89 73 67 97 101 80 64 85 94 76 68 94 106 83 76 111 120 94 68 91 100 81 71 103 118 96 76 116 122 99 1
67 97 101 80 74 102 114 90 74 115 119 97 76 111 120 94 76 115 120 102 72 115 120 102 76 116 122 99 76 112 128 99 80 116 128 103 1
74 115 119 97 74 115 119 101 70 111 114 90 72 115 120 102 72 115 125 98 72 115 120 98 80 116 128 103 80 116 128 99 76 116 122 96 1
74 115 119 101 70 111 114 90 63 97 105 80 72 115 125 98 72 115 120 98 72 106 111 91 80 116 128 99 76 116 122 96 71 112 122 99 1
70 111 114 90 63 97 105 80 63 84 97 80 72 115 120 98 72 106 111 91 64 94 102 79 76 116 122 96 71 112 122 99 68 103 118 88 1
67 92 105 87 67 84 97 80 67 84 93 76 68 94 102 87 64 89 102 79 64 81 86 72 71 87 100 81 71 83 91 74 71 83 87 70 4
67 84 97 80 67 84 93 76 67 84 89 73 64 89 102 79 64 81 86 72 68 81 86 68 71 83 91 74 71 83 87 70 76 87 91 78 4
70 84 89 76 74 88 89 73 74 84 89 73 72 85 86 68 72 89 90 76 76 85 94 76 76 91 96 74 76 91 91 70 76 83 87 70 4
74 84 97 76 70 67 101 94 53 43 97 101 72 89 94 76 72 85 90 76 64 73 86 72 68 79 79 63 68 75 75 63 68 83 87 70 4
70 67 101 94 53 43 97 101 53 49 93 90 72 85 90 76 64 73 86 72 68 81 90 68 68 75 75 63 68 83 87 70 76 91 100 81 4
53 49 93 90 60 56 85 83 63 71 85 73 68 81 90 68 72 94 86 72 76 94 98 76 76 91 100 81 76 99 104 81 80 99 104 78 4
60 56 85 83 63 71 85 73 70 84 89 73 72 94 86 72 76 94 98 76 76 98 98 76 76 99 104 81 80 99 104 78 76 95 96 78 4
63 71 85 73 70 84 89 73 74 88 85 73 76 94 98 76 76 98 98 76 76 94 98 76 80 99 104 78 76 95 96 78 71 87 96 74 4
70 84 89 73 74 88 85 73 74 84 85 73 76 98 98 76 76 94 98 76 76 89 94 72 76 95 96 78 71 87 96 74 71 87 91 70 4
74 88 85 73 74 84 85 73 70 84 93 65 76 94 98 76 76 89 94 72 72 85 86 68 71 87 96 74 71 87 91 70 71 91 87 70 4
74 84 85 73 70 84 93 65 70 84 85 65 76 89 94 72 72 85 86 68 72 85 90 68 71 87 91 70 71 91 87 70 76 83 91 70 4
68 77 74 57 64 73 78 54 64 73 78 61 64 75 71 59 64 75 79 59 64 75 75 59 67 75 74 58 63 72 77 58 67 75 81 58 7
64 73 78 54 64 73 78 61 72 89 94 76 64 75 79 59 64 75 75 59 68 75 79 63 63 72 77 58 67 75 81 58 63 75 77 58 7
72 89 94 76 88 115 125 98 97 120 120 102 68 75 79 63 76 99 104 85 92 116 122 99 63 75 77 58 67 83 85 67 79 103 109 87 3
88 115 125 98 97 120 120 102 92 120 120 98 76 99 104 85 92 116 122 99 92 116 122 96 67 83 85 67 79 103 109 87 88 107 113 92 3
92 120 120 98 88 120 120 91 84 111 111 91 92 116 122 96 88 107 118 92 88 107 113 88 88 107 113 92 84 107 109 87 84 107 104 83 4
84 111 111 91 88 106 111 87 88 106 111 87 88 107 113 88 84 107 108 88 84 103 108 85 84 107 104 83 84 103 104 83 84 103 104 83 4
88 106 111 87 84 106 111 87 88 102 111 87 84 103 108 85 84 99 108 85 84 99 104 81 84 103 104 83 88 99 104 83 84 95 100 79 4
84 106 111 87 88 102 111 87 88 102 102 83 84 99 108 85 84 99 104 81 84 95 100 78 88 99 104 83 84 95 100 79 79 95 93 75 4
88 102 102 83 84 98 102 79 80 98 94 72 84 95 100 78 80 91 96 74 80 87 91 78 79 95 93 75 79 91 96 75 75 91 89 75 4
84 98 102 79 80 98 94 72 76 85 94 68 80 91 96 74 80 87 91 78 76 87 91 67 79 91 96 75 75 91 89 75 75 91 93 75 4
76 85 94 68 76 81 86 65 72 81 86 65 76 87 91 67 71 87 91 63 71 83 87 70 75 91 93 75 75 91 100 75 79 95 93 71 7
72 81 86 65 68 81 82 65 68 81 82 65 71 83 87 70 71 83 87 67 68 79 83 67 79 95 93 71 79 87 85 67 71 79 81 62 7
68 77 78 61 68 77 78 61 68 73 74 57 68 75 75 56 68 75 75 56 71 75 75 56 67 79 77 58 67 75 77 58 67 72 77 58 7
64 73 78 57 68 73 78 61 68 77 78 61 68 75 75 59 68 75 79 59 68 75 79 59 67 72 81 58 71 75 77 58 71 75 74 58 7
68 73 78 61 68 77 78 61 64 77 74 57 68 75 79 59 68 75 79 59 60 75 79 59 71 75 77 58 71 75 74 58 67 75 77 58 7
64 77 74 57 64 77 74 57 64 77 78 61 60 75 79 59 64 79 79 59 64 79 79 63 67 75 77 58 67 75 81 62 67 79 85 62 7
64 77 74 57 64 77 78 61 64 77 78 61 64 79 79 59 64 79 79 63 68 79 83 63 67 75 81 62 67 79 85 62 71 83 85 62 7
64 77 78 61 68 77 78 61 68 77 78 65 68 79 83 63 68 79 79 67 64 83 83 67 71 83 85 62 71 87 85 67 71 79 85 67 7
68 77 78 65 64 77 74 65 68 77 82 65 64 83 83 67 64 79 79 63 71 83 83 67 71 79 85 67 71 83 85 62 67 83 81 67 7
64 77 74 65 68 77 82 65 68 81 78 61 64 79 79 63 71 83 83 67 68 79 83 63 71 83 85 62 67 83 81 67 67 79 81 62 7
68 77 78 61 68 77 78 57 68 77 74 57 68 79 83 63 68 79 79 59 68 75 79 56 67 79 77 62 67 75 81 58 67 75 77 62 7
68 77 78 57 68 77 74 57 68 73 78 54 68 79 79 59 68 75 79 56 64 75 79 59 67 75 81 58 67 75 77 62 67 72 77 62 7
68 77 74 57 68 73 78 54 68 73 74 54 68 75 79 56 64 75 79 59 68 79 79 59 67 75 77 62 67 72 77 62 67 75 85 62 7
68 73 78 54 68 73 74 54 64 69 74 57 64 75 79 59 68 79 79 59 68 75 75 56 67 72 77 62 67 75 85 62 67 75 81 58 7
68 73 74 54 64 69 74 57 68 69 74 57 68 79 79 59 68 75 75 56 68 71 75 59 67 75 85 62 67 75 81 58 67 72 77 58 7
68 69 74 57 64 69 74 57 68 69 74 57 68 71 75 59 68 75 75 59 68 71 75 59 67 72 77 58 67 75 77 62 67 75 81 62 7
64 69 74 57 68 69 74 57 64 73 74 57 68 75 75 59 68 71 75 59 68 75 75 59 67 75 77 62 67 75 81 62 67 75 81 62 7
68 69 74 57 64 73 74 57 64 73 74 57 68 71 75 59 68 75 75 59 64 75 79 59 67 75 81 62 67 75 81 62 67 79 81 62 7
64 73 74 57 64 73 74 57 64 73 78 61 68 75 75 59 64 75 79 59 64 79 83 63 67 75 81 62 67 79 81 62 67 79 81 67 7
64 73 78 61 64 77 78 65 68 77 86 65 64 79 83 63 68 79 83 63 64 79 83 67 67 79 81 67 71 83 81 67 67 79 81 67 7
64 77 78 65 68 77 86 65 64 77 82 65 68 79 83 63 64 79 83 67 64 75 79 63 71 83 81 67 67 79 81 67 71 83 85 67 7
68 77 86 65 64 77 82 65 64 77 82 65 64 79 83 67 64 75 79 63 64 75 83 67 67 79 81 67 71 83 85 67 67 87 81 71 7
64 77 82 65 64 77 82 65 60 77 82 65 64 75 79 63 64 75 83 67 68 79 83 67 71 83 85 67 67 87 81 71 67 87 93 75 7
64 85 94 76 68 94 106 83 76 111 120 94 68 91 100 81 71 103 118 96 76 116 122 99 75 99 109 87 79 111 123 100 75 111 123 100 1
68 94 106 83 76 111 120 94 76 115 120 102 71 103 118 96 76 116 122 99 76 112 128 99 79 111 123 100 75 111 123 100 75 116 123 100 1
76 111 120 94 76 115 120 102 72 115 120 102 76 116 122 99 76 112 128 99 80 116 128 103 75 111 123 100 75 116 123 100 75 116 123 100 1
76 115 120 102 72 115 120 102 72 115 125 98 76 112 128 99 80 116 128 103 80 116 128 99 75 116 123 100 75 116 123 100 75 116 128 100 1
72 115 125 98 72 115 120 98 72 106 111 91 80 116 128 99 76 116 122 96 71 112 122 99 75 116 128 100 75 111 128 100 71 111 123 100 1
72 115 120 98 72 106 111 91 64 94 102 79 76 116 122 96 71 112 122 99 68 103 118 88 75 111 128 100 71 111 123 100 67 107 118 96 1
72 106 111 91 64 94 102 79 64 89 90 76 71 112 122 99 68 103 118 88 64 91 100 81 71 111 123 100 67 107 118 96 63 103 113 92 1
64 89 102 79 64 81 86 72 68 81 86 68 71 83 91 74 71 83 87 70 76 87 91 78 71 91 96 75 71 83 93 71 71 79 93 71 4
72 85 86 68 72 89 90 76 76 85 94 76 76 91 96 74 76 91 91 70 76 83 87 70 71 79 85 67 71 68 77 62 67 72 74 58 4
72 89 90 76 76 85 94 76 72 89 94 76 76 91 91 70 76 83 87 70 68 79 79 63 71 68 77 62 67 72 74 58 67 72 74 58 4
72 89 94 76 72 85 90 76 64 73 86 72 68 79 79 63 68 75 75 63 68 83 87 70 67 72 74 58 67 68 77 58 67 72 77 62 7
72 85 90 76 64 73 86 72 68 81 90 68 68 75 75 63 68 83 87 70 76 91 100 81 67 68 77 58 67 72 77 62 75 87 96 79 4
64 73 86 72 68 81 90 68 72 94 86 72 68 83 87 70 76 91 100 81 76 99 104 81 67 72 77 62 75 87 96 79 79 99 100 79 4
68 81 90 68 72 94 86 72 76 94 98 76 76 91 100 81 76 99 104 81 80 99 104 78 75 87 96 79 79 99 100 79 79 95 100 79 4
76 89 94 72 72 85 86 68 72 85 90 68 71 87 91 70 71 91 87 70 76 83 91 70 75 87 93 71 75 91 89 71 75 91 93 71 4
64 75 71 59 64 75 79 59 64 75 75 59 67 75 74 58 63 72 77 58 67 75 81 58 70 79 80 66 66 75 80 59 66 79 80 59 7
64 75 79 59 64 75 75 59 68 75 79 63 63 72 77 58 67 75 81 58 63 75 77 58 66 75 80 59 66 79 80 59 66 75 80 63 7
64 75 75 59 68 75 79 63 76 99 104 85 67 75 81 58 63 75 77 58 67 83 85 67 66 79 80 59 66 75 80 63 66 75 76 59 7
68 75 79 63 76 99 104 85 92 116 122 99 63 75 77 58 67 83 85 67 79 103 109 87 66 75 80 63 66 75 76 59 63 71 73 59 7
76 99 104 85 92 116 122 99 92 116 122 96 67 83 85 67 79 103 109 87 88 107 113 92 66 75 76 59 63 71 73 59 66 79 84 63 4
92 116 122 99 92 116 122 96 88 107 118 92 79 103 109 87 88 107 113 92 84 107 109 87 63 71 73 59 66 79 84 63 78 100 104 85 4
92 116 122 96 88 107 118 92 88 107 113 88 88 107 113 92 84 107 109 87 84 107 104 83 66 79 84 63 78 100 104 85 82 104 108 89 4
88 107 118 92 88 107 113 88 84 107 108 88 84 107 109 87 84 107 104 83 84 103 104 83 78 100 104 85 82 104 108 89 82 96 108 81 4
88 107 113 88 84 107 108 88 84 103 108 85 84 107 104 83 84 103 104 83 84 103 104 83 82 104 108 89 82 96 108 81 82 100 104 81 4
84 107 108 88 84 103 108 85 84 99 108 85 84 103 104 83 84 103 104 83 88 99 104 83 82 96 108 81 82 100 104 81 82 100 104 81 4
84 99 108 85 84 99 104 81 84 95 100 78 88 99 104 83 84 95 100 79 79 95 93 75 82 100 104 81 86 100 100 81 82 96 96 78 4
84 99 104 81 84 95 100 78 80 91 96 74 84 95 100 79 79 95 93 75 79 91 96 75 86 100 100 81 82 96 96 78 78 91 96 74 4
84 95 100 78 80 91 96 74 80 87 91 78 79 95 93 75 79 91 96 75 75 91 89 75 82 96 96 78 78 91 96 74 78 87 92 70 4
80 91 96 74 80 87 91 78 76 87 91 67 79 91 96 75 75 91 89 75 75 91 93 75 78 91 96 74 78 87 92 70 78 91 96 74 4
76 87 91 67 71 87 91 63 71 83 87 70 75 91 93 75 75 91 100 75 79 95 93 71 78 91 96 74 78 96 100 74 82 100 104 81 4
71 87 91 63 71 83 87 70 71 83 87 67 75 91 100 75 79 95 93 71 79 87 85 67 78 96 100 74 82 100 104 81 82 100 104 81 7
71 83 87 70 71 83 87 67 68 79 83 67 79 95 93 71 79 87 85 67 71 79 81 62 82 100 104 81 82 100 104 81 78 91 96 74 7
68 79 83 67 68 75 79 63 68 75 75 56 71 79 81 62 67 79 77 58 67 79 77 58 78 91 96 74 66 79 84 66 66 79 80 63 7
68 75 75 56 68 75 75 56 71 75 75 56 67 79 77 58 67 75 77 58 67 72 77 58 66 79 80 63 70 79 80 63 66 75 80 63 7
68 75 75 56 71 75 75 56 68 75 75 59 67 75 77 58 67 72 77 58 67 72 81 58 70 79 80 63 66 75 80 63 70 79 80 59 7
68 75 79 59 68 75 79 59 60 75 79 59 71 75 77 58 71 75 74 58 67 75 77 58 70 75 73 59 70 75 76 59 63 75 80 59 7
68 75 79 59 60 75 79 59 64 79 79 59 71 75 74 58 67 75 77 58 67 75 81 62 70 75 76 59 63 75 80 59 63 75 76 63 7
60 75 79 59 64 79 79 59 64 79 79 63 67 75 77 58 67 75 81 62 67 79 85 62 63 75 80 59 63 75 76 63 63 79 84 63 7
68 79 83 63 68 79 79 67 64 83 83 67 71 83 85 62 71 87 85 67 71 79 85 67 66 79 84 63 66 79 84 63 66 79 84 63 7
64 83 83 67 64 79 79 63 71 83 83 67 71 79 85 67 71 83 85 62 67 83 81 67 66 79 84 63 66 79 80 63 66 79 80 63 7
68 79 83 63 68 79 83 63 68 79 79 59 67 79 81 62 67 79 77 62 67 75 81 58 66 75 84 63 66 75 84 63 63 71 88 70 7
68 79 83 63 68 79 79 59 68 75 79 56 67 79 77 62 67 75 81 58 67 75 77 62 66 75 84 63 63 71 88 70 63 63 88 74 7
68 75 79 56 64 75 79 59 68 79 79 59 67 75 77 62 67 72 77 62 67 75 85 62 63 63 88 74 63 60 88 85 59 56 88 85 7
68 79 79 59 68 75 75 56 68 71 75 59 67 75 85 62 67 75 81 58 67 72 77 58 59 56 88 85 59 60 100 81 66 71 88 70 7
68 71 75 59 68 75 75 59 68 71 75 59 67 72 77 58 67 75 77 62 67 75 81 62 66 71 88 70 70 79 76 59 70 75 76 59 7
68 75 75 59 68 71 75 59 68 75 75 59 67 75 77 62 67 75 81 62 67 75 81 62 70 79 76 59 70 75 76 59 66 79 80 66 7
68 71 75 59 68 75 75 59 64 75 79 59 67 75 81 62 67 75 81 62 67 79 81 62 70 75 76 59 66 79 80 66 66 75 84 66 7
71 103 118 96 76 116 122 99 76 112 128 99 79 111 123 100 75 111 123 100 75 116 123 100 74 100 108 92 78 113 117 96 74 113 122 100 1
80 116 128 103 80 116 128 99 76 116 122 96 75 116 123 100 75 116 128 100 75 111 128 100 70 113 127 96 66 113 117 100 66 113 122 100 1
80 116 128 99 76 116 122 96 71 112 122 99 75 116 128 100 75 111 128 100 71 111 123 100 66 113 117 100 66 113 122 100 66 113 127 100 1
71 112 122 99 68 103 118 88 64 91 100 81 71 111 123 100 67 107 118 96 63 103 113 92 66 113 127 100 66 113 122 100 66 113 127 100 1
68 103 118 88 64 91 100 81 64 87 100 81 67 107 118 96 63 103 113 92 67 99 109 87 66 113 122 100 66 113 127 100 66 109 122 100 1
64 91 100 81 64 87 100 81 64 91 100 81 63 103 113 92 67 99 109 87 71 99 109 87 66 113 127 100 66 109 122 100 63 109 117 92 1
71 83 87 70 76 87 91 78 76 91 96 74 71 83 93 71 71 79 93 71 71 79 85 67 74 83 96 74 66 71 73 59 63 63 66 52 7
76 87 91 78 76 91 96 74 76 91 91 70 71 79 93 71 71 79 85 67 71 68 77 62 66 71 73 59 63 63 66 52 59 63 66 52 7
76 91 91 70 76 83 87 70 68 79 79 63 71 68 77 62 67 72 74 58 67 72 74 58 59 63 66 52 59 63 66 55 63 63 69 55 7
76 83 87 70 68 79 79 63 68 75 75 63 67 72 74 58 67 72 74 58 67 68 77 58 59 63 66 55 63 63 69 55 63 67 69 55 7
68 83 87 70 76 91 100 81 76 99 104 81 67 72 77 62 75 87 96 79 79 99 100 79 59 67 66 55 63 67 66 55 63 67 73 59 4
76 91 100 81 76 99 104 81 80 99 104 78 75 87 96 79 79 99 100 79 79 95 100 79 63 67 66 55 63 67 73 59 70 83 88 70 4
76 99 104 81 80 99 104 78 76 95 96 78 79 99 100 79 79 95 100 79 75 91 96 75 63 67 73 59 70 83 88 70 78 91 96 78 4
80 99 104 78 76 95 96 78 71 87 96 74 79 95 100 79 75 91 96 75 75 91 93 71 70 83 88 70 78 91 96 78 74 91 92 78 4
71 87 96 74 71 87 91 70 71 91 87 70 75 91 93 71 75 87 93 71 75 91 89 71 74 91 92 78 74 87 96 74 74 83 96 74 4
71 87 91 70 71 91 87 70 76 83 91 70 75 87 93 71 75 91 89 71 75 91 93 71 74 87 96 74 74 83 96 74 74 87 92 70 4
67 75 74 58 67 75 74 58 63 72 77 58 78 87 88 74 70 79 80 66 66 75 80 59 75 91 93 72 71 88 93 68 67 77 82 64 7
63 72 77 58 67 75 81 58 63 75 77 58 66 75 80 59 66 79 80 59 66 75 80 63 67 77 82 64 67 81 86 64 67 77 79 64 7
63 75 77 58 67 83 85 67 79 103 109 87 66 75 80 63 66 75 76 59 63 71 73 59 67 77 79 64 67 73 75 60 67 73 79 57 7
67 83 85 67 79 103 109 87 88 107 113 92 66 75 76 59 63 71 73 59 66 79 84 63 67 73 75 60 67 73 79 57 63 77 82 60 7
88 107 113 92 84 107 109 87 84 107 104 83 66 79 84 63 78 100 104 85 82 104 108 89 63 77 82 60 71 84 90 72 83 99 105 83 4
84 107 109 87 84 107 104 83 84 103 104 83 78 100 104 85 82 104 108 89 82 96 108 81 71 84 90 72 83 99 105 83 83 103 105 83 4
84 103 104 83 84 103 104 83 88 99 104 83 82 96 108 81 82 100 104 81 82 100 104 81 83 103 105 83 87 99 105 83 87 99 101 83 4
88 99 104 83 84 95 100 79 79 95 93 75 82 100 104 81 86 100 100 81 82 96 96 78 87 99 101 83 87 99 105 79 79 99 101 83 4
84 95 100 79 79 95 93 75 79 91 96 75 86 100 100 81 82 96 96 78 78 91 96 74 87 99 105 79 79 99 101 83 79 95 101 75 4
79 95 93 75 79 91 96 75 75 91 89 75 82 96 96 78 78 91 96 74 78 87 92 70 79 99 101 83 79 95 101 75 75 91 97 72 4
79 91 96 75 75 91 89 75 75 91 93 75 78 91 96 74 78 87 92 70 78 91 96 74 79 95 101 75 75 91 97 72 75 84 93 75 4
75 91 89 75 75 91 93 75 75 91 100 75 78 87 92 70 78 91 96 74 78 96 100 74 75 91 97 72 75 84 93 75 79 91 101 79 4
79 95 93 71 79 87 85 67 71 79 81 62 82 100 104 81 82 100 104 81 78 91 96 74 83 103 105 83 83 99 105 83 79 91 93 72 4
79 87 85 67 71 79 81 62 67 79 77 58 82 100 104 81 78 91 96 74 66 79 84 66 83 99 105 83 79 91 93 72 71 81 82 64 7
71 79 81 62 67 79 77 58 67 79 77 58 78 91 96 74 66 79 84 66 66 79 80 63 79 91 93 72 71 81 82 64 71 81 90 68 7
67 79 77 58 67 79 77 58 67 75 77 58 66 79 84 66 66 79 80 63 70 79 80 63 71 81 82 64 71 81 90 68 75 88 93 68 7
67 79 77 58 67 75 77 58 67 72 77 58 66 79 80 63 70 79 80 63 66 75 80 63 71 81 90 68 75 88 93 68 75 81 86 64 7
71 75 77 58 71 75 74 58 67 75 77 58 70 75 73 59 70 75 76 59 63 75 80 59 71 77 82 64 67 77 82 64 67 70 90 64 7
67 75 77 58 67 75 81 62 67 79 85 62 63 75 80 59 63 75 76 63 63 79 84 63 67 70 90 64 67 73 82 64 67 77 82 60 7
67 75 81 62 67 79 85 62 71 83 85 62 63 75 76 63 63 79 84 63 66 79 84 63 67 73 82 64 67 77 82 60 71 73 82 64 7
71 83 85 62 71 87 85 67 71 79 85 67 66 79 84 63 66 79 84 63 66 79 84 63 71 73 82 64 67 77 82 64 71 77 82 64 7
71 79 85 67 71 83 85 62 67 83 81 67 66 79 84 63 66 79 80 63 66 79 80 63 71 77 82 64 67 77 82 64 63 70 82 68 7
71 83 85 62 67 83 81 67 67 79 81 62 66 79 80 63 66 79 80 63 66 75 84 63 67 77 82 64 63 70 82 68 63 66 93 79 7
67 83 81 67 67 79 81 62 67 79 77 62 66 79 80 63 66 75 84 63 66 75 84 63 63 70 82 68 63 66 93 79 63 63 93 83 7
67 79 81 62 67 79 77 62 67 75 81 58 66 75 84 63 66 75 84 63 63 71 88 70 63 66 93 79 63 63 93 83 59 60 90 83 7
67 79 77 62 67 75 81 58 67 75 77 62 66 75 84 63 63 71 88 70 63 63 88 74 63 63 93 83 59 60 90 83 59 57 97 86 5
67 75 81 58 67 75 77 62 67 72 77 62 63 71 88 70 63 63 88 74 63 60 88 85 59 60 90 83 59 57 97 86 59 57 97 86 5
67 75 81 58 67 72 77 58 67 75 77 62 59 60 100 81 66 71 88 70 70 79 76 59 59 57 97 86 59 63 90 79 63 73 82 64 5
67 72 77 58 67 75 77 62 67 75 81 62 66 71 88 70 70 79 76 59 70 75 76 59 59 63 90 79 63 73 82 64 67 77 79 60 7
67 75 81 62 67 75 81 62 67 79 81 62 70 75 76 59 66 79 80 66 66 75 84 66 67 77 79 60 67 77 82 64 67 77 82 64 7
67 75 81 62 67 79 81 62 67 79 81 67 66 79 80 66 66 75 84 66 66 79 84 66 67 77 82 64 67 77 82 64 63 81 79 64 7
67 95 100 79 75 99 109 87 79 111 123 100 63 83 96 78 66 91 104 81 74 100 108 92 63 84 86 79 67 99 105 86 75 112 119 101 1
79 111 123 100 75 111 123 100 75 116 123 100 74 100 108 92 78 113 117 96 74 113 122 100 75 112 119 101 79 112 124 101 79 112 124 98 1
75 116 123 100 75 116 123 100 75 116 128 100 74 113 122 100 70 113 127 96 66 113 117 100 79 112 124 98 71 108 124 98 67 112 124 98 1
75 116 123 100 75 116 128 100 75 111 128 100 70 113 127 96 66 113 117 100 66 113 122 100 71 108 124 98 67 112 124 98 67 112 124 98 1
75 116 128 100 75 111 128 100 71 111 123 100 66 113 117 100 66 113 122 100 66 113 127 100 67 112 124 98 67 112 124 98 63 112 124 98 1
75 111 128 100 71 111 123 100 67 107 118 96 66 113 122 100 66 113 127 100 66 113 122 100 67 112 124 98 63 112 124 98 63 108 124 101 1
71 91 96 75 71 83 93 71 71 79 93 71 78 91 96 81 74 83 96 74 66 71 73 59 75 88 97 79 79 91 97 79 71 81 86 64 7
71 83 93 71 71 79 93 71 71 79 85 67 74 83 96 74 66 71 73 59 63 63 66 52 79 91 97 79 71 81 86 64 63 66 62 57 7
71 79 85 67 71 68 77 62 67 72 74 58 63 63 66 52 59 63 66 52 59 63 66 55 63 66 62 57 63 63 65 53 63 66 68 53 7
71 68 77 62 67 72 74 58 67 72 74 58 59 63 66 52 59 63 66 55 63 63 69 55 63 63 65 53 63 66 68 53 63 66 72 60 7
67 72 74 58 67 72 74 58 67 68 77 58 59 63 66 55 63 63 69 55 63 67 69 55 63 66 68 53 63 66 72 60 63 70 72 60 7
67 72 74 58 67 68 77 58 67 72 77 62 63 63 69 55 63 67 69 55 59 67 66 55 63 66 72 60 63 70 72 60 67 70 75 57 7
75 87 96 79 79 99 100 79 79 95 100 79 63 67 66 55 63 67 73 59 70 83 88 70 67 66 72 60 63 66 68 57 59 70 75 60 7
79 99 100 79 79 95 100 79 75 91 96 75 63 67 73 59 70 83 88 70 78 91 96 78 63 66 68 57 59 70 75 60 71 84 90 72 4
75 91 96 75 75 91 93 71 75 87 93 71 78 91 96 78 74 91 92 78 74 87 96 74 71 84 90 72 75 91 101 75 75 88 90 72 4
75 87 93 71 75 91 89 71 75 91 93 71 74 87 96 74 74 83 96 74 74 87 92 70 75 88 90 72 75 88 90 72 75 88 90 68 4
75 91 89 71 75 91 93 71 71 83 89 67 74 83 96 74 74 87 92 70 74 87 88 70 75 88 90 72 75 88 90 68 71 81 90 64 4
78 87 88 74 70 79 80 66 66 75 80 59 75 91 93 72 71 88 93 68 67 77 82 64 74 88 89 73 78 92 93 73 70 84 85 62 4
70 79 80 66 66 75 80 59 66 79 80 59 71 88 93 68 67 77 82 64 67 81 86 64 78 92 93 73 70 84 85 62 67 79 85 65 7
66 75 80 59 66 79 80 59 66 75 80 63 67 77 82 64 67 81 86 64 67 77 79 64 70 84 85 62 67 79 85 65 67 79 82 65 7
66 79 80 59 66 75 80 63 66 75 76 59 67 81 86 64 67 77 79 64 67 73 75 60 67 79 85 65 67 79 82 65 67 75 78 62 7
66 75 80 63 66 75 76 59 63 71 73 59 67 77 79 64 67 73 75 60 67 73 79 57 67 79 82 65 67 75 78 62 67 75 78 62 7
63 71 73 59 66 79 84 63 78 100 104 85 67 73 79 57 63 77 82 60 71 84 90 72 67 75 78 62 63 75 78 58 63 79 78 62 7
66 79 84 63 78 100 104 85 82 104 108 89 63 77 82 60 71 84 90 72 83 99 105 83 63 75 78 58 63 79 78 62 74 92 93 76 7
82 104 108 89 82 96 108 81 82 100 104 81 83 99 105 83 83 103 105 83 87 99 105 83 74 92 93 76 82 102 105 83 82 97 105 83 4
82 96 108 81 82 100 104 81 82 100 104 81 83 103 105 83 87 99 105 83 87 99 101 83 82 102 105 83 82 97 105 83 82 97 101 83 4
82 100 104 81 82 100 104 81 86 100 100 81 87 99 105 83 87 99 101 83 87 99 105 79 82 97 105 83 82 97 101 83 85 102 105 83 4
82 100 104 81 86 100 100 81 82 96 96 78 87 99 101 83 87 99 105 79 79 99 101 83 82 97 101 83 85 102 105 83 82 97 105 80 4
86 100 100 81 82 96 96 78 78 91 96 74 87 99 105 79 79 99 101 83 79 95 101 75 85 102 105 83 82 97 105 80 82 92 97 76 4
82 96 96 78 78 91 96 74 78 87 92 70 79 99 101 83 79 95 101 75 75 91 97 72 82 97 105 80 82 92 97 76 78 88 93 76 4
78 91 96 74 78 87 92 70 78 91 96 74 79 95 101 75 75 91 97 72 75 84 93 75 82 92 97 76 78 88 93 76 78 88 97 76 4
78 91 96 74 66 79 84 66 66 79 80 63 79 91 93 72 71 81 82 64 71 81 90 68 82 88 101 76 67 71 93 65 74 88 97 80 7
70 79 80 63 66 75 80 63 70 79 80 59 75 88 93 68 75 81 86 64 71 81 82 60 82 97 105 83 78 88 93 73 78 84 93 69 7
70 79 80 59 70 75 73 59 70 75 76 59 71 81 82 60 71 77 82 64 67 77 82 64 78 84 93 69 78 88 97 80 74 88 97 83 7
70 75 73 59 70 75 76 59 63 75 80 59 71 77 82 64 67 77 82 64 67 70 90 64 78 88 97 80 74 88 97 83 74 84 101 83 7
70 75 76 59 63 75 80 59 63 75 76 63 67 77 82 64 67 70 90 64 67 73 82 64 74 88 97 83 74 84 101 83 74 88 101 80 7
63 75 80 59 63 75 76 63 63 79 84 63 67 70 90 64 67 73 82 64 67 77 82 60 74 84 101 83 74 88 101 80 70 88 93 69 7
63 79 84 63 66 79 84 63 66 79 84 63 67 77 82 60 71 73 82 64 67 77 82 64 70 88 93 69 67 75 85 62 67 75 82 62 7
66 79 84 63 66 79 84 63 66 79 84 63 71 73 82 64 67 77 82 64 71 77 82 64 67 75 85 62 67 75 82 62 67 71 82 65 7
66 79 84 63 66 79 80 63 66 79 80 63 71 77 82 64 67 77 82 64 63 70 82 68 67 71 82 65 63 71 82 65 60 60 85 76 7
66 79 80 63 66 79 80 63 66 75 84 63 67 77 82 64 63 70 82 68 63 66 93 79 63 71 82 65 60 60 85 76 60 60 93 83 5
66 75 84 63 63 71 88 70 63 63 88 74 63 63 93 83 59 60 90 83 59 57 97 86 60 60 93 87 57 56 93 90 57 56 97 94 5
63 71 88 70 63 63 88 74 63 60 88 85 59 60 90 83 59 57 97 86 59 57 97 86 57 56 93 90 57 56 97 94 53 56 97 90 5
63 63 88 74 63 60 88 85 59 56 88 85 59 57 97 86 59 57 97 86 56 57 97 86 57 56 97 94 53 56 97 90 60 56 93 87 5
63 60 88 85 59 56 88 85 59 60 100 81 59 57 97 86 56 57 97 86 59 57 97 86 53 56 97 90 60 56 93 87 57 60 93 80 5
59 56 88 85 59 60 100 81 66 71 88 70 56 57 97 86 59 57 97 86 59 63 90 79 60 56 93 87 57 60 93 80 57 63 89 76 5
70 79 76 59 70 75 76 59 66 79 80 66 63 73 82 64 67 77 79 60 67 77 82 64 60 67 78 65 63 75 78 62 63 79 85 62 7
70 75 76 59 66 79 80 66 66 75 84 66 67 77 79 60 67 77 82 64 67 77 82 64 63 75 78 62 63 79 85 62 67 79 82 65 7
66 91 104 81 74 100 108 92 78 113 117 96 67 99 105 86 75 112 119 101 79 112 124 101 70 102 114 94 74 115 119 101 74 115 119 101 1
78 113 117 96 74 113 122 100 70 113 127 96 79 112 124 101 79 112 124 98 71 108 124 98 74 115 119 101 70 111 124 101 67 106 124 101 1
74 113 122 100 70 113 127 96 66 113 117 100 79 112 124 98 71 108 124 98 67 112 124 98 70 111 124 101 67 106 124 101 67 111 119 97 1
70 113 127 96 66 113 117 100 66 113 122 100 71 108 124 98 67 112 124 98 67 112 124 98 67 106 124 101 67 111 119 97 63 111 124 97 1
66 113 117 100 66 113 122 100 66 113 127 100 67 112 124 98 67 112 124 98 63 112 124 98 67 111 119 97 63 111 124 97 63 120 124 101 1
66 113 122 100 66 113 127 100 66 113 122 100 67 112 124 98 63 112 124 98 63 108 124 101 63 111 124 97 63 120 124 101 63 115 124 101 1
66 113 127 100 66 113 122 100 66 113 127 100 63 112 124 98 63 108 124 101 67 108 135 98 63 120 124 101 63 115 124 101 67 111 124 101 1
66 113 122 100 66 113 127 100 66 109 122 100 63 108 124 101 67 108 135 98 67 112 130 98 63 115 124 101 67 111 124 101 63 115 124 101 1
66 113 127 100 66 109 122 100 63 109 117 92 67 108 135 98 67 112 130 98 67 112 119 98 67 111 124 101 63 115 124 101 67 115 129 104 1
66 109 122 100 63 109 117 92 66 100 108 89 67 112 130 98 67 112 119 98 67 103 114 90 63 115 124 101 67 115 129 104 63 106 119 94 1
66 100 108 89 66 96 96 85 63 87 96 78 67 103 114 90 63 91 105 83 63 88 90 75 63 106 119 94 63 97 105 87 63 88 97 83 1
66 71 73 59 63 63 66 52 59 63 66 52 71 81 86 64 63 66 62 57 63 63 65 53 70 75 82 69 70 71 78 62 63 67 70 58 7
63 63 66 52 59 63 66 52 59 63 66 55 63 66 62 57 63 63 65 53 63 66 68 53 70 71 78 62 63 67 70 58 63 75 74 62 7
59 63 66 52 59 63 66 55 63 63 69 55 63 63 65 53 63 66 68 53 63 66 72 60 63 67 70 58 63 75 74 62 63 71 74 62 7
59 63 66 55 63 63 69 55 63 67 69 55 63 66 68 53 63 66 72 60 63 70 72 60 63 75 74 62 63 71 74 62 63 71 78 62 7
63 63 69 55 63 67 69 55 59 67 66 55 63 66 72 60 63 70 72 60 67 70 75 57 63 71 74 62 63 71 78 62 67 71 78 62 7
63 67 69 55 59 67 66 55 63 67 66 55 63 70 72 60 67 70 75 57 67 66 72 60 63 71 78 62 67 71 78 62 67 67 74 62 7
59 67 66 55 63 67 66 55 63 67 73 59 67 70 75 57 67 66 72 60 63 66 68 57 67 71 78 62 67 67 74 62 67 67 74 58 7
63 67 73 59 70 83 88 70 78 91 96 78 63 66 68 57 59 70 75 60 71 84 90 72 67 67 74 58 63 67 70 58 63 75 82 65 7
74 87 96 74 74 83 96 74 74 87 92 70 75 88 90 72 75 88 90 72 75 88 90 68 74 88 97 73 70 88 85 65 67 75 78 62 4
74 83 96 74 74 87 92 70 74 87 88 70 75 88 90 72 75 88 90 68 71 81 90 64 70 88 85 65 67 75 78 62 63 71 74 62 4
67 77 82 64 67 81 86 64 67 77 79 64 70 84 85 62 67 79 85 65 67 79 82 65 76 89 90 68 72 81 82 61 68 77 74 61 7
67 81 86 64 67 77 79 64 67 73 75 60 67 79 85 65 67 79 82 65 67 75 78 62 72 81 82 61 68 77 74 61 68 77 74 61 7
67 73 75 60 67 73 79 57 63 77 82 60 67 75 78 62 67 75 78 62 63 75 78 58 68 77 74 61 68 77 78 61 64 73 74 61 7
71 84 90 72 83 99 105 83 83 103 105 83 63 79 78 62 74 92 93 76 82 102 105 83 64 73 78 57 64 81 82 65 76 94 102 79 7
87 99 105 83 87 99 101 83 87 99 105 79 82 97 105 83 82 97 101 83 85 102 105 83 84 98 102 83 84 98 102 83 84 102 98 83 4
87 99 105 79 79 99 101 83 79 95 101 75 85 102 105 83 82 97 105 80 82 92 97 76 84 102 98 83 84 102 102 79 84 94 98 79 4
79 95 101 75 75 91 97 72 75 84 93 75 82 92 97 76 78 88 93 76 78 88 97 76 84 94 98 79 76 85 90 72 76 94 94 76 4
75 84 93 75 79 91 101 79 83 103 105 83 78 88 97 76 85 102 105 83 85 102 101 83 76 94 94 76 80 102 102 79 84 102 102 83 4
79 91 101 79 83 103 105 83 83 99 105 83 85 102 105 83 85 102 101 83 85 102 110 80 80 102 102 79 84 102 102 83 84 102 102 79 4
83 99 105 83 79 91 93 72 71 81 82 64 85 102 110 80 82 88 101 76 67 71 93 65 84 102 102 79 72 81 90 65 68 69 86 68 7
71 81 82 64 71 81 90 68 75 88 93 68 67 71 93 65 74 88 97 80 82 97 105 83 68 69 86 68 76 89 98 79 80 94 102 76 7
75 88 93 68 75 81 86 64 71 81 82 60 82 97 105 83 78 88 93 73 78 84 93 69 80 94 102 76 76 85 90 68 80 94 98 76 7
75 81 86 64 71 81 82 60 71 77 82 64 78 88 93 73 78 84 93 69 78 88 97 80 76 85 90 68 80 94 98 76 80 98 98 83 7
71 81 82 60 71 77 82 64 67 77 82 64 78 84 93 69 78 88 97 80 74 88 97 83 80 94 98 76 80 98 98 83 84 98 102 83 7
71 77 82 64 67 77 82 64 67 70 90 64 78 88 97 80 74 88 97 83 74 84 101 83 80 98 98 83 84 98 102 83 80 98 106 83 7
67 77 82 64 67 70 90 64 67 73 82 64 74 88 97 83 74 84 101 83 74 88 101 80 84 98 102 83 80 98 106 83 76 98 102 79 7
67 70 90 64 67 73 82 64 67 77 82 60 74 84 101 83 74 88 101 80 70 88 93 69 80 98 106 83 76 98 102 79 76 89 94 72 7
67 73 82 64 67 77 82 60 71 73 82 64 74 88 101 80 70 88 93 69 67 75 85 62 76 98 102 79 76 89 94 72 72 81 86 65 7
67 77 82 60 71 73 82 64 67 77 82 64 70 88 93 69 67 75 85 62 67 75 82 62 76 89 94 72 72 81 86 65 72 77 82 61 7
71 73 82 64 67 77 82 64 71 77 82 64 67 75 85 62 67 75 82 62 67 71 82 65 72 81 86 65 72 77 82 61 68 69 78 65 7
67 77 82 64 71 77 82 64 67 77 82 64 67 75 82 62 67 71 82 65 63 71 82 65 72 77 82 61 68 69 78 65 64 62 82 68 5
71 77 82 64 67 77 82 64 63 70 82 68 67 71 82 65 63 71 82 65 60 60 85 76 68 69 78 65 64 62 82 68 60 59 90 76 5
67 77 82 64 63 70 82 68 63 66 93 79 63 71 82 65 60 60 85 76 60 60 93 83 64 62 82 68 60 59 90 76 60 59 98 87 5
63 70 82 68 63 66 93 79 63 63 93 83 60 60 85 76 60 60 93 83 60 60 93 87 60 59 90 76 60 59 98 87 57 59 98 87 5
63 66 93 79 63 63 93 83 59 60 90 83 60 60 93 83 60 60 93 87 57 56 93 90 60 59 98 87 57 59 98 87 57 55 94 87 5
63 63 93 83 59 60 90 83 59 57 97 86 60 60 93 87 57 56 93 90 57 56 97 94 57 59 98 87 57 55 94 87 57 55 90 83 5
59 60 90 83 59 57 97 86 59 57 97 86 57 56 93 90 57 56 97 94 53 56 97 90 57 55 94 87 57 55 90 83 57 55 86 79 5
59 57 97 86 59 57 97 86 56 57 97 86 57 56 97 94 53 56 97 90 60 56 93 87 57 55 90 83 57 55 86 79 57 55 86 76 5
59 57 97 86 56 57 97 86 59 57 97 86 53 56 97 90 60 56 93 87 57 60 93 80 57 55 86 79 57 55 86 76 57 55 86 72 5
59 63 90 79 63 73 82 64 67 77 79 60 57 63 89 76 60 67 78 65 63 75 78 62 57 55 82 72 57 59 74 68 60 66 82 65 7
67 99 105 86 75 112 119 101 79 112 124 101 70 102 114 94 74 115 119 101 74 115 119 101 68 106 115 98 72 115 120 98 68 111 120 98 1
79 112 124 98 71 108 124 98 67 112 124 98 70 111 124 101 67 106 124 101 67 111 119 97 68 115 125 98 68 111 125 98 68 115 120 98 1
71 108 124 98 67 112 124 98 67 112 124 98 67 106 124 101 67 111 119 97 63 111 124 97 68 111 125 98 68 115 120 98 64 115 125 98 1
67 112 124 98 63 112 124 98 63 108 124 101 63 111 124 97 63 120 124 101 63 115 124 101 64 115 125 98 64 115 125 102 64 115 125 98 1
63 112 124 98 63 108 124 101 67 108 135 98 63 120 124 101 63 115 124 101 67 111 124 101 64 115 125 102 64 115 125 98 60 111 120 98 1
67 108 135 98 67 112 130 98 67 112 119 98 67 111 124 101 63 115 124 101 67 115 129 104 60 111 120 98 64 111 115 102 68 115 125 102 1
67 112 130 98 67 112 119 98 67 103 114 90 63 115 124 101 67 115 129 104 63 106 119 94 64 111 115 102 68 115 125 102 68 115 120 102 1
67 112 119 98 67 103 114 90 63 91 105 83 67 115 129 104 63 106 119 94 63 97 105 87 68 115 125 102 68 115 120 102 64 106 111 91 1
71 81 86 64 63 66 62 57 63 63 65 53 70 75 82 69 70 71 78 62 63 67 70 58 68 73 78 72 72 81 82 68 68 77 74 61 7
63 66 62 57 63 63 65 53 63 66 68 53 70 71 78 62 63 67 70 58 63 75 74 62 72 81 82 68 68 77 74 61 68 77 74 65 7
63 66 68 53 63 66 72 60 63 70 72 60 63 75 74 62 63 71 74 62 63 71 78 62 68 77 74 65 68 77 74 61 68 73 78 65 7
63 66 72 60 63 70 72 60 67 70 75 57 63 71 74 62 63 71 78 62 67 71 78 62 68 77 74 61 68 73 78 65 68 69 74 57 7
67 70 75 57 67 66 72 60 63 66 68 57 67 71 78 62 67 67 74 62 67 67 74 58 68 69 74 57 64 66 71 54 64 69 71 57 7
59 70 75 60 71 84 90 72 75 91 101 75 63 67 70 58 63 75 82 65 74 88 89 76 68 69 74 61 68 73 82 65 68 81 86 68 7
71 84 90 72 75 91 101 75 75 88 90 72 63 75 82 65 74 88 89 76 74 88 97 73 68 73 82 65 68 81 86 68 68 77 82 65 4
75 91 101 75 75 88 90 72 75 88 90 72 74 88 89 76 74 88 97 73 70 88 85 65 68 81 86 68 68 77 82 65 64 73 78 61 4
75 88 90 72 75 88 90 72 75 88 90 68 74 88 97 73 70 88 85 65 67 75 78 62 68 77 82 65 64 73 78 61 64 73 78 61 4
74 88 89 73 78 92 93 73 70 84 85 62 76 89 90 68 76 94 94 72 76 89 90 68 76 87 91 70 76 87 91 67 76 91 96 74 4
78 92 93 73 70 84 85 62 67 79 85 65 76 94 94 72 76 89 90 68 72 81 82 61 76 87 91 67 76 91 96 74 76 87 96 70 4
67 79 82 65 67 75 78 62 67 75 78 62 68 77 74 61 68 77 74 61 68 77 78 61 71 79 83 59 68 79 79 63 64 79 83 59 7
67 75 78 62 67 75 78 62 63 75 78 58 68 77 74 61 68 77 78 61 64 73 74 61 68 79 79 63 64 79 83 59 64 75 79 59 7
67 75 78 62 63 75 78 58 63 79 78 62 68 77 78 61 64 73 74 61 64 73 78 57 64 79 83 59 64 75 79 59 64 75 79 63 7
82 97 101 83 85 102 105 83 82 97 105 80 84 98 102 83 84 102 98 83 84 102 102 79 84 95 100 78 80 95 100 81 84 99 104 85 4
85 102 105 83 82 97 105 80 82 92 97 76 84 102 98 83 84 102 102 79 84 94 98 79 80 95 100 81 84 99 104 85 80 99 100 81 4
82 92 97 76 78 88 93 76 78 88 97 76 84 94 98 79 76 85 90 72 76 94 94 76 80 99 100 81 76 91 96 74 76 91 96 74 4
78 88 93 76 78 88 97 76 85 102 105 83 76 85 90 72 76 94 94 76 80 102 102 79 76 91 96 74 76 91 96 74 76 91 96 74 4
85 102 101 83 85 102 110 80 82 88 101 76 84 102 102 83 84 102 102 79 72 81 90 65 76 91 87 70 71 79 87 70 68 75 87 67 4
85 102 110 80 82 88 101 76 67 71 93 65 84 102 102 79 72 81 90 65 68 69 86 68 71 79 87 70 68 75 87 67 76 83 91 74 7
82 88 101 76 67 71 93 65 74 88 97 80 72 81 90 65 68 69 86 68 76 89 98 79 68 75 87 67 76 83 91 74 80 95 100 78 7
67 71 93 65 74 88 97 80 82 97 105 83 68 69 86 68 76 89 98 79 80 94 102 76 76 83 91 74 80 95 100 78 76 87 91 67 7
74 88 97 80 82 97 105 83 78 88 93 73 76 89 98 79 80 94 102 76 76 85 90 68 80 95 100 78 76 87 91 67 71 87 87 70 7
82 97 105 83 78 88 93 73 78 84 93 69 80 94 102 76 76 85 90 68 80 94 98 76 76 87 91 67 71 87 87 70 76 91 91 78 7
78 84 93 69 78 88 97 80 74 88 97 83 80 94 98 76 80 98 98 83 84 98 102 83 76 91 91 78 76 91 100 78 80 95 100 78 3
78 88 97 80 74 88 97 83 74 84 101 83 80 98 98 83 84 98 102 83 80 98 106 83 76 91 100 78 80 95 100 78 80 99 104 81 3
74 88 97 83 74 84 101 83 74 88 101 80 84 98 102 83 80 98 106 83 76 98 102 79 80 95 100 78 80 99 104 81 80 99 104 81 3
74 84 101 83 74 88 101 80 70 88 93 69 80 98 106 83 76 98 102 79 76 89 94 72 80 99 104 81 80 99 104 81 80 99 104 78 3
67 75 82 62 67 71 82 65 63 71 82 65 72 77 82 61 68 69 78 65 64 62 82 68 71 79 83 63 64 68 83 67 60 61 83 70 5
63 71 82 65 60 60 85 76 60 60 93 83 64 62 82 68 60 59 90 76 60 59 98 87 60 61 83 70 56 57 79 70 60 51 83 74 5
60 60 93 83 60 60 93 87 57 56 93 90 60 59 98 87 57 59 98 87 57 55 94 87 60 51 83 74 56 54 83 70 56 57 87 78 5
57 56 93 90 57 56 97 94 53 56 97 90 57 55 94 87 57 55 90 83 57 55 86 79 56 57 87 78 60 57 87 78 56 57 83 70 5
57 56 97 94 53 56 97 90 60 56 93 87 57 55 90 83 57 55 86 79 57 55 86 76 60 57 87 78 56 57 83 70 56 54 87 78 5
53 56 97 90 60 56 93 87 57 60 93 80 57 55 86 79 57 55 86 76 57 55 86 72 56 57 83 70 56 54 87 78 56 57 87 70 5
60 56 93 87 57 60 93 80 57 63 89 76 57 55 86 76 57 55 86 72 57 55 82 72 56 54 87 78 56 57 87 70 56 57 83 67 5
57 63 89 76 60 67 78 65 63 75 78 62 57 55 82 72 57 59 74 68 60 66 82 65 56 57 83 67 56 57 83 70 56 64 83 67 5
63 88 101 76 70 102 114 94 74 115 119 101 64 94 106 83 68 106 115 98 72 115 120 98 64 99 104 88 68 112 118 96 68 116 122 99 1
70 102 114 94 74 115 119 101 74 115 119 101 68 106 115 98 72 115 120 98 68 111 120 98 68 112 118 96 68 116 122 99 71 112 118 99 1
74 115 119 101 74 115 119 101 70 111 124 101 72 115 120 98 68 111 120 98 68 115 125 98 68 116 122 99 71 112 118 99 68 112 122 96 1
74 115 119 101 70 111 124 101 67 106 124 101 68 111 120 98 68 115 125 98 68 111 125 98 71 112 118 99 68 112 122 96 68 112 128 99 1
70 111 124 101 67 106 124 101 67 111 119 97 68 115 125 98 68 111 125 98 68 115 120 98 68 112 122 96 68 112 128 99 68 116 122 103 1
67 106 124 101 67 111 119 97 63 111 124 97 68 111 125 98 68 115 120 98 64 115 125 98 68 112 128 99 68 116 122 103 64 116 128 103 1
67 111 119 97 63 111 124 97 63 120 124 101 68 115 120 98 64 115 125 98 64 115 125 102 68 116 122 103 64 116 128 103 64 112 128 103 1
63 115 124 101 67 111 124 101 63 115 124 101 64 115 125 98 60 111 120 98 64 111 115 102 64 116 122 99 64 121 122 96 64 116 122 99 1
67 115 129 104 63 106 119 94 63 97 105 87 68 115 125 102 68 115 120 102 64 106 111 91 64 116 122 96 68 116 128 103 68 112 128 96 1
63 97 105 87 63 88 97 83 63 88 101 83 64 106 111 91 64 94 102 83 68 94 102 79 68 112 128 96 64 103 113 88 60 91 104 81 1
70 71 78 62 63 67 70 58 63 75 74 62 72 81 82 68 68 77 74 61 68 77 74 65 71 83 83 67 71 79 83 67 68 75 79 63 7
63 67 70 58 63 75 74 62 63 71 74 62 68 77 74 61 68 77 74 65 68 77 74 61 71 79 83 67 68 75 79 63 68 75 75 59 7
63 75 74 62 63 71 74 62 63 71 78 62 68 77 74 65 68 77 74 61 68 73 78 65 68 75 79 63 68 75 75 59 64 75 75 63 7
63 71 74 62 63 71 78 62 67 71 78 62 68 77 74 61 68 73 78 65 68 69 74 57 68 75 75 59 64 75 75 63 64 75 75 59 7
63 71 78 62 67 71 78 62 67 67 74 62 68 73 78 65 68 69 74 57 64 66 71 54 64 75 75 63 64 75 75 59 68 71 75 59 7
67 67 74 58 63 67 70 58 63 75 82 65 64 69 71 57 68 69 74 61 68 73 82 65 68 71 75 59 68 75 75 59 68 75 75 59 7
63 67 70 58 63 75 82 65 74 88 89 76 68 69 74 61 68 73 82 65 68 81 86 68 68 75 75 59 68 75 75 59 68 79 79 63 7
74 88 89 76 74 88 97 73 70 88 85 65 68 81 86 68 68 77 82 65 64 73 78 61 68 79 79 63 71 79 87 67 71 75 79 59 7
70 88 85 65 67 75 78 62 63 71 74 62 64 73 78 61 64 73 78 61 68 73 78 57 71 75 79 59 68 75 75 59 68 75 75 59 7
76 94 94 72 76 89 90 68 72 81 82 61 76 87 91 67 76 91 96 74 76 87 96 70 75 87 89 67 75 87 89 67 75 83 89 71 4
68 77 74 61 68 77 74 61 68 77 78 61 71 79 83 59 68 79 79 63 64 79 83 59 71 83 85 67 67 75 85 62 71 79 89 62 7
68 77 74 61 68 77 78 61 64 73 74 61 68 79 79 63 64 79 83 59 64 75 79 59 67 75 85 62 71 79 89 62 71 79 77 58 7
68 77 78 61 64 73 74 61 64 73 78 57 64 79 83 59 64 75 79 59 64 75 79 63 71 79 89 62 71 79 77 58 67 79 77 62 7
64 73 74 61 64 73 78 57 64 81 82 65 64 75 79 59 64 75 79 63 68 75 79 59 71 79 77 58 67 79 77 62 67 75 77 62 7
64 73 78 57 64 81 82 65 76 94 102 79 64 75 79 63 68 75 79 59 68 83 87 70 67 79 77 62 67 75 77 62 67 79 81 62 7
64 81 82 65 76 94 102 79 84 98 102 83 68 75 79 59 68 83 87 70 80 91 91 81 67 75 77 62 67 79 81 62 75 87 89 71 7
76 94 102 79 84 98 102 83 84 98 102 83 68 83 87 70 80 91 91 81 84 95 100 78 67 79 81 62 75 87 89 71 79 91 93 75 4
84 102 98 83 84 102 102 79 84 94 98 79 80 95 100 81 84 99 104 85 80 99 100 81 79 95 96 75 84 95 100 79 84 95 100 75 4
84 94 98 79 76 85 90 72 76 94 94 76 80 99 100 81 76 91 96 74 76 91 96 74 84 95 100 75 79 87 93 75 71 79 89 75 4
76 85 90 72 76 94 94 76 80 102 102 79 76 91 96 74 76 91 96 74 76 91 96 74 79 87 93 75 71 79 89 75 67 75 89 67 4
76 94 94 76 80 102 102 79 84 102 102 83 76 91 96 74 76 91 96 74 76 91 87 70 71 79 89 75 67 75 89 67 67 72 85 67 4
84 102 102 79 72 81 90 65 68 69 86 68 71 79 87 70 68 75 87 67 76 83 91 74 63 58 81 67 63 68 85 67 71 91 93 75 5
68 69 86 68 76 89 98 79 80 94 102 76 76 83 91 74 80 95 100 78 76 87 91 67 71 91 93 75 75 91 89 71 75 83 81 62 7
76 89 98 79 80 94 102 76 76 85 90 68 80 95 100 78 76 87 91 67 71 87 87 70 75 91 89 71 75 83 81 62 71 79 85 67 7
80 94 102 76 76 85 90 68 80 94 98 76 76 87 91 67 71 87 87 70 76 91 91 78 75 83 81 62 71 79 85 67 71 83 81 67 7
76 85 90 68 80 94 98 76 80 98 98 83 71 87 87 70 76 91 91 78 76 91 100 78 71 79 85 67 71 83 81 67 71 87 85 71 7
84 98 102 83 80 98 106 83 76 98 102 79 80 95 100 78 80 99 104 81 80 99 104 81 75 95 96 79 79 95 104 79 75 99 100 79 3
76 98 102 79 76 89 94 72 72 81 86 65 80 99 104 81 80 99 104 78 76 91 96 74 75 99 100 79 79 99 104 83 79 99 109 83 3
76 89 94 72 72 81 86 65 72 77 82 61 80 99 104 78 76 91 96 74 71 79 83 63 79 99 104 83 79 99 109 83 79 91 96 75 7
72 81 86 65 72 77 82 61 68 69 78 65 76 91 96 74 71 79 83 63 64 68 83 67 79 99 109 83 79 91 96 75 71 72 77 58 7
68 69 78 65 64 62 82 68 60 59 90 76 64 68 83 67 60 61 83 70 56 57 79 70 71 72 77 58 59 54 67 54 55 51 67 50 5
64 62 82 68 60 59 90 76 60 59 98 87 60 61 83 70 56 57 79 70 60 51 83 74 59 54 67 54 55 51 67 50 51 51 70 50 5
60 59 90 76 60 59 98 87 57 59 98 87 56 57 79 70 60 51 83 74 56 54 83 70 55 51 67 50 51 51 70 50 55 51 67 54 5
57 59 98 87 57 55 94 87 57 55 90 83 56 54 83 70 56 57 87 78 60 57 87 78 55 51 67 54 59 58 74 62 59 58 81 71 5
57 55 94 87 57 55 90 83 57 55 86 79 56 57 87 78 60 57 87 78 56 57 83 70 59 58 74 62 59 58 81 71 55 54 85 71 5
57 55 90 83 57 55 86 79 57 55 86 76 60 57 87 78 56 57 83 70 56 54 87 78 59 58 81 71 55 54 85 71 55 54 85 71 5
57 55 86 79 57 55 86 76 57 55 86 72 56 57 83 70 56 54 87 78 56 57 87 70 55 54 85 71 55 54 85 71 55 54 85 71 5
57 59 74 68 60 66 82 65 68 77 78 65 56 57 83 70 56 64 83 67 64 75 83 63 55 54 85 71 55 51 81 71 59 61 81 67 5
64 89 94 76 64 94 106 83 68 106 115 98 60 91 100 78 64 99 104 88 68 112 118 96 63 91 100 75 67 103 113 87 71 111 118 92 1
64 94 106 83 68 106 115 98 72 115 120 98 64 99 104 88 68 112 118 96 68 116 122 99 67 103 113 87 71 111 118 92 71 111 123 96 1
72 115 120 98 68 111 120 98 68 115 125 98 68 116 122 99 71 112 118 99 68 112 122 96 71 111 123 96 71 107 123 96 67 107 113 96 1
68 111 125 98 68 115 120 98 64 115 125 98 68 112 128 99 68 116 122 103 64 116 128 103 67 111 118 96 71 116 123 100 67 111 123 100 1
68 115 120 98 64 115 125 98 64 115 125 102 68 116 122 103 64 116 128 103 64 112 128 103 71 116 123 100 67 111 123 100 67 111 123 100 1
64 115 125 102 64 115 125 98 60 111 120 98 64 112 128 103 64 116 122 99 64 121 122 96 67 111 123 100 67 116 123 100 71 111 128 100 1
68 115 125 102 68 115 120 102 64 106 111 91 64 116 122 96 68 116 128 103 68 112 128 96 67 111 123 100 71 111 128 100 71 116 123 100 1
68 115 120 102 64 106 111 91 64 94 102 83 68 116 128 103 68 112 128 96 64 103 113 88 71 111 128 100 71 116 123 100 71 107 118 96 1
64 94 102 83 68 94 102 79 64 89 98 79 64 103 113 88 60 91 104 81 64 87 96 81 71 107 118 96 67 99 109 83 67 91 93 79 1
68 77 74 61 68 77 74 65 68 77 74 61 71 79 83 67 68 75 79 63 68 75 75 59 71 79 85 67 71 79 85 67 63 75 81 62 7
68 77 74 61 68 73 78 65 68 69 74 57 68 75 75 59 64 75 75 63 64 75 75 59 63 75 81 62 67 72 77 62 67 68 74 58 7
68 73 78 65 68 69 74 57 64 66 71 54 64 75 75 63 64 75 75 59 68 71 75 59 67 72 77 62 67 68 74 58 63 68 67 58 7
68 69 74 57 64 66 71 54 64 69 71 57 64 75 75 59 68 71 75 59 68 71 75 59 67 68 74 58 63 68 67 58 67 72 70 62 7
64 69 71 57 68 69 74 61 68 73 82 65 68 71 75 59 68 75 75 59 68 75 75 59 67 72 70 62 67 75 74 58 67 75 74 62 7
68 69 74 61 68 73 82 65 68 81 86 68 68 75 75 59 68 75 75 59 68 79 79 63 67 75 74 58 67 75 74 62 63 72 74 62 7
68 81 86 68 68 77 82 65 64 73 78 61 68 79 79 63 71 79 87 67 71 75 79 59 63 72 74 62 63 75 77 62 67 79 81 62 7
68 77 82 65 64 73 78 61 64 73 78 61 71 79 87 67 71 75 79 59 68 75 75 59 63 75 77 62 67 79 81 62 67 72 77 58 7
64 73 78 61 64 73 78 61 68 73 78 57 71 75 79 59 68 75 75 59 68 75 75 59 67 79 81 62 67 72 77 58 67 75 74 58 7
76 91 96 74 76 87 96 70 71 79 83 59 75 87 89 67 75 83 89 71 71 83 85 67 74 87 88 66 74 87 88 70 78 91 92 74 4
76 87 96 70 71 79 83 59 68 79 79 63 75 83 89 71 71 83 85 67 67 75 85 62 74 87 88 70 78 91 92 74 74 83 92 70 4
64 75 79 59 64 75 79 63 68 75 79 59 71 79 77 58 67 79 77 62 67 75 77 62 66 75 76 63 66 79 80 63 66 79 88 63 7
64 75 79 63 68 75 79 59 68 83 87 70 67 79 77 62 67 75 77 62 67 79 81 62 66 79 80 63 66 79 88 63 66 79 84 63 7
68 75 79 59 68 83 87 70 80 91 91 81 67 75 77 62 67 79 81 62 75 87 89 71 66 79 88 63 66 79 84 63 66 79 80 59 7
68 83 87 70 80 91 91 81 84 95 100 78 67 79 81 62 75 87 89 71 79 91 93 75 66 79 84 63 66 79 80 59 74 79 84 66 7
80 91 91 81 84 95 100 78 80 95 100 81 75 87 89 71 79 91 93 75 79 95 96 75 66 79 80 59 74 79 84 66 82 87 96 78 4
80 95 100 81 84 99 104 85 80 99 100 81 79 95 96 75 84 95 100 79 84 95 100 75 82 87 96 78 82 96 100 78 82 96 104 78 4
84 99 104 85 80 99 100 81 76 91 96 74 84 95 100 79 84 95 100 75 79 87 93 75 82 96 100 78 82 96 104 78 82 91 96 78 4
71 79 87 70 68 75 87 67 76 83 91 74 63 58 81 67 63 68 85 67 71 91 93 75 56 49 80 66 56 53 73 66 70 79 84 66 5
76 83 91 74 80 95 100 78 76 87 91 67 71 91 93 75 75 91 89 71 75 83 81 62 70 79 84 66 78 83 88 70 74 87 84 66 7
76 87 91 67 71 87 87 70 76 91 91 78 75 83 81 62 71 79 85 67 71 83 81 67 74 87 84 66 78 87 84 70 74 79 84 63 7
80 95 100 78 80 99 104 81 80 99 104 81 75 95 96 79 79 95 104 79 75 99 100 79 66 87 84 70 74 91 100 78 78 96 104 81 7
80 99 104 81 80 99 104 81 80 99 104 78 79 95 104 79 75 99 100 79 79 99 104 83 74 91 100 78 78 96 104 81 82 100 104 81 3
80 99 104 78 76 91 96 74 71 79 83 63 79 99 104 83 79 99 109 83 79 91 96 75 82 100 104 81 82 100 104 85 82 100 104 85 3
76 91 96 74 71 79 83 63 64 68 83 67 79 99 109 83 79 91 96 75 71 72 77 58 82 100 104 85 82 100 104 85 78 91 92 74 3
64 68 83 67 60 61 83 70 56 57 79 70 71 72 77 58 59 54 67 54 55 51 67 50 78 91 92 74 66 67 66 41 52 49 56 33 5
60 61 83 70 56 57 79 70 60 51 83 74 59 54 67 54 55 51 67 50 51 51 70 50 66 67 66 41 52 49 56 33 52 49 66 44 5
60 51 83 74 56 54 83 70 56 57 87 78 51 51 70 50 55 51 67 54 59 58 74 62 52 49 66 44 52 56 69 55 56 60 73 59 5
56 54 83 70 56 57 87 78 60 57 87 78 55 51 67 54 59 58 74 62 59 58 81 71 52 56 69 55 56 60 73 59 59 60 76 66 5
56 57 87 78 60 57 87 78 56 57 83 70 59 58 74 62 59 58 81 71 55 54 85 71 56 60 73 59 59 60 76 66 59 60 80 70 5
56 57 83 70 56 54 87 78 56 57 87 70 55 54 85 71 55 54 85 71 55 54 85 71 59 60 80 70 56 60 84 74 56 56 88 74 5
56 54 87 78 56 57 87 70 56 57 83 67 55 54 85 71 55 54 85 71 55 58 81 71 56 60 84 74 56 56 88 74 56 53 84 74 5
56 57 83 67 56 57 83 70 56 64 83 67 55 58 81 71 55 54 85 71 55 51 81 71 56 53 84 74 56 53 84 78 52 49 88 78 5
56 57 83 70 56 64 83 67 64 75 83 63 55 54 85 71 55 51 81 71 59 61 81 67 56 53 84 78 52 49 88 78 56 56 88 74 5
56 64 83 67 64 75 83 63 68 79 83 67 55 51 81 71 59 61 81 67 67 79 85 62 52 49 88 78 56 56 88 74 56 63 84 66 5
68 112 118 96 68 116 122 99 71 112 118 99 71 111 118 92 71 111 123 96 71 107 123 96 66 104 112 92 66 113 117 92 66 109 122 96 1
68 116 122 99 71 112 118 99 68 112 122 96 71 111 123 96 71 107 123 96 67 107 113 96 66 113 117 92 66 109 122 96 66 109 117 96 1
71 112 118 99 68 112 122 96 68 112 128 99 71 107 123 96 67 107 113 96 67 111 118 96 66 109 122 96 66 109 117 96 66 109 112 96 1
68 112 128 99 68 116 122 103 64 116 128 103 67 111 118 96 71 116 123 100 67 111 123 100 66 109 112 96 66 109 122 100 66 109 122 100 1
68 116 122 103 64 116 128 103 64 112 128 103 71 116 123 100 67 111 123 100 67 111 123 100 66 109 122 100 66 109 122 100 66 113 122 100 1
64 112 128 103 64 116 122 99 64 121 122 96 67 111 123 100 67 116 123 100 71 111 128 100 66 113 122 100 66 113 127 100 66 113 122 100 1
64 116 122 99 64 121 122 96 64 116 122 99 67 116 123 100 71 111 128 100 67 111 123 96 66 113 127 100 66 113 122 100 66 113 127 100 1
64 116 122 99 64 116 122 96 68 116 128 103 67 111 123 96 67 111 123 100 71 111 128 100 66 113 127 100 70 118 127 100 70 113 127 100 1
64 116 122 96 68 116 128 103 68 112 128 96 67 111 123 100 71 111 128 100 71 116 123 100 70 118 127 100 70 113 127 100 70 113 122 100 1
68 116 128 103 68 112 128 96 64 103 113 88 71 111 128 100 71 116 123 100 71 107 118 96 70 113 127 100 70 113 122 100 70 118 127 100 1
68 112 128 96 64 103 113 88 60 91 104 81 71 116 123 100 71 107 118 96 67 99 109 83 70 113 122 100 70 118 127 100 70 113 122 96 1
64 103 113 88 60 91 104 81 64 87 96 81 71 107 118 96 67 99 109 83 67 91 93 79 70 118 127 100 70 113 122 96 66 100 104 89 1
68 75 79 63 68 75 75 59 64 75 75 63 71 79 85 67 63 75 81 62 67 72 77 62 66 75 84 66 70 79 84 70 66 71 73 63 7
68 75 75 59 64 75 75 63 64 75 75 59 63 75 81 62 67 72 77 62 67 68 74 58 70 79 84 70 66 71 73 63 63 63 66 55 7
64 75 75 63 64 75 75 59 68 71 75 59 67 72 77 62 67 68 74 58 63 68 67 58 66 71 73 63 63 63 66 55 63 67 69 55 7
64 75 75 59 68 71 75 59 68 71 75 59 67 68 74 58 63 68 67 58 67 72 70 62 63 63 66 55 63 67 69 55 66 71 73 55 7
68 71 75 59 68 75 75 59 68 75 75 59 67 72 70 62 67 75 74 58 67 75 74 62 66 71 73 55 66 71 73 59 66 71 76 59 7
68 75 75 59 68 79 79 63 71 79 87 67 67 75 74 62 63 72 74 62 63 75 77 62 66 71 76 59 66 71 73 63 63 67 73 59 7
68 79 79 63 71 79 87 67 71 75 79 59 63 72 74 62 63 75 77 62 67 79 81 62 66 71 73 63 63 67 73 59 66 75 76 63 7
71 79 87 67 71 75 79 59 68 75 75 59 63 75 77 62 67 79 81 62 67 72 77 58 63 67 73 59 66 75 76 63 70 79 84 66 7
75 87 89 67 75 83 89 71 71 83 85 67 74 87 88 66 74 87 88 70 78 91 92 74 71 84 93 72 75 88 90 68 75 88 93 68 4
71 83 85 67 67 75 85 62 71 79 89 62 78 91 92 74 74 83 92 70 66 79 84 63 75 88 93 68 75 91 93 72 71 84 90 68 4
67 75 85 62 71 79 89 62 71 79 77 58 74 83 92 70 66 79 84 63 66 75 76 63 75 91 93 72 71 84 90 68 63 81 82 64 7
71 79 77 58 67 79 77 62 67 75 77 62 66 75 76 63 66 79 80 63 66 79 88 63 63 81 82 64 63 81 79 64 67 84 86 68 7
67 79 77 62 67 75 77 62 67 79 81 62 66 79 80 63 66 79 88 63 66 79 84 63 63 81 79 64 67 84 86 68 71 84 86 64 7
75 87 89 71 79 91 93 75 79 95 96 75 66 79 80 59 74 79 84 66 82 87 96 78 67 81 82 64 67 77 82 64 71 88 93 72 7
79 91 93 75 79 95 96 75 84 95 100 79 74 79 84 66 82 87 96 78 82 96 100 78 67 77 82 64 71 88 93 72 79 99 101 79 4
79 95 96 75 84 95 100 79 84 95 100 75 82 87 96 78 82 96 100 78 82 96 104 78 71 88 93 72 79 99 101 79 83 103 105 83 4
84 95 100 75 79 87 93 75 71 79 89 75 82 96 104 78 82 91 96 78 66 71 88 74 83 103 105 83 83 91 101 79 71 63 86 75 4
79 87 93 75 71 79 89 75 67 75 89 67 82 91 96 78 66 71 88 74 56 53 80 66 83 91 101 79 71 63 86 75 59 54 82 75 5
71 79 89 75 67 75 89 67 67 72 85 67 66 71 88 74 56 53 80 66 59 53 73 63 71 63 86 75 59 54 82 75 59 54 79 72 5
67 72 85 67 63 58 81 67 63 68 85 67 59 53 73 63 56 49 80 66 56 53 73 66 59 54 79 72 59 51 79 72 56 54 75 64 5
63 58 81 67 63 68 85 67 71 91 93 75 56 49 80 66 56 53 73 66 70 79 84 66 59 51 79 72 56 54 75 64 67 73 82 64 5
63 68 85 67 71 91 93 75 75 91 89 71 56 53 73 66 70 79 84 66 78 83 88 70 56 54 75 64 67 73 82 64 75 84 90 68 7
71 91 93 75 75 91 89 71 75 83 81 62 70 79 84 66 78 83 88 70 74 87 84 66 67 73 82 64 75 84 90 68 75 88 97 75 7
75 91 89 71 75 83 81 62 71 79 85 67 78 83 88 70 74 87 84 66 78 87 84 70 75 84 90 68 75 88 97 75 75 88 97 72 7
71 79 85 67 71 83 81 67 71 87 85 71 78 87 84 70 74 79 84 63 70 83 84 66 75 88 97 72 75 84 93 68 75 91 90 75 7
71 87 85 71 75 95 96 79 79 95 104 79 70 83 84 66 66 87 84 70 74 91 100 78 75 91 90 75 79 88 93 75 75 88 97 72 7
79 95 104 79 75 99 100 79 79 99 104 83 74 91 100 78 78 96 104 81 82 100 104 81 75 88 97 72 75 91 101 79 79 99 105 83 7
75 99 100 79 79 99 104 83 79 99 109 83 78 96 104 81 82 100 104 81 82 100 104 85 75 91 101 79 79 99 105 83 83 99 105 83 3
79 99 104 83 79 99 109 83 79 91 96 75 82 100 104 81 82 100 104 85 82 100 104 85 79 99 105 83 83 99 105 83 79 99 105 83 3
79 99 109 83 79 91 96 75 71 72 77 58 82 100 104 85 82 100 104 85 78 91 92 74 83 99 105 83 79 99 105 83 75 91 97 68 3
79 91 96 75 71 72 77 58 59 54 67 54 82 100 104 85 78 91 92 74 66 67 66 41 79 99 105 83 75 91 97 68 63 66 68 34 3
55 51 67 50 51 51 70 50 55 51 67 54 52 49 56 33 52 49 66 44 52 56 69 55 52 51 62 42 49 48 68 49 49 54 68 53 5
51 51 70 50 55 51 67 54 59 58 74 62 52 49 66 44 52 56 69 55 56 60 73 59 49 48 68 49 49 54 68 53 56 60 75 64 5
55 51 67 54 59 58 74 62 59 58 81 71 52 56 69 55 56 60 73 59 59 60 76 66 49 54 68 53 56 60 75 64 52 57 75 68 5
59 58 74 62 59 58 81 71 55 54 85 71 56 60 73 59 59 60 76 66 59 60 80 70 56 60 75 64 52 57 75 68 56 54 82 72 5
59 58 81 71 55 54 85 71 55 54 85 71 59 60 76 66 59 60 80 70 56 60 84 74 52 57 75 68 56 54 82 72 56 51 79 75 5
55 54 85 71 55 58 81 71 55 54 85 71 56 56 88 74 56 53 84 74 56 53 84 78 49 54 86 75 52 54 79 75 52 51 82 75 5
55 58 81 71 55 54 85 71 55 51 81 71 56 53 84 74 56 53 84 78 52 49 88 78 52 54 79 75 52 51 82 75 52 54 90 72 5
55 54 85 71 55 51 81 71 59 61 81 67 56 53 84 78 52 49 88 78 56 56 88 74 52 51 82 75 52 54 90 72 52 54 79 68 5
55 51 81 71 59 61 81 67 67 79 85 62 52 49 88 78 56 56 88 74 56 63 84 66 52 54 90 72 52 54 79 68 52 57 79 64 5
59 61 81 67 67 79 85 62 67 79 85 67 56 56 88 74 56 63 84 66 66 75 80 63 52 54 79 68 52 57 79 64 59 70 79 60 5
67 83 93 75 63 91 100 75 67 103 113 87 59 83 96 74 63 87 92 81 66 104 112 89 59 84 90 75 63 99 110 86 67 108 119 98 1
63 91 100 75 67 103 113 87 71 111 118 92 63 87 92 81 66 104 112 89 66 104 112 92 63 99 110 86 67 108 119 98 71 112 119 94 1
67 103 113 87 71 111 118 92 71 111 123 96 66 104 112 89 66 104 112 92 66 113 117 92 67 108 119 98 71 112 119 94 67 108 119 98 1
71 111 118 92 71 111 123 96 71 107 123 96 66 104 112 92 66 113 117 92 66 109 122 96 71 112 119 94 67 108 119 98 67 112 119 98 1
71 107 123 96 67 107 113 96 67 111 118 96 66 109 122 96 66 109 117 96 66 109 112 96 67 112 119 98 71 108 119 98 67 112 114 98 1
67 107 113 96 67 111 118 96 71 116 123 100 66 109 117 96 66 109 112 96 66 109 122 100 71 108 119 98 67 112 114 98 67 108 124 98 1
67 111 118 96 71 116 123 100 67 111 123 100 66 109 112 96 66 109 122 100 66 109 122 100 67 112 114 98 67 108 124 98 67 108 130 101 1
71 116 123 100 67 111 123 100 67 111 123 100 66 109 122 100 66 109 122 100 66 113 122 100 67 108 124 98 67 108 130 101 67 112 124 98 1
67 111 123 100 67 116 123 100 71 111 128 100 66 113 122 100 66 113 127 100 66 113 122 100 67 112 124 98 63 112 119 98 63 112 130 101 1
67 116 123 100 71 111 128 100 67 111 123 96 66 113 127 100 66 113 122 100 66 113 127 100 63 112 119 98 63 112 130 101 71 112 130 101 1
67 111 123 100 71 111 128 100 71 116 123 100 70 118 127 100 70 113 127 100 70 113 122 100 71 112 124 101 67 112 124 101 67 112 124 98 1
71 107 118 96 67 99 109 83 67 91 93 79 70 118 127 100 70 113 122 96 66 100 104 89 67 112 130 101 71 108 130 101 71 108 114 90 1
67 72 77 62 67 68 74 58 63 68 67 58 66 71 73 63 63 63 66 55 63 67 69 55 67 73 79 64 63 66 68 57 63 66 68 57 7
63 68 67 58 67 72 70 62 67 75 74 58 63 67 69 55 66 71 73 55 66 71 73 59 63 66 68 57 59 70 75 57 63 66 75 60 7
67 72 70 62 67 75 74 58 67 75 74 62 66 71 73 55 66 71 73 59 66 71 76 59 59 70 75 57 63 66 75 60 67 70 72 60 7
67 75 74 58 67 75 74 62 63 72 74 62 66 71 73 59 66 71 76 59 66 71 73 63 63 66 75 60 67 70 72 60 67 70 75 57 7
63 72 74 62 63 75 77 62 67 79 81 62 66 71 73 63 63 67 73 59 66 75 76 63 67 70 75 57 63 70 68 57 63 66 68 57 7
67 79 81 62 67 72 77 58 67 75 74 58 66 75 76 63 70 79 84 66 66 75 73 59 63 66 68 57 67 77 75 64 71 81 82 64 7
74 83 92 70 66 79 84 63 66 75 76 63 75 91 93 72 71 84 90 68 63 81 82 64 74 88 93 69 78 92 93 73 67 88 89 69 4
66 79 80 63 66 79 88 63 66 79 84 63 63 81 79 64 67 84 86 68 71 84 86 64 67 84 85 62 63 79 85 65 63 75 85 65 7
66 79 88 63 66 79 84 63 66 79 80 59 67 84 86 68 71 84 86 64 67 81 82 64 63 79 85 65 63 75 85 65 70 84 82 65 7
66 79 84 63 66 79 80 59 74 79 84 66 71 84 86 64 67 81 82 64 67 77 82 64 63 75 85 65 70 84 82 65 67 84 82 65 7
66 79 80 59 74 79 84 66 82 87 96 78 67 81 82 64 67 77 82 64 71 88 93 72 70 84 82 65 67 84 82 65 67 84 85 69 7
74 79 84 66 82 87 96 78 82 96 100 78 67 77 82 64 71 88 93 72 79 99 101 79 67 84 82 65 67 84 85 69 78 97 101 83 7
82 96 104 78 82 91 96 78 66 71 88 74 83 103 105 83 83 91 101 79 71 63 86 75 82 102 110 87 78 88 101 83 67 67 93 80 4
66 71 88 74 56 53 80 66 59 53 73 63 71 63 86 75 59 54 82 75 59 54 79 72 67 67 93 80 60 60 85 80 60 56 85 80 5
59 53 73 63 56 49 80 66 56 53 73 66 59 54 79 72 59 51 79 72 56 54 75 64 60 56 85 80 57 53 82 73 57 53 78 69 5
70 79 84 66 78 83 88 70 74 87 84 66 67 73 82 64 75 84 90 68 75 88 97 75 67 67 78 65 70 79 89 65 74 88 93 73 7
78 83 88 70 74 87 84 66 78 87 84 70 75 84 90 68 75 88 97 75 75 88 97 72 70 79 89 65 74 88 93 73 78 92 97 80 7
78 87 84 70 74 79 84 63 70 83 84 66 75 88 97 72 75 84 93 68 75 91 90 75 78 92 97 80 78 92 97 80 78 92 101 83 7
70 83 84 66 66 87 84 70 74 91 100 78 75 91 90 75 79 88 93 75 75 88 97 72 78 92 101 83 82 97 101 83 82 92 101 76 7
66 87 84 70 74 91 100 78 78 96 104 81 79 88 93 75 75 88 97 72 75 91 101 79 82 97 101 83 82 92 101 76 78 92 105 80 7
74 91 100 78 78 96 104 81 82 100 104 81 75 88 97 72 75 91 101 79 79 99 105 83 82 92 101 76 78 92 105 80 82 97 105 87 7
78 96 104 81 82 100 104 81 82 100 104 85 75 91 101 79 79 99 105 83 83 99 105 83 78 92 105 80 82 97 105 87 82 97 105 83 3
82 100 104 81 82 100 104 85 82 100 104 85 79 99 105 83 83 99 105 83 79 99 105 83 82 97 105 87 82 97 105 83 78 97 105 83 3
82 100 104 85 82 100 104 85 78 91 92 74 83 99 105 83 79 99 105 83 75 91 97 68 82 97 105 83 78 97 105 83 78 88 89 69 3
82 100 104 85 78 91 92 74 66 67 66 41 79 99 105 83 75 91 97 68 63 66 68 34 78 97 105 83 78 88 89 69 60 63 67 41 3
78 91 92 74 66 67 66 41 52 49 56 33 75 91 97 68 63 66 68 34 52 51 62 42 78 88 89 69 60 63 67 41 50 46 63 44 5
66 67 66 41 52 49 56 33 52 49 66 44 63 66 68 34 52 51 62 42 49 48 68 49 60 63 67 41 50 46 63 44 50 49 67 51 5
52 49 56 33 52 49 66 44 52 56 69 55 52 51 62 42 49 48 68 49 49 54 68 53 50 46 63 44 50 49 67 51 50 53 74 58 5
52 49 66 44 52 56 69 55 56 60 73 59 49 48 68 49 49 54 68 53 56 60 75 64 50 49 67 51 50 53 74 58 50 53 82 69 5
52 56 69 55 56 60 73 59 59 60 76 66 49 54 68 53 56 60 75 64 52 57 75 68 50 53 74 58 50 53 82 69 53 53 82 76 5
59 60 76 66 59 60 80 70 56 60 84 74 52 57 75 68 56 54 82 72 56 51 79 75 53 53 82 76 50 56 82 73 53 53 82 73 5
59 60 80 70 56 60 84 74 56 56 88 74 56 54 82 72 56 51 79 75 49 54 86 75 50 56 82 73 53 53 82 73 50 53 78 69 5
56 53 84 74 56 53 84 78 52 49 88 78 52 54 79 75 52 51 82 75 52 54 90 72 53 53 74 69 50 53 78 65 50 53 82 65 5
52 49 88 78 56 56 88 74 56 63 84 66 52 54 90 72 52 54 79 68 52 57 79 64 50 53 82 65 53 56 74 69 53 53 82 73 5
59 83 96 74 63 87 92 81 66 104 112 89 59 84 90 75 63 99 110 86 67 108 119 98 60 92 101 83 67 111 114 94 67 111 119 94 1
66 109 122 96 66 109 117 96 66 109 112 96 67 112 119 98 71 108 119 98 67 112 114 98 67 111 119 101 67 111 119 101 67 115 119 101 1
66 109 117 96 66 109 112 96 66 109 122 100 71 108 119 98 67 112 114 98 67 108 124 98 67 111 119 101 67 115 119 101 67 111 119 94 1
66 109 112 96 66 109 122 100 66 109 122 100 67 112 114 98 67 108 124 98 67 108 130 101 67 115 119 101 67 111 119 94 63 111 124 97 1
66 113 127 100 66 113 122 100 66 113 127 100 63 112 119 98 63 112 130 101 71 112 130 101 63 111 124 101 63 111 124 101 67 115 129 101 1
66 113 122 100 66 113 127 100 70 118 127 100 63 112 130 101 71 112 130 101 71 112 124 101 63 111 124 101 67 115 129 101 67 120 124 97 1
70 113 127 100 70 113 122 100 70 118 127 100 67 112 124 101 67 112 124 98 67 112 130 101 70 115 129 101 70 111 119 101 67 111 119 94 1
70 118 127 100 70 113 122 96 66 100 104 89 67 112 130 101 71 108 130 101 71 108 114 90 67 111 119 94 67 111 119 97 70 111 119 97 1
70 113 122 96 66 100 104 89 63 87 92 78 71 108 130 101 71 108 114 90 63 88 97 75 67 111 119 97 70 111 119 97 70 97 105 87 1
66 71 73 63 63 63 66 55 63 67 69 55 67 73 79 64 63 66 68 57 63 66 68 57 70 75 85 69 67 71 74 65 63 67 70 58 7
63 63 66 55 63 67 69 55 66 71 73 55 63 66 68 57 63 66 68 57 59 70 75 57 67 71 74 65 63 67 70 58 63 71 74 58 7
66 71 76 59 66 71 73 63 63 67 73 59 67 70 72 60 67 70 75 57 63 70 68 57 63 67 70 58 60 67 70 55 63 71 70 58 7
63 67 73 59 66 75 76 63 70 79 84 66 63 70 68 57 63 66 68 57 67 77 75 64 63 71 70 58 60 67 67 58 60 63 67 58 7
66 75 76 63 70 79 84 66 66 75 73 59 63 66 68 57 67 77 75 64 71 81 82 64 60 67 67 58 60 63 67 58 67 79 85 69 7
75 91 93 72 75 88 90 72 71 84 93 72 74 92 89 76 74 84 93 69 70 88 89 69 76 85 90 72 76 89 94 68 72 85 90 68 4
75 88 90 68 75 88 93 68 75 91 93 72 74 84 89 69 74 84 85 65 74 88 93 69 72 85 86 68 76 85 90 68 76 85 90 68 4
75 88 93 68 75 91 93 72 71 84 90 68 74 84 85 65 74 88 93 69 78 92 93 73 76 85 90 68 76 85 90 68 76 94 94 72 4
75 91 93 72 71 84 90 68 63 81 82 64 74 88 93 69 78 92 93 73 67 88 89 69 76 85 90 68 76 94 94 72 76 94 94 68 4
63 81 82 64 63 81 79 64 67 84 86 68 67 88 89 69 67 84 85 62 63 79 85 65 76 94 94 68 68 85 82 65 64 81 82 61 7
83 91 101 79 71 63 86 75 59 54 82 75 78 88 101 83 67 67 93 80 60 60 85 80 76 89 98 79 68 73 90 79 64 66 90 79 5
71 63 86 75 59 54 82 75 59 54 79 72 67 67 93 80 60 60 85 80 60 56 85 80 68 73 90 79 64 66 90 79 60 55 82 76 5
59 54 82 75 59 54 79 72 59 51 79 72 60 60 85 80 60 56 85 80 57 53 82 73 64 66 90 79 60 55 82 76 57 55 78 72 5
56 54 75 64 67 73 82 64 75 84 90 68 57 53 78 69 67 67 78 65 70 79 89 65 57 55 74 61 64 66 78 65 72 81 86 68 7
67 73 82 64 75 84 90 68 75 88 97 75 67 67 78 65 70 79 89 65 74 88 93 73 64 66 78 65 72 81 86 68 76 89 94 76 7
75 84 90 68 75 88 97 75 75 88 97 72 70 79 89 65 74 88 93 73 78 92 97 80 72 81 86 68 76 89 94 76 80 98 102 76 7
75 84 93 68 75 91 90 75 79 88 93 75 78 92 97 80 78 92 101 83 82 97 101 83 80 98 102 76 80 94 102 79 84 98 111 83 7
79 88 93 75 75 88 97 72 75 91 101 79 82 97 101 83 82 92 101 76 78 92 105 80 84 98 111 83 80 98 111 83 80 98 106 83 7
79 99 105 83 75 91 97 68 63 66 68 34 78 97 105 83 78 88 89 69 60 63 67 41 84 98 106 83 76 85 90 61 57 59 64 39 3
75 91 97 68 63 66 68 34 52 51 62 42 78 88 89 69 60 63 67 41 50 46 63 44 76 85 90 61 57 59 64 39 53 49 71 46 5
63 66 68 34 52 51 62 42 49 48 68 49 60 63 67 41 50 46 63 44 50 49 67 51 57 59 64 39 53 49 71 46 53 52 71 57 5
52 51 62 42 49 48 68 49 49 54 68 53 50 46 63 44 50 49 67 51 50 53 74 58 53 49 71 46 53 52 71 57 53 55 78 68 5
49 48 68 49 49 54 68 53 56 60 75 64 50 49 67 51 50 53 74 58 50 53 82 69 53 52 71 57 53 55 78 68 53 52 82 72 5
49 54 68 53 56 60 75 64 52 57 75 68 50 53 74 58 50 53 82 69 53 53 82 76 53 55 78 68 53 52 82 72 53 52 82 68 5
56 60 75 64 52 57 75 68 56 54 82 72 50 53 82 69 53 53 82 76 50 56 82 73 53 52 82 72 53 52 82 68 53 52 78 65 5
56 51 79 75 49 54 86 75 52 54 79 75 53 53 82 73 50 53 78 69 53 53 74 69 53 55 74 57 57 55 74 61 53 55 82 61 5
52 51 82 75 52 54 90 72 52 54 79 68 50 53 78 65 50 53 82 65 53 56 74 69 50 52 74 65 53 52 78 68 53 52 74 68 5
52 57 79 64 59 70 79 60 63 77 86 64 53 53 82 73 53 56 82 69 57 75 82 65 50 52 78 65 53 52 78 65 53 62 78 61 5
67 108 119 98 71 112 119 94 67 108 119 98 67 111 119 94 63 111 124 94 67 111 119 97 68 111 115 98 64 111 125 102 68 111 120 98 1
71 112 119 94 67 108 119 98 67 112 119 98 63 111 124 94 67 111 119 97 67 111 119 101 64 111 125 102 68 111 120 98 68 111 115 98 1
67 108 119 98 67 112 119 98 71 108 119 98 67 111 119 97 67 111 119 101 67 111 119 101 68 111 120 98 68 111 115 98 68 111 115 98 1
71 108 119 98 67 112 114 98 67 108 124 98 67 111 119 101 67 115 119 101 67 111 119 94 68 111 115 98 68 115 120 98 68 115 125 98 1
67 112 114 98 67 108 124 98 67 108 130 101 67 115 119 101 67 111 119 94 63 111 124 97 68 115 120 98 68 115 125 98 68 115 125 98 1
67 108 124 98 67 108 130 101 67 112 124 98 67 111 119 94 63 111 124 97 63 111 124 101 68 115 125 98 68 115 125 98 60 111 125 98 1
67 108 130 101 67 112 124 98 63 112 119 98 63 111 124 97 63 111 124 101 63 111 124 101 68 115 125 98 60 111 125 98 64 106 125 98 1
67 112 124 98 63 112 119 98 63 112 130 101 63 111 124 101 63 111 124 101 63 111 124 101 60 111 125 98 64 106 125 98 64 111 120 98 1
63 112 119 98 63 112 130 101 71 112 130 101 63 111 124 101 63 111 124 101 67 115 129 101 64 106 125 98 64 111 120 98 64 111 125 102 1
63 112 130 101 71 112 130 101 71 112 124 101 63 111 124 101 67 115 129 101 67 120 124 97 64 111 120 98 64 111 125 102 72 115 120 102 1
71 112 130 101 71 112 124 101 67 112 124 101 67 115 129 101 67 120 124 97 70 115 129 101 64 111 125 102 72 115 120 102 68 115 120 102 1
67 112 124 101 67 112 124 98 67 112 130 101 70 115 129 101 70 111 119 101 67 111 119 94 68 115 120 102 68 115 120 98 68 111 120 98 1
67 112 124 98 67 112 130 101 71 108 130 101 70 111 119 101 67 111 119 94 67 111 119 97 68 115 120 98 68 111 120 98 64 111 115 98 1
67 112 130 101 71 108 130 101 71 108 114 90 67 111 119 94 67 111 119 97 70 111 119 97 68 111 120 98 64 111 115 98 68 111 120 102 1
71 108 114 90 63 88 97 75 67 73 79 68 70 111 119 97 70 97 105 87 63 79 89 73 68 111 120 102 68 106 115 94 64 89 98 79 1
63 66 68 57 63 66 68 57 59 70 75 57 67 71 74 65 63 67 70 58 63 71 74 58 72 77 78 65 68 73 71 61 64 69 71 57 7
63 66 68 57 59 70 75 57 63 66 75 60 63 67 70 58 63 71 74 58 63 71 74 58 68 73 71 61 64 69 71 57 60 69 74 54 7
59 70 75 57 63 66 75 60 67 70 72 60 63 71 74 58 63 71 74 58 63 67 70 58 64 69 71 57 60 69 74 54 60 69 71 57 7
67 70 72 60 67 70 75 57 63 70 68 57 63 67 70 58 60 67 70 55 63 71 70 58 60 69 71 57 60 62 67 57 64 66 64 57 7
63 70 68 57 63 66 68 57 67 77 75 64 63 71 70 58 60 67 67 58 60 63 67 58 64 66 64 57 64 66 67 57 64 62 67 57 7
63 66 68 57 67 77 75 64 71 81 82 64 60 67 67 58 60 63 67 58 67 79 85 69 64 66 67 57 64 62 67 57 64 69 71 61 7
74 92 89 76 74 84 93 69 70 88 89 69 76 85 90 72 76 89 94 68 72 85 90 68 76 87 96 70 76 91 96 70 76 83 96 70 4
70 88 89 69 74 84 89 69 74 84 85 65 72 85 90 68 72 85 86 68 76 85 90 68 76 83 96 70 71 87 87 70 71 87 91 70 4
74 84 89 69 74 84 85 65 74 88 93 69 72 85 86 68 76 85 90 68 76 85 90 68 71 87 87 70 71 87 91 70 76 83 91 67 4
74 88 93 69 78 92 93 73 67 88 89 69 76 85 90 68 76 94 94 72 76 94 94 68 76 83 91 67 80 87 91 70 80 95 91 74 4
67 88 89 69 67 84 85 62 63 79 85 65 76 94 94 68 68 85 82 65 64 81 82 61 80 95 91 74 71 87 87 70 68 83 87 63 7
63 79 85 65 63 75 85 65 70 84 82 65 64 81 82 61 64 77 86 65 64 77 82 65 68 83 87 63 64 83 83 67 68 79 83 63 7
63 75 85 65 70 84 82 65 67 84 82 65 64 77 86 65 64 77 82 65 64 81 78 65 64 83 83 67 68 79 83 63 68 83 83 67 7
67 84 82 65 67 84 85 69 78 97 101 83 64 81 78 65 68 81 82 65 72 89 94 72 68 83 83 67 68 83 83 63 68 83 87 67 7
67 84 85 69 78 97 101 83 82 102 110 87 68 81 82 65 72 89 94 72 80 102 106 87 68 83 83 63 68 83 87 67 76 91 96 81 7
78 97 101 83 82 102 110 87 78 88 101 83 72 89 94 72 80 102 106 87 76 89 98 79 68 83 87 67 76 91 96 81 80 95 100 81 4
82 102 110 87 78 88 101 83 67 67 93 80 80 102 106 87 76 89 98 79 68 73 90 79 76 91 96 81 80 95 100 81 76 83 96 81 4
67 67 93 80 60 60 85 80 60 56 85 80 68 73 90 79 64 66 90 79 60 55 82 76 76 83 96 81 68 75 83 81 64 68 83 74 5
60 60 85 80 60 56 85 80 57 53 82 73 64 66 90 79 60 55 82 76 57 55 78 72 68 75 83 81 64 68 83 74 60 61 75 70 5
60 56 85 80 57 53 82 73 57 53 78 69 60 55 82 76 57 55 78 72 57 55 74 61 64 68 83 74 60 61 75 70 60 57 75 67 5
70 79 89 65 74 88 93 73 78 92 97 80 72 81 86 68 76 89 94 76 80 98 102 76 71 79 91 70 76 87 96 74 80 91 100 78 7
74 88 93 73 78 92 97 80 78 92 97 80 76 89 94 76 80 98 102 76 80 98 102 76 76 87 96 74 80 91 100 78 80 95 104 78 7
78 92 97 80 78 92 97 80 78 92 101 83 80 98 102 76 80 98 102 76 80 94 102 79 80 91 100 78 80 95 104 78 80 95 104 81 7
78 92 97 80 78 92 101 83 82 97 101 83 80 98 102 76 80 94 102 79 84 98 111 83 80 95 104 78 80 95 104 81 84 99 104 85 7
78 92 101 83 82 97 101 83 82 92 101 76 80 94 102 79 84 98 111 83 80 98 111 83 80 95 104 81 84 99 104 85 84 103 108 88 3
82 97 101 83 82 92 101 76 78 92 105 80 84 98 111 83 80 98 111 83 80 98 106 83 84 99 104 85 84 103 108 88 80 103 108 85 3
82 92 101 76 78 92 105 80 82 97 105 87 80 98 111 83 80 98 106 83 84 98 111 87 84 103 108 88 80 103 108 85 80 99 108 85 3
82 97 105 87 82 97 105 83 78 97 105 83 84 98 111 87 84 102 111 87 84 98 106 83 80 99 108 85 84 103 108 85 80 99 104 81 3
78 97 105 83 78 88 89 69 60 63 67 41 84 98 106 83 76 85 90 61 57 59 64 39 80 99 104 81 71 83 87 59 56 57 63 41 3
78 88 89 69 60 63 67 41 50 46 63 44 76 85 90 61 57 59 64 39 53 49 71 46 71 83 87 59 56 57 63 41 53 51 67 52 5
50 46 63 44 50 49 67 51 50 53 74 58 53 49 71 46 53 52 71 57 53 55 78 68 53 51 67 52 53 54 75 59 56 57 79 63 5
50 49 67 51 50 53 74 58 50 53 82 69 53 52 71 57 53 55 78 68 53 52 82 72 53 54 75 59 56 57 79 63 60 54 75 59 5
50 53 82 69 53 53 82 76 50 56 82 73 53 52 82 72 53 52 82 68 53 52 78 65 60 54 75 59 53 54 71 59 56 57 75 59 5
53 53 82 76 50 56 82 73 53 53 82 73 53 52 82 68 53 52 78 65 53 55 74 57 53 54 71 59 56 57 75 59 53 57 79 63 5
50 56 82 73 53 53 82 73 50 53 78 69 53 52 78 65 53 55 74 57 57 55 74 61 56 57 75 59 53 57 79 63 53 54 75 67 5
53 53 82 73 50 53 78 69 53 53 74 69 53 55 74 57 57 55 74 61 53 55 82 61 53 57 79 63 53 54 75 67 53 54 79 67 5
53 53 74 69 50 53 78 65 50 53 82 65 53 55 82 61 50 52 74 65 53 52 78 68 53 54 79 67 56 54 75 63 53 51 75 59 5
53 56 74 69 53 53 82 73 53 56 82 69 53 52 74 68 50 52 78 65 53 52 78 65 56 51 71 59 53 51 75 59 53 51 75 59 5
53 53 82 73 53 56 82 69 57 75 82 65 50 52 78 65 53 52 78 65 53 62 78 61 53 51 75 59 53 51 75 59 53 57 75 63 5
57 75 85 69 60 79 82 65 60 92 101 83 60 77 82 65 60 89 102 79 68 106 111 91 60 83 91 74 60 99 108 88 68 112 118 96 1
60 79 82 65 60 92 101 83 67 111 114 94 60 89 102 79 68 106 111 91 68 111 115 98 60 99 108 88 68 112 118 96 71 107 118 96 1
60 92 101 83 67 111 114 94 67 111 119 94 68 106 111 91 68 111 115 98 68 111 115 98 68 112 118 96 71 107 118 96 71 112 122 96 1
67 111 114 94 67 111 119 94 63 111 124 94 68 111 115 98 68 111 115 98 64 111 125 102 71 107 118 96 71 112 122 96 68 112 122 99 1
63 111 124 94 67 111 119 97 67 111 119 101 64 111 125 102 68 111 120 98 68 111 115 98 68 112 122 99 64 112 122 99 64 112 122 99 1
67 111 119 101 67 111 119 101 67 115 119 101 68 111 115 98 68 111 115 98 68 115 120 98 64 112 122 99 64 112 122 99 64 116 122 99 1
63 111 124 101 63 111 124 101 63 111 124 101 60 111 125 98 64 106 125 98 64 111 120 98 60 107 122 96 64 107 118 99 64 107 122 96 1
63 111 124 101 67 115 129 101 67 120 124 97 64 111 120 98 64 111 125 102 72 115 120 102 64 107 122 96 68 107 122 99 68 116 122 99 1
67 115 129 101 67 120 124 97 70 115 129 101 64 111 125 102 72 115 120 102 68 115 120 102 68 107 122 99 68 116 122 99 68 116 128 99 1
70 115 129 101 70 111 119 101 67 111 119 94 68 115 120 102 68 115 120 98 68 111 120 98 68 116 128 99 68 116 122 99 64 112 122 99 1
70 111 119 101 67 111 119 94 67 111 119 97 68 115 120 98 68 111 120 98 64 111 115 98 68 116 122 99 64 112 122 99 68 107 118 96 1
67 111 119 94 67 111 119 97 70 111 119 97 68 111 120 98 64 111 115 98 68 111 120 102 64 112 122 99 68 107 118 96 68 112 122 103 1
67 111 119 97 70 111 119 97 70 97 105 87 64 111 115 98 68 111 120 102 68 106 115 94 68 107 118 96 68 112 122 103 71 112 122 99 1
70 111 119 97 70 97 105 87 63 79 89 73 68 111 120 102 68 106 115 94 64 89 98 79 68 112 122 103 71 112 122 99 68 99 108 85 1
70 97 105 87 63 79 89 73 63 75 85 69 68 106 115 94 64 89 98 79 64 77 82 76 71 112 122 99 68 99 108 85 64 83 91 74 1
63 67 70 58 63 71 74 58 63 71 74 58 68 73 71 61 64 69 71 57 60 69 74 54 68 75 79 63 60 68 67 52 60 61 67 56 7
63 71 74 58 63 71 74 58 63 67 70 58 64 69 71 57 60 69 74 54 60 69 71 57 60 68 67 52 60 61 67 56 64 64 71 56 7
63 71 74 58 63 67 70 58 60 67 70 55 60 69 74 54 60 69 71 57 60 62 67 57 60 61 67 56 64 64 71 56 60 68 67 56 7
63 67 70 58 60 67 70 55 63 71 70 58 60 69 71 57 60 62 67 57 64 66 64 57 64 64 71 56 60 68 67 56 64 68 67 56 7
63 71 70 58 60 67 67 58 60 63 67 58 64 66 64 57 64 66 67 57 64 62 67 57 64 68 67 56 60 68 67 56 64 68 67 52 7
60 67 67 58 60 63 67 58 67 79 85 69 64 66 67 57 64 62 67 57 64 69 71 61 60 68 67 56 64 68 67 52 64 61 63 52 7
76 85 90 72 76 89 94 68 72 85 90 68 76 87 96 70 76 91 96 70 76 83 96 70 79 91 96 71 75 91 93 71 75 83 89 71 4
76 89 94 68 72 85 90 68 72 85 86 68 76 91 96 70 76 83 96 70 71 87 87 70 75 91 93 71 75 83 89 71 75 87 93 71 4
76 85 90 68 76 94 94 72 76 94 94 68 76 83 91 67 80 87 91 70 80 95 91 74 79 91 93 71 79 91 96 71 75 91 93 71 4
76 94 94 72 76 94 94 68 68 85 82 65 80 87 91 70 80 95 91 74 71 87 87 70 79 91 96 71 75 91 93 71 75 87 96 71 4
76 94 94 68 68 85 82 65 64 81 82 61 80 95 91 74 71 87 87 70 68 83 87 63 75 91 93 71 75 87 96 71 71 83 93 67 4
68 85 82 65 64 81 82 61 64 77 86 65 71 87 87 70 68 83 87 63 64 83 83 67 75 87 96 71 71 83 93 67 67 79 85 62 7
64 81 82 61 64 77 86 65 64 77 82 65 68 83 87 63 64 83 83 67 68 79 83 63 71 83 93 67 67 79 85 62 63 75 85 62 7
64 77 86 65 64 77 82 65 64 81 78 65 64 83 83 67 68 79 83 63 68 83 83 67 67 79 85 62 63 75 85 62 67 79 85 67 7
64 77 82 65 64 81 78 65 68 81 82 65 68 79 83 63 68 83 83 67 68 83 83 63 63 75 85 62 67 79 85 67 71 79 85 67 7
68 81 82 65 72 89 94 72 80 102 106 87 68 83 83 63 68 83 87 67 76 91 96 81 71 79 85 67 71 79 85 62 71 83 89 67 7
80 102 106 87 76 89 98 79 68 73 90 79 76 91 96 81 80 95 100 81 76 83 96 81 71 83 89 67 75 87 96 75 79 91 96 79 4
76 89 98 79 68 73 90 79 64 66 90 79 80 95 100 81 76 83 96 81 68 75 83 81 75 87 96 75 79 91 96 79 79 91 96 75 5
60 55 82 76 57 55 78 72 57 55 74 61 64 68 83 74 60 61 75 70 60 57 75 67 75 79 89 75 59 64 77 71 55 64 81 67 5
57 55 78 72 57 55 74 61 64 66 78 65 60 61 75 70 60 57 75 67 64 64 83 67 59 64 77 71 55 64 81 67 67 64 85 67 5
72 81 86 68 76 89 94 76 80 98 102 76 71 79 91 70 76 87 96 74 80 91 100 78 71 79 89 71 75 83 89 71 75 87 89 75 7
76 89 94 76 80 98 102 76 80 98 102 76 76 87 96 74 80 91 100 78 80 95 104 78 75 83 89 71 75 87 89 75 79 91 96 75 7
80 98 106 83 84 98 111 87 84 102 111 87 80 103 108 85 80 99 108 85 84 103 108 85 79 107 109 87 84 107 113 87 79 107 104 87 3
84 102 111 87 84 98 106 83 76 85 90 61 84 103 108 85 80 99 104 81 71 83 87 59 79 107 104 87 84 99 104 83 71 83 81 62 3
84 98 106 83 76 85 90 61 57 59 64 39 80 99 104 81 71 83 87 59 56 57 63 41 84 99 104 83 71 83 81 62 55 61 63 46 3
57 59 64 39 53 49 71 46 53 52 71 57 56 57 63 41 53 51 67 52 53 54 75 59 55 61 63 46 51 54 67 50 55 58 70 58 5
53 49 71 46 53 52 71 57 53 55 78 68 53 51 67 52 53 54 75 59 56 57 79 63 51 54 67 50 55 58 70 58 55 54 74 58 5
53 52 71 57 53 55 78 68 53 52 82 72 53 54 75 59 56 57 79 63 60 54 75 59 55 58 70 58 55 54 74 58 55 54 74 62 5
53 52 82 72 53 52 82 68 53 52 78 65 60 54 75 59 53 54 71 59 56 57 75 59 55 54 74 62 55 58 77 58 51 54 74 58 5
53 52 82 68 53 52 78 65 53 55 74 57 53 54 71 59 56 57 75 59 53 57 79 63 55 58 77 58 51 54 74 58 55 54 70 58 5
53 52 78 65 53 55 74 57 57 55 74 61 56 57 75 59 53 57 79 63 53 54 75 67 51 54 74 58 55 54 70 58 55 58 70 58 5
53 55 74 57 57 55 74 61 53 55 82 61 53 57 79 63 53 54 75 67 53 54 79 67 55 54 70 58 55 58 70 58 55 54 74 58 5
53 55 82 61 50 52 74 65 53 52 78 68 53 54 79 67 56 54 75 63 53 51 75 59 55 54 74 58 55 54 74 58 55 54 70 58 5
50 52 74 65 53 52 78 68 53 52 74 68 56 54 75 63 53 51 75 59 56 51 71 59 55 54 74 58 55 54 70 58 51 54 70 62 5
50 52 78 65 53 52 78 65 53 62 78 61 53 51 75 59 53 51 75 59 53 57 75 63 55 51 77 67 55 54 81 71 51 58 81 75 5
53 62 78 61 60 77 82 65 64 81 82 68 53 57 75 63 56 68 87 63 64 79 87 67 51 58 81 75 55 68 89 71 63 87 89 71 5
68 106 111 91 68 111 115 98 68 111 115 98 68 112 118 96 71 107 118 96 71 112 122 96 71 111 113 96 71 111 123 100 71 107 123 100 1
68 111 115 98 68 111 115 98 64 111 125 102 71 107 118 96 71 112 122 96 68 112 122 99 71 111 123 100 71 107 123 100 71 111 123 100 1
68 111 115 98 64 111 125 102 68 111 120 98 71 112 122 96 68 112 122 99 64 112 122 99 71 107 123 100 71 111 123 100 67 111 123 100 1
64 111 125 102 68 111 120 98 68 111 115 98 68 112 122 99 64 112 122 99 64 112 122 99 71 111 123 100 67 111 123 100 67 107 118 96 1
68 111 120 98 68 111 115 98 68 111 115 98 64 112 122 99 64 112 122 99 64 112 122 99 67 111 123 100 67 107 118 96 67 107 123 100 1
68 111 115 98 68 115 120 98 68 115 125 98 64 112 122 99 64 116 122 99 64 112 128 96 67 107 123 100 71 111 123 100 71 111 123 96 1
68 115 120 98 68 115 125 98 68 115 125 98 64 116 122 99 64 112 128 96 64 112 122 96 71 111 123 100 71 111 123 96 71 107 118 96 1
68 115 125 98 68 115 125 98 60 111 125 98 64 112 128 96 64 112 122 96 60 107 122 96 71 111 123 96 71 107 118 96 67 103 113 96 1
68 115 125 98 60 111 125 98 64 106 125 98 64 112 122 96 60 107 122 96 64 107 118 99 71 107 118 96 67 103 113 96 67 107 118 96 1
60 111 125 98 64 106 125 98 64 111 120 98 60 107 122 96 64 107 118 99 64 107 122 96 67 103 113 96 67 107 118 96 71 116 118 100 1
64 111 120 98 64 111 125 102 72 115 120 102 64 107 122 96 68 107 122 99 68 116 122 99 71 116 118 100 71 111 123 104 71 111 123 104 1
68 115 120 102 68 115 120 98 68 111 120 98 68 116 128 99 68 116 122 99 64 112 122 99 67 111 123 100 67 111 123 96 71 107 118 96 1
68 115 120 98 68 111 120 98 64 111 115 98 68 116 122 99 64 112 122 99 68 107 118 96 67 111 123 96 71 107 118 96 71 107 118 96 1
64 111 115 98 68 111 120 102 68 106 115 94 68 107 118 96 68 112 122 103 71 112 122 99 71 107 118 96 71 111 118 100 71 111 123 100 1
68 73 71 61 64 69 71 57 60 69 74 54 68 75 79 63 60 68 67 52 60 61 67 56 67 75 77 62 63 68 70 54 63 64 67 54 7
64 69 71 57 60 69 74 54 60 69 71 57 60 68 67 52 60 61 67 56 64 64 71 56 63 68 70 54 63 64 67 54 63 68 70 54 7
60 69 74 54 60 69 71 57 60 62 67 57 60 61 67 56 64 64 71 56 60 68 67 56 63 64 67 54 63 68 70 54 63 64 70 58 7
60 69 71 57 60 62 67 57 64 66 64 57 64 64 71 56 60 68 67 56 64 68 67 56 63 68 70 54 63 64 70 58 59 64 67 54 7
64 66 64 57 64 66 67 57 64 62 67 57 64 68 67 56 60 68 67 56 64 68 67 52 59 64 67 54 63 68 70 58 63 64 70 58 7
64 66 67 57 64 62 67 57 64 69 71 61 60 68 67 56 64 68 67 52 64 61 63 52 63 68 70 58 63 64 70 58 63 61 63 54 7
76 87 96 70 76 91 96 70 76 83 96 70 79 91 96 71 75 91 93 71 75 83 89 71 78 87 92 74 78 87 88 70 78 87 88 70 4
76 91 96 70 76 83 96 70 71 87 87 70 75 91 93 71 75 83 89 71 75 87 93 71 78 87 88 70 78 87 88 70 78 87 92 74 4
71 87 87 70 71 87 91 70 76 83 91 67 75 87 93 71 75 87 93 67 79 91 93 71 78 87 92 74 74 87 96 74 74 87 88 74 4
71 87 91 70 76 83 91 67 80 87 91 70 75 87 93 67 79 91 93 71 79 91 96 71 74 87 96 74 74 87 88 74 78 87 96 70 4
68 83 87 63 64 83 83 67 68 79 83 63 71 83 93 67 67 79 85 62 63 75 85 62 78 96 92 74 74 87 88 70 66 79 80 66 7
68 79 83 63 68 83 83 67 68 83 83 63 63 75 85 62 67 79 85 67 71 79 85 67 66 79 80 66 63 83 80 63 66 83 84 66 7
68 83 83 67 68 83 83 63 68 83 87 67 67 79 85 67 71 79 85 67 71 79 85 62 63 83 80 63 66 83 84 66 66 79 80 63 7
68 83 83 63 68 83 87 67 76 91 96 81 71 79 85 67 71 79 85 62 71 83 89 67 66 83 84 66 66 79 80 63 66 83 84 63 7
68 83 87 67 76 91 96 81 80 95 100 81 71 79 85 62 71 83 89 67 75 87 96 75 66 79 80 63 66 83 84 63 70 83 84 66 7
76 91 96 81 80 95 100 81 76 83 96 81 71 83 89 67 75 87 96 75 79 91 96 79 66 83 84 63 70 83 84 66 74 91 96 70 4
80 95 100 81 76 83 96 81 68 75 83 81 75 87 96 75 79 91 96 79 79 91 96 75 70 83 84 66 74 91 96 70 82 91 96 81 4
76 83 96 81 68 75 83 81 64 68 83 74 79 91 96 79 79 91 96 75 75 79 89 75 74 91 96 70 82 91 96 81 82 91 100 78 4
68 75 83 81 64 68 83 74 60 61 75 70 79 91 96 75 75 79 89 75 59 64 77 71 82 91 96 81 82 91 100 78 74 83 92 74 5
60 61 75 70 60 57 75 67 64 64 83 67 59 64 77 71 55 64 81 67 67 64 85 67 74 83 92 74 63 67 80 70 59 63 73 66 5
60 57 75 67 64 64 83 67 71 79 91 70 55 64 81 67 67 64 85 67 71 79 89 71 63 67 80 70 59 63 73 66 66 63 84 66 5
76 87 96 74 80 91 100 78 80 95 104 78 75 83 89 71 75 87 89 75 79 91 96 75 70 75 88 70 74 79 88 74 74 87 96 70 7
80 91 100 78 80 95 104 78 80 95 104 81 75 87 89 75 79 91 96 75 79 95 100 79 74 79 88 74 74 87 96 70 78 91 100 78 7
80 95 104 78 80 95 104 81 84 99 104 85 79 91 96 75 79 95 100 79 84 103 104 87 74 87 96 70 78 91 100 78 86 91 96 81 7
80 95 104 81 84 99 104 85 84 103 108 88 79 95 100 79 84 103 104 87 79 107 109 92 78 91 100 78 86 91 96 81 86 100 108 81 3
80 103 108 85 80 99 108 85 84 103 108 85 79 107 109 87 84 107 113 87 79 107 104 87 82 104 112 89 82 104 112 89 82 104 112 89 3
80 99 108 85 84 103 108 85 80 99 104 81 84 107 113 87 79 107 104 87 84 99 104 83 82 104 112 89 82 104 112 89 82 100 104 89 3
53 54 75 59 56 57 79 63 60 54 75 59 55 58 70 58 55 54 74 58 55 54 74 62 52 53 69 52 56 56 69 59 52 56 73 59 5
60 54 75 59 53 54 71 59 56 57 75 59 55 54 74 62 55 58 77 58 51 54 74 58 52 56 73 59 56 56 73 59 52 60 73 59 5
56 57 75 59 53 57 79 63 53 54 75 67 51 54 74 58 55 54 70 58 55 58 70 58 52 60 73 59 56 56 69 55 56 56 69 59 5
53 57 79 63 53 54 75 67 53 54 79 67 55 54 70 58 55 58 70 58 55 54 74 58 56 56 69 55 56 56 69 59 52 56 73 59 5
53 54 75 67 53 54 79 67 56 54 75 63 55 58 70 58 55 54 74 58 55 54 74 58 56 56 69 59 52 56 73 59 52 53 69 59 5
53 54 79 67 56 54 75 63 53 51 75 59 55 54 74 58 55 54 74 58 55 54 70 58 52 56 73 59 52 53 69 59 56 53 76 59 5
53 51 75 59 56 51 71 59 53 51 75 59 55 54 70 58 51 54 70 62 55 51 77 67 56 53 76 59 52 53 73 63 52 56 73 66 5
53 51 75 59 53 51 75 59 53 57 75 63 55 51 77 67 55 54 81 71 51 58 81 75 52 56 73 66 56 56 84 78 56 63 88 78 5
53 57 75 63 56 68 87 63 64 79 87 67 51 58 81 75 55 68 89 71 63 87 89 71 56 63 88 78 59 71 88 78 63 87 92 78 5
64 79 87 67 60 83 91 74 60 99 108 88 63 87 89 71 67 91 100 79 71 103 109 87 63 87 92 78 63 87 96 74 63 91 100 78 1
60 83 91 74 60 99 108 88 68 112 118 96 67 91 100 79 71 103 109 87 71 111 113 96 63 87 96 74 63 91 100 78 66 104 108 89 1
68 112 118 96 71 107 118 96 71 112 122 96 71 111 113 96 71 111 123 100 71 107 123 100 66 104 108 89 70 113 122 96 70 113 122 96 1
71 107 118 96 71 112 122 96 68 112 122 99 71 111 123 100 71 107 123 100 71 111 123 100 70 113 122 96 70 113 122 96 70 118 117 100 1
71 112 122 96 68 112 122 99 64 112 122 99 71 107 123 100 71 111 123 100 67 111 123 100 70 113 122 96 70 118 117 100 66 113 122 100 1
68 112 122 99 64 112 122 99 64 112 122 99 71 111 123 100 67 111 123 100 67 107 118 96 70 118 117 100 66 113 122 100 66 109 122 96 1
64 112 122 99 64 112 122 99 64 112 122 99 67 111 123 100 67 107 118 96 67 107 123 100 66 113 122 100 66 109 122 96 63 113 122 96 1
64 112 122 99 64 112 122 99 64 116 122 99 67 107 118 96 67 107 123 100 71 111 123 100 66 109 122 96 63 113 122 96 63 109 122 96 1
64 112 122 99 64 116 122 99 64 112 128 96 67 107 123 100 71 111 123 100 71 111 123 96 63 113 122 96 63 109 122 96 63 109 122 96 1
64 116 122 99 64 112 128 96 64 112 122 96 71 111 123 100 71 111 123 96 71 107 118 96 63 109 122 96 63 109 122 96 63 109 117 100 1
64 112 128 96 64 112 122 96 60 107 122 96 71 111 123 96 71 107 118 96 67 103 113 96 63 109 122 96 63 109 117 100 63 104 117 96 1
64 112 122 96 60 107 122 96 64 107 118 99 71 107 118 96 67 103 113 96 67 107 118 96 63 109 117 100 63 104 117 96 63 109 112 92 1
60 107 122 96 64 107 118 99 64 107 122 96 67 103 113 96 67 107 118 96 71 116 118 100 63 104 117 96 63 109 112 92 66 104 117 96 1
64 107 118 99 64 107 122 96 68 107 122 99 67 107 118 96 71 116 118 100 71 111 123 104 63 109 112 92 66 104 117 96 70 109 122 100 1
68 107 122 99 68 116 122 99 68 116 128 99 71 111 123 104 71 111 123 104 67 111 123 100 70 109 122 100 66 113 127 103 66 113 122 103 1
68 116 128 99 68 116 122 99 64 112 122 99 67 111 123 100 67 111 123 96 71 107 118 96 66 113 122 103 66 109 117 96 66 109 122 96 1
68 116 122 99 64 112 122 99 68 107 118 96 67 111 123 96 71 107 118 96 71 107 118 96 66 109 117 96 66 109 122 96 66 104 122 96 1
64 112 122 99 68 107 118 96 68 112 122 103 71 107 118 96 71 107 118 96 71 111 118 100 66 109 122 96 66 104 122 96 66 113 117 100 1
68 107 118 96 68 112 122 103 71 112 122 99 71 107 118 96 71 111 118 100 71 111 123 100 66 104 122 96 66 113 117 100 70 113 122 103 1
68 112 122 103 71 112 122 99 68 99 108 85 71 111 118 100 71 111 123 100 71 103 118 96 66 113 117 100 70 113 122 103 70 113 122 103 1
71 112 122 99 68 99 108 85 64 83 91 74 71 111 123 100 71 103 118 96 67 87 100 79 70 113 122 103 70 113 122 103 66 109 122 96 1
60 68 67 52 60 61 67 56 64 64 71 56 63 68 70 54 63 64 67 54 63 68 70 54 66 75 80 66 70 75 73 59 63 67 66 55 7
60 68 67 56 64 68 67 56 60 68 67 56 63 64 70 58 59 64 67 54 63 68 70 58 63 67 66 55 63 67 73 55 63 67 69 59 7
64 68 67 56 60 68 67 56 64 68 67 52 59 64 67 54 63 68 70 58 63 64 70 58 63 67 73 55 63 67 69 59 63 67 69 55 7
60 68 67 56 64 68 67 52 64 61 63 52 63 68 70 58 63 64 70 58 63 61 63 54 63 67 69 59 63 67 69 55 59 63 69 55 7
79 91 96 71 75 91 93 71 75 83 89 71 78 87 92 74 78 87 88 70 78 87 88 70 75 88 90 72 75 91 97 72 79 88 97 72 4
75 91 93 71 75 83 89 71 75 87 93 71 78 87 88 70 78 87 88 70 78 87 92 74 75 91 97 72 79 88 97 72 79 88 93 72 4
75 87 93 71 75 87 93 67 79 91 93 71 78 87 92 74 74 87 96 74 74 87 88 74 79 88 93 72 75 91 97 72 75 88 90 72 4
79 91 93 71 79 91 96 71 75 91 93 71 74 87 88 74 78 87 96 70 78 91 88 70 75 88 90 72 79 88 93 68 79 95 93 72 4
79 91 96 71 75 91 93 71 75 87 96 71 78 87 96 70 78 91 88 70 78 87 88 70 79 88 93 68 79 95 93 72 79 91 90 68 4
75 87 96 71 71 83 93 67 67 79 85 62 78 87 88 70 78 96 92 74 74 87 88 70 79 91 90 68 79 88 90 72 79 88 93 72 4
71 83 93 67 67 79 85 62 63 75 85 62 78 96 92 74 74 87 88 70 66 79 80 66 79 88 90 72 79 88 93 72 71 84 86 68 4
67 79 85 67 71 79 85 67 71 79 85 62 63 83 80 63 66 83 84 66 66 79 80 63 67 81 86 64 67 81 86 64 67 81 82 64 7
71 79 85 67 71 79 85 62 71 83 89 67 66 83 84 66 66 79 80 63 66 83 84 63 67 81 86 64 67 81 82 64 67 77 86 64 7
71 79 85 62 71 83 89 67 75 87 96 75 66 79 80 63 66 83 84 63 70 83 84 66 67 81 82 64 67 77 86 64 67 81 82 64 7
71 83 89 67 75 87 96 75 79 91 96 79 66 83 84 63 70 83 84 66 74 91 96 70 67 77 86 64 67 81 82 64 67 84 82 68 7
75 87 96 75 79 91 96 79 79 91 96 75 70 83 84 66 74 91 96 70 82 91 96 81 67 81 82 64 67 84 82 68 75 91 97 79 4
79 91 96 79 79 91 96 75 75 79 89 75 74 91 96 70 82 91 96 81 82 91 100 78 67 84 82 68 75 91 97 79 79 95 101 79 4
79 91 96 75 75 79 89 75 59 64 77 71 82 91 96 81 82 91 100 78 74 83 92 74 75 91 97 79 79 95 101 79 75 88 97 79 4
75 79 89 75 59 64 77 71 55 64 81 67 82 91 100 78 74 83 92 74 63 67 80 70 79 95 101 79 75 88 97 79 75 81 86 75 4
59 64 77 71 55 64 81 67 67 64 85 67 74 83 92 74 63 67 80 70 59 63 73 66 75 88 97 79 75 81 86 75 63 66 79 68 5
71 79 89 71 75 83 89 71 75 87 89 75 66 63 84 66 70 75 88 70 74 79 88 74 63 57 75 68 67 73 82 72 71 84 86 75 7
79 91 96 75 79 95 100 79 84 103 104 87 74 87 96 70 78 91 100 78 86 91 96 81 75 81 90 68 75 81 93 68 75 84 90 72 7
79 95 100 79 84 103 104 87 79 107 109 92 78 91 100 78 86 91 96 81 86 100 108 81 75 81 93 68 75 84 90 72 75 84 90 75 7
84 103 104 87 79 107 109 92 79 107 109 87 86 91 96 81 86 100 108 81 82 104 112 89 75 84 90 72 75 84 90 75 79 95 105 83 3
79 107 109 92 79 107 109 87 84 107 113 87 86 100 108 81 82 104 112 89 82 104 112 89 75 84 90 75 79 95 105 83 83 103 110 86 3
71 83 81 62 55 61 63 46 51 54 67 50 78 96 104 81 66 79 76 59 59 56 66 44 79 95 105 83 75 84 90 68 63 66 68 49 5
55 61 63 46 51 54 67 50 55 58 70 58 66 79 76 59 59 56 66 44 52 53 69 52 75 84 90 68 63 66 68 49 56 54 65 49 5
55 58 70 58 55 54 74 58 55 54 74 62 52 53 69 52 56 56 69 59 52 56 73 59 56 54 65 49 56 54 68 53 56 57 72 57 5
55 54 74 58 55 54 74 62 55 58 77 58 56 56 69 59 52 56 73 59 56 56 73 59 56 54 68 53 56 57 72 57 56 57 72 57 5
55 54 74 62 55 58 77 58 51 54 74 58 52 56 73 59 56 56 73 59 52 60 73 59 56 57 72 57 56 57 72 57 56 57 75 57 5
55 58 77 58 51 54 74 58 55 54 70 58 56 56 73 59 52 60 73 59 56 56 69 55 56 57 72 57 56 57 75 57 56 54 72 57 5
51 54 74 58 55 54 70 58 55 58 70 58 52 60 73 59 56 56 69 55 56 56 69 59 56 57 75 57 56 54 72 57 59 54 79 60 5
55 58 70 58 55 54 74 58 55 54 74 58 56 56 69 59 52 56 73 59 52 53 69 59 59 54 79 60 56 54 79 64 59 57 82 68 5
55 54 74 58 55 54 74 58 55 54 70 58 52 56 73 59 52 53 69 59 56 53 76 59 56 54 79 64 59 57 82 68 59 60 86 75 5
51 54 70 62 55 51 77 67 55 54 81 71 52 53 73 63 52 56 73 66 56 56 84 78 59 60 93 79 63 70 97 83 67 77 97 83 5
55 51 77 67 55 54 81 71 51 58 81 75 52 56 73 66 56 56 84 78 56 63 88 78 63 70 97 83 67 77 97 83 75 91 105 86 5
55 54 81 71 51 58 81 75 55 68 89 71 56 56 84 78 56 63 88 78 59 71 88 78 67 77 97 83 75 91 105 86 79 103 110 90 5
63 87 89 71 67 91 100 79 71 103 109 87 63 87 92 78 63 87 96 74 63 91 100 78 71 103 110 86 67 99 101 83 75 99 101 79 1
67 91 100 79 71 103 109 87 71 111 113 96 63 87 96 74 63 91 100 78 66 104 108 89 67 99 101 83 75 99 101 79 67 99 110 86 1
71 103 109 87 71 111 113 96 71 111 123 100 63 91 100 78 66 104 108 89 70 113 122 96 75 99 101 79 67 99 110 86 71 112 119 98 1
71 111 123 100 71 107 123 100 71 111 123 100 70 113 122 96 70 113 122 96 70 118 117 100 71 112 119 98 71 108 119 98 67 108 119 98 1
67 107 118 96 67 107 123 100 71 111 123 100 66 109 122 96 63 113 122 96 63 109 122 96 63 108 119 98 63 112 119 94 63 108 114 94 1
67 107 123 100 71 111 123 100 71 111 123 96 63 113 122 96 63 109 122 96 63 109 122 96 63 112 119 94 63 108 114 94 63 103 114 94 1
71 111 123 100 71 111 123 96 71 107 118 96 63 109 122 96 63 109 122 96 63 109 117 100 63 108 114 94 63 103 114 94 63 103 119 90 1
71 111 123 96 71 107 118 96 67 103 113 96 63 109 122 96 63 109 117 100 63 104 117 96 63 103 114 94 63 103 119 90 63 103 119 94 1
71 107 118 96 67 103 113 96 67 107 118 96 63 109 117 100 63 104 117 96 63 109 112 92 63 103 119 90 63 103 119 94 67 103 119 94 1
67 103 113 96 67 107 118 96 71 116 118 100 63 104 117 96 63 109 112 92 66 104 117 96 63 103 119 94 67 103 119 94 63 103 114 94 1
67 107 118 96 71 116 118 100 71 111 123 104 63 109 112 92 66 104 117 96 70 109 122 100 67 103 119 94 63 103 114 94 67 108 119 98 1
71 116 118 100 71 111 123 104 71 111 123 104 66 104 117 96 70 109 122 100 66 113 127 103 63 103 114 94 67 108 119 98 67 108 124 98 1
71 111 123 104 71 111 123 104 67 111 123 100 70 109 122 100 66 113 127 103 66 113 122 103 67 108 119 98 67 108 124 98 63 108 124 98 1
67 111 123 100 67 111 123 96 71 107 118 96 66 113 122 103 66 109 117 96 66 109 122 96 63 108 124 98 67 108 119 98 63 108 119 98 1
71 107 118 96 71 107 118 96 71 111 118 100 66 109 122 96 66 104 122 96 66 113 117 100 63 108 119 98 63 108 119 98 67 112 124 101 1
71 107 118 96 71 111 118 100 71 111 123 100 66 104 122 96 66 113 117 100 70 113 122 103 63 108 119 98 67 112 124 101 67 112 130 98 1
71 111 118 100 71 111 123 100 71 103 118 96 66 113 117 100 70 113 122 103 70 113 122 103 67 112 124 101 67 112 130 98 63 112 124 98 1
71 111 123 100 71 103 118 96 67 87 100 79 70 113 122 103 70 113 122 103 66 109 122 96 67 112 130 98 63 112 124 98 67 108 119 98 1
63 64 67 54 63 68 70 54 63 64 70 58 70 75 73 59 63 67 66 55 63 67 66 55 67 73 82 64 67 70 72 57 59 66 65 60 7
63 68 70 54 63 64 70 58 59 64 67 54 63 67 66 55 63 67 66 55 63 67 73 55 67 70 72 57 59 66 65 60 67 70 75 60 7
59 64 67 54 63 68 70 58 63 64 70 58 63 67 73 55 63 67 69 59 63 67 69 55 67 70 75 60 67 66 72 57 63 66 68 57 7
78 87 88 70 78 87 88 70 78 87 92 74 75 91 97 72 79 88 97 72 79 88 93 72 78 88 97 69 78 92 97 73 78 92 93 73 4
78 87 88 70 78 87 92 74 74 87 96 74 79 88 97 72 79 88 93 72 75 91 97 72 78 92 97 73 78 92 93 73 82 88 97 69 4
78 87 92 74 74 87 96 74 74 87 88 74 79 88 93 72 75 91 97 72 75 88 90 72 78 92 93 73 82 88 97 69 74 88 93 73 4
74 87 96 74 74 87 88 74 78 87 96 70 75 91 97 72 75 88 90 72 79 88 93 68 82 88 97 69 74 88 93 73 74 84 97 69 4
74 87 88 74 78 87 96 70 78 91 88 70 75 88 90 72 79 88 93 68 79 95 93 72 74 88 93 73 74 84 97 69 82 84 89 73 4
78 96 92 74 74 87 88 70 66 79 80 66 79 88 90 72 79 88 93 72 71 84 86 68 78 88 89 69 78 88 89 73 78 88 93 73 4
66 79 80 66 63 83 80 63 66 83 84 66 71 84 86 68 67 81 86 64 67 81 86 64 78 88 93 73 70 79 93 65 70 79 85 62 7
66 83 84 66 66 79 80 63 66 83 84 63 67 81 86 64 67 81 82 64 67 77 86 64 70 79 85 62 67 84 85 62 67 79 82 65 7
74 91 96 70 82 91 96 81 82 91 100 78 67 84 82 68 75 91 97 79 79 95 101 79 67 75 82 62 70 84 85 69 78 88 93 76 4
82 91 96 81 82 91 100 78 74 83 92 74 75 91 97 79 79 95 101 79 75 88 97 79 70 84 85 69 78 88 93 76 74 79 89 73 4
59 63 73 66 66 63 84 66 70 75 88 70 63 66 79 68 63 57 75 68 67 73 82 72 60 67 78 62 53 49 78 58 60 60 78 65 5
70 75 88 70 74 79 88 74 74 87 96 70 67 73 82 72 71 84 86 75 75 81 90 68 60 60 78 65 67 75 85 73 70 79 85 73 7
74 79 88 74 74 87 96 70 78 91 100 78 71 84 86 75 75 81 90 68 75 81 93 68 67 75 85 73 70 79 85 73 70 79 85 65 7
86 100 108 81 82 104 112 89 82 104 112 89 75 84 90 75 79 95 105 83 83 103 110 86 70 84 89 69 78 92 97 80 82 106 114 87 7
82 104 112 89 82 100 104 89 78 96 104 81 83 99 110 86 79 95 105 86 79 95 105 83 85 111 114 90 85 106 114 94 82 102 114 90 3
78 96 104 81 66 79 76 59 59 56 66 44 79 95 105 83 75 84 90 68 63 66 68 49 82 102 114 90 74 92 97 80 70 79 82 65 3
66 79 76 59 59 56 66 44 52 53 69 52 75 84 90 68 63 66 68 49 56 54 65 49 74 92 97 80 70 79 82 65 60 63 74 55 5
52 60 73 59 56 56 69 55 56 56 69 59 56 57 75 57 56 54 72 57 59 54 79 60 60 63 82 69 60 56 78 69 60 60 93 80 5
56 56 69 59 52 56 73 59 52 53 69 59 59 54 79 60 56 54 79 64 59 57 82 68 60 60 93 80 63 63 97 90 67 75 101 87 5
52 56 73 59 52 53 69 59 56 53 76 59 56 54 79 64 59 57 82 68 59 60 86 75 63 63 97 90 67 75 101 87 70 84 101 87 5
52 53 69 59 56 53 76 59 52 53 73 63 59 57 82 68 59 60 86 75 59 60 93 79 67 75 101 87 70 84 101 87 82 92 105 90 5
56 53 76 59 52 53 73 63 52 56 73 66 59 60 86 75 59 60 93 79 63 70 97 83 70 84 101 87 82 92 105 90 89 106 114 94 5
52 53 73 63 52 56 73 66 56 56 84 78 59 60 93 79 63 70 97 83 67 77 97 83 82 92 105 90 89 106 114 94 93 115 124 97 5
56 56 84 78 56 63 88 78 59 71 88 78 67 77 97 83 75 91 105 86 79 103 110 90 93 115 124 97 93 120 124 104 82 120 124 101 3
56 63 88 78 59 71 88 78 63 87 92 78 75 91 105 86 79 103 110 90 71 103 110 86 93 120 124 104 82 120 124 101 70 111 119 94 3
63 87 92 78 63 87 96 74 63 91 100 78 71 103 110 86 67 99 101 83 75 99 101 79 70 111 119 94 67 106 114 90 63 92 105 80 1
63 87 96 74 63 91 100 78 66 104 108 89 67 99 101 83 75 99 101 79 67 99 110 86 67 106 114 90 63 92 105 80 63 88 105 83 1
66 104 108 89 70 113 122 96 70 113 122 96 67 99 110 86 71 112 119 98 71 108 119 98 63 88 105 83 67 97 110 87 67 111 114 94 1
70 113 122 96 70 113 122 96 70 118 117 100 71 112 119 98 71 108 119 98 67 108 119 98 67 97 110 87 67 111 114 94 67 106 119 97 1
70 113 122 96 70 118 117 100 66 113 122 100 71 108 119 98 67 108 119 98 63 112 114 98 67 111 114 94 67 106 119 97 67 106 114 94 1
70 118 117 100 66 113 122 100 66 109 122 96 67 108 119 98 63 112 114 98 63 108 119 98 67 106 119 97 67 106 114 94 67 111 124 94 1
66 113 122 100 66 109 122 96 63 113 122 96 63 112 114 98 63 108 119 98 63 112 119 94 67 106 114 94 67 111 124 94 63 106 114 94 1
66 109 122 96 63 113 122 96 63 109 122 96 63 108 119 98 63 112 119 94 63 108 114 94 67 111 124 94 63 106 114 94 63 102 114 90 1
63 113 122 96 63 109 122 96 63 109 122 96 63 112 119 94 63 108 114 94 63 103 114 94 63 106 114 94 63 102 114 90 63 102 119 94 1
63 109 122 96 63 109 122 96 63 109 117 100 63 108 114 94 63 103 114 94 63 103 119 90 63 102 114 90 63 102 119 94 63 102 119 94 1
63 109 117 100 63 104 117 96 63 109 112 92 63 103 119 90 63 103 119 94 67 103 119 94 63 102 119 94 63 102 114 94 67 106 114 97 1
66 113 127 103 66 113 122 103 66 109 117 96 67 108 124 98 63 108 124 98 67 108 119 98 63 106 119 97 63 111 124 97 63 111 119 101 1
66 109 117 96 66 109 122 96 66 104 122 96 67 108 119 98 63 108 119 98 63 108 119 98 63 111 119 101 63 106 119 101 63 111 119 97 1
66 109 122 96 66 104 122 96 66 113 117 100 63 108 119 98 63 108 119 98 67 112 124 101 63 106 119 101 63 111 119 97 63 111 124 104 1
66 104 122 96 66 113 117 100 70 113 122 103 63 108 119 98 67 112 124 101 67 112 130 98 63 111 119 97 63 111 124 104 63 111 119 97 1
66 113 117 100 70 113 122 103 70 113 122 103 67 112 124 101 67 112 130 98 63 112 124 98 63 111 124 104 63 111 119 97 67 111 124 97 1
70 113 122 103 70 113 122 103 66 109 122 96 67 112 130 98 63 112 124 98 67 108 119 98 63 111 119 97 67 111 124 97 67 106 124 94 1
70 113 122 103 66 109 122 96 63 96 104 89 63 112 124 98 67 108 119 98 63 99 110 94 67 111 124 97 67 106 124 94 67 111 114 101 1
66 109 122 96 63 96 104 89 63 83 88 78 67 108 119 98 63 99 110 94 63 88 101 79 67 106 124 94 67 111 114 101 67 106 114 90 1
70 75 73 59 63 67 66 55 63 67 66 55 67 73 82 64 67 70 72 57 59 66 65 60 63 71 82 65 67 75 82 69 60 71 74 58 7
63 67 66 55 63 67 73 55 63 67 69 59 59 66 65 60 67 70 75 60 67 66 72 57 60 71 74 58 63 71 74 58 67 71 74 62 7
75 88 90 72 75 91 97 72 79 88 97 72 74 88 93 73 78 88 97 69 78 92 97 73 72 89 94 72 76 89 94 72 80 94 94 72 4
75 91 97 72 79 88 97 72 79 88 93 72 78 88 97 69 78 92 97 73 78 92 93 73 76 89 94 72 80 94 94 72 80 94 94 76 4
79 88 97 72 79 88 93 72 75 91 97 72 78 92 97 73 78 92 93 73 82 88 97 69 80 94 94 72 80 94 94 76 80 94 94 72 4
79 88 93 72 75 91 97 72 75 88 90 72 78 92 93 73 82 88 97 69 74 88 93 73 80 94 94 76 80 94 94 72 80 89 94 72 4
75 91 97 72 75 88 90 72 79 88 93 68 82 88 97 69 74 88 93 73 74 84 97 69 80 94 94 72 80 89 94 72 76 85 86 68 4
75 88 90 72 79 88 93 68 79 95 93 72 74 88 93 73 74 84 97 69 82 84 89 73 80 89 94 72 76 85 86 68 76 85 90 68 4
79 88 90 72 79 88 93 72 71 84 86 68 78 88 89 69 78 88 89 73 78 88 93 73 80 85 86 68 76 85 90 68 80 89 94 72 4
79 88 93 72 71 84 86 68 67 81 86 64 78 88 89 73 78 88 93 73 70 79 93 65 76 85 90 68 80 89 94 72 76 85 94 68 4
71 84 86 68 67 81 86 64 67 81 86 64 78 88 93 73 70 79 93 65 70 79 85 62 80 89 94 72 76 85 94 68 68 77 82 65 7
67 81 86 64 67 81 82 64 67 77 86 64 70 79 85 62 67 84 85 62 67 79 82 65 68 77 82 65 68 77 86 65 72 81 86 68 7
67 81 82 64 67 84 82 68 75 91 97 79 67 84 89 65 67 75 82 62 70 84 85 69 72 81 86 65 68 77 82 65 64 73 78 57 7
67 84 82 68 75 91 97 79 79 95 101 79 67 75 82 62 70 84 85 69 78 88 93 76 68 77 82 65 64 73 78 57 68 81 78 68 4
75 91 97 79 79 95 101 79 75 88 97 79 70 84 85 69 78 88 93 76 74 79 89 73 64 73 78 57 68 81 78 68 72 81 90 76 4
79 95 101 79 75 88 97 79 75 81 86 75 78 88 93 76 74 79 89 73 67 75 89 73 68 81 78 68 72 81 90 76 68 77 86 68 7
75 81 86 75 63 66 79 68 63 57 75 68 67 75 89 73 60 67 78 62 53 49 78 58 68 77 86 68 60 62 74 57 53 49 74 57 5
63 66 79 68 63 57 75 68 67 73 82 72 60 67 78 62 53 49 78 58 60 60 78 65 60 62 74 57 53 49 74 57 64 69 86 72 5
63 57 75 68 67 73 82 72 71 84 86 75 53 49 78 58 60 60 78 65 67 75 85 73 53 49 74 57 64 69 86 72 76 85 94 76 5
71 84 86 75 75 81 90 68 75 81 93 68 67 75 85 73 70 79 85 73 70 79 85 65 76 85 94 76 72 89 94 72 76 85 86 68 7
75 84 90 72 75 84 90 75 79 95 105 83 70 79 85 69 70 84 89 69 78 92 97 80 72 85 86 72 72 94 98 76 80 98 106 83 7
75 84 90 75 79 95 105 83 83 103 110 86 70 84 89 69 78 92 97 80 82 106 114 87 72 94 98 76 80 98 106 83 80 102 111 87 7
79 95 105 83 83 103 110 86 83 99 110 86 78 92 97 80 82 106 114 87 85 111 114 90 80 98 106 83 80 102 111 87 80 106 115 94 3
83 99 110 86 79 95 105 86 79 95 105 83 85 111 114 90 85 106 114 94 82 102 114 90 80 106 115 94 84 111 115 94 84 106 115 91 3
79 95 105 86 79 95 105 83 75 84 90 68 85 106 114 94 82 102 114 90 74 92 97 80 84 111 115 94 84 106 115 91 84 102 111 87 3
79 95 105 83 75 84 90 68 63 66 68 49 82 102 114 90 74 92 97 80 70 79 82 65 84 106 115 91 84 102 111 87 80 94 102 83 3
63 66 68 49 56 54 65 49 56 54 68 53 70 79 82 65 60 63 74 55 57 60 70 55 80 94 102 83 76 89 90 68 64 73 71 54 5
56 57 72 57 56 57 75 57 56 54 72 57 60 71 85 69 60 63 82 69 60 56 78 69 60 69 86 76 60 66 98 83 64 69 98 87 5
56 54 72 57 59 54 79 60 56 54 79 64 60 56 78 69 60 60 93 80 63 63 97 90 64 69 98 87 72 81 102 87 80 94 111 91 5
59 54 79 60 56 54 79 64 59 57 82 68 60 60 93 80 63 63 97 90 67 75 101 87 72 81 102 87 80 94 111 91 84 106 111 91 5
56 54 79 64 59 57 82 68 59 60 86 75 63 63 97 90 67 75 101 87 70 84 101 87 80 94 111 91 84 106 111 91 92 115 120 102 5
59 57 82 68 59 60 86 75 59 60 93 79 67 75 101 87 70 84 101 87 82 92 105 90 84 106 111 91 92 115 120 102 97 115 125 102 5
59 60 93 79 63 70 97 83 67 77 97 83 82 92 105 90 89 106 114 94 93 115 124 97 97 115 125 102 92 106 115 91 80 106 106 91 3
67 77 97 83 75 91 105 86 79 103 110 90 93 115 124 97 93 120 124 104 82 120 124 101 80 106 106 91 80 111 120 98 76 111 115 94 1
75 91 105 86 79 103 110 90 71 103 110 86 93 120 124 104 82 120 124 101 70 111 119 94 80 111 120 98 76 111 115 94 68 106 115 91 1
71 103 110 86 67 99 101 83 75 99 101 79 70 111 119 94 67 106 114 90 63 92 105 80 68 106 115 91 68 102 115 91 64 89 102 79 1
67 99 101 83 75 99 101 79 67 99 110 86 67 106 114 90 63 92 105 80 63 88 105 83 68 102 115 91 64 89 102 79 60 85 94 79 1
75 99 101 79 67 99 110 86 71 112 119 98 63 92 105 80 63 88 105 83 67 97 110 87 64 89 102 79 60 85 94 79 64 89 98 83 1
67 99 110 86 71 112 119 98 71 108 119 98 63 88 105 83 67 97 110 87 67 111 114 94 60 85 94 79 64 89 98 83 64 98 106 91 1
71 112 119 98 71 108 119 98 67 108 119 98 67 97 110 87 67 111 114 94 67 106 119 97 64 89 98 83 64 98 106 91 64 106 115 94 1
67 108 119 98 63 112 114 98 63 108 119 98 67 106 119 97 67 106 114 94 67 111 124 94 64 106 115 94 64 106 115 94 64 106 115 98 1
63 112 114 98 63 108 119 98 63 112 119 94 67 106 114 94 67 111 124 94 63 106 114 94 64 106 115 94 64 106 115 98 64 106 120 94 1
63 108 119 98 63 112 119 94 63 108 114 94 67 111 124 94 63 106 114 94 63 102 114 90 64 106 115 98 64 106 120 94 64 102 115 94 1
63 112 119 94 63 108 114 94 63 103 114 94 63 106 114 94 63 102 114 90 63 102 119 94 64 106 120 94 64 102 115 94 64 102 115 94 1
63 108 114 94 63 103 114 94 63 103 119 90 63 102 114 90 63 102 119 94 63 102 119 94 64 102 115 94 64 102 115 94 64 106 120 94 1
63 103 119 94 67 103 119 94 63 103 114 94 63 102 114 94 67 106 114 97 63 102 114 90 68 106 115 94 64 102 115 94 64 102 115 94 1
67 103 119 94 63 103 114 94 67 108 119 98 67 106 114 97 63 102 114 90 63 106 119 94 64 102 115 94 64 102 115 94 64 106 120 94 1
67 108 119 98 63 108 119 98 63 108 119 98 63 111 119 101 63 106 119 101 63 111 119 97 68 106 120 98 64 111 125 98 64 102 115 98 1
63 108 119 98 67 112 124 101 67 112 130 98 63 111 119 97 63 111 124 104 63 111 119 97 64 102 115 98 64 111 120 98 68 111 125 98 1
67 112 124 101 67 112 130 98 63 112 124 98 63 111 124 104 63 111 119 97 67 111 124 97 64 111 120 98 68 111 125 98 68 111 120 98 1
67 112 130 98 63 112 124 98 67 108 119 98 63 111 119 97 67 111 124 97 67 106 124 94 68 111 125 98 68 111 120 98 68 111 131 102 1
63 112 124 98 67 108 119 98 63 99 110 94 67 111 124 97 67 106 124 94 67 111 114 101 68 111 120 98 68 111 131 102 72 111 120 98 1
67 108 119 98 63 99 110 94 63 88 101 79 67 106 124 94 67 111 114 101 67 106 114 90 68 111 131 102 72 111 120 98 72 111 111 98 1
63 99 110 94 63 88 101 79 59 77 79 68 67 111 114 101 67 106 114 90 63 97 97 83 72 111 120 98 72 111 111 98 68 102 106 87 1
67 70 72 57 59 66 65 60 67 70 75 60 67 75 82 69 60 71 74 58 63 71 74 58 68 73 78 68 68 77 78 65 64 73 71 57 7
59 66 65 60 67 70 75 60 67 66 72 57 60 71 74 58 63 71 74 58 67 71 74 62 68 77 78 65 64 73 71 57 64 77 74 61 7
67 70 75 60 67 66 72 57 63 66 68 57 63 71 74 58 67 71 74 62 63 71 74 58 64 73 71 57 64 77 74 61 64 73 74 61 7
67 66 72 57 63 66 68 57 63 63 68 53 67 71 74 62 63 71 74 58 63 67 67 51 64 77 74 61 64 73 74 61 64 66 71 57 7
78 88 97 69 78 92 97 73 78 92 93 73 76 89 94 72 80 94 94 72 80 94 94 76 80 91 96 70 80 91 96 74 76 95 91 74 4
78 92 93 73 82 88 97 69 74 88 93 73 80 94 94 76 80 94 94 72 80 89 94 72 76 95 91 74 80 91 96 70 76 91 91 70 4
82 84 89 73 78 84 89 69 78 88 89 69 76 85 90 68 76 89 86 68 80 85 86 68 71 87 87 70 76 87 91 70 76 87 87 70 4
78 88 89 69 78 88 89 73 78 88 93 73 80 85 86 68 76 85 90 68 80 89 94 72 76 87 87 70 76 87 91 63 80 91 91 67 4
78 88 93 73 70 79 93 65 70 79 85 62 80 89 94 72 76 85 94 68 68 77 82 65 80 91 91 67 76 87 91 70 71 83 87 67 4
67 84 85 62 67 79 82 65 67 84 89 65 68 77 86 65 72 81 86 68 72 81 86 65 68 83 83 63 68 79 87 63 68 79 83 63 7
67 79 82 65 67 84 89 65 67 75 82 62 72 81 86 68 72 81 86 65 68 77 82 65 68 79 87 63 68 79 83 63 68 79 83 67 7
53 49 78 58 60 60 78 65 67 75 85 73 53 49 74 57 64 69 86 72 76 85 94 76 60 54 75 59 71 79 91 78 80 99 104 78 5
67 75 85 73 70 79 85 73 70 79 85 65 76 85 94 76 72 89 94 72 76 85 86 68 80 99 104 78 84 95 100 78 76 87 91 70 7
70 79 85 65 70 79 85 69 70 84 89 69 76 85 86 68 72 85 86 72 72 94 98 76 76 87 91 70 76 91 96 74 76 99 104 85 7
70 79 85 69 70 84 89 69 78 92 97 80 72 85 86 72 72 94 98 76 80 98 106 83 76 91 96 74 76 99 104 85 80 103 113 88 7
70 84 89 69 78 92 97 80 82 106 114 87 72 94 98 76 80 98 106 83 80 102 111 87 76 99 104 85 80 103 113 88 80 103 113 88 3
78 92 97 80 82 106 114 87 85 111 114 90 80 98 106 83 80 102 111 87 80 106 115 94 80 103 113 88 80 103 113 88 84 103 113 88 3
85 111 114 90 85 106 114 94 82 102 114 90 80 106 115 94 84 111 115 94 84 106 115 91 84 103 113 88 84 103 113 92 88 103 113 96 3
82 102 114 90 74 92 97 80 70 79 82 65 84 106 115 91 84 102 111 87 80 94 102 83 88 103 113 96 88 107 113 92 88 107 118 92 3
74 92 97 80 70 79 82 65 60 63 74 55 84 102 111 87 80 94 102 83 76 89 90 68 88 107 113 92 88 107 118 92 84 103 108 88 3
60 71 85 69 60 63 82 69 60 56 78 69 60 69 86 76 60 66 98 83 64 69 98 87 64 75 91 78 71 87 100 81 80 99 108 88 5
60 63 82 69 60 56 78 69 60 60 93 80 60 66 98 83 64 69 98 87 72 81 102 87 71 87 100 81 80 99 108 88 84 107 118 96 5
60 56 78 69 60 60 93 80 63 63 97 90 64 69 98 87 72 81 102 87 80 94 111 91 80 99 108 88 84 107 118 96 84 112 118 96 5
60 60 93 80 63 63 97 90 67 75 101 87 72 81 102 87 80 94 111 91 84 106 111 91 84 107 118 96 84 112 118 96 92 116 128 103 3
63 63 97 90 67 75 101 87 70 84 101 87 80 94 111 91 84 106 111 91 92 115 120 102 84 112 118 96 92 116 128 103 97 121 128 103 3
67 75 101 87 70 84 101 87 82 92 105 90 84 106 111 91 92 115 120 102 97 115 125 102 92 116 128 103 97 121 128 103 88 116 122 96 3
70 84 101 87 82 92 105 90 89 106 114 94 92 115 120 102 97 115 125 102 92 106 115 91 97 121 128 103 88 116 122 96 92 103 108 81 1
89 106 114 94 93 115 124 97 93 120 124 104 92 106 115 91 80 106 106 91 80 111 120 98 92 103 108 81 80 87 96 81 68 83 100 85 1
93 115 124 97 93 120 124 104 82 120 124 101 80 106 106 91 80 111 120 98 76 111 115 94 80 87 96 81 68 83 100 85 71 95 108 88 1
93 120 124 104 82 120 124 101 70 111 119 94 80 111 120 98 76 111 115 94 68 106 115 91 68 83 100 85 71 95 108 88 71 103 113 92 1
82 120 124 101 70 111 119 94 67 106 114 90 76 111 115 94 68 106 115 91 68 102 115 91 71 95 108 88 71 103 113 92 68 107 118 92 1
70 111 119 94 67 106 114 90 63 92 105 80 68 106 115 91 68 102 115 91 64 89 102 79 71 103 113 92 68 107 118 92 64 99 104 85 1
67 106 114 90 63 92 105 80 63 88 105 83 68 102 115 91 64 89 102 79 60 85 94 79 68 107 118 92 64 99 104 85 56 91 104 81 1
63 88 105 83 67 97 110 87 67 111 114 94 60 85 94 79 64 89 98 83 64 98 106 91 56 91 104 81 60 95 113 88 64 95 104 88 1
67 111 114 94 67 106 119 97 67 106 114 94 64 98 106 91 64 106 115 94 64 106 115 94 64 95 104 88 64 103 113 92 60 103 118 92 1
67 106 119 97 67 106 114 94 67 111 124 94 64 106 115 94 64 106 115 94 64 106 115 98 64 103 113 92 60 103 118 92 60 99 113 92 1
67 106 114 94 67 111 124 94 63 106 114 94 64 106 115 94 64 106 115 98 64 106 120 94 60 103 118 92 60 99 113 92 64 103 118 92 1
63 106 114 94 63 102 114 90 63 102 119 94 64 106 120 94 64 102 115 94 64 102 115 94 64 103 118 92 64 107 113 96 64 107 122 92 1
63 102 119 94 63 102 119 94 63 102 114 94 64 102 115 94 64 106 120 94 68 106 115 94 64 107 122 92 64 107 113 92 64 103 113 92 1
63 102 114 94 67 106 114 97 63 102 114 90 68 106 115 94 64 102 115 94 64 102 115 94 64 103 113 92 64 103 118 96 64 103 118 99 1
67 106 114 97 63 102 114 90 63 106 119 94 64 102 115 94 64 102 115 94 64 106 120 94 64 103 118 96 64 103 118 99 64 107 118 96 1
63 102 114 90 63 106 119 94 63 106 119 97 64 102 115 94 64 106 120 94 64 111 125 102 64 103 118 99 64 107 118 96 68 112 122 96 1
63 106 119 97 63 111 124 97 63 111 119 101 64 111 125 102 68 111 125 102 68 106 120 98 68 112 122 96 68 112 122 99 64 103 118 96 1
63 111 124 97 63 111 119 101 63 106 119 101 68 111 125 102 68 106 120 98 64 111 125 98 68 112 122 99 64 103 118 96 64 107 122 99 1
63 106 119 101 63 111 119 97 63 111 124 104 64 111 125 98 64 102 115 98 64 111 120 98 64 107 122 99 64 107 118 96 64 107 118 99 1
63 111 119 97 63 111 124 104 63 111 119 97 64 102 115 98 64 111 120 98 68 111 125 98 64 107 118 96 64 107 118 99 68 107 122 96 1
63 111 124 104 63 111 119 97 67 111 124 97 64 111 120 98 68 111 125 98 68 111 120 98 64 107 118 99 68 107 122 96 68 112 122 99 1
67 111 124 97 67 106 124 94 67 111 114 101 68 111 120 98 68 111 131 102 72 111 120 98 68 112 122 99 68 107 128 96 71 112 128 99 1
67 106 124 94 67 111 114 101 67 106 114 90 68 111 131 102 72 111 120 98 72 111 111 98 68 107 128 96 71 112 128 99 71 112 122 96 1
63 97 97 83 60 84 89 73 63 79 89 73 68 102 106 87 68 89 102 79 64 85 90 72 76 112 118 96 68 99 113 85 68 91 96 78 1
67 71 74 62 63 71 74 58 63 67 67 51 64 77 74 61 64 73 74 61 64 66 71 57 64 71 75 63 71 75 79 63 68 71 71 56 7
72 89 94 72 76 89 94 72 80 94 94 72 80 87 96 70 80 91 96 70 80 91 96 74 79 91 96 71 79 91 96 75 79 87 93 71 4
80 94 94 72 80 94 94 76 80 94 94 72 80 91 96 74 76 95 91 74 80 91 96 70 79 87 93 71 75 91 96 75 79 87 96 71 4
80 94 94 76 80 94 94 72 80 89 94 72 76 95 91 74 80 91 96 70 76 91 91 70 75 91 96 75 79 87 96 71 75 87 93 71 4
76 85 86 68 76 85 90 68 76 89 86 68 71 87 91 70 71 87 87 70 76 87 91 70 75 87 89 67 71 87 89 67 75 83 89 67 4
76 85 90 68 76 89 86 68 80 85 86 68 71 87 87 70 76 87 91 70 76 87 87 70 71 87 89 67 75 83 89 67 75 87 89 67 4
76 89 86 68 80 85 86 68 76 85 90 68 76 87 91 70 76 87 87 70 76 87 91 63 75 83 89 67 75 87 89 67 75 87 89 67 4
80 89 94 72 76 85 94 68 68 77 82 65 80 91 91 67 76 87 91 70 71 83 87 67 75 87 85 67 75 87 89 67 71 87 89 67 4
72 81 86 68 72 81 86 65 68 77 82 65 68 79 87 63 68 79 83 63 68 79 83 67 67 79 81 62 67 79 81 67 71 83 81 67 7
72 81 86 65 68 77 82 65 64 73 78 57 68 79 83 63 68 79 83 67 68 75 83 59 67 79 81 67 71 83 81 67 67 75 77 62 7
68 77 82 65 64 73 78 57 68 81 78 68 68 79 83 67 68 75 83 59 64 71 79 63 71 83 81 67 67 75 77 62 67 68 74 54 7
64 73 78 57 68 81 78 68 72 81 90 76 68 75 83 59 64 71 79 63 71 79 87 70 67 75 77 62 67 68 74 54 67 72 77 62 7
68 81 78 68 72 81 90 76 68 77 86 68 64 71 79 63 71 79 87 70 71 75 87 70 67 68 74 54 67 72 77 62 71 75 81 71 7
72 81 90 76 68 77 86 68 60 62 74 57 71 79 87 70 71 75 87 70 64 61 75 52 67 72 77 62 71 75 81 71 63 61 74 54 7
60 62 74 57 53 49 74 57 64 69 86 72 64 61 75 52 60 54 75 59 71 79 91 78 63 61 74 54 59 54 77 54 71 79 93 75 5
64 69 86 72 76 85 94 76 72 89 94 72 71 79 91 78 80 99 104 78 84 95 100 78 71 79 93 75 84 99 109 83 79 91 104 75 7
76 85 86 68 72 85 86 72 72 94 98 76 76 87 91 70 76 91 96 74 76 99 104 85 75 87 89 75 79 91 96 75 84 103 109 83 7
80 94 102 83 76 89 90 68 64 73 71 54 88 107 118 92 84 103 108 88 71 75 83 59 88 111 118 100 88 116 123 100 84 99 104 79 3
76 89 90 68 64 73 71 54 60 66 74 61 84 103 108 88 71 75 83 59 60 68 71 59 88 116 123 100 84 99 104 79 71 91 93 71 5
64 73 71 54 60 66 74 61 60 69 86 76 71 75 83 59 60 68 71 59 64 75 91 78 84 99 104 79 71 91 93 71 75 99 109 83 5
60 66 74 61 60 69 86 76 60 66 98 83 60 68 71 59 64 75 91 78 71 87 100 81 71 91 93 71 75 99 109 83 75 107 113 92 5
60 66 98 83 64 69 98 87 72 81 102 87 71 87 100 81 80 99 108 88 84 107 118 96 75 107 113 92 75 103 113 96 75 99 109 96 3
64 69 98 87 72 81 102 87 80 94 111 91 80 99 108 88 84 107 118 96 84 112 118 96 75 103 113 96 75 99 109 96 75 99 113 92 3
72 81 102 87 80 94 111 91 84 106 111 91 84 107 118 96 84 112 118 96 92 116 128 103 75 99 109 96 75 99 113 92 75 107 113 92 3
84 106 111 91 92 115 120 102 97 115 125 102 92 116 128 103 97 121 128 103 88 116 122 96 75 107 113 92 79 111 123 100 79 107 118 92 1
92 115 120 102 97 115 125 102 92 106 115 91 97 121 128 103 88 116 122 96 92 103 108 81 79 111 123 100 79 107 118 92 75 107 113 92 1
97 115 125 102 92 106 115 91 80 106 106 91 88 116 122 96 92 103 108 81 80 87 96 81 79 107 118 92 75 107 113 92 71 103 113 96 1
92 106 115 91 80 106 106 91 80 111 120 98 92 103 108 81 80 87 96 81 68 83 100 85 75 107 113 92 71 103 113 96 71 107 113 92 1
80 106 106 91 80 111 120 98 76 111 115 94 80 87 96 81 68 83 100 85 71 95 108 88 71 103 113 96 71 107 113 92 71 103 118 92 1
68 106 115 91 68 102 115 91 64 89 102 79 71 103 113 92 68 107 118 92 64 99 104 85 71 107 118 96 71 107 118 96 63 107 113 92 1
64 89 102 79 60 85 94 79 64 89 98 83 64 99 104 85 56 91 104 81 60 95 113 88 63 107 113 92 63 99 113 87 63 103 113 92 1
60 85 94 79 64 89 98 83 64 98 106 91 56 91 104 81 60 95 113 88 64 95 104 88 63 99 113 87 63 103 113 92 63 103 113 92 1
64 98 106 91 64 106 115 94 64 106 115 94 64 95 104 88 64 103 113 92 60 103 118 92 63 103 113 92 63 103 113 87 63 107 113 92 1
64 106 115 94 64 106 115 94 64 106 115 98 64 103 113 92 60 103 118 92 60 99 113 92 63 103 113 87 63 107 113 92 63 99 113 92 1
64 106 115 94 64 106 115 98 64 106 120 94 60 103 118 92 60 99 113 92 64 103 118 92 63 107 113 92 63 99 113 92 59 99 113 92 1
64 106 115 98 64 106 120 94 64 102 115 94 60 99 113 92 64 103 118 92 64 107 113 96 63 99 113 92 59 99 113 92 59 103 118 92 1
64 106 120 94 64 102 115 94 64 102 115 94 64 103 118 92 64 107 113 96 64 107 122 92 59 99 113 92 59 103 118 92 63 103 118 96 1
64 102 115 94 64 102 115 94 64 106 120 94 64 107 113 96 64 107 122 92 64 107 113 92 59 103 118 92 63 103 118 96 67 103 118 96 1
64 106 120 94 68 106 115 94 64 102 115 94 64 107 113 92 64 103 113 92 64 103 118 96 67 103 118 96 67 99 109 92 67 99 118 92 1
64 102 115 94 64 102 115 94 64 106 120 94 64 103 118 96 64 103 118 99 64 107 118 96 67 99 118 92 71 111 118 96 67 107 118 96 1
64 106 120 94 64 111 125 102 68 111 125 102 64 107 118 96 68 112 122 96 68 112 122 99 67 107 118 96 63 107 123 100 63 107 118 100 1
64 102 115 98 64 111 120 98 68 111 125 98 64 107 118 96 64 107 118 99 68 107 122 96 67 111 118 96 67 107 118 96 71 107 118 96 1
64 111 120 98 68 111 125 98 68 111 120 98 64 107 118 99 68 107 122 96 68 112 122 99 67 107 118 96 71 107 118 96 67 111 113 100 1
68 111 131 102 72 111 120 98 72 111 111 98 68 107 128 96 71 112 128 99 71 112 122 96 67 111 118 96 71 111 118 96 71 111 118 100 1
72 111 120 98 72 111 111 98 68 102 106 87 71 112 128 99 71 112 122 96 76 112 118 96 71 111 118 96 71 111 118 100 75 111 118 100 1
72 111 111 98 68 102 106 87 68 89 102 79 71 112 122 96 76 112 118 96 68 99 113 85 71 111 118 100 75 111 118 100 71 107 118 96 1
68 89 102 79 64 85 90 72 64 81 90 76 68 99 113 85 68 91 96 78 64 79 91 74 71 107 118 96 67 99 109 83 63 87 89 75 1
80 87 96 70 80 91 96 70 80 91 96 74 79 91 96 71 79 91 96 75 79 87 93 71 74 87 92 70 78 87 96 70 78 87 96 70 4
80 91 96 70 80 91 96 74 76 95 91 74 79 91 96 75 79 87 93 71 75 91 96 75 78 87 96 70 78 87 96 70 74 87 92 70 4
76 91 91 70 71 87 91 70 71 87 87 70 75 87 93 71 75 87 89 67 71 87 89 67 74 87 92 66 74 87 92 66 74 83 88 66 4
71 87 91 70 71 87 87 70 76 87 91 70 75 87 89 67 71 87 89 67 75 83 89 67 74 87 92 66 74 83 88 66 70 83 84 70 4
71 87 87 70 76 87 91 70 76 87 87 70 71 87 89 67 75 83 89 67 75 87 89 67 74 83 88 66 70 83 84 70 74 83 84 66 4
76 87 91 70 76 87 87 70 76 87 91 63 75 83 89 67 75 87 89 67 75 87 89 67 70 83 84 70 74 83 84 66 74 83 88 66 4
80 91 91 67 76 87 91 70 71 83 87 67 75 87 85 67 75 87 89 67 71 87 89 67 66 79 80 63 66 79 76 59 70 79 88 63 4
76 87 91 70 71 83 87 67 68 83 83 63 75 87 89 67 71 87 89 67 67 79 85 67 66 79 76 59 70 79 88 63 74 87 88 70 4
68 83 83 63 68 79 87 63 68 79 83 63 67 79 85 67 67 79 81 62 67 79 81 67 74 87 88 70 70 83 84 66 66 75 80 63 7
68 79 87 63 68 79 83 63 68 79 83 67 67 79 81 62 67 79 81 67 71 83 81 67 70 83 84 66 66 75 80 63 70 79 76 63 7
68 79 83 63 68 79 83 67 68 75 83 59 67 79 81 67 71 83 81 67 67 75 77 62 66 75 80 63 70 79 76 63 70 79 84 66 7
68 75 83 59 64 71 79 63 71 79 87 70 67 75 77 62 67 68 74 54 67 72 77 62 70 79 84 66 70 75 76 59 66 71 73 55 7
71 79 87 70 71 75 87 70 64 61 75 52 67 72 77 62 71 75 81 71 63 61 74 54 66 71 73 55 63 75 80 59 70 75 84 66 7
71 75 87 70 64 61 75 52 60 54 75 59 71 75 81 71 63 61 74 54 59 54 77 54 63 75 80 59 70 75 84 66 63 56 76 55 5
64 61 75 52 60 54 75 59 71 79 91 78 63 61 74 54 59 54 77 54 71 79 93 75 70 75 84 66 63 56 76 55 63 60 80 59 5
71 79 91 78 80 99 104 78 84 95 100 78 71 79 93 75 84 99 109 83 79 91 104 75 63 60 80 59 78 83 100 78 82 96 104 85 7
80 99 104 78 84 95 100 78 76 87 91 70 84 99 109 83 79 91 104 75 75 87 89 75 78 83 100 78 82 96 104 85 82 91 96 78 7
84 95 100 78 76 87 91 70 76 91 96 74 79 91 104 75 75 87 89 75 79 91 96 75 82 96 104 85 82 91 96 78 78 91 96 78 7
76 87 91 70 76 91 96 74 76 99 104 85 75 87 89 75 79 91 96 75 84 103 109 83 82 91 96 78 78 91 96 78 82 104 112 85 7
76 91 96 74 76 99 104 85 80 103 113 88 79 91 96 75 84 103 109 83 88 107 113 92 78 91 96 78 82 104 112 85 86 113 127 96 3
80 103 113 88 80 103 113 88 84 103 113 88 88 107 113 92 88 107 113 92 88 107 113 92 86 113 127 96 90 113 127 96 90 109 117 96 3
84 103 113 92 88 103 113 96 88 107 113 92 88 107 118 96 88 107 113 92 88 107 118 92 95 109 117 96 90 109 117 92 86 104 112 89 3
84 103 108 88 71 75 83 59 60 68 71 59 88 116 123 100 84 99 104 79 71 91 93 71 86 113 122 100 86 118 122 100 82 109 112 92 3
60 68 71 59 64 75 91 78 71 87 100 81 71 91 93 71 75 99 109 83 75 107 113 92 82 109 112 92 78 109 112 92 74 100 112 92 3
64 75 91 78 71 87 100 81 80 99 108 88 75 99 109 83 75 107 113 92 75 103 113 96 78 109 112 92 74 100 112 92 70 100 112 92 3
71 87 100 81 80 99 108 88 84 107 118 96 75 107 113 92 75 103 113 96 75 99 109 96 74 100 112 92 70 100 112 92 66 96 108 92 1
92 116 128 103 97 121 128 103 88 116 122 96 75 107 113 92 79 111 123 100 79 107 118 92 63 87 104 81 63 96 104 89 66 100 108 92 1
97 121 128 103 88 116 122 96 92 103 108 81 79 111 123 100 79 107 118 92 75 107 113 92 63 96 104 89 66 100 108 92 63 100 117 96 1
80 87 96 81 68 83 100 85 71 95 108 88 71 103 113 96 71 107 113 92 71 103 118 92 66 104 117 96 66 104 112 92 66 109 117 92 1
68 83 100 85 71 95 108 88 71 103 113 92 71 107 113 92 71 103 118 92 71 107 118 96 66 104 112 92 66 109 117 92 70 104 117 92 1
71 95 108 88 71 103 113 92 68 107 118 92 71 103 118 92 71 107 118 96 71 107 118 96 66 109 117 92 70 104 117 92 66 104 122 92 1
71 103 113 92 68 107 118 92 64 99 104 85 71 107 118 96 71 107 118 96 63 107 113 92 70 104 117 92 66 104 122 92 63 104 117 92 1
68 107 118 92 64 99 104 85 56 91 104 81 71 107 118 96 63 107 113 92 63 99 113 87 66 104 122 92 63 104 117 92 63 100 112 92 1
56 91 104 81 60 95 113 88 64 95 104 88 63 99 113 87 63 103 113 92 63 103 113 92 63 100 112 92 63 104 112 92 63 104 112 92 1
60 95 113 88 64 95 104 88 64 103 113 92 63 103 113 92 63 103 113 92 63 103 113 87 63 104 112 92 63 104 112 92 59 104 112 92 1
64 103 113 92 60 103 118 92 60 99 113 92 63 103 113 87 63 107 113 92 63 99 113 92 59 104 112 92 59 100 104 81 59 96 104 81 1
60 103 118 92 60 99 113 92 64 103 118 92 63 107 113 92 63 99 113 92 59 99 113 92 59 100 104 81 59 96 104 81 63 91 108 89 1
60 99 113 92 64 103 118 92 64 107 113 96 63 99 113 92 59 99 113 92 59 103 118 92 59 96 104 81 63 91 108 89 63 100 104 89 1
64 103 118 92 64 107 113 96 64 107 122 92 59 99 113 92 59 103 118 92 63 103 118 96 63 91 108 89 63 100 104 89 66 100 112 92 1
64 107 113 96 64 107 122 92 64 107 113 92 59 103 118 92 63 103 118 96 67 103 118 96 63 100 104 89 66 100 112 92 66 104 108 96 1
64 107 122 92 64 107 113 92 64 103 113 92 63 103 118 96 67 103 118 96 67 99 109 92 66 100 112 92 66 104 108 96 66 104 117 92 1
64 103 113 92 64 103 118 96 64 103 118 99 67 99 109 92 67 99 118 92 71 111 118 96 66 104 117 92 66 100 108 89 63 100 112 92 1
64 103 118 96 64 103 118 99 64 107 118 96 67 99 118 92 71 111 118 96 67 107 118 96 66 100 108 89 63 100 112 92 63 109 122 96 1
64 103 118 99 64 107 118 96 68 112 122 96 71 111 118 96 67 107 118 96 63 107 123 100 63 100 112 92 63 109 122 96 63 100 117 96 1
68 112 122 96 68 112 122 99 64 103 118 96 63 107 123 100 63 107 118 100 67 111 118 100 63 100 117 96 66 109 122 100 66 109 122 100 1
64 107 122 99 64 107 118 96 64 107 118 99 67 111 123 100 67 111 118 96 67 107 118 96 66 109 117 96 66 113 117 96 66 113 122 96 1
64 107 118 96 64 107 118 99 68 107 122 96 67 111 118 96 67 107 118 96 71 107 118 96 66 113 117 96 66 113 122 96 66 113 117 96 1
64 107 118 99 68 107 122 96 68 112 122 99 67 107 118 96 71 107 118 96 67 111 113 100 66 113 122 96 66 113 117 96 70 109 122 100 1
71 112 122 96 76 112 118 96 68 99 113 85 71 111 118 100 75 111 118 100 71 107 118 96 70 113 117 96 74 113 117 96 74 113 122 100 1
76 112 118 96 68 99 113 85 68 91 96 78 75 111 118 100 71 107 118 96 67 99 109 83 74 113 117 96 74 113 122 100 70 109 112 96 1
68 99 113 85 68 91 96 78 64 79 91 74 71 107 118 96 67 99 109 83 63 87 89 75 74 113 122 100 70 109 112 96 66 100 108 85 1
75 91 96 75 79 87 96 71 75 87 93 71 74 87 92 70 74 91 92 70 74 87 92 66 75 84 90 68 75 84 82 68 71 81 82 64 4
79 87 96 71 75 87 93 71 75 87 89 67 74 91 92 70 74 87 92 66 74 87 92 66 75 84 82 68 71 81 82 64 67 73 82 60 4
71 87 89 67 75 83 89 67 75 87 89 67 74 83 88 66 70 83 84 70 74 83 84 66 67 73 79 57 63 73 72 57 67 73 79 60 4
75 87 89 67 75 87 85 67 75 87 89 67 74 83 88 66 66 79 80 63 66 79 76 59 71 81 86 64 71 81 82 64 67 73 75 57 7
75 87 85 67 75 87 89 67 71 87 89 67 66 79 80 63 66 79 76 59 70 79 88 63 71 81 82 64 67 73 75 57 63 73 75 57 7
75 87 89 67 71 87 89 67 67 79 85 67 66 79 76 59 70 79 88 63 74 87 88 70 67 73 75 57 63 73 75 57 67 84 79 68 7
67 79 85 67 67 79 81 62 67 79 81 67 74 87 88 70 70 83 84 66 66 75 80 63 67 84 79 68 71 91 90 72 67 84 90 64 7
67 79 81 62 67 79 81 67 71 83 81 67 70 83 84 66 66 75 80 63 70 79 76 63 71 91 90 72 67 84 90 64 67 81 82 64 7
67 79 81 67 71 83 81 67 67 75 77 62 66 75 80 63 70 79 76 63 70 79 84 66 67 84 90 64 67 81 82 64 67 81 82 64 7
67 75 77 62 67 68 74 54 67 72 77 62 70 79 84 66 70 75 76 59 66 71 73 55 67 81 82 64 71 77 86 64 71 77 86 64 7
71 75 81 71 63 61 74 54 59 54 77 54 63 75 80 59 70 75 84 66 63 56 76 55 71 81 86 68 75 81 86 68 63 63 79 57 7
63 61 74 54 59 54 77 54 71 79 93 75 70 75 84 66 63 56 76 55 63 60 80 59 75 81 86 68 63 63 79 57 63 70 86 72 5
59 54 77 54 71 79 93 75 84 99 109 83 63 56 76 55 63 60 80 59 78 83 100 78 63 63 79 57 63 70 86 72 79 91 101 83 5
71 79 93 75 84 99 109 83 79 91 104 75 63 60 80 59 78 83 100 78 82 96 104 85 63 70 86 72 79 91 101 83 83 91 101 83 7
84 99 109 83 79 91 104 75 75 87 89 75 78 83 100 78 82 96 104 85 82 91 96 78 79 91 101 83 83 91 101 83 87 95 97 79 7
79 91 96 75 84 103 109 83 88 107 113 92 78 91 96 78 82 104 112 85 86 113 127 96 83 99 105 86 87 112 114 94 92 117 124 101 3
84 103 109 83 88 107 113 92 88 107 113 92 82 104 112 85 86 113 127 96 90 113 127 96 87 112 114 94 92 117 124 101 92 117 130 101 3
88 107 113 92 88 107 113 92 88 107 113 92 86 113 127 96 90 113 127 96 90 109 117 96 92 117 124 101 92 117 130 101 96 112 124 98 3
88 107 113 92 88 107 118 96 88 107 113 92 90 109 117 96 95 109 117 96 90 109 117 92 96 112 124 98 92 108 114 94 87 99 105 90 3
88 107 113 92 88 107 118 92 88 111 118 100 90 109 117 92 86 104 112 89 86 104 112 92 87 99 105 90 83 103 114 90 83 112 124 94 3
88 116 123 100 84 99 104 79 71 91 93 71 86 113 122 100 86 118 122 100 82 109 112 92 87 112 119 98 79 103 114 90 71 95 110 90 1
84 99 104 79 71 91 93 71 75 99 109 83 86 118 122 100 82 109 112 92 78 109 112 92 79 103 114 90 71 95 110 90 67 99 114 94 1
75 99 109 83 75 107 113 92 75 103 113 96 78 109 112 92 74 100 112 92 70 100 112 92 67 99 114 94 63 95 110 90 63 91 105 90 1
75 103 113 96 75 99 109 96 75 99 113 92 70 100 112 92 66 96 108 92 63 87 100 81 63 91 105 90 59 91 105 86 59 91 101 86 1
75 107 113 92 79 111 123 100 79 107 118 92 63 87 104 81 63 96 104 89 66 100 108 92 59 95 110 90 59 99 114 90 59 99 114 90 1
79 107 118 92 75 107 113 92 71 103 113 96 66 100 108 92 63 100 117 96 66 104 117 96 59 99 114 90 59 95 119 90 59 103 119 94 1
71 103 118 92 71 107 118 96 71 107 118 96 66 109 117 92 70 104 117 92 66 104 122 92 63 103 110 90 59 99 110 90 59 95 110 90 1
71 107 118 96 71 107 118 96 63 107 113 92 70 104 117 92 66 104 122 92 63 104 117 92 59 99 110 90 59 95 110 90 59 91 105 86 1
63 107 113 92 63 99 113 87 63 103 113 92 63 104 117 92 63 100 112 92 63 104 112 92 59 91 105 86 59 88 110 86 59 88 110 90 1
63 103 113 92 63 103 113 92 63 103 113 87 63 104 112 92 63 104 112 92 59 104 112 92 59 88 110 90 59 99 114 90 63 99 114 90 1
63 103 113 92 63 103 113 87 63 107 113 92 63 104 112 92 59 104 112 92 59 100 104 81 59 99 114 90 63 99 114 90 63 99 110 86 1
63 103 113 87 63 107 113 92 63 99 113 92 59 104 112 92 59 100 104 81 59 96 104 81 63 99 114 90 63 99 110 86 59 95 105 86 1
63 107 113 92 63 99 113 92 59 99 113 92 59 100 104 81 59 96 104 81 63 91 108 89 63 99 110 86 59 95 105 86 63 99 101 86 1
63 99 113 92 59 99 113 92 59 103 118 92 59 96 104 81 63 91 108 89 63 100 104 89 59 95 105 86 63 99 101 86 67 95 101 83 1
59 99 113 92 59 103 118 92 63 103 118 96 63 91 108 89 63 100 104 89 66 100 112 92 63 99 101 86 67 95 101 83 67 95 105 79 1
59 103 118 92 63 103 118 96 67 103 118 96 63 100 104 89 66 100 112 92 66 104 108 96 67 95 101 83 67 95 105 79 63 91 101 79 1
63 103 118 96 67 103 118 96 67 99 109 92 66 100 112 92 66 104 108 96 66 104 117 92 67 95 105 79 63 91 101 79 63 95 105 83 1
71 111 118 96 67 107 118 96 63 107 123 100 63 100 112 92 63 109 122 96 63 100 117 96 67 95 101 86 67 99 114 86 67 103 110 94 1
67 107 118 96 63 107 123 100 63 107 118 100 63 109 122 96 63 100 117 96 66 109 122 100 67 99 114 86 67 103 110 94 67 108 119 98 1
63 107 123 100 63 107 118 100 67 111 118 100 63 100 117 96 66 109 122 100 66 109 122 100 67 103 110 94 67 108 119 98 67 108 119 94 1
63 107 118 100 67 111 118 100 67 111 123 100 66 109 122 100 66 109 122 100 66 109 117 96 67 108 119 98 67 108 119 94 63 103 119 94 1
67 111 118 100 67 111 123 100 67 111 118 96 66 109 122 100 66 109 117 96 66 113 117 96 67 108 119 94 63 103 119 94 67 103 114 94 1
67 111 123 100 67 111 118 96 67 107 118 96 66 109 117 96 66 113 117 96 66 113 122 96 63 103 119 94 67 103 114 94 63 108 119 94 1
67 107 118 96 71 107 118 96 67 111 113 100 66 113 122 96 66 113 117 96 70 109 122 100 63 108 119 94 63 112 114 94 67 108 119 101 1
71 107 118 96 67 111 113 100 67 111 118 96 66 113 117 96 70 109 122 100 66 109 122 96 63 112 114 94 67 108 119 101 67 108 119 98 1
67 111 113 100 67 111 118 96 71 111 118 96 70 109 122 100 66 109 122 96 70 113 127 96 67 108 119 101 67 108 119 98 67 112 119 98 1
67 111 118 96 71 111 118 96 71 111 118 100 66 109 122 96 70 113 127 96 70 113 117 96 67 108 119 98 67 112 119 98 67 108 119 98 1
71 111 118 100 75 111 118 100 71 107 118 96 70 113 117 96 74 113 117 96 74 113 122 100 67 108 119 98 71 108 114 98 71 112 119 98 1
75 111 118 100 71 107 118 96 67 99 109 83 74 113 117 96 74 113 122 100 70 109 112 96 71 108 114 98 71 112 119 98 67 112 119 98 1
74 87 92 70 74 91 92 70 74 87 92 66 75 84 90 68 75 84 82 68 71 81 82 64 67 75 78 58 63 75 78 55 63 71 74 55 4
74 87 92 66 74 83 88 66 70 83 84 70 67 73 82 60 67 73 79 57 63 73 72 57 63 67 82 58 63 71 74 58 63 71 74 58 7
74 83 84 66 74 83 88 66 66 79 80 63 67 73 79 60 71 81 86 64 71 81 82 64 63 71 74 58 67 75 78 58 70 79 82 65 7
74 83 88 66 66 79 80 63 66 79 76 59 71 81 86 64 71 81 82 64 67 73 75 57 67 75 78 58 70 79 82 65 67 75 78 65 7
66 79 80 63 66 79 76 59 70 79 88 63 71 81 82 64 67 73 75 57 63 73 75 57 70 79 82 65 67 75 78 65 60 71 70 58 7
66 79 76 59 70 79 88 63 74 87 88 70 67 73 75 57 63 73 75 57 67 84 79 68 67 75 78 65 60 71 70 58 63 75 74 62 7
74 87 88 70 70 83 84 66 66 75 80 63 67 84 79 68 71 91 90 72 67 84 90 64 63 75 74 62 67 84 85 69 70 88 93 73 7
70 79 84 66 70 75 76 59 66 71 73 55 67 81 82 64 71 77 86 64 71 77 86 64 78 92 97 80 82 97 97 80 82 92 93 83 7
70 75 76 59 66 71 73 55 63 75 80 59 71 77 86 64 71 77 86 64 71 81 86 68 82 97 97 80 82 92 93 83 78 92 101 80 7
66 71 73 55 63 75 80 59 70 75 84 66 71 77 86 64 71 81 86 68 75 81 86 68 82 92 93 83 78 92 101 80 78 92 97 76 7
63 75 80 59 70 75 84 66 63 56 76 55 71 81 86 68 75 81 86 68 63 63 79 57 78 92 101 80 78 92 97 76 67 71 78 62 7
63 56 76 55 63 60 80 59 78 83 100 78 63 63 79 57 63 70 86 72 79 91 101 83 67 71 78 62 74 79 89 73 78 92 97 87 5
78 83 100 78 82 96 104 85 82 91 96 78 79 91 101 83 83 91 101 83 87 95 97 79 78 92 97 87 78 97 101 83 82 102 105 87 7
82 96 104 85 82 91 96 78 78 91 96 78 83 91 101 83 87 95 97 79 83 99 105 86 78 97 101 83 82 102 105 87 85 106 114 90 7
82 91 96 78 78 91 96 78 82 104 112 85 87 95 97 79 83 99 105 86 87 112 114 94 82 102 105 87 85 106 114 90 93 120 119 97 3
78 91 96 78 82 104 112 85 86 113 127 96 83 99 105 86 87 112 114 94 92 117 124 101 85 106 114 90 93 120 119 97 93 115 124 97 3
82 104 112 85 86 113 127 96 90 113 127 96 87 112 114 94 92 117 124 101 92 117 130 101 93 120 119 97 93 115 124 97 93 120 129 101 3
86 113 127 96 90 113 127 96 90 109 117 96 92 117 124 101 92 117 130 101 96 112 124 98 93 115 124 97 93 120 129 101 93 115 124 101 3
90 113 127 96 90 109 117 96 95 109 117 96 92 117 130 101 96 112 124 98 92 108 114 94 93 120 129 101 93 115 124 101 89 106 114 94 3
95 109 117 96 90 109 117 92 86 104 112 89 92 108 114 94 87 99 105 90 83 103 114 90 89 106 114 94 85 106 114 94 78 115 114 97 3
86 104 112 89 86 104 112 92 86 113 122 100 83 103 114 90 83 112 124 94 87 112 119 98 78 115 114 97 78 111 119 94 70 106 114 90 3
86 104 112 92 86 113 122 100 86 118 122 100 83 112 124 94 87 112 119 98 79 103 114 90 78 111 119 94 70 106 114 90 67 102 114 94 1
86 113 122 100 86 118 122 100 82 109 112 92 87 112 119 98 79 103 114 90 71 95 110 90 70 106 114 90 67 102 114 94 63 97 105 87 1
70 100 112 92 66 96 108 92 63 87 100 81 63 91 105 90 59 91 105 86 59 91 101 86 57 92 110 87 57 88 101 87 57 88 101 83 1
66 96 108 92 63 87 100 81 63 87 104 81 59 91 105 86 59 91 101 86 59 95 110 90 57 88 101 87 57 88 101 83 57 88 105 83 1
63 87 100 81 63 87 104 81 63 96 104 89 59 91 101 86 59 95 110 90 59 99 114 90 57 88 101 83 57 88 105 83 60 88 110 83 1
63 87 104 81 63 96 104 89 66 100 108 92 59 95 110 90 59 99 114 90 59 99 114 90 57 88 105 83 60 88 110 83 57 92 110 87 1
63 100 117 96 66 104 117 96 66 104 112 92 59 95 119 90 59 103 119 94 63 103 114 94 57 97 110 87 63 97 110 87 60 97 114 87 1
66 104 117 96 66 104 112 92 66 109 117 92 59 103 119 94 63 103 114 94 63 103 110 90 63 97 110 87 60 97 114 87 57 92 114 87 1
66 104 112 92 66 109 117 92 70 104 117 92 63 103 114 94 63 103 110 90 59 99 110 90 60 97 114 87 57 92 114 87 57 92 105 83 1
66 109 117 92 70 104 117 92 66 104 122 92 63 103 110 90 59 99 110 90 59 95 110 90 57 92 114 87 57 92 105 83 57 88 105 83 1
66 104 122 92 63 104 117 92 63 100 112 92 59 95 110 90 59 91 105 86 59 88 110 86 57 88 105 83 57 92 105 83 53 92 105 87 1
63 104 117 92 63 100 112 92 63 104 112 92 59 91 105 86 59 88 110 86 59 88 110 90 57 92 105 83 53 92 105 87 57 88 105 87 1
63 100 112 92 63 104 112 92 63 104 112 92 59 88 110 86 59 88 110 90 59 99 114 90 53 92 105 87 57 88 105 87 60 97 119 94 1
59 96 104 81 63 91 108 89 63 100 104 89 59 95 105 86 63 99 101 86 67 95 101 83 60 97 114 94 63 102 114 87 67 97 105 80 1
66 100 112 92 66 104 108 96 66 104 117 92 67 95 105 79 63 91 101 79 63 95 105 83 63 88 97 73 63 84 97 73 63 84 93 73 1
66 104 108 96 66 104 117 92 66 100 108 89 63 91 101 79 63 95 105 83 67 95 101 83 63 84 97 73 63 84 93 73 67 84 89 76 1
66 104 117 92 66 100 108 89 63 100 112 92 63 95 105 83 67 95 101 83 67 95 101 86 63 84 93 73 67 84 89 76 63 79 85 73 1
63 100 112 92 63 109 122 96 63 100 117 96 67 95 101 86 67 99 114 86 67 103 110 94 63 79 85 73 67 84 93 76 67 92 101 76 1
63 109 122 96 63 100 117 96 66 109 122 100 67 99 114 86 67 103 110 94 67 108 119 98 67 84 93 76 67 92 101 76 63 102 114 90 1
66 113 117 96 66 113 122 96 66 113 117 96 67 103 114 94 63 108 119 94 63 112 114 94 63 102 119 94 63 111 119 97 63 106 114 97 1
66 113 122 96 66 113 117 96 70 109 122 100 63 108 119 94 63 112 114 94 67 108 119 101 63 111 119 97 63 106 114 97 67 111 124 94 1
66 113 117 96 70 109 122 100 66 109 122 96 63 112 114 94 67 108 119 101 67 108 119 98 63 106 114 97 67 111 124 94 67 111 119 97 1
70 109 122 100 66 109 122 96 70 113 127 96 67 108 119 101 67 108 119 98 67 112 119 98 67 111 124 94 67 111 119 97 67 111 124 94 1
70 113 127 96 70 113 117 96 74 113 117 96 67 112 119 98 67 108 119 98 71 108 114 98 67 111 124 94 67 115 124 97 67 115 119 97 1
70 113 117 96 74 113 117 96 74 113 122 100 67 108 119 98 71 108 114 98 71 112 119 98 67 115 124 97 67 115 119 97 70 111 119 97 1
74 113 117 96 74 113 122 100 70 109 112 96 71 108 114 98 71 112 119 98 67 112 119 98 67 115 119 97 70 111 119 97 67 111 119 94 1
74 113 122 100 70 109 112 96 66 100 108 85 71 112 119 98 67 112 119 98 67 103 110 90 70 111 119 97 67 111 119 94 67 106 114 97 1
75 84 90 68 75 84 90 68 75 84 82 68 70 79 82 62 67 75 78 58 63 75 78 55 64 69 71 57 64 69 74 57 64 69 74 57 7
75 84 90 68 75 84 82 68 71 81 82 64 67 75 78 58 63 75 78 55 63 71 74 55 64 69 74 57 64 69 74 57 64 73 74 61 7
75 84 82 68 71 81 82 64 67 73 82 60 63 75 78 55 63 71 74 55 63 67 82 58 64 69 74 57 64 73 74 61 64 73 71 57 7
71 81 82 64 67 73 82 60 67 73 79 57 63 71 74 55 63 67 82 58 63 71 74 58 64 73 74 61 64 73 71 57 68 69 74 57 7
67 73 82 60 67 73 79 57 63 73 72 57 63 67 82 58 63 71 74 58 63 71 74 58 64 73 71 57 68 69 74 57 64 73 74 54 7
67 73 79 57 63 73 72 57 67 73 79 60 63 71 74 58 63 71 74 58 63 71 74 58 68 69 74 57 64 73 74 54 64 73 78 57 7
63 73 72 57 67 73 79 60 71 81 86 64 63 71 74 58 63 71 74 58 67 75 78 58 64 73 74 54 64 73 78 57 64 73 78 61 7
71 81 82 64 67 73 75 57 63 73 75 57 70 79 82 65 67 75 78 65 60 71 70 58 68 77 90 68 72 77 86 65 68 73 78 61 7
67 73 75 57 63 73 75 57 67 84 79 68 67 75 78 65 60 71 70 58 63 75 74 62 72 77 86 65 68 73 78 61 64 69 74 61 7
63 73 75 57 67 84 79 68 71 91 90 72 60 71 70 58 63 75 74 62 67 84 85 69 68 73 78 61 64 69 74 61 72 81 86 68 7
71 91 90 72 67 84 90 64 67 81 82 64 67 84 85 69 70 88 93 73 74 88 89 73 72 81 86 68 80 98 106 83 88 106 111 87 7
67 84 90 64 67 81 82 64 67 81 82 64 70 88 93 73 74 88 89 73 78 92 97 80 80 98 106 83 88 106 111 87 88 106 111 87 7
67 81 82 64 67 81 82 64 71 77 86 64 74 88 89 73 78 92 97 80 82 97 97 80 88 106 111 87 88 106 111 87 88 102 111 87 7
67 81 82 64 71 77 86 64 71 77 86 64 78 92 97 80 82 97 97 80 82 92 93 83 88 106 111 87 88 102 111 87 80 98 102 83 7
71 77 86 64 71 77 86 64 71 81 86 68 82 97 97 80 82 92 93 83 78 92 101 80 88 102 111 87 80 98 102 83 80 94 102 79 7
71 77 86 64 71 81 86 68 75 81 86 68 82 92 93 83 78 92 101 80 78 92 97 76 80 98 102 83 80 94 102 79 76 85 90 68 7
63 63 79 57 63 70 86 72 79 91 101 83 67 71 78 62 74 79 89 73 78 92 97 87 68 77 90 68 76 85 98 79 76 85 98 79 5
83 91 101 83 87 95 97 79 83 99 105 86 78 97 101 83 82 102 105 87 85 106 114 90 80 94 102 83 88 106 106 87 88 106 111 91 3
87 95 97 79 83 99 105 86 87 112 114 94 82 102 105 87 85 106 114 90 93 120 119 97 88 106 106 87 88 106 111 91 88 115 120 94 3
83 99 105 86 87 112 114 94 92 117 124 101 85 106 114 90 93 120 119 97 93 115 124 97 88 106 111 91 88 115 120 94 84 111 115 94 3
87 112 114 94 92 117 124 101 92 117 130 101 93 120 119 97 93 115 124 97 93 120 129 101 88 115 120 94 84 111 115 94 84 115 115 98 3
92 117 124 101 92 117 130 101 96 112 124 98 93 115 124 97 93 120 129 101 93 115 124 101 84 111 115 94 84 115 115 98 88 115 120 102 3
92 117 130 101 96 112 124 98 92 108 114 94 93 120 129 101 93 115 124 101 89 106 114 94 84 115 115 98 88 115 120 102 80 111 115 94 3
92 108 114 94 87 99 105 90 83 103 114 90 89 106 114 94 85 106 114 94 78 115 114 97 80 111 115 94 76 106 115 94 72 102 106 91 3
87 99 105 90 83 103 114 90 83 112 124 94 85 106 114 94 78 115 114 97 78 111 119 94 76 106 115 94 72 102 106 91 64 98 102 91 3
83 103 114 90 83 112 124 94 87 112 119 98 78 115 114 97 78 111 119 94 70 106 114 90 72 102 106 91 64 98 102 91 64 98 111 91 1
83 112 124 94 87 112 119 98 79 103 114 90 78 111 119 94 70 106 114 90 67 102 114 94 64 98 102 91 64 98 111 91 60 98 111 87 1
79 103 114 90 71 95 110 90 67 99 114 94 67 102 114 94 63 97 105 87 60 97 110 90 60 98 111 87 57 85 98 83 53 85 102 83 1
63 95 110 90 63 91 105 90 59 91 105 86 60 102 114 90 57 92 110 87 57 88 101 87 57 89 106 83 57 81 94 79 57 81 90 76 1
59 95 110 90 59 99 114 90 59 99 114 90 57 88 105 83 60 88 110 83 57 92 110 87 53 85 94 76 57 85 98 83 60 94 106 87 1
59 99 114 90 59 99 114 90 59 95 119 90 60 88 110 83 57 92 110 87 57 97 110 87 57 85 98 83 60 94 106 87 60 94 111 87 1
59 103 119 94 63 103 114 94 63 103 110 90 63 97 110 87 60 97 114 87 57 92 114 87 57 94 102 87 57 85 102 79 53 89 106 87 1
63 103 114 94 63 103 110 90 59 99 110 90 60 97 114 87 57 92 114 87 57 92 105 83 57 85 102 79 53 89 106 87 53 89 106 83 1
59 95 110 90 59 91 105 86 59 88 110 86 57 88 105 83 57 92 105 83 53 92 105 87 53 81 102 83 53 85 94 83 53 85 98 83 1
59 91 105 86 59 88 110 86 59 88 110 90 57 92 105 83 53 92 105 87 57 88 105 87 53 85 94 83 53 85 98 83 53 85 102 83 1
59 88 110 86 59 88 110 90 59 99 114 90 53 92 105 87 57 88 105 87 60 97 119 94 53 85 98 83 53 85 102 83 57 98 106 91 1
59 88 110 90 59 99 114 90 63 99 114 90 57 88 105 87 60 97 119 94 63 111 119 97 53 85 102 83 57 98 106 91 60 106 115 98 1
63 99 114 90 63 99 110 86 59 95 105 86 63 111 119 97 63 106 119 90 60 97 114 94 60 106 115 98 64 106 120 98 64 102 115 94 1
63 99 110 86 59 95 105 86 63 99 101 86 63 106 119 90 60 97 114 94 63 102 114 87 64 106 120 98 64 102 115 94 64 106 120 94 1
59 95 105 86 63 99 101 86 67 95 101 83 60 97 114 94 63 102 114 87 67 97 105 80 64 102 115 94 64 106 120 94 64 106 115 94 1
67 108 119 98 67 108 119 94 63 103 119 94 63 102 114 90 67 102 114 94 67 102 114 90 64 89 106 83 64 102 115 91 68 106 115 94 1
67 108 119 94 63 103 119 94 67 103 114 94 67 102 114 94 67 102 114 90 63 102 119 94 64 102 115 91 68 106 115 94 68 111 120 98 1
67 103 114 94 63 108 119 94 63 112 114 94 63 102 119 94 63 111 119 97 63 106 114 97 68 111 120 98 64 111 120 94 64 111 125 98 1
63 112 114 94 67 108 119 101 67 108 119 98 63 106 114 97 67 111 124 94 67 111 119 97 64 111 125 98 72 111 120 98 72 111 120 98 1
67 108 119 101 67 108 119 98 67 112 119 98 67 111 124 94 67 111 119 97 67 111 124 94 72 111 120 98 72 111 120 98 72 111 125 98 1
67 112 119 98 67 103 110 90 63 88 97 79 67 111 119 94 67 106 114 97 67 102 105 87 68 111 120 94 68 111 120 94 68 111 115 94 1
74 84 85 65 74 84 85 65 70 79 82 62 64 73 74 57 64 73 74 57 64 69 71 57 64 71 75 59 64 71 67 56 68 71 71 59 7
74 84 85 65 70 79 82 62 67 75 78 58 64 73 74 57 64 69 71 57 64 69 74 57 64 71 67 56 68 71 71 59 68 75 71 56 7
67 75 78 58 63 75 78 55 63 71 74 55 64 69 74 57 64 69 74 57 64 73 74 61 68 75 71 56 68 71 75 56 68 71 75 56 7
63 75 78 55 63 71 74 55 63 67 82 58 64 69 74 57 64 73 74 61 64 73 71 57 68 71 75 56 68 71 75 56 64 75 75 56 7
63 71 74 55 63 67 82 58 63 71 74 58 64 73 74 61 64 73 71 57 68 69 74 57 68 71 75 56 64 75 75 56 68 71 75 56 7
63 67 82 58 63 71 74 58 63 71 74 58 64 73 71 57 68 69 74 57 64 73 74 54 64 75 75 56 68 71 75 56 64 71 75 56 7
63 71 74 58 63 71 74 58 63 71 74 58 68 69 74 57 64 73 74 54 64 73 78 57 68 71 75 56 64 71 75 56 64 75 79 56 7
63 71 74 58 63 71 74 58 67 75 78 58 64 73 74 54 64 73 78 57 64 73 78 61 64 71 75 56 64 75 79 56 64 71 75 63 7
63 71 74 58 67 75 78 58 70 79 82 65 64 73 78 57 64 73 78 61 68 77 90 68 64 75 79 56 64 71 75 63 64 79 79 63 7
67 75 78 58 70 79 82 65 67 75 78 65 64 73 78 61 68 77 90 68 72 77 86 65 64 71 75 63 64 79 79 63 68 83 83 70 7
60 71 70 58 63 75 74 62 67 84 85 69 68 73 78 61 64 69 74 61 72 81 86 68 68 83 87 67 68 79 83 59 68 75 79 59 7
63 75 74 62 67 84 85 69 70 88 93 73 64 69 74 61 72 81 86 68 80 98 106 83 68 79 83 59 68 75 79 59 76 87 91 78 7
67 84 85 69 70 88 93 73 74 88 89 73 72 81 86 68 80 98 106 83 88 106 111 87 68 75 79 59 76 87 91 78 88 103 113 85 7
82 92 93 83 78 92 101 80 78 92 97 76 80 98 102 83 80 94 102 79 76 85 90 68 84 95 104 81 76 87 96 70 76 83 87 70 7
78 92 101 80 78 92 97 76 67 71 78 62 80 94 102 79 76 85 90 68 68 77 90 68 76 87 96 70 76 83 87 70 76 87 96 78 7
74 79 89 73 78 92 97 87 78 97 101 83 76 85 98 79 76 85 98 79 80 94 102 83 76 83 96 78 76 83 91 78 80 95 100 81 7
78 92 97 87 78 97 101 83 82 102 105 87 76 85 98 79 80 94 102 83 88 106 106 87 76 83 91 78 80 95 100 81 88 103 108 88 7
78 97 101 83 82 102 105 87 85 106 114 90 80 94 102 83 88 106 106 87 88 106 111 91 80 95 100 81 88 103 108 88 88 107 113 92 3
82 102 105 87 85 106 114 90 93 120 119 97 88 106 106 87 88 106 111 91 88 115 120 94 88 103 108 88 88 107 113 92 88 112 122 96 3
85 106 114 90 93 120 119 97 93 115 124 97 88 106 111 91 88 115 120 94 84 111 115 94 88 107 113 92 88 112 122 96 88 116 122 103 3
93 120 119 97 93 115 124 97 93 120 129 101 88 115 120 94 84 111 115 94 84 115 115 98 88 112 122 96 88 116 122 103 84 112 122 99 3
93 120 129 101 93 115 124 101 89 106 114 94 84 115 115 98 88 115 120 102 80 111 115 94 84 112 122 99 84 116 122 99 76 112 118 92 3
93 115 124 101 89 106 114 94 85 106 114 94 88 115 120 102 80 111 115 94 76 106 115 94 84 116 122 99 76 112 118 92 71 103 108 88 1
89 106 114 94 85 106 114 94 78 115 114 97 80 111 115 94 76 106 115 94 72 102 106 91 76 112 118 92 71 103 108 88 64 99 108 92 1
85 106 114 94 78 115 114 97 78 111 119 94 76 106 115 94 72 102 106 91 64 98 102 91 71 103 108 88 64 99 108 92 64 103 118 96 1
78 111 119 94 70 106 114 90 67 102 114 94 64 98 102 91 64 98 111 91 60 98 111 87 64 103 118 96 60 103 108 88 53 83 100 85 1
63 97 105 87 60 97 110 90 60 102 114 90 57 85 98 83 53 85 102 83 57 89 106 83 53 83 104 81 53 83 100 85 50 75 91 74 1
60 97 110 90 60 102 114 90 57 92 110 87 53 85 102 83 57 89 106 83 57 81 94 79 53 83 100 85 50 75 91 74 53 75 79 74 1
60 102 114 90 57 92 110 87 57 88 101 87 57 89 106 83 57 81 94 79 57 81 90 76 50 75 91 74 53 75 79 74 56 79 91 78 1
57 92 110 87 57 88 101 87 57 88 101 83 57 81 94 79 57 81 90 76 57 81 90 76 53 75 79 74 56 79 91 78 56 79 91 78 1
57 88 101 87 57 88 101 83 57 88 105 83 57 81 90 76 57 81 90 76 53 85 94 76 56 79 91 78 56 79 91 78 53 79 96 78 1
57 88 105 83 60 88 110 83 57 92 110 87 53 85 94 76 57 85 98 83 60 94 106 87 53 79 96 78 53 83 96 81 60 87 100 85 1
60 88 110 83 57 92 110 87 57 97 110 87 57 85 98 83 60 94 106 87 60 94 111 87 53 83 96 81 60 87 100 85 56 87 104 81 1
57 92 110 87 57 97 110 87 63 97 110 87 60 94 106 87 60 94 111 87 57 94 102 87 60 87 100 85 56 87 104 81 53 83 100 78 1
57 97 110 87 63 97 110 87 60 97 114 87 60 94 111 87 57 94 102 87 57 85 102 79 56 87 104 81 53 83 100 78 53 79 96 81 1
63 97 110 87 60 97 114 87 57 92 114 87 57 94 102 87 57 85 102 79 53 89 106 87 53 83 100 78 53 79 96 81 53 87 104 88 1
60 97 114 87 57 92 114 87 57 92 105 83 57 85 102 79 53 89 106 87 53 89 106 83 53 79 96 81 53 87 104 88 53 95 108 85 1
57 92 114 87 57 92 105 83 57 88 105 83 53 89 106 87 53 89 106 83 53 81 102 83 53 87 104 88 53 95 108 85 53 83 100 81 1
57 92 105 83 57 88 105 83 57 92 105 83 53 89 106 83 53 81 102 83 53 85 94 83 53 95 108 85 53 83 100 81 53 79 96 78 1
57 88 105 83 57 92 105 83 53 92 105 87 53 81 102 83 53 85 94 83 53 85 98 83 53 83 100 81 53 79 96 78 46 79 87 78 1
57 92 105 83 53 92 105 87 57 88 105 87 53 85 94 83 53 85 98 83 53 85 102 83 53 79 96 78 46 79 87 78 50 79 96 78 1
53 92 105 87 57 88 105 87 60 97 119 94 53 85 98 83 53 85 102 83 57 98 106 91 46 79 87 78 50 79 96 78 56 87 104 92 1
57 88 105 87 60 97 119 94 63 111 119 97 53 85 102 83 57 98 106 91 60 106 115 98 50 79 96 78 56 87 104 92 60 103 118 92 1
60 97 119 94 63 111 119 97 63 106 119 90 57 98 106 91 60 106 115 98 64 106 120 98 56 87 104 92 60 103 118 92 64 107 118 96 1
63 111 119 97 63 106 119 90 60 97 114 94 60 106 115 98 64 106 120 98 64 102 115 94 60 103 118 92 64 107 118 96 64 112 118 96 1
63 106 119 90 60 97 114 94 63 102 114 87 64 106 120 98 64 102 115 94 64 106 120 94 64 107 118 96 64 112 118 96 64 107 113 96 1
63 102 114 87 67 97 105 80 63 88 97 73 64 106 120 94 64 106 115 94 68 102 115 87 64 107 113 96 71 107 118 96 76 112 122 99 1
67 102 114 94 67 102 114 90 63 102 119 94 64 102 115 91 68 106 115 94 68 111 120 98 64 95 104 81 64 103 113 88 64 107 118 96 1
63 102 119 94 63 111 119 97 63 106 114 97 68 111 120 98 64 111 120 94 64 111 125 98 64 107 118 96 68 107 118 96 64 112 122 96 1
67 111 124 94 67 111 119 97 67 111 124 94 72 111 120 98 72 111 120 98 72 111 125 98 64 112 122 99 68 107 122 96 68 112 128 99 1
67 111 124 94 67 115 124 97 67 115 119 97 72 111 125 98 68 111 115 94 68 111 115 94 68 112 128 99 76 112 122 99 71 112 122 96 1
70 111 119 97 67 111 119 94 67 106 114 97 68 111 120 98 68 111 120 94 68 111 120 94 71 112 122 96 71 112 122 96 68 112 122 99 1
67 111 119 94 67 106 114 97 67 102 105 87 68 111 120 94 68 111 120 94 68 111 115 94 71 112 122 96 68 112 122 99 68 112 118 96 1
64 73 74 57 64 73 74 57 64 69 71 57 64 71 75 59 64 71 67 56 68 71 71 59 67 72 74 54 67 72 74 54 67 72 74 58 7
64 73 74 57 64 69 71 57 64 69 74 57 64 71 67 56 68 71 71 59 68 75 71 56 67 72 74 54 67 72 74 58 67 72 74 54 7
64 69 74 57 64 69 74 57 64 73 74 61 68 75 71 56 68 71 75 56 68 71 75 56 67 72 74 54 63 75 74 58 63 72 74 54 7
64 73 71 57 68 69 74 57 64 73 74 54 64 75 75 56 68 71 75 56 64 71 75 56 63 68 70 58 63 72 70 58 67 72 67 54 7
68 69 74 57 64 73 74 54 64 73 78 57 68 71 75 56 64 71 75 56 64 75 79 56 63 72 70 58 67 72 67 54 67 72 70 58 7
64 73 74 54 64 73 78 57 64 73 78 61 64 71 75 56 64 75 79 56 64 71 75 63 67 72 67 54 67 72 70 58 63 72 74 58 7
64 73 78 61 68 77 90 68 72 77 86 65 64 71 75 63 64 79 79 63 68 83 83 70 63 72 74 58 63 72 77 58 67 79 85 67 7
88 106 111 87 88 106 111 87 88 102 111 87 88 103 113 85 88 103 113 88 84 99 108 85 79 87 96 79 75 83 96 79 75 91 96 83 7
68 77 90 68 76 85 98 79 76 85 98 79 76 87 96 78 76 83 96 78 76 83 91 78 75 87 96 79 75 79 96 79 75 83 96 79 7
76 85 98 79 76 85 98 79 80 94 102 83 76 83 96 78 76 83 91 78 80 95 100 81 75 79 96 79 75 83 96 79 88 95 109 87 7
76 85 98 79 80 94 102 83 88 106 106 87 76 83 91 78 80 95 100 81 88 103 108 88 75 83 96 79 88 95 109 87 93 103 113 92 7
80 94 102 83 88 106 106 87 88 106 111 91 80 95 100 81 88 103 108 88 88 107 113 92 88 95 109 87 93 103 113 92 88 107 118 96 3
88 106 111 91 88 115 120 94 84 111 115 94 88 107 113 92 88 112 122 96 88 116 122 103 88 107 118 96 88 121 123 100 84 111 118 96 3
88 115 120 94 84 111 115 94 84 115 115 98 88 112 122 96 88 116 122 103 84 112 122 99 88 121 123 100 84 111 118 96 79 107 109 96 3
88 115 120 102 80 111 115 94 76 106 115 94 84 116 122 99 76 112 118 92 71 103 108 88 71 103 113 96 67 99 113 87 63 91 104 87 1
80 111 115 94 76 106 115 94 72 102 106 91 76 112 118 92 71 103 108 88 64 99 108 92 67 99 113 87 63 91 104 87 59 91 100 87 1
72 102 106 91 64 98 102 91 64 98 111 91 64 99 108 92 64 103 118 96 60 103 108 88 59 91 100 87 59 87 104 87 55 83 100 83 1
57 85 98 83 53 85 102 83 57 89 106 83 53 83 104 81 53 83 100 85 50 75 91 74 51 75 96 79 51 72 89 75 51 68 85 71 1
53 85 102 83 57 89 106 83 57 81 94 79 53 83 100 85 50 75 91 74 53 75 79 74 51 72 89 75 51 68 85 71 51 75 93 79 1
57 81 94 79 57 81 90 76 57 81 90 76 53 75 79 74 56 79 91 78 56 79 91 78 51 75 93 79 55 75 96 79 55 72 93 71 1
57 81 90 76 53 85 94 76 57 85 98 83 56 79 91 78 53 79 96 78 53 83 96 81 55 72 93 71 55 72 85 75 59 79 93 75 1
53 85 94 76 57 85 98 83 60 94 106 87 53 79 96 78 53 83 96 81 60 87 100 85 55 72 85 75 59 79 93 75 59 91 104 83 1
60 94 111 87 57 94 102 87 57 85 102 79 56 87 104 81 53 83 100 78 53 79 96 81 59 87 100 83 55 79 96 75 55 83 96 79 1
53 89 106 87 53 89 106 83 53 81 102 83 53 87 104 88 53 95 108 85 53 83 100 81 55 83 104 83 51 83 100 83 51 79 96 79 1
53 85 94 83 53 85 98 83 53 85 102 83 53 79 96 78 46 79 87 78 50 79 96 78 55 79 93 75 51 75 93 75 51 79 96 79 1
53 85 98 83 53 85 102 83 57 98 106 91 46 79 87 78 50 79 96 78 56 87 104 92 51 75 93 75 51 79 96 79 55 87 100 83 1
57 98 106 91 60 106 115 98 64 106 120 98 56 87 104 92 60 103 118 92 64 107 118 96 55 87 100 83 63 95 109 92 67 107 118 96 1
60 106 115 98 64 106 120 98 64 102 115 94 60 103 118 92 64 107 118 96 64 112 118 96 63 95 109 92 67 107 118 96 71 107 118 96 1
64 106 120 98 64 102 115 94 64 106 120 94 64 107 118 96 64 112 118 96 64 107 113 96 67 107 118 96 71 107 118 96 67 107 118 96 1
64 106 120 94 64 106 115 94 68 102 115 87 64 107 113 96 71 107 118 96 76 112 122 99 67 107 118 96 79 111 118 96 84 116 118 96 1
64 106 115 94 68 102 115 87 68 94 102 83 71 107 118 96 76 112 122 99 76 112 122 99 79 111 118 96 84 116 118 96 75 107 123 96 1
68 102 115 87 68 94 102 83 64 85 94 72 76 112 122 99 76 112 122 99 68 103 113 88 84 116 118 96 75 107 123 96 67 107 118 92 1
64 89 106 83 64 102 115 91 68 106 115 94 68 87 100 78 64 95 104 81 64 103 113 88 71 87 100 79 67 87 93 75 63 95 100 83 1
68 106 115 94 68 111 120 98 64 111 120 94 64 103 113 88 64 107 118 96 68 107 118 96 63 95 100 83 67 107 118 96 67 107 118 96 1
64 111 125 98 72 111 120 98 72 111 120 98 64 112 122 96 64 112 122 99 68 107 122 96 67 107 123 96 67 111 123 96 67 111 123 100 1
72 111 125 98 68 111 115 94 68 111 115 94 68 112 128 99 76 112 122 99 71 112 122 96 67 111 118 100 71 111 123 96 71 111 123 100 1
68 111 115 94 68 111 115 94 68 111 120 98 76 112 122 99 71 112 122 96 71 112 122 96 71 111 123 96 71 111 123 100 71 111 118 100 1
68 111 115 94 68 111 120 98 68 111 120 94 71 112 122 96 71 112 122 96 71 112 122 96 71 111 123 100 71 111 118 100 71 111 123 100 1
68 111 120 98 68 111 120 94 68 111 120 94 71 112 122 96 71 112 122 96 68 112 122 99 71 111 118 100 71 111 123 100 71 107 118 96 1
68 111 120 94 68 111 120 94 68 111 115 94 71 112 122 96 68 112 122 99 68 112 118 96 71 111 123 100 71 107 118 96 71 107 109 92 1
64 71 67 56 68 71 71 59 68 75 71 56 67 72 74 54 67 72 74 58 67 72 74 54 63 67 69 55 66 71 73 55 66 71 69 55 7
68 71 71 59 68 75 71 56 68 71 75 56 67 72 74 58 67 72 74 54 63 75 74 58 66 71 73 55 66 71 69 55 66 71 73 55 7
68 71 75 56 68 71 75 56 64 75 75 56 63 75 74 58 63 72 74 54 63 68 70 58 66 71 73 55 66 71 76 55 63 71 76 55 7
64 71 75 56 64 75 79 56 64 71 75 63 67 72 67 54 67 72 70 58 63 72 74 58 63 67 69 55 63 71 73 59 63 75 76 59 7
64 75 79 56 64 71 75 63 64 79 79 63 67 72 70 58 63 72 74 58 63 72 77 58 63 71 73 59 63 75 76 59 66 75 76 63 7
64 79 79 63 68 83 83 70 68 83 87 67 63 72 77 58 67 79 85 67 67 83 89 71 66 75 76 63 70 79 80 63 70 83 92 70 7
68 83 83 70 68 83 87 67 68 79 83 59 67 79 85 67 67 83 89 71 71 79 81 67 70 79 80 63 70 83 92 70 78 91 92 78 7
68 83 87 67 68 79 83 59 68 75 79 59 67 83 89 71 71 79 81 67 67 72 81 62 70 83 92 70 78 91 92 78 82 100 108 85 7
68 79 83 59 68 75 79 59 76 87 91 78 71 79 81 67 67 72 81 62 71 83 89 67 78 91 92 78 82 100 108 85 86 104 108 89 7
68 75 79 59 76 87 91 78 88 103 113 85 67 72 81 62 71 83 89 67 79 87 96 79 82 100 108 85 86 104 108 89 90 104 108 85 7
76 87 91 78 88 103 113 85 88 103 113 88 71 83 89 67 79 87 96 79 75 83 96 79 86 104 108 89 90 104 108 85 78 91 96 78 7
84 95 104 81 76 87 96 70 76 83 87 70 79 87 96 75 79 87 89 71 79 87 100 75 59 63 88 74 70 75 92 78 74 87 92 78 7
76 87 96 70 76 83 87 70 76 87 96 78 79 87 89 71 79 87 100 75 75 87 96 79 70 75 92 78 74 87 92 78 74 79 92 74 7
76 83 87 70 76 87 96 78 76 83 96 78 79 87 100 75 75 87 96 79 75 79 96 79 74 87 92 78 74 79 92 74 74 79 88 74 7
76 83 91 78 80 95 100 81 88 103 108 88 75 83 96 79 88 95 109 87 93 103 113 92 74 83 88 78 78 91 100 81 86 104 112 92 7
80 95 100 81 88 103 108 88 88 107 113 92 88 95 109 87 93 103 113 92 88 107 118 96 78 91 100 81 86 104 112 92 86 100 108 92 3
88 107 113 92 88 112 122 96 88 116 122 103 88 107 118 96 88 121 123 100 84 111 118 96 86 100 108 92 78 104 104 92 78 113 112 96 3
88 116 122 103 84 112 122 99 84 116 122 99 84 111 118 96 79 107 109 96 71 103 113 96 78 113 112 96 70 104 112 92 66 91 100 81 1
84 116 122 99 76 112 118 92 71 103 108 88 71 103 113 96 67 99 113 87 63 91 104 87 66 91 100 81 63 87 100 81 63 87 104 85 1
64 99 108 92 64 103 118 96 60 103 108 88 59 91 100 87 59 87 104 87 55 83 100 83 56 91 108 89 56 87 104 85 56 83 100 81 1
60 103 108 88 53 83 100 85 53 83 104 81 55 83 100 83 51 79 100 79 51 75 96 79 56 83 100 81 49 75 100 78 52 67 84 78 1
53 83 104 81 53 83 100 85 50 75 91 74 51 75 96 79 51 72 89 75 51 68 85 71 52 67 84 78 52 71 84 78 56 75 92 74 1
50 75 91 74 53 75 79 74 56 79 91 78 51 68 85 71 51 75 93 79 55 75 96 79 56 75 92 74 56 79 92 78 49 75 88 78 1
53 75 79 74 56 79 91 78 56 79 91 78 51 75 93 79 55 75 96 79 55 72 93 71 56 79 92 78 49 75 88 78 52 67 80 74 1
56 79 91 78 56 79 91 78 53 79 96 78 55 75 96 79 55 72 93 71 55 72 85 75 49 75 88 78 52 67 80 74 56 67 84 70 1
53 79 96 78 53 83 96 81 60 87 100 85 55 72 85 75 59 79 93 75 59 91 104 83 56 67 84 70 52 71 84 74 56 79 96 74 1
56 87 104 81 53 83 100 78 53 79 96 81 59 87 100 83 55 79 96 75 55 83 96 79 56 83 104 85 63 91 108 89 59 91 104 85 1
53 87 104 88 53 95 108 85 53 83 100 81 55 83 104 83 51 83 100 83 51 79 96 79 56 79 96 78 52 79 96 78 52 79 100 78 1
53 95 108 85 53 83 100 81 53 79 96 78 51 83 100 83 51 79 96 79 55 79 93 75 52 79 96 78 52 79 100 78 56 83 96 85 1
53 83 100 81 53 79 96 78 46 79 87 78 51 79 96 79 55 79 93 75 51 75 93 75 52 79 100 78 56 83 96 85 56 83 108 85 1
53 79 96 78 46 79 87 78 50 79 96 78 55 79 93 75 51 75 93 75 51 79 96 79 56 83 96 85 56 83 108 85 56 83 100 81 1
50 79 96 78 56 87 104 92 60 103 118 92 51 79 96 79 55 87 100 83 63 95 109 92 56 83 100 81 56 79 100 81 52 83 100 81 1
60 103 118 92 64 107 118 96 64 112 118 96 63 95 109 92 67 107 118 96 71 107 118 96 52 83 100 81 59 87 108 85 63 96 112 92 1
64 107 118 96 64 112 118 96 64 107 113 96 67 107 118 96 71 107 118 96 67 107 118 96 59 87 108 85 63 96 112 92 66 100 112 92 1
64 112 118 96 64 107 113 96 71 107 118 96 71 107 118 96 67 107 118 96 79 111 118 96 63 96 112 92 66 100 112 92 66 96 112 92 1
76 112 122 99 68 103 113 88 64 91 100 81 75 107 123 96 67 107 118 92 67 99 109 79 66 109 122 92 70 109 122 96 66 109 122 96 1
64 107 118 96 68 107 118 96 64 112 122 96 67 107 118 96 67 107 118 96 67 107 123 96 66 87 92 78 66 91 104 78 63 96 112 85 1
68 107 118 96 64 112 122 96 64 112 122 99 67 107 118 96 67 107 123 96 67 111 123 96 66 91 104 78 63 96 112 85 63 109 122 96 1
64 112 122 96 64 112 122 99 68 107 122 96 67 107 123 96 67 111 123 96 67 111 123 100 63 96 112 85 63 109 122 96 66 113 127 100 1
68 107 122 96 68 112 128 99 76 112 122 99 67 111 123 100 67 111 118 100 71 111 123 96 66 113 127 100 66 109 122 100 66 109 122 96 1
68 112 128 99 76 112 122 99 71 112 122 96 67 111 118 100 71 111 123 96 71 111 123 100 66 109 122 100 66 109 122 96 66 109 122 96 1
71 112 122 96 71 112 122 96 71 112 122 96 71 111 123 100 71 111 118 100 71 111 123 100 66 109 122 96 66 113 122 96 70 113 117 100 1
71 112 122 96 71 112 122 96 68 112 122 99 71 111 118 100 71 111 123 100 71 107 118 96 66 113 122 96 70 113 117 100 70 109 122 100 1
67 72 74 54 67 72 74 54 67 72 74 58 66 71 73 55 63 67 69 55 66 71 73 55 67 70 68 57 63 66 68 53 63 66 68 57 7
67 72 74 54 67 72 74 58 67 72 74 54 63 67 69 55 66 71 73 55 66 71 69 55 63 66 68 53 63 66 68 57 67 73 68 57 7
67 72 74 58 67 72 74 54 63 75 74 58 66 71 73 55 66 71 69 55 66 71 73 55 63 66 68 57 67 73 68 57 67 73 72 57 7
67 72 74 54 63 75 74 58 63 72 74 54 66 71 69 55 66 71 73 55 66 71 76 55 67 73 68 57 67 73 72 57 63 70 72 57 7
63 75 74 58 63 72 74 54 63 68 70 58 66 71 73 55 66 71 76 55 63 71 76 55 67 73 72 57 63 70 72 57 63 73 72 60 7
63 68 70 58 63 72 70 58 67 72 67 54 63 71 76 55 63 71 73 59 63 67 69 55 63 73 72 60 67 77 82 64 71 81 75 68 7
63 72 70 58 67 72 67 54 67 72 70 58 63 71 73 59 63 67 69 55 63 71 73 59 67 77 82 64 71 81 75 68 75 88 90 72 7
67 72 70 58 63 72 74 58 63 72 77 58 63 71 73 59 63 75 76 59 66 75 76 63 75 88 90 72 79 95 101 79 83 99 101 83 7
63 72 74 58 63 72 77 58 67 79 85 67 63 75 76 59 66 75 76 63 70 79 80 63 79 95 101 79 83 99 101 83 87 99 105 83 7
63 72 77 58 67 79 85 67 67 83 89 71 66 75 76 63 70 79 80 63 70 83 92 70 83 99 101 83 87 99 105 83 87 99 110 86 7
67 83 89 71 71 79 81 67 67 72 81 62 70 83 92 70 78 91 92 78 82 100 108 85 87 99 110 86 87 112 114 90 96 108 119 94 7
[truncated: 125,836 more chars]
