# Supplementary material for: Anomaly detection for blueberry data using sparse autoencoder-support vector machine
Source: PeerJ Comput Sci. 2023 Mar 10;9:e1214. doi: 10.7717/peerj-cs.1214 (PMC10280483; doi:10.7717/peerj-cs.1214)
Supplement: Supplemental Information 2 [file peerj-cs-09-1214-s002.zip]

Archive with 3 entries (2 files):
- code/AESVM.py
- code/KernelFuction.py
- code/
