# Supplementary material for: Anomaly detection for blueberry data using sparse autoencoder-support vector machine
Source: PeerJ Comput Sci. 2023 Mar 10;9:e1214. doi: 10.7717/peerj-cs.1214 (PMC10280483; doi:10.7717/peerj-cs.1214)
Supplement: Supplemental Information 2 [file peerj-cs-09-1214-s002.zip › code/AESVM.py]

# -*- coding: utf-8 -*-
"""
 

@author: zhengjian.002@163.com
"""

import tensorflow as tf

class AE_SVM():

	def weights(self, shape):
		return tf.get_variable(name="weight",shape=shape,dtype=tf.float32,initializer=tf.random_normal_initializer())

	def __init__(self, parameter):

		self.input = tf.placeholder(tf.float32,shape=[None,parameter.steps,parameter.num_dimension])
		self.batch_size = tf.shape(self.input)[0]

		self.centroid = tf.get_variable("centroid", [parameter.num_hidden], tf.float32, tf.random_normal_initializer())
		self.radius = tf.get_variable("radius", initializer=tf.constant(0.1))
        
        
		with tf.variable_scope("att_weights"):
			self.weights = self.weights(shape=[parameter.steps, 1])


		with tf.variable_scope("encoder"):
			inputs = tf.nn.dropout(self.input, parameter.keep_prob)
			inputs = tf.unstack(inputs,parameter.steps,1)
            
			self.enc_cell = tf.nn.rnn_cell.LSTMCell(parameter.num_hidden)
			enc_ouputs,enc_state = tf.nn.static_rnn(self.enc_cell,inputs,dtype=tf.float32)
			enc_ouputs = tf.stack(enc_ouputs,axis=0) # [time_steps,batch_size,num_hidden]

			enc_outputs = tf.transpose(enc_ouputs, perm=[1, 2, 0]) # permutate to [batch_size x num_hidden x time_steps]
			op = lambda x: tf.matmul(x,self.weights)
			z = tf.map_fn(op,enc_outputs)
			z = tf.squeeze(z)
            
            

		with tf.variable_scope("learning_rate"):
			self.distance = tf.map_fn(tf.norm,
				(z - tf.reshape(tf.tile(self.centroid,[self.batch_size]),[self.batch_size, parameter.num_hidden])))
			distanceE2 = tf.square(self.distance)
			residue = tf.nn.relu(distanceE2 - tf.square(self.radius))
			penalty = tf.nn.relu(tf.exp(tf.square(self.radius) - distanceE2) - 1.0) + 1e-28
			penalty = tf.map_fn(lambda x: tf.divide(x,tf.reduce_sum(penalty)),penalty)
			self.penalty = penalty


		with tf.variable_scope("decoder"):

            
			dec_inputs = [tf.zeros([self.batch_size,parameter.num_dim], dtype=tf.float32) for _ in range(parameter.steps)]
			self.dec_cell = tf.nn.rnn_cell.LSTMCell(parameter.num_hidden)	
	
    
			dec_output,dec_state = tf.nn.static_rnn(self.dec_cell,dec_inputs,initial_state=enc_state,dtype=tf.float32)			
			dec_output = tf.transpose(tf.stack(dec_output[::-1]),perm=[1,0,2])  
			dec_output = tf.layers.dense(inputs=dec_output,units=parameter.num_dimemenson, activation='sigmoid')


	
		with tf.variable_scope("loss"):

			self.rec_diff = self.input - dec_output  
			rec_error = tf.reduce_mean(tf.reduce_mean(tf.pow(self.rec_diff, 2), axis=1), axis=1)
			penalized_rec_error = tf.reduce_mean(tf.multiply(rec_error, penalty))
			
	
			_loss = tf.square(self.radius) + parameter.gamma * tf.reduce_sum(residue) + tf.reduce_mean(distanceE2)
			self.loss = _loss + parameter.lamda * penalized_rec_error
