# Supplementary material for: Anomaly detection for blueberry data using sparse autoencoder-support vector machine
Source: PeerJ Comput Sci. 2023 Mar 10;9:e1214. doi: 10.7717/peerj-cs.1214 (PMC10280483; doi:10.7717/peerj-cs.1214)
Supplement: Supplemental Information 2 [file peerj-cs-09-1214-s002.zip › code/KernelFuction.py]

# -*- coding: utf-8 -*-
"""
Created on Fri Aug 26 21:42:20 2022

@author: Administrator
"""

import torch


def Matern52(ctx, input1, input2, log_amp, log_ls):
		n1, ndim = input1.size()
		n2 = input2.size(0)

		diff = input1.unsqueeze(1).repeat(1, n2, 1) - input2.unsqueeze(0).repeat(n1, 1, 1)
		scaling = log_ls.exp().view(1, 1, log_ls.numel()).repeat(n1, n2, 1)

		r_l_sq = torch.sum(diff**2 / scaling, dim=2)
		r_l = torch.sqrt(r_l_sq)
		output1 = log_amp.exp() * (1 + 5.0 ** 0.5 * r_l + 5.0 / 3.0 * r_l_sq) * torch.exp(-5.0 ** 0.5 * r_l)
		#ctx.save_for_backward(input1, input2, log_amp, log_ls, output1)
		return output1
    

def SquaredExponentialKernel(ctx, input1, input2, log_amp, log_ls):
		n1, ndim = input1.size()
		n2 = input2.size(0)

		diff = input1.unsqueeze(1).repeat(1, n2, 1) - input2.unsqueeze(0).repeat(n1, 1, 1)
		scaling = log_ls.exp().view(1, 1, log_ls.numel()).repeat(n1, n2, 1)

		output2 = log_amp.exp() * torch.exp(-torch.sum(0.5 * diff**2 / scaling, dim=2))
		#ctx.save_for_backward(input1, input2, log_amp, log_ls, output2)
		return output2

#the two kerel are implemented inner product
def InnerProductKernel(ctx, input1, input2, log_amp, log_ls):
    inner_input1=Matern52(ctx, input1, input2, log_amp, log_ls)
    inner_input2=SquaredExponentialKernel(ctx, input1, input2, log_amp, log_ls)
    
    output = log_amp.exp() * (inner_input1* inner_input2).sum(2)
		 
    return output
	
